# Supplementary material for: Variation in antiviral immunity and inflammation pathways precedes HIV-1 infection in a high-risk African cohort
Source: J Clin Invest. 2026 Feb 12;136(7):e195172. doi: 10.1172/JCI195172 (PMC13038197; doi:10.1172/JCI195172)
Supplement: Supplemental table 1 [file jci-136-195172-s139.xlsx]

## Sheet: Sheet 1
ENSEMBL	logFC.endotype 2 vs 1	logFC.endotype 3 vs 1	logFC.endotype 4 vs 1	logFC.endotype 5 vs 1	logCPM	LR	PValue	FDR	geneID	symbol	geneName	maximum endotype of expression
ENSG00000160471.13	-0.24179	-1.04929	0.331979	11.5397	8.29312	488.424	2.13576e-104	4.80419e-100	ENSG00000160471	COX6B2	cytochrome c oxidase subunit 6B2	C
ENSG00000175183.10	10.3194	-0.829344	-0.610281	-1.26467	7.84588	445.831	3.46029e-95	3.89179e-91	ENSG00000175183	CSRP2	cysteine and glycine rich protein 2	D
ENSG00000123908.12	4.34022	0.347306	10.1206	-1.66294	8.72718	390.051	3.92569e-83	2.94349e-79	ENSG00000123908	AGO2	argonaute RISC catalytic component 2	A
ENSG00000132846.6	-2.41609	-1.95395	8.56004	-0.328855	7.34814	307.808	2.24127e-65	1.26038e-61	ENSG00000132846	ZBED3	zinc finger BED-type containing 3	A
ENSG00000114841.18	1.02215	8.49358	-1.38606	-1.58821	6.71252	284.522	2.36025e-60	1.06183e-56	ENSG00000114841	DNAH1	dynein axonemal heavy chain 1	E
ENSG00000152409.9	-3.46784	-3.06106	-2.34972	7.35802	7.69686	273.125	6.76394e-58	2.5358e-54	ENSG00000152409	JMY	junction mediating and regulatory protein, p53 cofactor	C
ENSG00000137692.12	-3.81965	-0.708157	6.97163	-2.86125	7.3576	258.426	9.95537e-55	3.19909e-51	ENSG00000137692	DCUN1D5	defective in cullin neddylation 1 domain containing 5	A
ENSG00000133477.17	0.0673584	1.02659	6.68685	-2.33984	8.79328	255.045	5.3293e-54	1.49847e-50	ENSG00000133477	FAM83F	family with sequence similarity 83 member F	A
ENSG00000122861.16	-10.7165	0.813618	-13.8414	-9.97082	6.27203	237.58	3.08057e-50	7.69937e-47	ENSG00000122861	PLAU	plasminogen activator, urokinase	E
ENSG00000137812.21	8.3163	1.26931	-3.21168	4.84498	8.85108	236.577	5.06433e-50	1.13917e-46	ENSG00000137812	KNL1	kinetochore scaffold 1	D
ENSG00000140323.6	6.32448	-0.375789	-2.80682	-1.7354	7.87793	227.39	4.81425e-48	9.8447e-45	ENSG00000140323	DISP2	dispatched RND transporter family member 2	D
ENSG00000113013.16	-1.44504	2.92692	10.4642	-0.455241	6.48657	220.325	1.59572e-46	2.99118e-43	ENSG00000113013	HSPA9	heat shock protein family A (Hsp70) member 9	A
ENSG00000155974.14	8.59218	-0.485508	-4.27795	-0.803625	5.75995	210.11	2.51569e-44	4.35292e-41	ENSG00000155974	GRIP1	glutamate receptor interacting protein 1	D
ENSG00000277518.4	7.39945	1.81767	-4.39604	-0.729222	7.423	207.656	8.48294e-44	1.36297e-40	ENSG00000277518	MUC6	mucin 6, oligomeric mucus/gel-forming	D
ENSG00000079385.23	-9.115	0.573557	-12.5699	-8.70874	6.46795	205.695	2.24043e-43	3.35974e-40	ENSG00000079385	CEACAM1	CEA cell adhesion molecule 1	E
ENSG00000255529.9	7.11291	0.715719	8.18306	-0.375587	6.79252	196.749	1.87872e-41	2.64124e-38	ENSG00000255529	POLR2M	RNA polymerase II subunit M	A
ENSG00000069275.13	-1.3476	-0.0360848	0.506927	7.07718	6.87958	192.981	1.21232e-40	1.60411e-37	ENSG00000069275	NUCKS1	nuclear casein kinase and cyclin dependent kinase substrate 1	C
ENSG00000080854.16	-9.57503	-4.84647	-8.31083	-6.9855	7.00093	190.001	5.29815e-40	6.62092e-37	ENSG00000080854	IGSF9B	immunoglobulin superfamily member 9B	B
ENSG00000065413.20	-8.24703	-5.40536	-7.54683	-7.71027	6.87838	188.651	1.03301e-39	1.22297e-36	ENSG00000065413	ANKRD44	ankyrin repeat domain 44	B
ENSG00000099290.17	-8.0312	-8.29979	-11.0443	-7.93706	5.59242	182.735	1.92818e-38	2.16862e-35	ENSG00000099290	WASHC2A	WASH complex subunit 2A	B
ENSG00000170624.14	8.04002	0.680065	-4.35682	0.588806	6.56721	180.569	5.6283e-38	6.02871e-35	ENSG00000170624	SGCD	sarcoglycan delta	D
ENSG00000184226.15	4.93861	0.0736561	-2.7607	-2.50985	8.19866	180.26	6.55554e-38	6.70274e-35	ENSG00000184226	PCDH9	protocadherin 9	D
ENSG00000161714.12	-0.838679	5.34316	-1.95011	-1.32382	7.81103	180.024	7.36686e-38	7.20479e-35	ENSG00000161714	PLCD3	phospholipase C delta 3	E
ENSG00000152219.5	-8.57773	-6.66763	-11.5775	-8.43663	5.70625	177.361	2.74905e-37	2.57655e-34	ENSG00000152219	ARL14EP	ADP ribosylation factor like GTPase 14 effector protein	B
ENSG00000104219.13	-0.860392	1.93377	1.9015	7.98869	6.03628	174.239	1.28662e-36	1.15765e-33	ENSG00000104219	ZDHHC2	zinc finger DHHC-type palmitoyltransferase 2	C
ENSG00000074219.14	-2.84417	8.37571	-2.84417	-0.92451	5.37909	173.943	1.49006e-36	1.28913e-33	ENSG00000074219	TEAD2	TEA domain transcription factor 2	E
ENSG00000163673.8	0.310242	8.23985	0.178362	0.435854	5.90002	169.348	1.44376e-35	1.20281e-32	ENSG00000163673	DCLK3	doublecortin like kinase 3	E
ENSG00000135679.27	-2.83169	0.0806368	-2.84523	6.17362	7.17621	168.972	1.73839e-35	1.39655e-32	ENSG00000135679	MDM2	MDM2 proto-oncogene	C
ENSG00000082701.17	-0.402059	-1.49069	6.76777	-1.82898	7.4322	164.763	1.39044e-34	1.0785e-31	ENSG00000082701	GSK3B	glycogen synthase kinase 3 beta	A
ENSG00000180008.9	7.35823	-0.0842873	0.955207	-0.704634	6.07689	164.599	1.50787e-34	1.1306e-31	ENSG00000180008	SOCS4	suppressor of cytokine signaling 4	D
ENSG00000154222.15	2.06301	6.63992	-0.788591	-0.134578	6.36542	163.435	2.67998e-34	1.94462e-31	ENSG00000154222	CC2D1B	coiled-coil and C2 domain containing 1B	E
ENSG00000090534.20	-13.7604	-3.59666	-9.67844	-6.43459	6.53459	162.306	4.67973e-34	3.28956e-31	ENSG00000090534	THPO	thrombopoietin	B
ENSG00000155657.29	-5.4235	0.564296	-5.67626	-4.67833	9.40226	160.657	1.05683e-33	7.20375e-31	ENSG00000155657	TTN	titin	E
ENSG00000153207.16	7.66829	-1.32723	0.377576	2.51823	6.65995	160.528	1.12645e-33	7.45246e-31	ENSG00000153207	AHCTF1	AT-hook containing transcription factor 1	D
ENSG00000136830.12	-3.20573	-0.0229588	7.02881	-0.600017	6.6784	159.188	2.18292e-33	1.40293e-30	ENSG00000136830	NIBAN2	niban apoptosis regulator 2	A
ENSG00000281601.5	-1.01189	-1.12035	-0.518781	5.92383	7.13239	158.844	2.58759e-33	1.61681e-30	ENSG00000281601	ZNF780B	zinc finger protein 780B	C
ENSG00000121068.14	-0.717696	8.01749	-4.1065	0.120183	6.19258	157.287	5.58128e-33	3.39312e-30	ENSG00000121068	TBX2	T-box transcription factor 2	E
ENSG00000171823.7	-7.92035	-7.38458	-10.3267	-5.98503	5.38809	153.621	3.4087e-32	2.01777e-29	ENSG00000171823	FBXL14	F-box and leucine rich repeat protein 14	B
ENSG00000261371.6	-4.63537	2.27954	6.68779	-1.89301	7.11956	152.12	7.15015e-32	4.12398e-29	ENSG00000261371	PECAM1	platelet and endothelial cell adhesion molecule 1	A
ENSG00000157181.16	-5.50852	-3.70463	5.55083	-3.70127	5.24901	151.912	7.92325e-32	4.45564e-29	ENSG00000157181	ODR4	odr-4 GPCR localization factor homolog	A
ENSG00000132953.18	0.311458	7.51441	0.652183	1.13425	5.74811	150.991	1.24838e-31	6.84903e-29	ENSG00000132953	XPO4	exportin 4	E
ENSG00000284896.1	-4.82316	-2.75095	5.70301	-0.13701	6.52095	150.545	1.55595e-31	8.33323e-29	ENSG00000284896	OR2A5	olfactory receptor family 2 subfamily A member 5	A
ENSG00000166439.6	-1.39997	6.96025	1.05067	-0.120389	5.97209	149.611	2.46613e-31	1.29007e-28	ENSG00000166439	RNF169	ring finger protein 169	E
ENSG00000132361.18	-11.6262	-7.04496	-5.01091	-6.0915	5.97557	148.385	4.51724e-31	2.28688e-28	ENSG00000132361	CLUH	clustered mitochondria homolog	B
ENSG00000198739.11	-10.6784	-7.62875	-5.13852	-5.36003	5.53169	148.359	4.57499e-31	2.28688e-28	ENSG00000198739	LRRTM3	leucine rich repeat transmembrane neuronal 3	B
ENSG00000103168.17	0.264079	1.90316	12.2376	0.671148	6.05957	146.352	1.23112e-30	6.0202e-28	ENSG00000103168	TAF1C	TATA-box binding protein associated factor, RNA polymerase I subunit C	A
ENSG00000224470.9	-3.06876	-3.20337	6.39183	-1.64722	6.9091	146.278	1.27724e-30	6.11282e-28	ENSG00000224470	ATXN1L	ataxin 1 like	A
ENSG00000137561.5	-1.91027	0.26625	10.9536	0.959702	5.37451	145.255	2.11487e-30	9.91079e-28	ENSG00000137561	TTPA	alpha tocopherol transfer protein	A
ENSG00000179454.14	7.13751	0.73829	-1.72094	-0.443433	7.47451	144.015	3.89783e-30	1.78934e-27	ENSG00000179454	KLHL28	kelch like family member 28	D
ENSG00000260596.5	6.47248	-1.46451	3.54101	-2.4909	6.36252	143.318	5.4976e-30	2.47326e-27	ENSG00000260596	DUX4	double homeobox 4	D
ENSG00000163412.13	-2.85742	3.01065	5.90957	-1.92545	7.12512	143.224	5.75801e-30	2.53962e-27	ENSG00000163412	EIF4E3	eukaryotic translation initiation factor 4E family member 3	A
ENSG00000160007.20	7.042	0.623018	-3.15631	-1.2078	7.31692	142.411	8.60003e-30	3.72017e-27	ENSG00000160007	ARHGAP35	Rho GTPase activating protein 35	D
ENSG00000107742.14	7.23535	-0.330446	-2.45374	0.149612	6.52938	142.354	8.84542e-30	3.75413e-27	ENSG00000107742	SPOCK2	SPARC (osteonectin), cwcv and kazal like domains proteoglycan 2	D
ENSG00000160218.13	-1.76807	0.602592	7.00214	-1.84138	7.08711	142.088	1.00811e-29	4.19934e-27	ENSG00000160218	TRAPPC10	trafficking protein particle complex subunit 10	A
ENSG00000150995.21	1.37644	1.05045	-2.38453	5.71373	8.06296	141.201	1.5613e-29	6.38543e-27	ENSG00000150995	ITPR1	inositol 1,4,5-trisphosphate receptor type 1	C
ENSG00000081386.13	-2.66412	-2.04776	5.19537	-2.29543	6.89838	141.055	1.67801e-29	6.74019e-27	ENSG00000081386	ZNF510	zinc finger protein 510	A
ENSG00000169239.13	6.83287	0.25872	-1.13041	-0.0730416	7.91878	139.31	3.96542e-29	1.56488e-26	ENSG00000169239	CA5B	carbonic anhydrase 5B	D
ENSG00000164403.15	0.479526	2.24621	9.32206	1.07962	6.78201	134.678	3.88745e-28	1.50766e-25	ENSG00000164403	SHROOM1	shroom family member 1	A
ENSG00000091127.14	-2.81629	5.34354	8.15619	1.08188	5.74404	133.701	6.29234e-28	2.39898e-25	ENSG00000091127	PUS7	pseudouridine synthase 7	A
ENSG00000111371.16	6.73731	1.23497	2.26993	0.372363	7.41002	132.916	9.26161e-28	3.47218e-25	ENSG00000111371	SLC38A1	solute carrier family 38 member 1	D
ENSG00000120913.24	-8.59259	-4.17416	-7.7717	-5.7714	6.9169	132.271	1.27247e-27	4.69229e-25	ENSG00000120913	PDLIM2	PDZ and LIM domain 2	B
ENSG00000182957.16	7.09836	1.85024	-0.52573	0.640496	6.93693	131.742	1.65164e-27	5.99227e-25	ENSG00000182957	SPATA13	spermatogenesis associated 13	D
ENSG00000164756.13	-8.33828	-5.95444	-7.10293	-6.96009	6.06557	131.684	1.69939e-27	6.06763e-25	ENSG00000164756	SLC30A8	solute carrier family 30 member 8	B
ENSG00000164684.13	-6.60359	-6.23946	-7.68676	-6.08357	6.52919	131.205	2.15121e-27	7.56084e-25	ENSG00000164684	ZNF704	zinc finger protein 704	B
ENSG00000203727.4	8.16624	-0.307774	-3.69099	0.720364	5.7992	129.243	5.65335e-27	1.95641e-24	ENSG00000203727	SAMD5	sterile alpha motif domain containing 5	D
ENSG00000148384.14	0.940479	3.35848	-0.426628	7.52862	6.85307	128.135	9.75359e-27	3.3242e-24	ENSG00000148384	INPP5E	inositol polyphosphate-5-phosphatase E	C
ENSG00000139044.12	2.10446	0.62412	8.23051	1.98973	5.87571	128.012	1.03642e-26	3.47958e-24	ENSG00000139044	B4GALNT3	beta-1,4-N-acetyl-galactosaminyltransferase 3	A
ENSG00000114491.14	1.09428	5.50144	-0.85593	-2.12606	6.326	126.541	2.13749e-26	7.07069e-24	ENSG00000114491	UMPS	uridine monophosphate synthetase	E
ENSG00000130675.15	-1.63992	7.37853	-4.23035	5.07529	5.71449	126.476	2.20746e-26	7.19631e-24	ENSG00000130675	MNX1	motor neuron and pancreas homeobox 1	E
ENSG00000141429.14	-4.01775	6.11224	-4.01775	0.350794	5.4377	125.46	3.63947e-26	1.16952e-23	ENSG00000141429	GALNT1	polypeptide N-acetylgalactosaminyltransferase 1	E
ENSG00000144320.14	7.72957	4.02534	-2.54055	0.542259	6.74533	125.024	4.51094e-26	1.42914e-23	ENSG00000144320	LNPK	lunapark, ER junction formation factor	D
ENSG00000156103.16	-0.108122	-0.209297	7.92282	3.37673	5.93564	124.93	4.72334e-26	1.47565e-23	ENSG00000156103	MMP16	matrix metallopeptidase 16	A
ENSG00000135870.12	4.15149	2.66877	-4.59636	-2.55669	7.23201	123.739	8.48747e-26	2.6153e-23	ENSG00000135870	RC3H1	ring finger and CCCH-type domains 1	D
ENSG00000143341.12	-6.94854	-4.02104	-6.89555	-6.99039	6.2034	122.395	1.64422e-25	4.99797e-23	ENSG00000143341	HMCN1	hemicentin 1	B
ENSG00000266074.11	-1.89193	-1.59107	-4.95219	5.54909	5.89617	120.991	3.28072e-25	9.83955e-23	ENSG00000266074	BAHCC1	BAH domain and coiled-coil containing 1	C
ENSG00000101493.11	-11.6678	-6.43699	-4.69795	-5.54602	6.2047	120.171	4.91114e-25	1.45357e-22	ENSG00000101493	ZNF516	zinc finger protein 516	B
ENSG00000164142.16	5.99451	-0.82961	-0.861215	-0.794665	6.42982	118.707	1.009e-24	2.9476e-22	ENSG00000164142	FHIP1A	FHF complex subunit HOOK interacting protein 1A	D
ENSG00000107371.14	-5.12182	-0.273764	2.68879	-5.39441	6.76391	118.304	1.23008e-24	3.54738e-22	ENSG00000107371	EXOSC3	exosome component 3	A
ENSG00000166188.3	0.575467	1.4869	7.75909	-1.43798	6.24145	117.221	2.09414e-24	5.96274e-22	ENSG00000166188	ZNF319	zinc finger protein 319	A
ENSG00000126461.15	-3.55802	6.00607	-3.55802	-0.784233	5.43625	115.299	5.38654e-24	1.49841e-21	ENSG00000126461	SCAF1	SR-related CTD associated factor 1	E
ENSG00000110925.7	-0.811952	4.30965	8.64383	1.5143	6.07982	115.296	5.39571e-24	1.49841e-21	ENSG00000110925	CSRNP2	cysteine and serine rich nuclear protein 2	A
ENSG00000119547.6	-5.73423	-5.09556	-4.3158	1.96174	7.02231	115.086	5.9816e-24	1.64086e-21	ENSG00000119547	ONECUT2	one cut homeobox 2	C
ENSG00000150893.11	-0.687437	-0.478568	6.84508	0.921158	6.2906	114.299	8.80863e-24	2.38725e-21	ENSG00000150893	FREM2	FRAS1 related extracellular matrix 2	A
ENSG00000284369.3	-8.33815	-4.12965	-2.70551	-7.65297	5.68903	113.683	1.19199e-23	3.19198e-21	ENSG00000284369	COG5	component of oligomeric golgi complex 5	B
ENSG00000118777.12	-6.61181	-7.70113	-6.83058	-4.46659	6.10298	113.569	1.26069e-23	3.33624e-21	ENSG00000118777	ABCG2	ATP binding cassette subfamily G member 2 (Junior blood group)	B
ENSG00000031081.11	-0.637891	5.79312	-0.968418	0.164104	6.04473	113.489	1.31105e-23	3.42917e-21	ENSG00000031081	ARHGAP31	Rho GTPase activating protein 31	E
ENSG00000134108.14	-4.6104	-6.92108	-2.59174	-6.65175	6.02418	113.155	1.54476e-23	3.994e-21	ENSG00000134108	ARL8B	ADP ribosylation factor like GTPase 8B	B
ENSG00000163873.10	-2.72771	-7.03254	-6.56773	-5.31138	6.47135	112.205	2.46376e-23	6.2977e-21	ENSG00000163873	GRIK3	glutamate ionotropic receptor kainate type subunit 3	B
ENSG00000197826.12	0.941627	-2.5195	-4.29881	5.57366	6.06162	111.885	2.88357e-23	7.23437e-21	ENSG00000197826	CFAP299	cilia and flagella associated protein 299	C
ENSG00000165355.8	6.24538	-2.2758	-4.99173	-1.63399	5.65443	111.877	2.89452e-23	7.23437e-21	ENSG00000165355	FBXO33	F-box protein 33	D
ENSG00000155833.15	-2.03361	-1.17045	1.29554	5.58997	4.88708	111.398	3.66251e-23	9.00751e-21	ENSG00000155833	CYLC2	cylicin 2	C
ENSG00000101204.18	-4.14907	-3.21631	-9.20005	-5.63203	6.6628	111.386	3.68406e-23	9.00751e-21	ENSG00000101204	CHRNA4	cholinergic receptor nicotinic alpha 4 subunit	B
ENSG00000166548.17	-0.785132	5.66027	-1.01336	-0.644746	6.31835	111.265	3.90932e-23	9.4555e-21	ENSG00000166548	TK2	thymidine kinase 2	E
ENSG00000080839.12	6.10737	-1.30613	-0.0940996	-0.590518	6.48356	111.094	4.25361e-23	1.0178e-20	ENSG00000080839	RBL1	RB transcriptional corepressor like 1	D
ENSG00000088387.22	-6.08798	3.74524	0.45619	-2.30456	6.54793	111.072	4.29854e-23	1.0178e-20	ENSG00000088387	DOCK9	dedicator of cytokinesis 9	E
ENSG00000140022.14	6.22957	-1.32575	-0.242936	-1.16091	6.91255	110.719	5.11346e-23	1.19815e-20	ENSG00000140022	STON2	stonin 2	D
ENSG00000145495.16	-4.27006	4.18887	-2.44264	-0.463764	7.20044	110.382	6.03142e-23	1.39867e-20	ENSG00000145495	MARCHF6	membrane associated ring-CH-type finger 6	E
ENSG00000122786.20	-7.36928	-1.37626	-3.81142	-6.47205	6.7714	110.018	7.21337e-23	1.65569e-20	ENSG00000122786	CALD1	caldesmon 1	B
ENSG00000196935.10	-3.52625	-1.2326	-6.07295	2.99773	7.77442	109.995	7.29725e-23	1.65802e-20	ENSG00000196935	SRGAP1	SLIT-ROBO Rho GTPase activating protein 1	C
ENSG00000152818.20	-0.359941	-4.15399	2.0049	-3.59966	7.69913	109.648	8.65112e-23	1.94598e-20	ENSG00000152818	UTRN	utrophin	A
ENSG00000152601.18	1.25758	0.776923	5.35295	-2.44231	7.91067	109.598	8.86772e-23	1.97495e-20	ENSG00000152601	MBNL1	muscleblind like splicing regulator 1	A
ENSG00000087502.19	-7.11898	-3.34927	1.04219	-5.61947	6.48588	108.912	1.24183e-22	2.7386e-20	ENSG00000087502	ERGIC2	ERGIC and golgi 2	A
ENSG00000117983.17	-7.15127	-4.95128	-6.01206	-4.38819	6.80352	108.336	1.64726e-22	3.59742e-20	ENSG00000117983	MUC5B	mucin 5B, oligomeric mucus/gel-forming	B
ENSG00000046889.19	-5.68479	-5.48673	-4.64485	4.47331	6.61451	108.003	1.94019e-22	4.1964e-20	ENSG00000046889	PREX2	phosphatidylinositol-3,4,5-trisphosphate dependent Rac exchange factor 2	C
ENSG00000103199.14	7.31387	2.73023	0.74486	0.62257	6.78462	107.531	2.44645e-22	5.241e-20	ENSG00000103199	ZNF500	zinc finger protein 500	D
ENSG00000070882.13	-5.94937	-4.87618	3.26612	-2.49543	6.68841	107.316	2.71782e-22	5.76743e-20	ENSG00000070882	OSBPL3	oxysterol binding protein like 3	A
ENSG00000070018.9	-4.27732	6.67016	0.184648	3.85849	6.21456	107.244	2.81655e-22	5.92106e-20	ENSG00000070018	LRP6	LDL receptor related protein 6	E
ENSG00000103342.13	-2.30374	-0.787127	5.1443	-2.21358	7.10763	105.674	6.086e-22	1.26758e-19	ENSG00000103342	GSPT1	G1 to S phase transition 1	A
ENSG00000078018.22	5.60092	-2.10443	-2.9895	-2.4483	6.42408	105.41	6.92691e-22	1.42948e-19	ENSG00000078018	MAP2	microtubule associated protein 2	D
ENSG00000147724.12	-5.51301	-2.99569	3.40256	-3.89958	6.70273	104.754	9.55663e-22	1.95424e-19	ENSG00000147724	FAM135B	family with sequence similarity 135 member B	A
ENSG00000140443.15	5.06042	-1.38463	0.12551	-0.526531	7.86212	104.623	1.01913e-21	2.06525e-19	ENSG00000140443	IGF1R	insulin like growth factor 1 receptor	D
ENSG00000130827.6	-6.71942	-1.28512	-6.64769	-3.98103	8.01297	104.235	1.23287e-21	2.47609e-19	ENSG00000130827	PLXNA3	plexin A3	B
ENSG00000126773.13	-4.42441	-2.68529	-3.70269	2.77074	7.8554	103.396	1.8608e-21	3.70414e-19	ENSG00000126773	PCNX4	pecanex 4	C
ENSG00000152932.8	2.36313	2.64253	-9.38178	-3.16272	6.97082	103.36	1.89394e-21	3.73704e-19	ENSG00000152932	RAB3C	RAB3C, member RAS oncogene family	E
ENSG00000214944.10	5.89958	1.60725	-2.02068	0.259015	6.95552	103.262	1.98723e-21	3.88703e-19	ENSG00000214944	ARHGEF28	Rho guanine nucleotide exchange factor 28	D
ENSG00000197774.14	-1.02002	-1.11309	-6.44327	4.60911	6.35004	103.089	2.16282e-21	4.19402e-19	ENSG00000197774	EME2	essential meiotic structure-specific endonuclease subunit 2	C
ENSG00000152242.11	6.57697	-0.262315	0.446682	-0.151247	6.27699	101.44	4.85551e-21	9.33503e-19	ENSG00000152242	ARK2N	arkadia (RNF111) N-terminal like PKA signaling regulator 2N	D
ENSG00000071282.12	5.71385	0.768055	7.65712	2.52416	7.01026	100.618	7.26518e-21	1.38494e-18	ENSG00000071282	LMCD1	LIM and cysteine rich domains 1	A
ENSG00000132510.11	-8.4189	-4.83504	-12.0971	-0.116569	6.39249	99.6071	1.19257e-20	2.25425e-18	ENSG00000132510	KDM6B	lysine demethylase 6B	C
ENSG00000136859.10	-2.03577	-2.38349	5.61659	-2.26474	5.44321	99.5385	1.23336e-20	2.31194e-18	ENSG00000136859	ANGPTL2	angiopoietin like 2	A
ENSG00000143443.10	8.35025	0.205436	-2.34895	1.37518	5.43197	99.3735	1.33725e-20	2.48595e-18	ENSG00000143443	C1orf56	chromosome 1 open reading frame 56	D
ENSG00000067191.17	-5.31609	-5.29939	-10.2746	-5.95359	5.93921	99.2885	1.39413e-20	2.57045e-18	ENSG00000067191	CACNB1	calcium voltage-gated channel auxiliary subunit beta 1	B
ENSG00000068615.20	6.81064	1.65162	-0.566816	0.432001	6.12161	99.2334	1.43228e-20	2.60794e-18	ENSG00000068615	REEP1	receptor accessory protein 1	D
ENSG00000101638.14	-1.36929	-4.05838	-4.73059	-5.33005	7.80212	99.2258	1.43765e-20	2.60794e-18	ENSG00000101638	ST8SIA5	ST8 alpha-N-acetyl-neuraminide alpha-2,8-sialyltransferase 5	B
ENSG00000087116.17	-9.88171	-6.42787	-9.88171	-4.75047	5.91507	99.0881	1.53799e-20	2.76764e-18	ENSG00000087116	ADAMTS2	ADAM metallopeptidase with thrombospondin type 1 motif 2	B
ENSG00000076067.13	5.8462	-0.468972	0.104905	-0.306658	7.73317	98.5231	2.02866e-20	3.62165e-18	ENSG00000076067	RBMS2	RNA binding motif single stranded interacting protein 2	D
ENSG00000147124.13	-6.72666	-6.83365	-5.7522	-5.94298	5.54803	97.919	2.72758e-20	4.83104e-18	ENSG00000147124	ZNF41	zinc finger protein 41	B
ENSG00000157483.9	-11.083	-1.88057	-1.26473	-5.89579	6.73444	97.683	3.06193e-20	5.38087e-18	ENSG00000157483	MYO1E	myosin IE	B
ENSG00000065243.20	-4.12207	3.51701	-2.69045	-5.16269	6.14496	97.4634	3.40969e-20	5.94554e-18	ENSG00000065243	PKN2	protein kinase N2	E
ENSG00000119927.14	6.08385	-1.22453	-1.80446	2.48401	6.48835	97.3052	3.68458e-20	6.37545e-18	ENSG00000119927	GPAM	glycerol-3-phosphate acyltransferase, mitochondrial	D
ENSG00000166801.17	-5.5096	-5.36675	-6.30105	-5.26874	6.40651	96.8097	4.69688e-20	8.065e-18	ENSG00000166801	FAM111A	FAM111 trypsin like peptidase A	B
ENSG00000164576.12	4.704	-4.20691	-5.61523	1.61697	6.86323	96.7735	4.78088e-20	8.14706e-18	ENSG00000164576	SAP30L	SAP30 like	D
ENSG00000126464.15	-4.0633	0.185193	-4.0633	4.91601	5.38048	96.716	4.91739e-20	8.31668e-18	ENSG00000126464	PRR12	proline rich 12	C
ENSG00000148773.14	1.67294	-4.94963	-4.10799	-4.02342	6.78401	96.3087	6.00345e-20	1.00777e-17	ENSG00000148773	MKI67	marker of proliferation Ki-67	D
ENSG00000180304.14	1.90621	1.77861	7.23055	-1.30674	7.23841	95.3345	9.67404e-20	1.61191e-17	ENSG00000180304	OAZ2	ornithine decarboxylase antizyme 2	A
ENSG00000145569.6	0.00586766	2.95134	8.33007	4.90584	6.20341	95.1545	1.05655e-19	1.7475e-17	ENSG00000145569	OTULINL	OTU deubiquitinase with linear linkage specificity like	A
ENSG00000196208.14	-1.20438	-0.565486	4.83116	-0.477717	8.32887	94.6762	1.33539e-19	2.19258e-17	ENSG00000196208	GREB1	growth regulating estrogen receptor binding 1	A
ENSG00000119707.14	5.42351	-1.10605	-7.01326	1.11047	6.85727	94.4885	1.46394e-19	2.38623e-17	ENSG00000119707	RBM25	RNA binding motif protein 25	D
ENSG00000187323.12	-2.46213	1.68918	6.12324	1.16639	6.50343	93.2847	2.6393e-19	4.27111e-17	ENSG00000187323	DCC	DCC netrin 1 receptor	A
ENSG00000197779.15	1.00556	4.73345	-3.45291	7.11084	6.45004	92.889	3.20324e-19	5.14668e-17	ENSG00000197779	ZNF81	zinc finger protein 81	C
ENSG00000166326.7	-1.8734	1.92988	6.54783	3.01769	7.58813	92.4334	4.00353e-19	6.38691e-17	ENSG00000166326	TRIM44	tripartite motif containing 44	A
ENSG00000283510.2	0.484496	1.94802	6.15713	-0.820206	6.525	91.9911	4.97102e-19	7.87451e-17	ENSG00000283510	INO80D	INO80 complex subunit D	A
ENSG00000166004.15	0.191142	-5.33761	-3.67777	-5.48773	6.31492	91.8867	5.23161e-19	8.22935e-17	ENSG00000166004	CEP295	centrosomal protein 295	D
ENSG00000274161.4	-8.58503	-5.48123	-8.58503	-4.94375	5.26131	91.1719	7.42195e-19	1.15937e-16	ENSG00000274161	DLGAP2	DLG associated protein 2	B
ENSG00000163406.11	-7.3079	-4.55428	-7.21939	-4.1147	5.89227	90.8526	8.67713e-19	1.34609e-16	ENSG00000163406	SLC15A2	solute carrier family 15 member 2	B
ENSG00000162769.13	7.0856	5.74582	3.36106	0.951878	6.01053	90.6885	9.40239e-19	1.44861e-16	ENSG00000162769	FLVCR1	FLVCR heme transporter 1	D
ENSG00000111725.11	1.33688	4.42623	3.23822	-2.18061	6.49912	90.5991	9.82255e-19	1.50305e-16	ENSG00000111725	PRKAB1	protein kinase AMP-activated non-catalytic subunit beta 1	E
ENSG00000164880.16	-1.28371	6.37286	5.75581	2.85626	6.32356	90.5671	9.97778e-19	1.51649e-16	ENSG00000164880	INTS1	integrator complex subunit 1	E
ENSG00000177511.6	-4.03329	2.61682	-8.22494	-2.58719	6.30131	90.3513	1.10886e-18	1.67401e-16	ENSG00000177511	ST8SIA3	ST8 alpha-N-acetyl-neuraminide alpha-2,8-sialyltransferase 3	E
ENSG00000135597.19	-7.442	-1.08686	4.3758	-0.215622	6.69189	90.2521	1.16399e-18	1.74552e-16	ENSG00000135597	REPS1	RALBP1 associated Eps domain containing 1	A
ENSG00000276495.4	-4.50375	5.19777	-1.04073	1.14572	5.49844	90.1182	1.24279e-18	1.85135e-16	ENSG00000276495	APBA2	amyloid beta precursor protein binding family A member 2	E
ENSG00000136238.20	1.33518	1.54103	5.93488	0.327274	7.48024	89.7284	1.50385e-18	2.2255e-16	ENSG00000136238	RAC1	Rac family small GTPase 1	A
ENSG00000115020.17	-4.7186	-3.77236	2.59946	-3.48118	6.40825	89.6563	1.5578e-18	2.29028e-16	ENSG00000115020	PIKFYVE	phosphoinositide kinase, FYVE-type zinc finger containing	A
ENSG00000280962.3	-2.12442	4.61337	-0.790414	-0.39352	6.10617	89.4925	1.68776e-18	2.46523e-16	ENSG00000280962	DUSP16	dual specificity phosphatase 16	E
ENSG00000171105.14	-2.55026	4.28325	-3.63368	-0.765777	6.43255	89.4454	1.72704e-18	2.50633e-16	ENSG00000171105	INSR	insulin receptor	E
ENSG00000070614.15	2.33857	0.42011	4.4368	-2.05154	6.91258	89.3785	1.78454e-18	2.57317e-16	ENSG00000070614	NDST1	N-deacetylase and N-sulfotransferase 1	A
ENSG00000276618.4	-2.22386	0.196721	5.48114	-2.68516	5.29407	89.3521	1.80769e-18	2.58994e-16	ENSG00000276618	RAD17	RAD17 checkpoint clamp loader component	A
ENSG00000142207.7	-4.27154	0.86142	3.21091	-3.97461	6.41512	89.0452	2.10043e-18	2.99033e-16	ENSG00000142207	URB1	URB1 ribosome biogenesis homolog	A
ENSG00000068650.19	-2.42744	1.29432	6.20431	1.50808	7.16329	89.0246	2.12168e-18	3.00158e-16	ENSG00000068650	ATP11A	ATPase phospholipid transporting 11A	A
ENSG00000118276.12	-6.46786	3.44215	-3.59107	-4.20483	5.5041	88.7097	2.4749e-18	3.4794e-16	ENSG00000118276	B4GALT6	beta-1,4-galactosyltransferase 6	E
ENSG00000224608.10	-8.2529	-4.51827	-8.2529	-6.2641	5.23984	88.6263	2.57796e-18	3.60178e-16	ENSG00000224608	HLA-B	major histocompatibility complex, class I, B	B
ENSG00000112294.14	1.51729	0.0938026	6.49062	-0.777295	6.71595	88.4639	2.79092e-18	3.87525e-16	ENSG00000112294	ALDH5A1	aldehyde dehydrogenase 5 family member A1	A
ENSG00000008441.19	3.7622	4.06722	-1.44146	-2.26506	6.45093	88.4088	2.86716e-18	3.95667e-16	ENSG00000008441	NFIX	nuclear factor I X	E
ENSG00000185920.18	-2.77646	1.45329	-1.91769	4.47452	8.21191	88.1519	3.25097e-18	4.45898e-16	ENSG00000185920	PTCH1	patched 1	C
ENSG00000136802.12	-1.15734	1.92724	5.9894	-1.31359	6.42878	87.837	3.79186e-18	5.16934e-16	ENSG00000136802	LRRC8A	leucine rich repeat containing 8 VRAC subunit A	A
ENSG00000188611.17	-2.51435	4.97503	-2.51435	0.036009	5.00379	87.7568	3.94354e-18	5.34374e-16	ENSG00000188611	ASAH2	N-acylsphingosine amidohydrolase 2	E
ENSG00000110693.19	-0.00326121	0.679453	4.65226	-0.813502	7.2794	87.6522	4.1504e-18	5.59037e-16	ENSG00000110693	SOX6	SRY-box transcription factor 6	A
ENSG00000137815.15	-10.0632	-5.3311	-10.0632	-3.19874	5.97147	87.4806	4.51357e-18	6.04335e-16	ENSG00000137815	RTF1	RTF1 homolog, Paf1/RNA polymerase II complex component	B
ENSG00000024422.12	-7.22257	-3.87084	-8.28247	-5.50395	5.97314	87.2614	5.02423e-18	6.68728e-16	ENSG00000024422	EHD2	EH domain containing 2	B
ENSG00000214595.13	-3.72129	0.42633	5.13638	2.05552	7.238	87.2312	5.09879e-18	6.7466e-16	ENSG00000214595	EML6	EMAP like 6	A
ENSG00000197403.5	-2.73384	5.63992	-2.73384	0.706786	5.0508	86.6984	6.61546e-18	8.70223e-16	ENSG00000197403	OR6N1	olfactory receptor family 6 subfamily N member 1	E
ENSG00000054523.20	-3.37819	-1.64138	-4.70497	3.28187	7.15427	86.6516	6.76877e-18	8.85214e-16	ENSG00000054523	KIF1B	kinesin family member 1B	C
ENSG00000058056.10	-3.93235	-3.68226	-5.0185	-3.77035	8.65566	86.579	7.01326e-18	9.11886e-16	ENSG00000058056	USP13	ubiquitin specific peptidase 13	B
ENSG00000104738.19	6.67421	3.29803	-3.74146	0.841096	6.54905	86.4895	7.32649e-18	9.47139e-16	ENSG00000104738	MCM4	minichromosome maintenance complex component 4	D
ENSG00000160883.11	-8.86356	-5.97023	-5.37318	-4.89002	5.57402	86.2351	8.29635e-18	1.06639e-15	ENSG00000160883	HK3	hexokinase 3	B
ENSG00000008130.15	1.04818	5.25595	-0.804055	-1.3045	6.11396	86.1521	8.63996e-18	1.10425e-15	ENSG00000008130	NADK	NAD kinase	E
ENSG00000005108.17	7.8176	2.98778	-0.506992	4.66158	6.58265	85.6914	1.08212e-17	1.37521e-15	ENSG00000005108	THSD7A	thrombospondin type 1 domain containing 7A	D
ENSG00000119231.11	-1.51404	3.93894	-0.736125	-1.59093	6.50749	85.4434	1.2215e-17	1.54361e-15	ENSG00000119231	SENP5	SUMO specific peptidase 5	E
ENSG00000110436.13	-5.28454	-3.3135	-6.85107	-3.46661	7.44621	85.236	1.35176e-17	1.69869e-15	ENSG00000110436	SLC1A2	solute carrier family 1 member 2	B
ENSG00000088881.22	4.48056	-1.60556	-1.87462	-4.43235	5.64419	85.098	1.44602e-17	1.80704e-15	ENSG00000088881	EBF4	EBF family member 4	D
ENSG00000122547.11	-1.08866	6.28503	-0.507267	1.31211	5.51912	84.939	1.56284e-17	1.94223e-15	ENSG00000122547	EEPD1	endonuclease/exonuclease/phosphatase family domain containing 1	E
ENSG00000167202.12	-4.78441	-4.0757	-6.61112	-4.14365	7.22633	84.916	1.58051e-17	1.95341e-15	ENSG00000167202	TBC1D2B	TBC1 domain family member 2B	B
ENSG00000078043.16	-2.8916	3.81391	5.83831	2.91634	7.12327	84.8924	1.59881e-17	1.96522e-15	ENSG00000078043	PIAS2	protein inhibitor of activated STAT 2	A
ENSG00000136848.19	1.9837	3.58087	6.11354	-0.193033	6.41437	84.7752	1.69301e-17	2.0697e-15	ENSG00000136848	DAB2IP	DAB2 interacting protein	A
ENSG00000118503.17	0.520979	6.65919	-0.0523215	4.39252	6.16191	84.588	1.85516e-17	2.25568e-15	ENSG00000118503	TNFAIP3	TNF alpha induced protein 3	E
ENSG00000163374.20	-2.12526	2.13155	5.84141	0.115444	6.3927	84.5279	1.91041e-17	2.31036e-15	ENSG00000163374	YY1AP1	YY1 associated protein 1	A
ENSG00000188033.10	-0.537428	-0.633735	6.2162	0.0454498	6.47816	84.4903	1.9458e-17	2.34058e-15	ENSG00000188033	ZNF490	zinc finger protein 490	A
ENSG00000141380.14	-3.43652	3.45749	-6.44017	-1.01563	6.37698	84.3015	2.13377e-17	2.55304e-15	ENSG00000141380	SS18	SS18 subunit of BAF chromatin remodeling complex	E
ENSG00000213079.10	-3.39767	-2.11697	1.64778	3.81463	6.60124	84.0525	2.40975e-17	2.86798e-15	ENSG00000213079	SCAF8	SR-related CTD associated factor 8	C
ENSG00000187109.15	-2.08789	0.527497	4.30199	-0.286035	8.93176	84.0273	2.43951e-17	2.88812e-15	ENSG00000187109	NAP1L1	nucleosome assembly protein 1 like 1	A
ENSG00000250673.3	-4.28072	-5.14443	-8.00024	-5.07007	5.15742	83.7288	2.82243e-17	3.32396e-15	ENSG00000250673	REELD1	reeler domain containing 1	B
ENSG00000169891.18	-1.2357	4.20121	-1.11474	-0.985999	6.43135	83.4934	3.16624e-17	3.70945e-15	ENSG00000169891	REPS2	RALBP1 associated Eps domain containing 2	E
ENSG00000233757.7	-1.75465	-1.66022	-0.710043	4.37382	6.32646	83.359	3.38104e-17	3.94058e-15	ENSG00000233757	ZNF892	zinc finger protein 892	C
ENSG00000119048.9	3.26744	-3.44644	-2.95147	-2.98036	6.07506	83.2009	3.65231e-17	4.2348e-15	ENSG00000119048	UBE2B	ubiquitin conjugating enzyme E2 B	D
ENSG00000169851.16	-1.14802	2.25677	-5.39872	5.29974	6.59659	82.7954	4.45198e-17	5.13553e-15	ENSG00000169851	PCDH7	protocadherin 7	C
ENSG00000051620.11	-0.164678	4.73506	-1.48138	0.254836	6.48027	82.7107	4.6399e-17	5.32499e-15	ENSG00000051620	HEBP2	heme binding protein 2	E
ENSG00000177311.12	-5.91319	-4.43456	-4.97127	-4.97697	6.6669	82.4291	5.3237e-17	6.07874e-15	ENSG00000177311	ZBTB38	zinc finger and BTB domain containing 38	B
ENSG00000102931.8	-4.69404	-3.7457	-6.50827	-6.00313	4.75493	82.0478	6.41262e-17	7.28512e-15	ENSG00000102931	ARL2BP	ADP ribosylation factor like GTPase 2 binding protein	B
ENSG00000198018.7	6.99564	2.71222	-0.351066	1.04608	5.94598	81.1739	9.82366e-17	1.11042e-14	ENSG00000198018	ENTPD7	ectonucleoside triphosphate diphosphohydrolase 7	D
ENSG00000166341.9	5.44692	-0.686413	0.329221	0.687702	6.06751	81.0715	1.03267e-16	1.16144e-14	ENSG00000166341	DCHS1	dachsous cadherin-related 1	D
ENSG00000239474.7	-2.40595	4.7802	-2.40595	0.134093	4.95438	80.6582	1.26344e-16	1.41393e-14	ENSG00000239474	KLHL41	kelch like family member 41	E
ENSG00000176715.17	-0.99789	5.27182	-0.0944369	4.38833	6.96716	80.4292	1.4128e-16	1.57324e-14	ENSG00000176715	ACSF3	acyl-CoA synthetase family member 3	E
ENSG00000198015.14	1.52376	0.309483	4.88685	-1.41165	7.46104	80.3699	1.45425e-16	1.61142e-14	ENSG00000198015	MRPL42	mitochondrial ribosomal protein L42	A
ENSG00000137766.18	5.35151	4.5274	-1.46858	0.333639	6.07934	80.3268	1.48514e-16	1.63759e-14	ENSG00000137766	UNC13C	unc-13 homolog C	D
ENSG00000181690.8	6.30772	2.9484	7.50831	4.96153	6.37734	80.2498	1.54196e-16	1.69195e-14	ENSG00000181690	PLAG1	PLAG1 zinc finger	A
ENSG00000196867.8	0.391654	5.24494	0.100309	0.308433	5.44385	80.1722	1.60152e-16	1.74135e-14	ENSG00000196867	ZFP28	ZFP28 zinc finger protein	E
ENSG00000171992.13	2.85802	0.0903071	5.80115	0.6794	8.35247	80.1709	1.60247e-16	1.74135e-14	ENSG00000171992	SYNPO	synaptopodin	A
ENSG00000282318.1	0.885841	-4.89604	-5.70005	-4.18361	5.85536	80.1161	1.6459e-16	1.77995e-14	ENSG00000282318	DLGAP2	DLG associated protein 2	D
ENSG00000141431.14	-7.46373	-3.17751	-6.90486	-4.59728	6.36946	80.0846	1.67139e-16	1.79886e-14	ENSG00000141431	ASXL3	ASXL transcriptional regulator 3	B
ENSG00000075240.17	-8.61606	-5.71281	-8.61606	-4.75102	5.42577	79.9593	1.77676e-16	1.90317e-14	ENSG00000075240	GRAMD4	GRAM domain containing 4	B
ENSG00000183530.14	5.79808	2.22377	-2.65947	0.527352	6.75678	79.1488	2.6382e-16	2.8125e-14	ENSG00000183530	PRR14L	proline rich 14 like	D
ENSG00000158711.14	-2.64783	2.64671	-1.79423	-1.95635	7.51149	79.0085	2.82504e-16	2.99748e-14	ENSG00000158711	ELK4	ETS transcription factor ELK4	E
ENSG00000122550.18	-3.67859	4.26956	-1.29961	-1.0832	6.14015	78.8808	3.00647e-16	3.175e-14	ENSG00000122550	KLHL7	kelch like family member 7	E
ENSG00000185070.12	-4.90499	-2.87395	1.75729	0.944997	8.7303	78.8209	3.09569e-16	3.25395e-14	ENSG00000185070	FLRT2	fibronectin leucine rich transmembrane protein 2	A
ENSG00000138443.17	0.664273	-0.143285	5.07772	3.54081	7.60512	78.7821	3.15475e-16	3.3006e-14	ENSG00000138443	ABI2	abl interactor 2	A
ENSG00000226174.7	-6.46452	-3.47581	-5.37454	-6.85078	5.64897	78.7491	3.20591e-16	3.3386e-14	ENSG00000226174	TEX22	testis expressed 22	B
ENSG00000180354.16	-0.963165	-0.767009	3.85427	-3.01209	6.96846	78.597	3.45269e-16	3.57902e-14	ENSG00000180354	MTURN	maturin, neural progenitor differentiation regulator homolog	A
ENSG00000102760.13	-0.165859	5.53344	1.2706	-0.936581	5.22218	78.3053	3.98051e-16	4.10723e-14	ENSG00000102760	RGCC	regulator of cell cycle	E
ENSG00000075643.6	0.179271	-0.15834	6.17534	0.0580202	6.48072	78.2468	4.09563e-16	4.20671e-14	ENSG00000075643	MOCOS	molybdenum cofactor sulfurase	A
ENSG00000109158.11	-0.255203	-6.44342	-6.28968	-3.50054	6.36417	78.104	4.39103e-16	4.46886e-14	ENSG00000109158	GABRA4	gamma-aminobutyric acid type A receptor subunit alpha4	D
ENSG00000185630.20	3.15922	-0.664839	-1.84539	4.17574	7.54147	78.0959	4.40835e-16	4.46886e-14	ENSG00000185630	PBX1	PBX homeobox 1	C
ENSG00000126883.19	1.89447	1.10853	5.92869	1.59317	7.39279	78.0949	4.41045e-16	4.46886e-14	ENSG00000126883	NUP214	nucleoporin 214	A
ENSG00000059728.11	4.09301	-0.32723	-1.88464	-3.10781	6.20219	77.9541	4.72374e-16	4.76484e-14	ENSG00000059728	MXD1	MAX dimerization protein 1	D
ENSG00000100345.23	-2.22292	2.05733	7.09807	0.20693	7.99033	77.3501	6.34098e-16	6.36759e-14	ENSG00000100345	MYH9	myosin heavy chain 9	A
ENSG00000075340.23	5.86077	-0.677918	0.431537	2.58374	6.73438	77.0233	7.43581e-16	7.43383e-14	ENSG00000075340	ADD2	adducin 2	D
ENSG00000159216.19	-1.26385	-0.0530494	5.03464	-0.739498	6.9477	77.0025	7.5117e-16	7.47646e-14	ENSG00000159216	RUNX1	RUNX family transcription factor 1	A
ENSG00000196664.5	-1.3342	4.63193	-0.145376	0.0279513	6.11688	76.9099	7.85849e-16	7.78718e-14	ENSG00000196664	TLR7	toll like receptor 7	E
ENSG00000151612.18	-4.49828	-3.48654	3.86151	1.27261	7.03106	76.8692	8.01586e-16	7.90828e-14	ENSG00000151612	ZNF827	zinc finger protein 827	A
ENSG00000018280.17	-3.32373	2.20397	6.9298	0.735757	6.56322	76.7996	8.29223e-16	8.14522e-14	ENSG00000018280	SLC11A1	solute carrier family 11 member 1	A
ENSG00000118946.12	6.47514	0.525394	-4.97053	0.418933	5.95763	76.7667	8.42634e-16	8.23419e-14	ENSG00000118946	PCDH17	protocadherin 17	D
ENSG00000139946.11	5.76959	-0.262644	-0.836604	-2.50404	6.17332	76.7595	8.45603e-16	8.23419e-14	ENSG00000139946	PELI2	pellino E3 ubiquitin protein ligase family member 2	D
ENSG00000114302.17	-0.471484	0.763115	6.1802	-1.21298	6.63124	76.6055	9.11477e-16	8.8374e-14	ENSG00000114302	PRKAR2A	protein kinase cAMP-dependent type II regulatory subunit alpha	A
ENSG00000173442.13	2.55052	1.65187	5.69404	-1.24928	6.95591	76.4509	9.82788e-16	9.48791e-14	ENSG00000173442	EHBP1L1	EH domain binding protein 1 like 1	A
ENSG00000129595.14	-0.115769	5.26407	-2.19802	0.30659	6.1028	76.4244	9.9557e-16	9.57023e-14	ENSG00000129595	EPB41L4A	erythrocyte membrane protein band 4.1 like 4A	E
ENSG00000135636.16	2.84183	-1.59178	4.82927	4.67133	5.9426	76.3141	1.05056e-15	1.00558e-13	ENSG00000135636	DYSF	dysferlin	A
ENSG00000082438.18	-6.12794	-4.75923	-5.65575	-2.70276	6.86283	76.0438	1.19839e-15	1.14222e-13	ENSG00000082438	COBLL1	cordon-bleu WH2 repeat protein like 1	B
ENSG00000144843.12	0.992234	-0.393739	5.67179	-1.77853	6.14165	75.8839	1.29549e-15	1.22957e-13	ENSG00000144843	ADPRH	ADP-ribosylarginine hydrolase	A
ENSG00000125780.12	-6.29987	-4.1783	-2.83349	-5.50525	4.82991	75.8278	1.33138e-15	1.25832e-13	ENSG00000125780	TGM3	transglutaminase 3	B
ENSG00000121022.14	2.72858	4.88455	6.37067	0.823157	6.09304	75.7873	1.35791e-15	1.27802e-13	ENSG00000121022	COPS5	COP9 signalosome subunit 5	A
ENSG00000146828.18	-2.44152	-0.887557	5.54101	0.143244	6.49074	75.6992	1.4175e-15	1.32855e-13	ENSG00000146828	SLC12A9	solute carrier family 12 member 9	A
ENSG00000149927.18	-5.95984	-3.7126	-2.90688	-5.42282	6.14117	75.6657	1.44082e-15	1.3448e-13	ENSG00000149927	DOC2A	double C2 domain alpha	B
ENSG00000146414.17	-1.88911	2.08684	4.99908	-0.995168	7.52734	75.5799	1.5023e-15	1.39171e-13	ENSG00000146414	SHPRH	SNF2 histone linker PHD RING helicase	A
ENSG00000014919.13	6.51791	-0.394534	-0.134535	2.42526	5.42906	75.5783	1.50345e-15	1.39171e-13	ENSG00000014919	COX15	cytochrome c oxidase assembly homolog COX15	D
ENSG00000124151.19	-2.81043	1.33902	-1.31341	4.32834	6.09047	75.4986	1.56296e-15	1.44087e-13	ENSG00000124151	NCOA3	nuclear receptor coactivator 3	C
ENSG00000148358.20	5.62165	0.349606	-1.42049	1.00132	6.30314	75.4842	1.57394e-15	1.44507e-13	ENSG00000148358	GPR107	G protein-coupled receptor 107	D
ENSG00000100084.14	8.30035	1.93073	1.45392	-0.658329	5.25755	75.299	1.72259e-15	1.57512e-13	ENSG00000100084	HIRA	histone cell cycle regulator	D
ENSG00000112715.26	-4.99367	-3.66469	-7.96067	-4.12167	6.91067	75.0188	1.97445e-15	1.79811e-13	ENSG00000112715	VEGFA	vascular endothelial growth factor A	B
ENSG00000173852.16	-3.14021	2.34213	-3.64426	-2.34334	7.0579	74.9683	2.02362e-15	1.83545e-13	ENSG00000173852	DPY19L1	dpy-19 like C-mannosyltransferase 1	E
ENSG00000074803.21	-2.75307	3.87833	-5.95418	-0.485477	6.0066	74.9091	2.08275e-15	1.8815e-13	ENSG00000074803	SLC12A1	solute carrier family 12 member 1	E
ENSG00000007314.12	6.17498	1.46532	-1.26253	1.55174	6.20615	73.8713	3.4523e-15	3.10624e-13	ENSG00000007314	SCN4A	sodium voltage-gated channel alpha subunit 4	D
ENSG00000166900.17	-3.00205	2.30728	6.21763	0.253175	6.09125	73.6965	3.75881e-15	3.36855e-13	ENSG00000166900	STX3	syntaxin 3	A
ENSG00000115368.10	-8.33917	-6.20106	-4.53531	-3.65469	5.3204	73.492	4.15223e-15	3.70636e-13	ENSG00000115368	WDR75	WD repeat domain 75	B
ENSG00000180287.17	-6.66374	-3.10888	-6.69198	-5.03754	5.91134	73.4213	4.29763e-15	3.82099e-13	ENSG00000180287	PLD5	phospholipase D family member 5	B
ENSG00000129214.15	-1.17286	-0.382132	-2.63291	4.14817	4.91891	73.3853	4.37353e-15	3.87316e-13	ENSG00000129214	SHBG	sex hormone binding globulin	C
ENSG00000127022.16	-0.343022	3.68823	0.295149	6.40841	6.77428	73.2782	4.60772e-15	4.06455e-13	ENSG00000127022	CANX	calnexin	C
ENSG00000173706.15	-2.82534	2.08461	-2.38243	5.13391	6.5394	73.2525	4.66572e-15	4.09964e-13	ENSG00000173706	HEG1	heart development protein with EGF like domains 1	C
ENSG00000174306.22	-5.69025	-4.00715	-3.2574	-3.83044	7.27639	72.9998	5.27632e-15	4.61811e-13	ENSG00000174306	ZHX3	zinc fingers and homeoboxes 3	B
ENSG00000151967.18	-7.60426	-2.04416	-7.63691	-4.4672	6.18401	72.9352	5.44484e-15	4.74389e-13	ENSG00000151967	SCHIP1	schwannomin interacting protein 1	B
ENSG00000131446.17	-4.49487	2.23652	-0.200027	-2.69573	7.03632	72.9286	5.46221e-15	4.74389e-13	ENSG00000131446	MGAT1	alpha-1,3-mannosyl-glycoprotein 2-beta-N-acetylglucosaminyltransferase	E
ENSG00000112182.16	-5.954	-4.16555	-7.26703	-0.815919	6.78151	72.7745	5.88775e-15	5.09381e-13	ENSG00000112182	BACH2	BTB domain and CNC homolog 2	B
ENSG00000181904.9	-1.70789	2.85636	6.549	4.43311	6.07771	72.6031	6.39992e-15	5.5157e-13	ENSG00000181904	C5orf24	chromosome 5 open reading frame 24	A
ENSG00000168175.15	4.12242	-1.66124	-3.51926	-1.65876	6.64087	72.5716	6.49846e-15	5.57925e-13	ENSG00000168175	MAPK1IP1L	mitogen-activated protein kinase 1 interacting protein 1 like	D
ENSG00000005421.9	1.1754	1.37582	7.49822	1.81347	5.05329	72.4189	6.99973e-15	5.96525e-13	ENSG00000005421	PON1	paraoxonase 1	A
ENSG00000084112.15	-0.411629	2.83398	-0.933412	4.66301	7.51074	72.4185	7.00109e-15	5.96525e-13	ENSG00000084112	SSH1	slingshot protein phosphatase 1	C
ENSG00000110448.11	6.86169	2.29081	0.547442	1.1085	5.55536	72.1679	7.90922e-15	6.71359e-13	ENSG00000110448	CD5	CD5 molecule	D
ENSG00000197147.15	-0.463412	-0.278358	4.69804	-1.74206	6.05781	72.1019	8.16712e-15	6.90643e-13	ENSG00000197147	LRRC8B	leucine rich repeat containing 8 VRAC subunit B	A
ENSG00000138018.19	-8.84729	-1.97218	2.68278	-2.69645	6.05033	72.0177	8.50869e-15	7.16833e-13	ENSG00000138018	SELENOI	selenoprotein I	A
ENSG00000106688.12	-0.706785	5.04186	-3.01305	0.79383	5.0555	71.9983	8.58922e-15	7.20917e-13	ENSG00000106688	SLC1A1	solute carrier family 1 member 1	E
ENSG00000143190.23	-5.66067	-4.34	-3.28206	-3.92843	6.29182	71.7505	9.68983e-15	8.10271e-13	ENSG00000143190	POU2F1	POU class 2 homeobox 1	B
ENSG00000205476.9	6.10788	2.41272	0.431192	3.13113	7.37113	71.7129	9.86851e-15	8.22156e-13	ENSG00000205476	CCDC85C	coiled-coil domain containing 85C	D
ENSG00000178567.8	-6.35044	3.54829	5.92484	-0.100267	6.45951	71.5089	1.08981e-14	9.04584e-13	ENSG00000178567	EPM2AIP1	EPM2A interacting protein 1	A
ENSG00000160285.15	-6.72548	-0.0734053	-4.52252	-5.27377	5.91514	71.4619	1.11499e-14	9.2208e-13	ENSG00000160285	LSS	lanosterol synthase	E
ENSG00000113456.20	-0.173555	4.81642	-4.29905	0.509824	5.81928	70.9064	1.46086e-14	1.20368e-12	ENSG00000113456	RAD1	RAD1 checkpoint DNA exonuclease	E
ENSG00000152495.11	5.01213	-0.268201	-5.50679	0.534882	6.32409	70.6634	1.6441e-14	1.34973e-12	ENSG00000152495	CAMK4	calcium/calmodulin dependent protein kinase IV	D
ENSG00000141027.23	4.73906	0.612821	-0.535408	1.66369	8.09095	70.5201	1.76271e-14	1.44183e-12	ENSG00000141027	NCOR1	nuclear receptor corepressor 1	D
ENSG00000103995.14	0.0251958	4.19151	-6.23874	-0.836039	6.08311	70.5118	1.76982e-14	1.44241e-12	ENSG00000103995	CEP152	centrosomal protein 152	E
ENSG00000154781.17	7.54412	0.336054	0.431708	1.69603	5.54109	70.4284	1.84305e-14	1.49666e-12	ENSG00000154781	CCDC174	coiled-coil domain containing 174	D
ENSG00000101210.14	-0.509244	-0.255487	1.88876	6.07943	6.24251	70.2781	1.98285e-14	1.6044e-12	ENSG00000101210	EEF1A2	eukaryotic translation elongation factor 1 alpha 2	C
ENSG00000125347.15	-1.97496	-0.629244	3.0363	3.30486	7.57505	70.1306	2.13019e-14	1.71744e-12	ENSG00000125347	IRF1	interferon regulatory factor 1	C
ENSG00000127334.11	-1.98672	3.35017	4.99997	1.22017	6.72676	69.809	2.49064e-14	2.00087e-12	ENSG00000127334	DYRK2	dual specificity tyrosine phosphorylation regulated kinase 2	A
ENSG00000102996.5	-7.25987	0.25943	5.32148	-2.37009	5.89065	69.7516	2.5612e-14	2.05023e-12	ENSG00000102996	MMP15	matrix metallopeptidase 15	A
ENSG00000085433.17	-0.535284	4.39233	-3.79611	-0.653263	5.40087	69.7281	2.59062e-14	2.06643e-12	ENSG00000085433	WDR47	WD repeat domain 47	E
ENSG00000277236.4	-6.69356	-3.10991	5.27188	-1.60439	5.42621	69.5715	2.79548e-14	2.22196e-12	ENSG00000277236	CCL14	C-C motif chemokine ligand 14	A
ENSG00000114745.15	-6.94994	-3.52232	-5.46555	-4.09129	6.05597	69.5183	2.8686e-14	2.27205e-12	ENSG00000114745	GORASP1	golgi reassembly stacking protein 1	B
ENSG00000171316.14	2.247	-0.154255	2.66574	-3.07904	7.27592	69.4524	2.96203e-14	2.33782e-12	ENSG00000171316	CHD7	chromodomain helicase DNA binding protein 7	A
ENSG00000142330.20	4.25931	-0.325096	-6.40371	-1.74208	6.17577	69.4436	2.97478e-14	2.33967e-12	ENSG00000142330	CAPN10	calpain 10	D
ENSG00000137265.16	-7.3204	-4.45733	-1.8213	-4.66277	6.02148	69.4356	2.98624e-14	2.34051e-12	ENSG00000137265	IRF4	interferon regulatory factor 4	B
ENSG00000198168.9	-3.09725	-3.94383	0.260541	-5.03017	6.19952	69.4071	3.02801e-14	2.365e-12	ENSG00000198168	SVIP	small VCP interacting protein	A
ENSG00000080371.6	-3.93149	0.689478	-5.42537	1.91262	7.60876	69.3881	3.05608e-14	2.37616e-12	ENSG00000080371	RAB21	RAB21, member RAS oncogene family	C
ENSG00000134852.15	2.08764	-1.84179	-3.98876	-3.62384	6.61629	69.3831	3.06342e-14	2.37616e-12	ENSG00000134852	CLOCK	clock circadian regulator	D
ENSG00000079332.15	0.301254	0.695401	7.38413	0.539592	7.37126	69.37	3.08313e-14	2.38323e-12	ENSG00000079332	SAR1A	secretion associated Ras related GTPase 1A	A
ENSG00000173320.12	0.772241	-4.19797	-5.58339	-3.21562	6.72378	69.3385	3.13055e-14	2.41159e-12	ENSG00000173320	STOX2	storkhead box 2	D
ENSG00000205683.12	3.24874	0.563697	2.00871	-2.52472	7.47988	69.2439	3.27791e-14	2.5165e-12	ENSG00000205683	DPF3	double PHD fingers 3	D
ENSG00000147649.10	-3.10895	-1.01934	4.83456	-2.00242	6.21451	68.9454	3.78959e-14	2.89942e-12	ENSG00000147649	MTDH	metadherin	A
ENSG00000170464.10	-2.18078	-1.57707	4.53004	3.3992	6.33548	68.9156	3.84485e-14	2.93173e-12	ENSG00000170464	DNAJC18	DnaJ heat shock protein family (Hsp40) member C18	A
ENSG00000156795.8	-6.09663	-3.98999	-4.99703	-4.46447	5.34129	68.8347	3.99898e-14	3.03895e-12	ENSG00000156795	NTAQ1	N-terminal glutamine amidase 1	B
ENSG00000134698.11	-1.51591	-1.69379	-4.70075	2.9922	6.77545	68.7095	4.24973e-14	3.21863e-12	ENSG00000134698	AGO4	argonaute RISC component 4	C
ENSG00000123600.21	4.5123	-1.35832	2.87543	1.26888	7.43992	68.4089	4.918e-14	3.71226e-12	ENSG00000123600	METTL8	methyltransferase 8, methylcytidine	D
ENSG00000095002.15	-4.3689	-5.48676	-4.9164	-3.60639	6.35417	67.6463	7.1228e-14	5.35854e-12	ENSG00000095002	MSH2	mutS homolog 2	B
ENSG00000130821.17	7.83762	1.04262	0.926368	2.58383	6.46824	67.4585	7.80298e-14	5.85068e-12	ENSG00000130821	SLC6A8	solute carrier family 6 member 8	D
ENSG00000118482.12	1.52923	-1.20377	4.75649	-0.764981	7.56336	67.2867	8.48188e-14	6.3251e-12	ENSG00000118482	PHF3	PHD finger protein 3	A
ENSG00000066933.16	3.36492	3.76239	-0.543714	-0.153487	7.08573	67.2843	8.49196e-14	6.3251e-12	ENSG00000066933	MYO9A	myosin IXA	D
ENSG00000232119.8	-0.801705	4.47716	0.419065	0.413512	6.40417	67.2757	8.52742e-14	6.33055e-12	ENSG00000232119	MCTS1	MCTS1 re-initiation and release factor	E
ENSG00000107863.20	0.0862605	0.288681	4.77684	-0.32139	7.2811	67.2424	8.66631e-14	6.4125e-12	ENSG00000107863	ARHGAP21	Rho GTPase activating protein 21	A
ENSG00000167658.16	-3.61415	-1.57913	-2.34518	-4.53885	8.45869	67.2171	8.77348e-14	6.47051e-12	ENSG00000167658	EEF2	eukaryotic translation elongation factor 2	B
ENSG00000151348.16	-0.46287	2.18446	6.49643	0.662122	7.08122	67.1243	9.1777e-14	6.74651e-12	ENSG00000151348	EXT2	exostosin glycosyltransferase 2	A
ENSG00000225748.9	-8.25459	-5.94558	-8.25459	-5.61169	5.18469	66.9964	9.76595e-14	7.15554e-12	ENSG00000225748	PRRC2A	proline rich coiled-coil 2A	B
ENSG00000204469.13	-4.96028	-6.52019	-7.15462	-3.80006	5.07125	66.8351	1.05614e-13	7.71326e-12	ENSG00000204469	PRRC2A	proline rich coiled-coil 2A	B
ENSG00000142798.20	-7.64978	0.432148	-9.26039	-3.07792	6.75646	66.7722	1.08886e-13	7.92651e-12	ENSG00000142798	HSPG2	heparan sulfate proteoglycan 2	E
ENSG00000131386.20	5.76028	3.43973	-4.76854	1.61103	6.51671	66.6568	1.15165e-13	8.35649e-12	ENSG00000131386	GALNT15	polypeptide N-acetylgalactosaminyltransferase 15	D
ENSG00000124406.17	-4.88648	-0.145136	-5.19593	-4.40096	6.5045	66.5028	1.24104e-13	8.97622e-12	ENSG00000124406	ATP8A1	ATPase phospholipid transporting 8A1	E
ENSG00000153147.6	-6.1418	-5.10428	0.51267	-2.05448	6.67774	66.3635	1.32783e-13	9.57314e-12	ENSG00000153147	SMARCA5	SWI/SNF related, matrix associated, actin dependent regulator of chromatin, subfamily a, member 5	A
ENSG00000110092.4	-5.09896	1.13765	5.20867	-0.900109	6.63859	66.3018	1.36818e-13	9.83255e-12	ENSG00000110092	CCND1	cyclin D1	A
ENSG00000049245.13	-2.47183	3.57802	5.25607	-0.0674234	5.63051	66.2178	1.42513e-13	1.02092e-11	ENSG00000049245	VAMP3	vesicle associated membrane protein 3	A
ENSG00000185379.21	-7.13913	-2.76687	-9.77541	-3.62493	6.41979	66.1479	1.47432e-13	1.0528e-11	ENSG00000185379	RAD51D	RAD51 paralog D	B
ENSG00000106546.14	-8.80942	-3.56782	-8.80942	-4.55357	5.82217	66.0547	1.54251e-13	1.09802e-11	ENSG00000106546	AHR	aryl hydrocarbon receptor	B
ENSG00000281540.3	5.22115	-0.483451	2.15833	0.222207	6.25262	66.0174	1.57071e-13	1.11456e-11	ENSG00000281540	RCC2	regulator of chromosome condensation 2	D
ENSG00000135835.12	-2.75406	-4.75596	-6.10702	-4.14973	6.85127	65.9376	1.63269e-13	1.1549e-11	ENSG00000135835	KIAA1614	KIAA1614	B
ENSG00000240771.8	-7.40472	-0.734006	-7.40472	-5.853	5.02735	65.8566	1.69814e-13	1.19743e-11	ENSG00000240771	ARHGEF25	Rho guanine nucleotide exchange factor 25	B
ENSG00000186472.20	-0.670953	3.90599	-3.83661	1.44861	7.12474	65.8144	1.73329e-13	1.21839e-11	ENSG00000186472	PCLO	piccolo presynaptic cytomatrix protein	E
ENSG00000184307.17	-7.2874	-2.85122	-2.26798	-5.14663	6.38721	65.4959	2.02295e-13	1.41758e-11	ENSG00000184307	ZDHHC23	zinc finger DHHC-type palmitoyltransferase 23	B
ENSG00000130856.18	-3.17003	4.60992	1.73422	1.2844	6.56069	65.4659	2.0526e-13	1.43389e-11	ENSG00000130856	ZNF236	zinc finger protein 236	E
ENSG00000188582.10	1.44272	4.13907	-1.56978	-0.18018	6.14101	65.2594	2.26891e-13	1.58009e-11	ENSG00000188582	PAQR9	progestin and adipoQ receptor family member 9	E
ENSG00000240445.6	-8.98132	-4.66376	-8.98132	-3.26781	5.61345	65.2198	2.31298e-13	1.60581e-11	ENSG00000240445	FOXO3B	forkhead box O3B	B
ENSG00000060982.15	-4.76057	-3.33664	-5.7693	-3.69305	6.53868	65.1884	2.34845e-13	1.62541e-11	ENSG00000060982	BCAT1	branched chain amino acid transaminase 1	B
ENSG00000179178.11	-7.70809	-5.06716	-7.70809	-3.97094	5.10616	65.1649	2.37544e-13	1.63905e-11	ENSG00000179178	TMEM125	transmembrane protein 125	B
ENSG00000142178.9	-1.82442	-2.8861	-2.7992	2.62286	5.61609	65.1108	2.43858e-13	1.67747e-11	ENSG00000142178	SIK1	salt inducible kinase 1	C
ENSG00000038945.15	-1.81224	-2.78233	4.92868	1.00018	5.57877	65.0653	2.493e-13	1.70968e-11	ENSG00000038945	MSR1	macrophage scavenger receptor 1	A
ENSG00000143499.14	-3.29682	-4.54612	1.03465	-4.11895	5.75668	65.048	2.51395e-13	1.71881e-11	ENSG00000143499	SMYD2	SET and MYND domain containing 2	A
ENSG00000162599.18	0.00585837	-1.75751	3.25068	0.581679	9.24636	65.0379	2.52638e-13	1.72207e-11	ENSG00000162599	NFIA	nuclear factor I A	A
ENSG00000085511.20	-7.33948	-2.84241	-7.30836	-4.58188	5.9237	64.9566	2.62791e-13	1.78587e-11	ENSG00000085511	MAP3K4	mitogen-activated protein kinase kinase kinase 4	B
ENSG00000076356.7	-7.78392	-3.92501	-4.66711	-1.73116	7.00112	64.9074	2.69143e-13	1.82352e-11	ENSG00000076356	PLXNA2	plexin A2	B
ENSG00000123104.12	4.76513	3.82461	-5.83649	1.26737	6.65621	64.8866	2.71865e-13	1.83643e-11	ENSG00000123104	ITPR2	inositol 1,4,5-trisphosphate receptor type 2	D
ENSG00000104731.14	-2.36077	-1.53817	3.34677	-2.14332	6.74132	64.8789	2.72892e-13	1.83785e-11	ENSG00000104731	KLHDC4	kelch domain containing 4	A
ENSG00000161533.12	-4.06941	-0.651157	-3.09399	3.04586	6.80734	64.868	2.74333e-13	1.84204e-11	ENSG00000161533	ACOX1	acyl-CoA oxidase 1	C
ENSG00000161203.14	-0.769864	-0.00563002	5.37085	-1.94633	6.67584	64.7151	2.95453e-13	1.97795e-11	ENSG00000161203	AP2M1	adaptor related protein complex 2 subunit mu 1	A
ENSG00000204335.4	4.77635	-2.33528	-2.9305	4.05364	5.85478	64.6649	3.02733e-13	2.02067e-11	ENSG00000204335	SP5	Sp5 transcription factor	D
ENSG00000165092.13	-2.63664	-0.97309	-0.15784	3.86907	4.81861	64.6548	3.04218e-13	2.02458e-11	ENSG00000165092	ALDH1A1	aldehyde dehydrogenase 1 family member A1	C
ENSG00000162104.10	4.48299	2.11885	-3.47646	-1.07218	6.57045	64.5449	3.20874e-13	2.12913e-11	ENSG00000162104	ADCY9	adenylate cyclase 9	D
ENSG00000100393.15	-4.97763	-0.779509	3.4755	-0.648743	6.64294	64.4863	3.30121e-13	2.18404e-11	ENSG00000100393	EP300	E1A binding protein p300	A
ENSG00000101445.10	1.129	4.24689	-0.255689	-0.530657	5.65174	64.4563	3.34961e-13	2.20956e-11	ENSG00000101445	PPP1R16B	protein phosphatase 1 regulatory subunit 16B	E
ENSG00000187627.18	7.23051	2.5912	1.40694	-0.868241	5.56943	64.4258	3.39953e-13	2.23593e-11	ENSG00000187627	RGPD1	RANBP2 like and GRIP domain containing 1	D
ENSG00000173193.15	-4.77753	-3.01452	-4.25233	1.54236	6.95223	64.3621	3.50625e-13	2.2994e-11	ENSG00000173193	PARP14	poly(ADP-ribose) polymerase family member 14	C
ENSG00000131323.17	-6.10899	-0.331073	-4.8378	-3.95687	6.65312	64.3337	3.55484e-13	2.32449e-11	ENSG00000131323	TRAF3	TNF receptor associated factor 3	B
ENSG00000183354.12	-3.04656	-3.27589	0.65092	-4.60415	6.41318	64.1513	3.88351e-13	2.53205e-11	ENSG00000183354	KIAA2026	KIAA2026	A
ENSG00000165219.23	3.07066	4.07487	-2.87028	0.518826	7.17651	64.0427	4.09364e-13	2.66134e-11	ENSG00000165219	GAPVD1	GTPase activating protein and VPS9 domains 1	E
ENSG00000277414.4	8.19936	5.48282	-2.79462	4.67929	5.98973	64.0362	4.10653e-13	2.66202e-11	ENSG00000277414	LILRB5	leukocyte immunoglobulin like receptor B5	D
ENSG00000146263.12	-2.13997	2.08508	-2.15507	-1.81219	7.98487	63.8545	4.48473e-13	2.89253e-11	ENSG00000146263	MMS22L	MMS22 like, DNA repair protein	E
ENSG00000168779.21	-0.618941	3.83776	-5.39487	-2.22961	5.59757	63.853	4.48783e-13	2.89253e-11	ENSG00000168779	SHOX2	short stature homeobox 2	E
ENSG00000128585.18	-3.18205	-1.67216	2.79105	-2.44708	6.68553	63.8455	4.50423e-13	2.8948e-11	ENSG00000128585	MKLN1	muskelin 1	A
ENSG00000041353.10	-1.60003	3.2814	4.31871	-0.810008	6.09779	63.6325	4.9942e-13	3.20056e-11	ENSG00000041353	RAB27B	RAB27B, member RAS oncogene family	A
ENSG00000146038.12	-8.09494	0.328977	-4.0423	-4.88686	5.54679	63.6011	5.07073e-13	3.24037e-11	ENSG00000146038	DCDC2	doublecortin domain containing 2	E
ENSG00000181450.18	0.960179	3.55563	-1.64084	-1.38782	5.75333	63.5766	5.13142e-13	3.26986e-11	ENSG00000181450	ZNF678	zinc finger protein 678	E
ENSG00000180530.11	-0.556807	0.553943	-5.75207	-4.11528	6.79824	63.5645	5.16147e-13	3.27972e-11	ENSG00000180530	NRIP1	nuclear receptor interacting protein 1	E
ENSG00000159433.12	3.03739	-0.857167	-4.73051	-1.5725	7.5073	63.5308	5.24647e-13	3.32434e-11	ENSG00000159433	STARD9	StAR related lipid transfer domain containing 9	D
ENSG00000165757.9	0.234008	0.394205	4.18322	-2.41914	7.27275	63.4983	5.32983e-13	3.36767e-11	ENSG00000165757	JCAD	junctional cadherin 5 associated	A
ENSG00000138771.16	-4.08843	-2.75829	-6.08468	1.76989	6.84061	63.463	5.42193e-13	3.41627e-11	ENSG00000138771	SHROOM3	shroom family member 3	C
ENSG00000123561.15	-1.70229	1.07254	-1.70229	5.49744	5.1485	63.3908	5.61502e-13	3.52805e-11	ENSG00000123561	SERPINA7	serpin family A member 7	C
ENSG00000196150.14	0.33267	5.517	0.28049	1.8158	6.16921	63.2858	5.9081e-13	3.70186e-11	ENSG00000196150	ZNF250	zinc finger protein 250	E
ENSG00000137809.17	-5.55485	-4.49229	-5.94924	-3.42895	6.00521	63.2103	6.12835e-13	3.8292e-11	ENSG00000137809	ITGA11	integrin subunit alpha 11	B
ENSG00000145216.17	-2.62776	3.0844	2.3945	-2.02797	6.90809	63.099	6.46788e-13	4.03016e-11	ENSG00000145216	FIP1L1	factor interacting with PAPOLA and CPSF1	E
ENSG00000081377.17	0.200112	-0.430585	3.97746	-1.02825	6.99423	63.0807	6.52552e-13	4.05483e-11	ENSG00000081377	CDC14B	cell division cycle 14B	A
ENSG00000132740.10	0.0216764	-0.191443	-1.0373	4.03631	6.56508	63.0722	6.55261e-13	4.06045e-11	ENSG00000132740	IGHMBP2	immunoglobulin mu DNA binding protein 2	C
ENSG00000203668.3	-9.50118	-1.92566	-9.50118	-4.0582	5.94428	62.9869	6.82905e-13	4.22013e-11	ENSG00000203668	CHML	CHM like Rab escort protein	B
ENSG00000204256.14	-2.78799	2.86858	-2.35113	-3.0588	5.76629	62.9576	6.92676e-13	4.26878e-11	ENSG00000204256	BRD2	bromodomain containing 2	E
ENSG00000282825.2	2.1023	-4.30549	-4.26728	-2.84502	6.40672	62.916	7.06774e-13	4.34376e-11	ENSG00000282825	CTIF	cap binding complex dependent translation initiation factor	D
ENSG00000276234.5	-2.11985	-1.65335	6.50074	-1.53656	5.51805	62.8434	7.32077e-13	4.48701e-11	ENSG00000276234	TADA2A	transcriptional adaptor 2A	A
ENSG00000141127.15	-3.4066	4.48696	1.18452	-0.725167	5.10967	62.7691	7.5893e-13	4.63896e-11	ENSG00000141127	PRPSAP2	phosphoribosyl pyrophosphate synthetase associated protein 2	E
ENSG00000165626.19	-2.57287	0.377704	5.78671	1.9711	6.89583	62.6609	7.9977e-13	4.87535e-11	ENSG00000165626	BEND7	BEN domain containing 7	A
ENSG00000169057.25	-4.77089	-3.18323	-7.48332	-2.85783	7.04547	62.559	8.40255e-13	5.1083e-11	ENSG00000169057	MECP2	methyl-CpG binding protein 2	B
ENSG00000211448.14	2.08658	-4.25734	3.37891	0.0174447	6.1842	62.5512	8.43449e-13	5.1139e-11	ENSG00000211448	DIO2	iodothyronine deiodinase 2	A
ENSG00000131508.17	0.536271	-0.299882	4.83555	-1.37681	5.6493	62.4643	8.79727e-13	5.31772e-11	ENSG00000131508	UBE2D2	ubiquitin conjugating enzyme E2 D2	A
ENSG00000279643.3	2.32877	0.243259	-1.57404	4.56018	4.91363	62.4594	8.81795e-13	5.31772e-11	ENSG00000279643	TAMM41	TAM41 mitochondrial translocator assembly and maintenance homolog	C
ENSG00000116731.23	-0.627885	-0.914408	4.6313	-0.608353	6.41817	62.43	8.94449e-13	5.37961e-11	ENSG00000116731	PRDM2	PR/SET domain 2	A
ENSG00000115896.16	1.7978	0.359709	-1.13373	4.26475	5.97158	62.3595	9.25523e-13	5.55166e-11	ENSG00000115896	PLCL1	phospholipase C like 1 (inactive)	C
ENSG00000107807.13	-7.2753	-5.7915	-3.27548	-3.04761	5.03362	62.3477	9.30837e-13	5.56868e-11	ENSG00000107807	TLX1	T cell leukemia homeobox 1	B
ENSG00000170265.12	0.270222	0.0819335	0.456011	4.31017	5.09255	62.3266	9.40383e-13	5.61087e-11	ENSG00000170265	ZNF282	zinc finger protein 282	C
ENSG00000150054.19	-3.60627	0.576635	7.05208	-1.23073	5.69093	62.0573	1.07142e-12	6.37582e-11	ENSG00000150054	MPP7	MAGUK p55 scaffold protein 7	A
ENSG00000100599.16	-0.895994	0.54996	5.61978	2.49414	6.82789	61.9793	1.11272e-12	6.60409e-11	ENSG00000100599	RIN3	Ras and Rab interactor 3	A
ENSG00000165072.10	0.0310323	3.4251	-2.2664	-1.62177	4.69344	61.9435	1.13216e-12	6.70176e-11	ENSG00000165072	MAMDC2	MAM domain containing 2	E
ENSG00000274311.4	4.21844	-4.09734	-5.18283	-1.98253	5.18268	61.9074	1.15215e-12	6.80221e-11	ENSG00000274311	LILRB5	leukocyte immunoglobulin like receptor B5	D
ENSG00000177301.16	1.6297	0.10439	-2.27847	4.26732	6.86064	61.8176	1.20335e-12	7.08592e-11	ENSG00000177301	KCNA2	potassium voltage-gated channel subfamily A member 2	C
ENSG00000133640.20	-1.46921	-1.27176	4.95267	0.313853	5.57973	61.7993	1.21408e-12	7.13043e-11	ENSG00000133640	LRRIQ1	leucine rich repeats and IQ motif containing 1	A
ENSG00000104714.14	-1.59046	1.07159	5.39425	0.515813	6.17968	61.6608	1.29829e-12	7.60516e-11	ENSG00000104714	ERICH1	glutamate rich 1	A
ENSG00000140332.18	-5.47833	-2.08912	-2.06477	-4.5221	6.59276	61.3626	1.5e-12	8.7639e-11	ENSG00000140332	TLE3	TLE family member 3, transcriptional corepressor	B
ENSG00000197081.16	-3.88006	-3.49395	-1.34073	-3.78938	8.01313	61.2449	1.58795e-12	9.25369e-11	ENSG00000197081	IGF2R	insulin like growth factor 2 receptor	B
ENSG00000180376.17	-2.36806	-0.591115	5.66783	0.464101	6.47714	61.1904	1.63041e-12	9.4766e-11	ENSG00000180376	CCDC66	coiled-coil domain containing 66	A
ENSG00000161551.15	3.40853	0.531525	4.35381	-0.105431	7.02905	61.144	1.66746e-12	9.66698e-11	ENSG00000161551	ZNF577	zinc finger protein 577	A
ENSG00000145331.14	0.0499483	4.63904	-3.22387	-0.454176	5.31888	61.024	1.76721e-12	1.02189e-10	ENSG00000145331	TRMT10A	tRNA methyltransferase 10A	E
ENSG00000104131.13	-2.56693	-0.722312	5.20609	-2.87415	5.74321	60.9457	1.8355e-12	1.05866e-10	ENSG00000104131	EIF3J	eukaryotic translation initiation factor 3 subunit J	A
ENSG00000162298.19	-1.57842	0.0127649	7.8811	0.216676	5.71781	60.8899	1.8857e-12	1.08483e-10	ENSG00000162298	SYVN1	synoviolin 1	A
ENSG00000157680.17	5.19227	5.07906	4.3174	2.95643	7.54857	60.6397	2.12848e-12	1.22138e-10	ENSG00000157680	DGKI	diacylglycerol kinase iota	D
ENSG00000091513.16	3.34374	-0.591273	-2.00793	1.43533	9.1093	60.6249	2.14382e-12	1.22705e-10	ENSG00000091513	TF	transferrin	D
ENSG00000069667.16	2.71941	-1.71861	-6.68228	-1.55109	7.15493	60.5762	2.19493e-12	1.25311e-10	ENSG00000069667	RORA	RAR related orphan receptor A	D
ENSG00000121361.5	-0.676413	-1.06448	5.88217	-0.194751	5.16984	60.5635	2.20846e-12	1.25765e-10	ENSG00000121361	KCNJ8	potassium inwardly rectifying channel subfamily J member 8	A
ENSG00000151320.11	-3.82628	-1.02029	4.01253	-2.13492	7.45002	60.4618	2.31989e-12	1.31777e-10	ENSG00000151320	AKAP6	A-kinase anchoring protein 6	A
ENSG00000111052.8	-2.25866	1.9765	-6.61156	-2.94908	5.67793	60.2488	2.57185e-12	1.45721e-10	ENSG00000111052	LIN7A	lin-7 homolog A, crumbs cell polarity complex component	E
ENSG00000151692.15	-6.57718	-2.11655	-6.10579	-4.34101	6.39467	59.8842	3.068e-12	1.73396e-10	ENSG00000151692	RNF144A	ring finger protein 144A	B
ENSG00000091009.8	-6.93706	-0.527783	1.90345	-3.29085	6.01539	59.801	3.19409e-12	1.8007e-10	ENSG00000091009	RBM27	RNA binding motif protein 27	A
ENSG00000102934.10	-2.43156	4.68585	-1.63251	0.766013	6.17304	59.7865	3.21662e-12	1.80886e-10	ENSG00000102934	PLLP	plasmolipin	E
ENSG00000155330.10	-3.89605	0.0574995	9.69102	-0.0480654	5.54838	59.7646	3.25082e-12	1.82354e-10	ENSG00000155330	C16orf87	chromosome 16 open reading frame 87	A
ENSG00000129250.12	-1.84453	0.789545	4.2684	-2.00697	7.28893	59.7437	3.28389e-12	1.83751e-10	ENSG00000129250	KIF1C	kinesin family member 1C	A
ENSG00000142327.13	1.02445	0.26889	3.1973	4.74714	6.76072	59.7071	3.34248e-12	1.86565e-10	ENSG00000142327	RNPEPL1	arginyl aminopeptidase like 1	C
ENSG00000273079.7	0.857643	3.11784	-3.16348	-0.207138	7.29247	59.6334	3.46389e-12	1.92863e-10	ENSG00000273079	GRIN2B	glutamate ionotropic receptor NMDA type subunit 2B	E
ENSG00000213918.11	-6.8698	-5.26468	-2.80354	-1.93541	6.51879	59.5565	3.59518e-12	1.99679e-10	ENSG00000213918	DNASE1	deoxyribonuclease 1	B
ENSG00000004939.16	4.16975	-0.395378	3.85605	-0.998761	7.78688	59.5508	3.60499e-12	1.99731e-10	ENSG00000004939	SLC4A1	solute carrier family 4 member 1 (Diego blood group)	D
ENSG00000053254.16	1.65564	4.13175	5.05356	1.49526	7.64568	59.4924	3.70836e-12	2.04953e-10	ENSG00000053254	FOXN3	forkhead box N3	A
ENSG00000131747.15	-3.0018	1.7686	3.4651	-2.99852	5.48359	59.3899	3.89683e-12	2.14842e-10	ENSG00000131747	TOP2A	DNA topoisomerase II alpha	A
ENSG00000073792.16	1.34745	-0.355605	4.03785	-1.75094	6.05221	59.3632	3.94749e-12	2.17103e-10	ENSG00000073792	IGF2BP2	insulin like growth factor 2 mRNA binding protein 2	A
ENSG00000163684.12	0.809139	-4.55354	2.68949	-2.68388	6.2342	59.2806	4.10837e-12	2.25399e-10	ENSG00000163684	RPP14	ribonuclease P/MRP subunit p14	A
ENSG00000126705.15	5.63028	0.0405323	0.891079	-0.565037	6.39282	59.2426	4.18457e-12	2.29021e-10	ENSG00000126705	AHDC1	AT-hook DNA binding motif containing 1	D
ENSG00000137075.18	3.43567	-2.86278	0.528556	-3.65811	5.88552	59.0369	4.62244e-12	2.52372e-10	ENSG00000137075	RNF38	ring finger protein 38	D
ENSG00000099364.18	-1.95379	-5.42755	-9.2915	-4.91128	5.53085	59.0253	4.64842e-12	2.53176e-10	ENSG00000099364	FBXL19	F-box and leucine rich repeat protein 19	B
ENSG00000167528.13	2.93464	4.7157	-4.78923	1.79863	6.30685	59.0115	4.67943e-12	2.54249e-10	ENSG00000167528	ZNF641	zinc finger protein 641	E
ENSG00000142599.20	-1.90194	-2.01681	3.37977	0.644993	7.22363	59.0021	4.70073e-12	2.54791e-10	ENSG00000142599	RERE	arginine-glutamic acid dipeptide repeats	A
ENSG00000110324.12	3.84021	5.3604	0.109128	4.74291	6.67315	58.8798	4.98715e-12	2.69666e-10	ENSG00000110324	IL10RA	interleukin 10 receptor subunit alpha	E
ENSG00000189007.16	6.67684	3.77902	0.488317	0.641046	5.92106	58.7368	5.34422e-12	2.87728e-10	ENSG00000189007	ADAT2	adenosine deaminase tRNA specific 2	D
ENSG00000104059.5	7.38064	0.321155	1.69678	3.2629	5.16764	58.7358	5.34677e-12	2.87728e-10	ENSG00000104059	ENTREP2	endosomal transmembrane epsin interactor 2	D
ENSG00000171847.11	4.25196	-3.06115	-1.33837	-1.70978	5.31951	58.6344	5.61555e-12	3.01471e-10	ENSG00000171847	FAM90A1	family with sequence similarity 90 member A1	D
ENSG00000075391.18	-1.38105	0.148285	2.05244	-3.73648	7.19282	58.591	5.73461e-12	3.07129e-10	ENSG00000075391	RASAL2	RAS protein activator like 2	A
ENSG00000179335.20	3.45273	-0.217721	-7.69492	-1.40138	7.36354	58.5656	5.80543e-12	3.10184e-10	ENSG00000179335	CLK3	CDC like kinase 3	D
ENSG00000021645.20	-3.30442	-4.17718	-9.9873	-4.08756	6.35127	58.5595	5.82264e-12	3.10366e-10	ENSG00000021645	NRXN3	neurexin 3	B
ENSG00000130338.13	-0.328407	4.1193	2.20492	-0.493967	6.56174	58.4411	6.16568e-12	3.27874e-10	ENSG00000130338	TULP4	TUB like protein 4	E
ENSG00000112419.15	-0.977868	4.59121	-1.07162	2.88223	6.61559	58.1325	7.15753e-12	3.79393e-10	ENSG00000112419	PHACTR2	phosphatase and actin regulator 2	E
ENSG00000082512.15	-3.72797	-2.16867	4.65686	-2.10235	6.60471	58.128	7.17335e-12	3.79393e-10	ENSG00000082512	TRAF5	TNF receptor associated factor 5	A
ENSG00000165669.14	-5.27574	-1.93133	-5.22472	-3.54331	6.91799	58.1246	7.18509e-12	3.79393e-10	ENSG00000165669	FAM204A	family with sequence similarity 204 member A	B
ENSG00000003137.9	-3.05426	4.42159	-3.05426	0.994809	5.28919	58.0581	7.4196e-12	3.90858e-10	ENSG00000003137	CYP26B1	cytochrome P450 family 26 subfamily B member 1	E
ENSG00000113161.17	2.56673	-2.91079	-5.8293	-2.47402	6.29591	57.9544	7.80115e-12	4.09998e-10	ENSG00000113161	HMGCR	3-hydroxy-3-methylglutaryl-CoA reductase	D
ENSG00000063046.18	-1.23899	0.353975	4.42908	-0.854079	7.82109	57.9413	7.85065e-12	4.11638e-10	ENSG00000063046	EIF4B	eukaryotic translation initiation factor 4B	A
ENSG00000108375.13	-3.73539	2.89701	-6.71403	-2.35336	5.75102	57.9058	7.98652e-12	4.17788e-10	ENSG00000108375	RNF43	ring finger protein 43	E
ENSG00000100028.12	-5.52281	-2.07347	-7.88053	-4.77024	5.33018	57.8971	8.01997e-12	4.18564e-10	ENSG00000100028	SNRPD3	small nuclear ribonucleoprotein D3 polypeptide	B
ENSG00000112977.16	-3.4836	4.11059	1.04713	-1.05246	5.9562	57.8486	8.2105e-12	4.27516e-10	ENSG00000112977	DAP	death associated protein	E
ENSG00000178952.11	1.35098	-3.79803	-6.38682	-3.97794	5.04696	57.7764	8.50188e-12	4.41666e-10	ENSG00000178952	TUFM	Tu translation elongation factor, mitochondrial	D
ENSG00000157036.13	-7.70193	-3.44609	-7.70193	-4.03937	5.31525	57.6191	9.17313e-12	4.75278e-10	ENSG00000157036	EXOG	exo/endonuclease G	B
ENSG00000115977.21	-2.77027	1.39238	2.9736	-1.57984	8.24242	57.6151	9.19116e-12	4.75278e-10	ENSG00000115977	AAK1	AP2 associated kinase 1	A
ENSG00000136367.15	-0.416367	4.66748	-0.504962	1.38475	6.26004	57.5712	9.38806e-12	4.84346e-10	ENSG00000136367	ZFHX2	zinc finger homeobox 2	E
ENSG00000133243.10	-4.92955	-4.77837	-4.45476	-3.89593	5.77867	57.5094	9.67251e-12	4.9788e-10	ENSG00000133243	BTBD2	BTB domain containing 2	B
ENSG00000100796.18	1.15319	1.28823	5.11522	-0.303287	5.98444	57.2576	1.09243e-11	5.61031e-10	ENSG00000100796	PPP4R3A	protein phosphatase 4 regulatory subunit 3A	A
ENSG00000106772.19	-3.43395	0.191334	3.73583	-0.532994	6.85887	57.0761	1.1925e-11	6.11028e-10	ENSG00000106772	PRUNE2	prune homolog 2 with BCH domain	A
ENSG00000135446.17	-7.25415	-3.59776	-3.58269	-3.8796	5.1706	56.884	1.30845e-11	6.68916e-10	ENSG00000135446	CDK4	cyclin dependent kinase 4	B
ENSG00000128591.16	-4.96053	-3.76012	-5.81942	-4.40128	5.89909	56.8164	1.3519e-11	6.89561e-10	ENSG00000128591	FLNC	filamin C	B
ENSG00000275395.7	-2.8995	2.86501	-4.59775	2.66752	6.47505	56.7779	1.37729e-11	7.00921e-10	ENSG00000275395	FCGBP	Fc gamma binding protein	E
ENSG00000163297.18	2.56275	3.30455	-3.85993	-0.965019	6.29934	56.6983	1.43126e-11	7.26744e-10	ENSG00000163297	ANTXR2	ANTXR cell adhesion molecule 2	E
ENSG00000114796.16	-4.75106	-3.63942	-0.700766	-4.03449	6.38449	56.689	1.4377e-11	7.2837e-10	ENSG00000114796	KLHL24	kelch like family member 24	B
ENSG00000144674.19	0.313683	0.500149	5.05625	-1.49219	6.78663	56.6569	1.46018e-11	7.38099e-10	ENSG00000144674	GOLGA4	golgin A4	A
ENSG00000175538.11	-3.27845	-3.4561	3.75926	-1.22729	5.70422	56.5921	1.50659e-11	7.59849e-10	ENSG00000175538	KCNE3	potassium voltage-gated channel subfamily E regulatory subunit 3	A
ENSG00000008988.11	-0.29132	1.25654	4.60632	-0.0596998	8.03803	56.4522	1.61185e-11	8.11117e-10	ENSG00000008988	RPS20	ribosomal protein S20	A
ENSG00000002746.15	1.48999	-0.265144	3.99212	-1.89405	6.60324	56.2921	1.74145e-11	8.72425e-10	ENSG00000002746	HECW1	HECT, C2 and WW domain containing E3 ubiquitin protein ligase 1	A
ENSG00000154127.10	-4.62539	-1.97177	-6.71219	-4.26233	6.42067	56.2906	1.74266e-11	8.72425e-10	ENSG00000154127	UBASH3B	ubiquitin associated and SH3 domain containing B	B
ENSG00000076641.4	-0.79219	-3.90091	-7.57735	-2.9787	6.90358	56.2875	1.74532e-11	8.72425e-10	ENSG00000076641	PAG1	phosphoprotein membrane anchor with glycosphingolipid microdomains 1	B
ENSG00000165695.10	4.54658	1.17092	2.88222	-2.0996	5.02784	56.26	1.76865e-11	8.82131e-10	ENSG00000165695	AK8	adenylate kinase 8	D
ENSG00000145536.15	0.195065	0.697852	1.75756	4.21302	5.182	56.2265	1.7975e-11	8.94089e-10	ENSG00000145536	ADAMTS16	ADAM metallopeptidase with thrombospondin type 1 motif 16	C
ENSG00000182256.13	-6.71557	0.330191	-7.04457	-1.89378	6.71019	56.2229	1.80058e-11	8.94089e-10	ENSG00000182256	GABRG3	gamma-aminobutyric acid type A receptor subunit gamma3	E
ENSG00000102034.18	-5.40789	-5.56785	-5.19478	-0.970043	6.03917	56.1014	1.90941e-11	9.46042e-10	ENSG00000102034	ELF4	E74 like ETS transcription factor 4	B
ENSG00000111452.13	-5.39942	-3.61825	-7.39014	-3.00217	6.74363	56.0309	1.97553e-11	9.76648e-10	ENSG00000111452	ADGRD1	adhesion G protein-coupled receptor D1	B
ENSG00000178662.16	-6.24202	-1.70731	-5.59633	-3.70584	6.37508	56.0011	2.00411e-11	9.88605e-10	ENSG00000178662	CSRNP3	cysteine and serine rich nuclear protein 3	B
ENSG00000163812.16	-3.1434	3.34111	0.704749	3.42153	7.34146	55.9514	2.05278e-11	1.0104e-09	ENSG00000163812	ZDHHC3	zinc finger DHHC-type palmitoyltransferase 3	C
ENSG00000072042.13	-4.55399	-1.30959	2.9455	-3.00624	5.59478	55.9307	2.07335e-11	1.01829e-09	ENSG00000072042	RDH11	retinol dehydrogenase 11	A
ENSG00000147251.16	-7.73213	-4.65762	-7.73213	-3.50562	5.51965	55.868	2.13709e-11	1.04731e-09	ENSG00000147251	DOCK11	dedicator of cytokinesis 11	B
ENSG00000116991.12	-1.58866	0.615666	4.99299	1.04058	6.64067	55.8466	2.15928e-11	1.05589e-09	ENSG00000116991	SIPA1L2	signal induced proliferation associated 1 like 2	A
ENSG00000178295.15	-3.0085	-3.10319	-7.32165	-4.32842	6.62811	55.7008	2.31675e-11	1.13043e-09	ENSG00000178295	GEN1	GEN1 Holliday junction 5' flap endonuclease	B
ENSG00000065613.15	-3.35368	0.410485	4.02534	3.58479	6.62912	55.585	2.44992e-11	1.19282e-09	ENSG00000065613	SLK	STE20 like kinase	C
ENSG00000171843.17	6.31882	1.41908	-0.915406	-0.624884	5.9444	55.5689	2.46902e-11	1.19953e-09	ENSG00000171843	MLLT3	MLLT3 super elongation complex subunit	D
ENSG00000100106.22	-1.34788	-0.338764	4.26214	2.27547	7.24147	55.5139	2.53546e-11	1.22915e-09	ENSG00000100106	TRIOBP	TRIO and F-actin binding protein	A
ENSG00000124126.14	5.69885	3.26111	-1.71455	3.29331	6.18447	55.3567	2.73533e-11	1.32319e-09	ENSG00000124126	PREX1	phosphatidylinositol-3,4,5-trisphosphate dependent Rac exchange factor 1	D
ENSG00000182240.16	2.91048	-3.30046	-1.73583	-0.336842	6.61531	55.3361	2.76261e-11	1.33352e-09	ENSG00000182240	BACE2	beta-secretase 2	D
ENSG00000152078.10	0.455599	0.107105	-5.68706	-3.62567	6.67075	55.1842	2.97262e-11	1.43182e-09	ENSG00000152078	TLCD4	TLC domain containing 4	D
ENSG00000167106.12	-5.53509	-1.321	-9.57555	-4.1155	6.08389	55.1502	3.02184e-11	1.45242e-09	ENSG00000167106	EEIG1	estrogen-induced osteoclastogenesis regulator 1	B
ENSG00000008513.16	2.69125	-1.56105	3.59223	-0.659195	6.90759	55.098	3.09891e-11	1.48629e-09	ENSG00000008513	ST3GAL1	ST3 beta-galactoside alpha-2,3-sialyltransferase 1	A
ENSG00000101745.17	2.39747	-0.100081	3.17014	-1.45443	8.76439	55.0794	3.12694e-11	1.49654e-09	ENSG00000101745	ANKRD12	ankyrin repeat domain 12	A
ENSG00000128342.5	-8.27792	-4.15243	-8.27792	-4.9412	5.4661	55.0394	3.18786e-11	1.52246e-09	ENSG00000128342	LIF	LIF interleukin 6 family cytokine	B
ENSG00000143797.12	-3.04232	1.94291	3.10575	-1.50831	6.84262	55.0266	3.20762e-11	1.52865e-09	ENSG00000143797	MBOAT2	membrane bound O-acyltransferase domain containing 2	A
ENSG00000123178.15	-0.0334859	4.71926	1.24565	2.23908	4.90774	54.9654	3.30374e-11	1.57113e-09	ENSG00000123178	SPRYD7	SPRY domain containing 7	E
ENSG00000130699.20	-2.34161	5.06094	-2.34161	1.30543	5.02653	54.9116	3.39055e-11	1.60901e-09	ENSG00000130699	TAF4	TATA-box binding protein associated factor 4	E
ENSG00000106460.20	5.04911	0.40529	1.0383	1.45863	8.03726	54.8234	3.53797e-11	1.67543e-09	ENSG00000106460	TMEM106B	transmembrane protein 106B	D
ENSG00000121753.13	-5.49661	0.496016	5.04773	-1.09618	5.79185	54.8079	3.56443e-11	1.68442e-09	ENSG00000121753	ADGRB2	adhesion G protein-coupled receptor B2	A
ENSG00000088179.9	-5.25454	-2.30803	-1.11497	-4.05162	6.88882	54.7916	3.59256e-11	1.69415e-09	ENSG00000088179	PTPN4	protein tyrosine phosphatase non-receptor type 4	B
ENSG00000186976.15	-3.83649	-4.12491	1.00831	-3.56122	5.91888	54.549	4.03866e-11	1.90054e-09	ENSG00000186976	EFCAB6	EF-hand calcium binding domain 6	A
ENSG00000043093.15	5.48228	1.49059	-0.541375	0.893344	6.49314	54.3961	4.34758e-11	2.04164e-09	ENSG00000043093	DCUN1D1	defective in cullin neddylation 1 domain containing 1	D
ENSG00000103319.12	-4.70583	-3.25165	-6.59901	-4.65664	5.00968	54.3519	4.44133e-11	2.08132e-09	ENSG00000103319	EEF2K	eukaryotic elongation factor 2 kinase	B
ENSG00000185760.18	-4.38647	-2.63126	-9.43616	-4.10881	5.90309	54.3457	4.45465e-11	2.08322e-09	ENSG00000185760	KCNQ5	potassium voltage-gated channel subfamily Q member 5	B
ENSG00000183762.13	5.5261	0.15912	0.367831	0.0734303	6.71524	54.2437	4.67915e-11	2.18367e-09	ENSG00000183762	KREMEN1	kringle containing transmembrane protein 1	D
ENSG00000156011.18	4.76671	1.97038	3.45708	0.27219	7.3971	54.0635	5.10407e-11	2.37704e-09	ENSG00000156011	PSD3	pleckstrin and Sec7 domain containing 3	D
ENSG00000183826.18	-3.79686	-0.738109	-5.35801	-4.56994	6.01622	53.9532	5.38269e-11	2.49962e-09	ENSG00000183826	BTBD9	BTB domain containing 9	B
ENSG00000150471.17	-4.77976	-2.14066	-5.6919	-4.36022	6.25486	53.9506	5.38952e-11	2.49962e-09	ENSG00000150471	ADGRL3	adhesion G protein-coupled receptor L3	B
ENSG00000099960.13	-1.30489	4.73819	-1.30489	1.66422	4.7448	53.814	5.75648e-11	2.66433e-09	ENSG00000099960	SLC7A4	solute carrier family 7 member 4	E
ENSG00000125675.20	-1.45491	5.47284	2.62094	3.9274	5.13045	53.8	5.79533e-11	2.6768e-09	ENSG00000125675	GRIA3	glutamate ionotropic receptor AMPA type subunit 3	E
ENSG00000225840.2	-1.38745	0.104496	1.66096	-1.31373	16.532	53.7531	5.92795e-11	2.73244e-09	ENSG00000225840			A
ENSG00000115760.16	-2.55041	1.63588	-6.09031	2.38333	7.28158	53.6565	6.21048e-11	2.85682e-09	ENSG00000115760	BIRC6	baculoviral IAP repeat containing 6	C
ENSG00000168172.9	3.99749	-1.35213	0.318928	1.34455	7.54118	53.6416	6.25537e-11	2.8716e-09	ENSG00000168172	HOOK3	hook microtubule tethering protein 3	D
ENSG00000015568.13	-0.130019	-3.42916	-5.4891	-2.02535	8.0951	53.4881	6.7356e-11	3.08576e-09	ENSG00000015568	RGPD5	RANBP2 like and GRIP domain containing 5	B
ENSG00000255274.10	-1.41032	3.95978	-5.05172	-0.724302	5.43741	53.4785	6.76685e-11	3.09377e-09	ENSG00000255274	SMIM35	small integral membrane protein 35	E
ENSG00000085644.14	3.35836	3.90349	0.868983	-1.36427	5.99589	53.3997	7.02862e-11	3.20693e-09	ENSG00000085644	ZNF213	zinc finger protein 213	E
ENSG00000213741.11	-9.25343	-0.286707	1.97548	-0.362748	7.57288	53.3508	7.19645e-11	3.27686e-09	ENSG00000213741	RPS29	ribosomal protein S29	A
ENSG00000049130.16	-1.66175	-2.39991	4.80661	-2.18363	5.46997	53.2252	7.64531e-11	3.47421e-09	ENSG00000049130	KITLG	KIT ligand	A
ENSG00000076344.16	3.76918	-0.998772	-6.16298	-2.42811	5.51681	53.2118	7.69492e-11	3.48971e-09	ENSG00000076344	RGS11	regulator of G protein signaling 11	D
ENSG00000108506.13	-3.14758	4.61881	-3.14758	1.97585	5.4178	53.1718	7.84455e-11	3.55041e-09	ENSG00000108506	INTS2	integrator complex subunit 2	E
ENSG00000187231.14	2.37819	-1.14477	-4.42689	-3.17435	6.63515	53.1409	7.96249e-11	3.59655e-09	ENSG00000187231	SESTD1	SEC14 and spectrin domain containing 1	D
ENSG00000281166.2	5.81161	0.0225883	1.78291	3.07159	5.6654	53.122	8.03533e-11	3.62218e-09	ENSG00000281166	NLRP10	NLR family pyrin domain containing 10	D
ENSG00000105723.13	-2.84387	-2.55304	3.24384	-3.38354	6.07168	53.0727	8.22834e-11	3.70177e-09	ENSG00000105723	GSK3A	glycogen synthase kinase 3 alpha	A
ENSG00000139278.10	-4.19293	-4.05418	-7.72024	-3.57568	5.40612	53.0035	8.50748e-11	3.81971e-09	ENSG00000139278	GLIPR1	GLI pathogenesis related 1	B
ENSG00000144893.13	2.48402	-2.49943	0.461451	-2.75207	6.70239	52.9587	8.69293e-11	3.8952e-09	ENSG00000144893	MED12L	mediator complex subunit 12L	A
ENSG00000118971.9	-5.40313	0.333034	-3.98639	-3.49607	6.32372	52.9099	8.89981e-11	3.97996e-09	ENSG00000118971	CCND2	cyclin D2	E
ENSG00000205085.13	4.37489	-0.177696	0.758329	-1.28067	6.58149	52.8651	9.09414e-11	4.0588e-09	ENSG00000205085	GARIN1A	golgi associated RAB2 interactor 1A	D
ENSG00000221887.6	-4.03789	0.42296	1.63679	3.66693	5.21861	52.825	9.27121e-11	4.12963e-09	ENSG00000221887	HMSD	histocompatibility minor serpin domain containing	C
ENSG00000243414.6	1.63349	-0.390037	-1.90899	3.69162	4.93019	52.7851	9.45141e-11	4.20158e-09	ENSG00000243414	TICAM2	TIR domain containing adaptor molecule 2	C
ENSG00000150681.10	-4.25718	0.0222128	2.80944	-1.7322	7.4118	52.7471	9.62586e-11	4.27069e-09	ENSG00000150681	RGS18	regulator of G protein signaling 18	A
ENSG00000287694.1	-1.22318	0.38899	2.1146	3.8228	4.69146	52.5992	1.03366e-10	4.577e-09	ENSG00000287694			C
ENSG00000274047.4	7.05403	2.63157	-4.54126	1.2585	6.17301	52.5827	1.04195e-10	4.60464e-09	ENSG00000274047	SYNRG	synergin gamma	D
ENSG00000128891.17	-1.0975	0.322404	3.50148	3.7413	6.8184	52.5551	1.05589e-10	4.65438e-09	ENSG00000128891	CCDC32	coiled-coil domain containing 32	C
ENSG00000148848.15	1.70628	-0.803166	-4.3152	-3.44754	6.35654	52.5522	1.05734e-10	4.65438e-09	ENSG00000148848	ADAM12	ADAM metallopeptidase domain 12	D
ENSG00000116095.11	-6.78931	-2.83601	-4.91893	-2.57968	6.86028	52.5239	1.07186e-10	4.70907e-09	ENSG00000116095	PLEKHA3	pleckstrin homology domain containing A3	B
ENSG00000281289.2	2.21576	-0.302676	-1.63073	3.70976	4.71575	52.4814	1.09402e-10	4.79706e-09	ENSG00000281289	LSS	lanosterol synthase	C
ENSG00000156052.11	-4.40213	1.666	-3.03092	-3.30648	6.36864	52.4669	1.10167e-10	4.8212e-09	ENSG00000156052	GNAQ	G protein subunit alpha q	E
ENSG00000140470.15	1.09172	0.570467	2.01574	5.52502	6.70982	52.4565	1.10723e-10	4.8361e-09	ENSG00000140470	ADAMTS17	ADAM metallopeptidase with thrombospondin type 1 motif 17	C
ENSG00000174437.18	-2.50969	0.948088	4.88425	-0.635104	6.81501	52.4178	1.12806e-10	4.91754e-09	ENSG00000174437	ATP2A2	ATPase sarcoplasmic/endoplasmic reticulum Ca2+ transporting 2	A
ENSG00000147471.12	-2.8685	-3.98112	-5.09857	-3.98523	5.29775	52.3985	1.13862e-10	4.95397e-09	ENSG00000147471	PLPBP	pyridoxal phosphate binding protein	B
ENSG00000205923.3	-3.24419	-4.55859	-6.32216	-5.24186	5.12541	52.3244	1.17996e-10	5.12393e-09	ENSG00000205923	CEMP1	cementum protein 1	B
ENSG00000182446.15	-0.219205	2.28475	1.02794	-2.70375	6.47291	52.2695	1.21155e-10	5.25097e-09	ENSG00000182446	NPLOC4	NPL4 homolog, ubiquitin recognition factor	E
ENSG00000013293.6	-3.05268	-2.77778	-2.54932	1.58278	6.93053	52.2465	1.22507e-10	5.29937e-09	ENSG00000013293	SLC7A14	solute carrier family 7 member 14	C
ENSG00000083097.15	3.55876	1.9274	-3.58313	-1.75157	6.02313	52.2367	1.23085e-10	5.31417e-09	ENSG00000083097	DOP1A	DOP1 leucine zipper like protein A	D
ENSG00000095564.15	-2.85208	1.03386	1.40265	4.50854	5.3329	52.1008	1.31413e-10	5.66282e-09	ENSG00000095564	BTAF1	B-TFIID TATA-box binding protein associated factor 1	C
ENSG00000139973.18	-3.61131	-3.33152	0.581111	-3.15718	6.70987	52.0403	1.35295e-10	5.81899e-09	ENSG00000139973	SYT16	synaptotagmin 16	A
ENSG00000107937.19	5.00579	1.4412	-0.491598	0.129479	7.22086	51.9595	1.40661e-10	6.0382e-09	ENSG00000107937	GTPBP4	GTP binding protein 4	D
ENSG00000137288.10	6.83487	2.40656	-5.9083	0.0358201	6.09914	51.8927	1.45259e-10	6.22374e-09	ENSG00000137288	UQCC2	ubiquinol-cytochrome c reductase complex assembly factor 2	D
ENSG00000123200.17	-0.547462	-1.08382	4.87931	0.927705	6.74937	51.8722	1.46697e-10	6.27338e-09	ENSG00000123200	ZC3H13	zinc finger CCCH-type containing 13	A
ENSG00000120645.12	-0.49277	2.61797	-3.14364	5.71895	5.63349	51.8052	1.51507e-10	6.46681e-09	ENSG00000120645	IQSEC3	IQ motif and Sec7 domain ArfGEF 3	C
ENSG00000131236.18	0.923317	1.93658	3.03069	5.45472	7.03356	51.7845	1.53025e-10	6.51921e-09	ENSG00000131236	CAP1	cyclase associated actin cytoskeleton regulatory protein 1	C
ENSG00000079950.14	-5.67884	-1.80226	-0.541895	-3.74127	6.71604	51.6833	1.60665e-10	6.83177e-09	ENSG00000079950	STX7	syntaxin 7	B
ENSG00000147548.17	-2.74872	-3.49122	-4.85402	-3.63301	6.87838	51.6435	1.63776e-10	6.9509e-09	ENSG00000147548	NSD3	nuclear receptor binding SET domain protein 3	B
ENSG00000100523.16	-1.25854	-1.96327	3.68597	-1.63591	6.73165	51.6266	1.65114e-10	6.99449e-09	ENSG00000100523	DDHD1	DDHD domain containing 1	A
ENSG00000062716.13	-1.63612	3.76305	3.1101	-0.513253	5.60186	51.5565	1.70775e-10	7.22071e-09	ENSG00000062716	VMP1	vacuole membrane protein 1	E
ENSG00000127314.18	-1.51906	0.626701	3.55933	-0.500641	9.08729	51.5241	1.73465e-10	7.32067e-09	ENSG00000127314	RAP1B	RAP1B, member of RAS oncogene family	A
ENSG00000075945.13	-0.251791	3.17185	4.70823	-0.677908	5.45389	51.4933	1.76052e-10	7.41592e-09	ENSG00000075945	KIFAP3	kinesin associated protein 3	A
ENSG00000139971.15	3.07147	1.89584	-6.98476	-1.87259	6.27666	51.3305	1.90397e-10	8.0052e-09	ENSG00000139971	ARMH4	armadillo like helical domain containing 4	D
ENSG00000196663.16	1.23634	-0.624133	5.47438	-1.2072	6.20254	51.3143	1.91893e-10	8.05307e-09	ENSG00000196663	TECPR2	tectonin beta-propeller repeat containing 2	A
ENSG00000009335.18	-6.00757	-3.41874	-4.91331	-3.40639	6.11082	51.2847	1.94643e-10	8.15327e-09	ENSG00000009335	UBE3C	ubiquitin protein ligase E3C	B
ENSG00000131437.16	-1.58517	2.20139	5.5599	1.36478	5.84699	51.2462	1.98288e-10	8.29052e-09	ENSG00000131437	KIF3A	kinesin family member 3A	A
ENSG00000100330.16	3.00934	-0.655051	-5.16694	-1.22485	6.88583	51.2356	1.99294e-10	8.31708e-09	ENSG00000100330	MTMR3	myotubularin related protein 3	D
ENSG00000179270.7	1.5733	6.03371	1.64137	3.64112	6.26595	51.1137	2.11342e-10	8.80357e-09	ENSG00000179270	PCARE	photoreceptor cilium actin regulator	E
ENSG00000100722.20	0.46993	3.09401	4.82739	0.861104	7.42877	51.0451	2.18434e-10	9.08217e-09	ENSG00000100722	ZC3H14	zinc finger CCCH-type containing 14	A
ENSG00000196876.19	-3.6155	1.57364	-6.10665	-1.78328	6.8843	51.0161	2.21504e-10	9.19283e-09	ENSG00000196876	SCN8A	sodium voltage-gated channel alpha subunit 8	E
ENSG00000164236.12	5.37274	0.191759	-1.95622	0.628437	6.29892	50.9639	2.27137e-10	9.40923e-09	ENSG00000164236	ANKRD33B	ankyrin repeat domain 33B	D
ENSG00000197386.14	-6.56	-0.0559628	-5.85062	-1.31381	7.49885	50.8932	2.34993e-10	9.71681e-09	ENSG00000197386	HTT	huntingtin	B
ENSG00000182173.14	-2.44355	-4.5639	-7.3697	-3.61708	5.39813	50.8816	2.36311e-10	9.75335e-09	ENSG00000182173	TSEN54	tRNA splicing endonuclease subunit 54	B
ENSG00000114251.15	-4.71811	-4.2639	-7.49547	-3.51563	5.43562	50.746	2.52236e-10	1.03916e-08	ENSG00000114251	WNT5A	Wnt family member 5A	B
ENSG00000141485.17	4.94741	-1.58782	-1.4251	-1.83769	6.86578	50.7348	2.53599e-10	1.04286e-08	ENSG00000141485	SLC13A5	solute carrier family 13 member 5	D
ENSG00000173621.9	-2.59428	-5.38022	-7.15194	0.491895	5.46331	50.7235	2.54982e-10	1.04664e-08	ENSG00000173621	LRFN4	leucine rich repeat and fibronectin type III domain containing 4	C
ENSG00000105968.19	2.58289	-1.02678	3.1903	-1.90088	6.28276	50.6979	2.58143e-10	1.05768e-08	ENSG00000105968	H2AZ2	H2A.Z variant histone 2	A
ENSG00000165914.15	2.73497	-2.09673	-0.61995	0.148885	8.47826	50.6366	2.65858e-10	1.08731e-08	ENSG00000165914	TTC7B	tetratricopeptide repeat domain 7B	D
ENSG00000158006.14	1.71146	4.94196	-2.83591	3.99202	5.21388	50.6091	2.69401e-10	1.0998e-08	ENSG00000158006	PAFAH2	platelet activating factor acetylhydrolase 2	E
ENSG00000157654.19	-0.860963	0.157905	3.16368	-1.2883	7.35673	50.4964	2.84412e-10	1.15898e-08	ENSG00000157654	PALM2AKAP2	PALM2 and AKAP2 fusion	A
ENSG00000129315.11	0.547949	-3.35675	-4.40836	-3.63706	6.17911	50.4314	2.93443e-10	1.19362e-08	ENSG00000129315	CCNT1	cyclin T1	D
ENSG00000151718.16	7.13722	2.43374	4.68953	3.48406	5.92361	50.3471	3.05589e-10	1.24078e-08	ENSG00000151718	WWC2	WW and C2 domain containing 2	D
ENSG00000166710.23	-1.95946	-0.0138209	2.17838	-2.02191	8.6007	50.3019	3.12295e-10	1.26572e-08	ENSG00000166710	B2M	beta-2-microglobulin	A
ENSG00000103769.10	0.0526936	0.494727	2.7134	-2.53531	7.01005	50.2507	3.20081e-10	1.29495e-08	ENSG00000103769	RAB11A	RAB11A, member RAS oncogene family	A
ENSG00000215029.12	-3.14748	4.67083	1.84827	1.56135	5.4732	50.2318	3.22998e-10	1.30278e-08	ENSG00000215029	TCP11X2	t-complex 11 family, X-linked 2	E
ENSG00000197442.11	2.87326	-0.750269	-1.96267	-2.77225	5.789	50.2307	3.23176e-10	1.30278e-08	ENSG00000197442	MAP3K5	mitogen-activated protein kinase kinase kinase 5	D
ENSG00000104967.8	-1.3914	-3.46594	-9.75365	-3.85846	6.25191	50.0552	3.5163e-10	1.41495e-08	ENSG00000104967	NOVA2	NOVA alternative splicing regulator 2	B
ENSG00000075151.24	-1.29117	0.368379	3.69029	-1.77738	6.49491	50.0191	3.57788e-10	1.43716e-08	ENSG00000075151	EIF4G3	eukaryotic translation initiation factor 4 gamma 3	A
ENSG00000095303.17	0.797454	0.356514	4.09857	-1.47087	6.27331	49.9784	3.64848e-10	1.4629e-08	ENSG00000095303	PTGS1	prostaglandin-endoperoxide synthase 1	A
ENSG00000103742.12	2.31078	-3.21519	-4.4576	-2.03679	6.08615	49.9734	3.6574e-10	1.46387e-08	ENSG00000103742	IGDCC4	immunoglobulin superfamily DCC subclass member 4	D
ENSG00000234616.9	2.57167	-0.808118	-5.0718	-2.16143	6.85602	49.9368	3.72224e-10	1.48718e-08	ENSG00000234616	JRK	Jrk helix-turn-helix protein	D
ENSG00000241489.8	-7.24139	0.666011	-7.24139	-3.59952	5.68502	49.9209	3.75089e-10	1.49597e-08	ENSG00000241489			E
ENSG00000132466.20	3.48352	-0.209749	-1.69934	-1.16275	6.85225	49.8901	3.80683e-10	1.51559e-08	ENSG00000132466	ANKRD17	ankyrin repeat domain 17	D
ENSG00000149328.15	5.2193	4.5312	-2.76108	1.60164	5.47434	49.8019	3.97168e-10	1.57843e-08	ENSG00000149328	GLB1L2	galactosidase beta 1 like 2	D
ENSG00000122367.21	4.45392	-0.551916	-1.9665	-0.977793	6.11953	49.7636	4.04546e-10	1.60491e-08	ENSG00000122367	LDB3	LIM domain binding 3	D
ENSG00000141449.16	0.882491	-4.63187	-5.90452	-1.03728	6.62523	49.7264	4.11836e-10	1.63096e-08	ENSG00000141449	GREB1L	GREB1 like retinoic acid receptor coactivator	D
ENSG00000176979.14	-6.28051	-3.63391	-6.28051	-4.50991	4.89872	49.7108	4.14936e-10	1.64035e-08	ENSG00000176979	TRIM60	tripartite motif containing 60	B
ENSG00000105877.19	-6.99054	-0.34823	-7.21382	-2.67927	6.33627	49.5624	4.45623e-10	1.75857e-08	ENSG00000105877	DNAH11	dynein axonemal heavy chain 11	B
ENSG00000061676.16	-4.32904	-3.17188	-5.56222	-0.755318	7.66064	49.5579	4.46586e-10	1.75928e-08	ENSG00000061676	NCKAP1	NCK associated protein 1	B
ENSG00000132465.12	-1.77448	4.51752	3.69444	-0.0714126	4.88404	49.5441	4.49564e-10	1.76792e-08	ENSG00000132465	JCHAIN	joining chain of multimeric IgA and IgM	E
ENSG00000134909.19	-0.855961	3.24892	0.346231	4.16767	6.64129	49.5289	4.52861e-10	1.77777e-08	ENSG00000134909	ARHGAP32	Rho GTPase activating protein 32	C
ENSG00000041982.17	0.282343	-2.67532	-5.15829	-4.47916	6.04558	49.5051	4.58064e-10	1.79507e-08	ENSG00000041982	TNC	tenascin C	D
ENSG00000100427.16	-3.79261	-3.1423	-8.1454	-4.64721	5.40934	49.441	4.72395e-10	1.84801e-08	ENSG00000100427	MLC1	modulator of VRAC current 1	B
ENSG00000145012.14	-2.81413	2.62708	-2.83168	-0.899768	6.40866	49.4228	4.76534e-10	1.86097e-08	ENSG00000145012	LPP	LIM domain containing preferred translocation partner in lipoma	E
ENSG00000181555.22	0.906112	-2.99364	-2.22905	-3.28832	7.06036	49.3769	4.87169e-10	1.8992e-08	ENSG00000181555	SETD2	SET domain containing 2, histone lysine methyltransferase	D
ENSG00000178568.15	-8.3019	-4.12556	-5.05735	-1.42509	6.03707	49.3727	4.88143e-10	1.8997e-08	ENSG00000178568	ERBB4	erb-b2 receptor tyrosine kinase 4	B
ENSG00000086232.13	-6.3744	1.25274	4.46451	0.711163	6.85183	49.3679	4.89281e-10	1.90084e-08	ENSG00000086232	EIF2AK1	eukaryotic translation initiation factor 2 alpha kinase 1	A
ENSG00000171365.17	-5.03553	-3.96961	-4.64467	-3.53975	6.07943	49.3396	4.95972e-10	1.92352e-08	ENSG00000171365	CLCN5	chloride voltage-gated channel 5	B
ENSG00000137507.11	3.71628	3.89201	-4.81411	-0.451427	5.81486	49.2664	5.13743e-10	1.98901e-08	ENSG00000137507	LRRC32	leucine rich repeat containing 32	E
ENSG00000006432.16	3.69769	1.96663	-1.29074	-0.919318	6.84762	49.2522	5.17251e-10	1.99872e-08	ENSG00000006432	MAP3K9	mitogen-activated protein kinase kinase kinase 9	D
ENSG00000163558.13	-4.27224	-5.02734	-7.91857	-0.822887	5.59258	49.2491	5.18029e-10	1.99872e-08	ENSG00000163558	PRKCI	protein kinase C iota	B
ENSG00000006756.16	4.17074	1.27803	-2.06461	-1.35469	5.74946	49.2355	5.21424e-10	2.00732e-08	ENSG00000006756	ARSD	arylsulfatase D	D
ENSG00000142920.17	-3.55754	-3.26008	-3.75898	-3.92625	6.78919	49.233	5.22042e-10	2.00732e-08	ENSG00000142920	AZIN2	antizyme inhibitor 2	B
ENSG00000205339.10	-1.87816	-3.75345	-7.58466	-0.393029	6.98418	49.2105	5.27727e-10	2.02571e-08	ENSG00000205339	IPO7	importin 7	C
ENSG00000167971.16	-5.2586	-4.44316	-3.5082	-3.1251	5.31561	49.1359	5.46967e-10	2.09599e-08	ENSG00000167971	CASKIN1	CASK interacting protein 1	B
ENSG00000143549.22	-3.1948	-0.253401	3.03258	-0.886468	7.68551	49.1298	5.48586e-10	2.09862e-08	ENSG00000143549	TPM3	tropomyosin 3	A
ENSG00000148484.18	-0.0723311	1.08339	2.7245	-1.89764	7.46821	49.1073	5.54552e-10	2.11784e-08	ENSG00000148484	RSU1	Ras suppressor protein 1	A
ENSG00000021776.11	-0.155555	0.251338	4.85322	3.10857	6.26057	49.0698	5.64626e-10	2.15266e-08	ENSG00000021776	AQR	aquarius intron-binding spliceosomal factor	A
ENSG00000065970.9	6.01473	2.29581	0.215373	0.311282	5.83777	49.0207	5.78093e-10	2.20027e-08	ENSG00000065970	FOXJ2	forkhead box J2	D
ENSG00000151276.24	4.925	-1.99886	-2.90091	-2.13895	6.06276	48.9721	5.91757e-10	2.24816e-08	ENSG00000151276	MAGI1	membrane associated guanylate kinase, WW and PDZ domain containing 1	D
ENSG00000111752.11	-9.11219	-2.62002	-9.11219	-3.79129	5.67741	48.9689	5.92673e-10	2.24816e-08	ENSG00000111752	PHC1	polyhomeotic homolog 1	B
ENSG00000112640.16	-1.06543	1.96753	5.47821	-0.263415	5.13017	48.9534	5.97092e-10	2.26111e-08	ENSG00000112640	PPP2R5D	protein phosphatase 2 regulatory subunit B'delta	A
ENSG00000131711.15	-0.216277	1.67468	-1.66207	4.15376	7.00131	48.9492	5.98311e-10	2.26192e-08	ENSG00000131711	MAP1B	microtubule associated protein 1B	C
ENSG00000196074.13	-3.5855	3.2261	-0.617105	-1.9032	5.10866	48.9244	6.05473e-10	2.28515e-08	ENSG00000196074	SYCP2	synaptonemal complex protein 2	E
ENSG00000185038.15	-2.22842	4.79775	-2.22842	1.32825	4.93441	48.8532	6.2654e-10	2.3607e-08	ENSG00000185038	MROH2A	maestro heat like repeat family member 2A	E
ENSG00000128487.19	5.40988	1.24836	0.749416	0.520333	7.36016	48.7352	6.63087e-10	2.49423e-08	ENSG00000128487	SPECC1	sperm antigen with calponin homology and coiled-coil domains 1	D
ENSG00000061273.18	6.78878	2.95615	1.47128	1.45375	6.77527	48.7093	6.71384e-10	2.52122e-08	ENSG00000061273	HDAC7	histone deacetylase 7	D
ENSG00000124491.16	-1.83626	-0.619523	4.68778	-1.69922	7.16553	48.6908	6.77357e-10	2.53941e-08	ENSG00000124491	F13A1	coagulation factor XIII A chain	A
ENSG00000128928.10	1.62293	-2.11541	2.20254	-2.64672	6.97357	48.6449	6.92453e-10	2.59169e-08	ENSG00000128928	IVD	isovaleryl-CoA dehydrogenase	A
ENSG00000163320.12	3.87543	-0.291114	2.93607	-1.54787	5.95261	48.5745	7.16268e-10	2.67637e-08	ENSG00000163320	CGGBP1	CGG triplet repeat binding protein 1	D
ENSG00000100154.15	-0.0137989	-2.38016	-1.75658	-3.88491	7.43448	48.5413	7.27789e-10	2.71491e-08	ENSG00000100154	TTC28	tetratricopeptide repeat domain 28	B
ENSG00000092969.12	1.33301	1.1357	5.89999	0.0983188	5.69295	48.4635	7.555e-10	2.81361e-08	ENSG00000092969	TGFB2	transforming growth factor beta 2	A
ENSG00000135899.20	0.959238	-0.508022	4.83274	-0.43182	6.7929	48.4381	7.64756e-10	2.84337e-08	ENSG00000135899	SP110	SP110 nuclear body protein	A
ENSG00000184005.11	4.74223	-1.30059	-0.408622	-0.363625	5.68541	48.3522	7.96979e-10	2.95829e-08	ENSG00000184005	ST6GALNAC3	ST6 N-acetylgalactosaminide alpha-2,6-sialyltransferase 3	D
ENSG00000125812.16	-5.25323	-3.99278	-5.28886	-3.35546	5.73796	48.3387	8.02141e-10	2.97255e-08	ENSG00000125812	GZF1	GDNF inducible zinc finger protein 1	B
ENSG00000196188.12	0.741647	3.64972	7.09726	2.2496	5.24909	48.263	8.3185e-10	3.07757e-08	ENSG00000196188	CTSE	cathepsin E	A
ENSG00000288149.1	-4.14215	3.98306	-4.14215	-0.839011	5.44238	48.2365	8.42486e-10	3.1118e-08	ENSG00000288149	SYT8	synaptotagmin 8	E
ENSG00000162521.19	-3.63475	1.79969	4.28821	1.2922	6.62609	48.162	8.73179e-10	3.21988e-08	ENSG00000162521	RBBP4	RB binding protein 4, chromatin remodeling factor	A
ENSG00000162745.11	5.32509	0.72094	-3.19769	-0.816417	5.1405	48.1313	8.86141e-10	3.25963e-08	ENSG00000162745	OLFML2B	olfactomedin like 2B	D
ENSG00000119682.18	-5.85242	0.467254	-3.93722	-3.49325	5.87212	48.1296	8.86857e-10	3.25963e-08	ENSG00000119682	AREL1	apoptosis resistant E3 ubiquitin protein ligase 1	E
ENSG00000080573.7	5.73608	4.62758	6.25071	2.23952	5.25492	48.063	9.15654e-10	3.35999e-08	ENSG00000080573	COL5A3	collagen type V alpha 3 chain	A
ENSG00000085999.13	-2.345	4.42986	-2.345	1.27258	4.81296	48.0463	9.23043e-10	3.38158e-08	ENSG00000085999	RAD54L	RAD54 like	E
ENSG00000119866.22	-0.225864	-0.983815	6.56935	-1.44825	7.33387	48.0194	9.35051e-10	3.42001e-08	ENSG00000119866	BCL11A	BCL11 transcription factor A	A
ENSG00000155970.12	-1.0444	-0.367348	6.12098	0.831351	4.98588	47.9284	9.76802e-10	3.56691e-08	ENSG00000155970	MICU3	mitochondrial calcium uptake family member 3	A
ENSG00000164082.15	-3.29213	1.11185	-7.92081	-3.62641	6.06481	47.8748	1.00224e-09	3.65386e-08	ENSG00000164082	GRM2	glutamate metabotropic receptor 2	E
ENSG00000138834.15	3.65241	2.65827	-1.02647	-0.871969	6.35994	47.8621	1.00836e-09	3.67022e-08	ENSG00000138834	MAPK8IP3	mitogen-activated protein kinase 8 interacting protein 3	D
ENSG00000099337.5	-1.80666	-1.25896	2.18467	-2.43136	7.29772	47.8567	1.01099e-09	3.67388e-08	ENSG00000099337	KCNK6	potassium two pore domain channel subfamily K member 6	A
ENSG00000130669.17	5.41477	3.41152	-0.116853	4.84094	6.79756	47.7754	1.0512e-09	3.81382e-08	ENSG00000130669	PAK4	p21 (RAC1) activated kinase 4	D
ENSG00000131242.18	3.2287	-1.03013	-4.0806	-1.00132	7.37325	47.7675	1.05518e-09	3.82211e-08	ENSG00000131242	RAB11FIP4	RAB11 family interacting protein 4	D
ENSG00000111490.15	2.47518	-0.684435	-6.12116	-1.64617	7.23424	47.6584	1.11189e-09	4.02105e-08	ENSG00000111490	TBC1D30	TBC1 domain family member 30	D
ENSG00000142611.17	2.33969	1.49892	4.01342	6.63473	6.51529	47.6217	1.13165e-09	4.08594e-08	ENSG00000142611	PRDM16	PR/SET domain 16	C
ENSG00000164631.19	4.72012	-1.01058	-5.03818	-1.35342	5.56882	47.5798	1.15467e-09	4.16236e-08	ENSG00000164631	ZNF12	zinc finger protein 12	D
ENSG00000273173.6	5.63014	0.246537	5.53119	0.0109147	4.87113	47.5734	1.15819e-09	4.16839e-08	ENSG00000273173	SNURF	SNRPN upstream open reading frame	A
ENSG00000151503.14	-0.603332	0.621324	4.42989	-0.793127	6.43681	47.5409	1.17641e-09	4.2272e-08	ENSG00000151503	NCAPD3	non-SMC condensin II complex subunit D3	A
ENSG00000141959.17	0.349684	0.919901	5.59077	-2.16963	6.05611	47.5337	1.1805e-09	4.23512e-08	ENSG00000141959	PFKL	phosphofructokinase, liver type	A
ENSG00000180233.11	4.11141	-3.65483	-2.47085	-0.91507	5.53156	47.4591	1.22348e-09	4.38231e-08	ENSG00000180233	ZNRF2	zinc and ring finger 2	D
ENSG00000167136.7	4.80836	-1.1354	-2.28177	-1.21443	4.90436	47.4338	1.23844e-09	4.42883e-08	ENSG00000167136	ENDOG	endonuclease G	D
ENSG00000016391.11	-0.497662	4.16448	-5.29667	3.94918	6.3844	47.3057	1.31694e-09	4.7021e-08	ENSG00000016391	CHDH	choline dehydrogenase	E
ENSG00000116017.11	-2.73216	3.72963	2.85927	0.465597	6.32804	47.2615	1.34516e-09	4.79525e-08	ENSG00000116017	ARID3A	AT-rich interaction domain 3A	E
ENSG00000274233.4	5.39023	3.51204	-2.06882	0.806543	5.61189	47.2349	1.36241e-09	4.84905e-08	ENSG00000274233	CCL5	C-C motif chemokine ligand 5	D
ENSG00000072422.17	-0.954627	4.6885	0.777878	2.73559	5.73684	47.2032	1.38327e-09	4.91554e-08	ENSG00000072422	RHOBTB1	Rho related BTB domain containing 1	E
ENSG00000164114.19	2.93386	0.262236	3.94654	-0.642967	6.11122	47.1489	1.41983e-09	5.03748e-08	ENSG00000164114	MAP9	microtubule associated protein 9	A
ENSG00000101574.15	-1.87184	-2.93426	-4.06331	-4.43188	5.84221	47.1437	1.42333e-09	5.04195e-08	ENSG00000101574	METTL4	methyltransferase 4, N6-adenosine	B
ENSG00000071889.17	0.513117	3.39974	-3.82063	-1.55725	5.21371	47.1255	1.43583e-09	5.07824e-08	ENSG00000071889	FAM3A	FAM3 metabolism regulating signaling molecule A	E
ENSG00000171962.18	-1.64806	-0.610862	2.51638	-3.28568	6.05994	47.0968	1.45574e-09	5.14057e-08	ENSG00000171962	DRC3	dynein regulatory complex subunit 3	A
ENSG00000177464.5	-3.4415	3.76588	0.170463	-0.085887	5.29562	47.0489	1.48955e-09	5.25171e-08	ENSG00000177464	GPR4	G protein-coupled receptor 4	E
ENSG00000101040.20	-0.894686	3.47626	4.8936	0.43012	5.78355	47.0325	1.50133e-09	5.28496e-08	ENSG00000101040	ZMYND8	zinc finger MYND-type containing 8	A
ENSG00000149187.19	-1.46957	-2.59407	-4.4897	-3.90436	6.58609	47.0227	1.50844e-09	5.30168e-08	ENSG00000149187	CELF1	CUGBP Elav-like family member 1	B
ENSG00000166573.6	-0.292244	4.08672	1.10801	1.06008	5.85298	46.9475	1.5638e-09	5.4877e-08	ENSG00000166573	GALR1	galanin receptor 1	E
ENSG00000139629.16	-5.33113	-2.86859	-5.36399	-3.82266	6.01259	46.9439	1.56653e-09	5.48815e-08	ENSG00000139629	GALNT6	polypeptide N-acetylgalactosaminyltransferase 6	B
ENSG00000074356.17	-1.07653	-0.99756	3.28234	1.65119	8.01092	46.9408	1.56881e-09	5.48815e-08	ENSG00000074356	NCBP3	nuclear cap binding subunit 3	A
ENSG00000196220.17	2.98812	-0.686328	-4.95122	-1.36187	7.00621	46.7818	1.69316e-09	5.91395e-08	ENSG00000196220	SRGAP3	SLIT-ROBO Rho GTPase activating protein 3	D
ENSG00000121542.12	3.51293	3.70579	-0.334589	-0.885926	5.91516	46.7606	1.71042e-09	5.96499e-08	ENSG00000121542	SEC22A	SEC22 homolog A, vesicle trafficking protein	E
ENSG00000187097.13	2.23411	4.01097	4.37517	0.223596	6.11601	46.7458	1.72257e-09	5.99807e-08	ENSG00000187097	ENTPD5	ectonucleoside triphosphate diphosphohydrolase 5 (inactive)	A
ENSG00000110330.10	2.66568	0.130936	5.05011	-1.1132	5.92844	46.7345	1.732e-09	6.02157e-08	ENSG00000110330	BIRC2	baculoviral IAP repeat containing 2	A
ENSG00000037280.16	6.53546	3.47309	-4.52397	1.42466	6.26706	46.6983	1.76227e-09	6.11738e-08	ENSG00000037280	FLT4	fms related receptor tyrosine kinase 4	D
ENSG00000094916.16	-0.909966	0.376032	3.72258	2.90651	7.7474	46.6869	1.77197e-09	6.14155e-08	ENSG00000094916	CBX5	chromobox 5	A
ENSG00000167123.20	-6.11263	-4.22842	-8.41011	-2.71711	5.70317	46.6443	1.80851e-09	6.25856e-08	ENSG00000167123	CERCAM	cerebral endothelial cell adhesion molecule	B
ENSG00000130741.11	-2.06055	-1.78641	3.56089	-1.10275	6.03613	46.6146	1.83444e-09	6.33855e-08	ENSG00000130741	EIF2S3	eukaryotic translation initiation factor 2 subunit gamma	A
ENSG00000269743.3	-5.01897	-3.42801	-5.38741	-3.80702	5.87124	46.6001	1.84725e-09	6.3696e-08	ENSG00000269743	SLC25A53	solute carrier family 25 member 53	B
ENSG00000122694.16	-0.759321	0.682823	5.85733	0.28004	5.39746	46.598	1.84909e-09	6.3696e-08	ENSG00000122694	GLIPR2	GLI pathogenesis related 2	A
ENSG00000145335.17	-3.02813	-1.49995	1.88038	-2.63306	7.45902	46.5694	1.87466e-09	6.44779e-08	ENSG00000145335	SNCA	synuclein alpha	A
ENSG00000135678.12	-1.12476	3.92933	-1.75683	3.23521	6.39916	46.4848	1.95225e-09	6.69743e-08	ENSG00000135678	CPM	carboxypeptidase M	E
ENSG00000234965.3	-1.58344	4.03977	3.19301	-0.383523	4.86138	46.4838	1.95319e-09	6.69743e-08	ENSG00000234965	SHISA8	shisa family member 8	E
ENSG00000013588.9	-4.77979	2.49653	3.68199	-0.832779	6.37481	46.4756	1.96089e-09	6.70668e-08	ENSG00000013588	GPRC5A	G protein-coupled receptor class C group 5 member A	A
ENSG00000204842.18	-0.733953	-0.755275	3.29521	-1.13268	7.10897	46.4745	1.96185e-09	6.70668e-08	ENSG00000204842	ATXN2	ataxin 2	A
ENSG00000157823.17	-7.06877	2.35684	-7.06877	-0.549282	6.48123	46.4517	1.98342e-09	6.76051e-08	ENSG00000157823	AP3S2	adaptor related protein complex 3 subunit sigma 2	E
ENSG00000171495.17	-1.15805	0.0457041	-1.15805	3.72048	4.81439	46.4515	1.98361e-09	6.76051e-08	ENSG00000171495	MROH2B	maestro heat like repeat family member 2B	C
ENSG00000136010.14	-3.52441	-0.0576167	-1.18308	2.74141	6.4993	46.4198	2.014e-09	6.85369e-08	ENSG00000136010	ALDH1L2	aldehyde dehydrogenase 1 family member L2	C
ENSG00000069424.16	-1.29309	-0.73586	2.91537	-2.10852	6.91039	46.4077	2.02572e-09	6.88316e-08	ENSG00000069424	KCNAB2	potassium voltage-gated channel subfamily A regulatory beta subunit 2	A
ENSG00000072657.10	0.129897	4.48011	-4.51064	0.761048	5.76623	46.349	2.08354e-09	7.06897e-08	ENSG00000072657	TRHDE	thyrotropin releasing hormone degrading enzyme	E
ENSG00000186470.14	1.20792	1.03379	4.45198	-1.23708	6.75498	46.2934	2.13981e-09	7.24893e-08	ENSG00000186470	BTN3A2	butyrophilin subfamily 3 member A2	A
ENSG00000162402.15	-5.34987	0.496821	-7.91848	-2.6856	6.03022	46.2703	2.1636e-09	7.31849e-08	ENSG00000162402	USP24	ubiquitin specific peptidase 24	E
ENSG00000116675.16	-3.29071	2.96486	-1.82382	-0.717817	5.69162	46.2221	2.21421e-09	7.47845e-08	ENSG00000116675	DNAJC6	DnaJ heat shock protein family (Hsp40) member C6	E
ENSG00000175548.9	-5.04072	-2.54289	-8.58416	-3.61645	6.11484	46.1745	2.26531e-09	7.63508e-08	ENSG00000175548	ALG10B	ALG10 alpha-1,2-glucosyltransferase B	B
ENSG00000162520.15	-7.11159	-4.45517	-3.13699	-4.1154	5.2133	46.1701	2.27007e-09	7.63508e-08	ENSG00000162520	SYNC	syncoilin, intermediate filament protein	B
ENSG00000128815.20	0.707485	4.05719	-4.98891	-0.249516	5.95256	46.1682	2.27215e-09	7.63508e-08	ENSG00000128815	WDFY4	WDFY family member 4	E
ENSG00000134419.15	1.47532	0.487806	3.09647	-1.82403	7.42819	46.1663	2.27416e-09	7.63508e-08	ENSG00000134419	RPS15A	ribosomal protein S15a	A
ENSG00000215186.7	-6.85324	-0.62049	-8.71969	-3.08292	5.92767	46.0836	2.36619e-09	7.93135e-08	ENSG00000215186	GOLGA6B	golgin A6 family member B	B
ENSG00000161682.15	-1.74462	-4.95115	-3.86047	-3.98029	5.36252	46.0807	2.36946e-09	7.93135e-08	ENSG00000161682	FAM171A2	family with sequence similarity 171 member A2	B
ENSG00000253352.10	4.20565	0.225898	-2.54738	-0.22729	6.35443	46.0465	2.4086e-09	8.05037e-08	ENSG00000253352	TUG1	taurine up-regulated 1	D
ENSG00000283883.2	5.14789	-0.15564	-1.59279	-0.256766	6.17594	46.0241	2.43463e-09	8.12531e-08	ENSG00000283883	VPS53	VPS53 subunit of GARP complex	D
ENSG00000160321.16	3.72213	3.07635	-2.89519	0.842136	6.97181	45.9884	2.47659e-09	8.2531e-08	ENSG00000160321	ZNF208	zinc finger protein 208	D
ENSG00000064115.11	-3.16522	0.0579434	2.4895	-2.66697	6.57285	45.9529	2.5191e-09	8.38234e-08	ENSG00000064115	TM7SF3	transmembrane 7 superfamily member 3	A
ENSG00000185298.13	2.43343	-0.197898	-3.40722	-3.30158	5.44345	45.9017	2.58162e-09	8.5777e-08	ENSG00000185298	CCDC137	coiled-coil domain containing 137	D
ENSG00000288701.1	-5.97054	-2.56148	-6.01407	-2.55483	6.567	45.8985	2.58561e-09	8.57827e-08	ENSG00000288701	PRRC2B	proline rich coiled-coil 2B	B
ENSG00000120594.17	-0.547198	2.84567	4.36284	0.224879	6.3844	45.8272	2.67542e-09	8.86316e-08	ENSG00000120594	PLXDC2	plexin domain containing 2	A
ENSG00000100395.15	4.40083	-0.183702	0.337069	3.11823	6.36734	45.8053	2.70371e-09	8.94372e-08	ENSG00000100395	L3MBTL2	L3MBTL histone methyl-lysine binding protein 2	D
ENSG00000103657.14	-6.40434	-1.92657	-1.72553	-3.13747	6.96418	45.7845	2.7307e-09	9.00312e-08	ENSG00000103657	HERC1	HECT and RLD domain containing E3 ubiquitin protein ligase family member 1	B
ENSG00000171790.16	3.3305	1.47407	6.98057	1.51844	5.50609	45.7841	2.73123e-09	9.00312e-08	ENSG00000171790	SLFNL1	schlafen like 1	A
ENSG00000204262.14	-7.78283	-4.32563	-7.78283	-3.98889	5.19798	45.7823	2.73368e-09	9.00312e-08	ENSG00000204262	COL5A2	collagen type V alpha 2 chain	B
ENSG00000256269.11	-2.40506	0.119586	5.84382	-0.40656	6.02743	45.7267	2.80744e-09	9.23255e-08	ENSG00000256269	HMBS	hydroxymethylbilane synthase	A
ENSG00000182463.16	-1.92182	2.26047	-1.93907	-1.80689	6.2739	45.6688	2.88631e-09	9.47806e-08	ENSG00000182463	TSHZ2	teashirt zinc finger homeobox 2	E
ENSG00000125386.16	-0.0369573	4.82834	-0.201216	2.57563	5.75955	45.642	2.92369e-09	9.5868e-08	ENSG00000125386	FAM193A	family with sequence similarity 193 member A	E
ENSG00000156030.14	3.43321	1.91771	-2.61921	-0.937928	6.53	45.6376	2.92987e-09	9.59307e-08	ENSG00000156030	MIDEAS	mitotic deacetylase associated SANT domain protein	D
ENSG00000100095.19	-7.82666	-4.28757	-7.82666	-2.52478	5.76227	45.5975	2.9866e-09	9.75389e-08	ENSG00000100095	SEZ6L	seizure related 6 homolog like	B
ENSG00000126001.17	-0.676414	-3.64469	-1.08091	-3.44265	7.38692	45.5968	2.98766e-09	9.75389e-08	ENSG00000126001	CEP250	centrosomal protein 250	B
ENSG00000174748.22	-2.51009	0.732098	2.40313	-1.76215	8.14682	45.5492	3.05652e-09	9.96427e-08	ENSG00000174748	RPL15	ribosomal protein L15	A
ENSG00000082641.16	-4.38087	-3.32207	-9.82253	-2.69894	6.27849	45.49	3.14438e-09	1.02321e-07	ENSG00000082641	NFE2L1	NFE2 like bZIP transcription factor 1	B
ENSG00000151893.15	-6.61631	-0.166148	-4.19622	0.996503	7.10775	45.4877	3.1479e-09	1.02321e-07	ENSG00000151893	CACUL1	CDK2 associated cullin domain 1	C
ENSG00000181163.14	5.27093	-0.0817744	1.32497	-0.709667	6.92936	45.4848	3.15234e-09	1.02321e-07	ENSG00000181163	NPM1	nucleophosmin 1	D
ENSG00000077522.15	1.34476	3.90411	2.06251	-0.523928	6.66644	45.441	3.21914e-09	1.04339e-07	ENSG00000077522	ACTN2	actinin alpha 2	E
ENSG00000117335.21	0.319043	3.11327	-1.04838	-0.749649	6.53907	45.4109	3.26581e-09	1.057e-07	ENSG00000117335	CD46	CD46 molecule	E
ENSG00000065361.17	4.36005	1.65477	-3.05176	1.44444	6.90226	45.3875	3.30268e-09	1.06739e-07	ENSG00000065361	ERBB3	erb-b2 receptor tyrosine kinase 3	D
ENSG00000123066.9	-1.2146	0.0936998	3.66906	1.32262	7.68118	45.3768	3.3196e-09	1.07132e-07	ENSG00000123066	MED13L	mediator complex subunit 13L	A
ENSG00000226288.3	-1.66373	-3.71683	-4.46956	-4.26546	5.74045	45.3631	3.34147e-09	1.07683e-07	ENSG00000226288	OR52I2	olfactory receptor family 52 subfamily I member 2	B
ENSG00000158806.14	-7.31654	-4.47695	-7.31654	-0.535515	4.99142	45.3432	3.37344e-09	1.0851e-07	ENSG00000158806	NPM2	nucleophosmin/nucleoplasmin 2	B
ENSG00000168959.15	0.377764	3.30185	5.24649	5.08107	6.41405	45.339	3.38021e-09	1.0851e-07	ENSG00000168959	GRM5	glutamate metabotropic receptor 5	C
ENSG00000169684.13	2.67426	0.298105	4.32518	-1.93128	5.37272	45.3382	3.38161e-09	1.0851e-07	ENSG00000169684	CHRNA5	cholinergic receptor nicotinic alpha 5 subunit	A
ENSG00000166025.18	-3.24239	-0.491913	4.42339	-1.05553	6.58145	45.3327	3.39042e-09	1.08576e-07	ENSG00000166025	AMOTL1	angiomotin like 1	A
ENSG00000105289.15	5.78256	1.80532	-3.30341	0.828104	5.57827	45.331	3.3933e-09	1.08576e-07	ENSG00000105289	TJP3	tight junction protein 3	D
ENSG00000276615.2	-2.84555	4.43343	-2.84555	1.59299	5.14485	45.325	3.40304e-09	1.08733e-07	ENSG00000276615	KEL	Kell metallo-endopeptidase (Kell blood group)	E
ENSG00000060749.17	-6.18681	-3.86954	-1.86503	-3.69373	6.13285	45.2998	3.44432e-09	1.09896e-07	ENSG00000060749	QSER1	glutamine and serine rich 1	B
ENSG00000136630.13	-0.733832	3.6507	-5.38902	-0.803963	5.83546	45.289	3.4621e-09	1.10224e-07	ENSG00000136630	HLX	H2.0 like homeobox	E
ENSG00000123505.19	-2.57011	0.570119	4.33075	-0.915685	6.49802	45.2877	3.4644e-09	1.10224e-07	ENSG00000123505	AMD1	adenosylmethionine decarboxylase 1	A
ENSG00000138592.14	-0.00693059	2.92688	-0.223957	-0.0476662	8.83631	45.2604	3.50986e-09	1.11512e-07	ENSG00000138592	USP8	ubiquitin specific peptidase 8	E
ENSG00000120451.11	-3.15615	0.602168	3.66317	1.68536	7.53667	45.2204	3.57786e-09	1.13512e-07	ENSG00000120451	SNX19	sorting nexin 19	A
ENSG00000102466.17	-2.9235	-5.16697	-4.37328	-2.67506	6.32434	45.204	3.60603e-09	1.14245e-07	ENSG00000102466	FGF14	fibroblast growth factor 14	B
ENSG00000138758.12	-8.47232	-1.8921	-4.16702	1.25909	6.35905	45.1824	3.64354e-09	1.15271e-07	ENSG00000138758	SEPTIN11	septin 11	C
ENSG00000188786.10	-1.96258	2.57421	-2.55426	-1.79418	6.36407	45.1746	3.65717e-09	1.1554e-07	ENSG00000188786	MTF1	metal regulatory transcription factor 1	E
ENSG00000215301.11	2.4281	3.72747	2.27388	-0.294044	6.79752	45.1594	3.6839e-09	1.16221e-07	ENSG00000215301	DDX3X	DEAD-box helicase 3 X-linked	E
ENSG00000070367.16	-1.44067	-0.502827	3.71842	3.14156	6.82774	45.0627	3.85845e-09	1.21557e-07	ENSG00000070367	EXOC5	exocyst complex component 5	A
ENSG00000169905.13	3.60839	-0.0979316	-2.0032	-0.351891	7.72103	45.0431	3.89471e-09	1.22528e-07	ENSG00000169905	TOR1AIP2	torsin 1A interacting protein 2	D
ENSG00000185721.13	-2.89525	2.76714	-2.89525	-1.14825	4.77624	45.0215	3.9352e-09	1.23584e-07	ENSG00000185721	DRG1	developmentally regulated GTP binding protein 1	E
ENSG00000159423.17	5.37802	0.706889	-2.7428	-0.63311	4.99225	45.0194	3.93926e-09	1.23584e-07	ENSG00000159423	ALDH4A1	aldehyde dehydrogenase 4 family member A1	D
ENSG00000179304.18	-2.32684	3.20568	6.62266	0.893255	5.20888	45.0071	3.96244e-09	1.24138e-07	ENSG00000179304	FAM156A	family with sequence similarity 156 member A	A
ENSG00000129317.15	1.09095	-2.13581	-4.863	-3.23931	6.51138	45.0038	3.96866e-09	1.2416e-07	ENSG00000129317	PUS7L	pseudouridine synthase 7 like	D
ENSG00000204740.11	-2.66346	-5.62967	-7.75698	-0.991502	5.43456	44.9924	3.9905e-09	1.24652e-07	ENSG00000204740	MALRD1	MAM and LDL receptor class A domain containing 1	B
ENSG00000138778.14	-3.92822	-3.85956	-4.08561	0.751826	5.62868	44.9898	3.99548e-09	1.24652e-07	ENSG00000138778	CENPE	centromere protein E	C
ENSG00000114757.19	5.14653	1.73088	-0.924765	0.179143	5.97097	44.9766	4.02071e-09	1.25266e-07	ENSG00000114757	PEX5L	peroxisomal biogenesis factor 5 like	D
ENSG00000167118.11	-2.98445	2.62838	5.32492	0.583426	5.30603	44.9561	4.06046e-09	1.26329e-07	ENSG00000167118	URM1	ubiquitin related modifier 1	A
ENSG00000273686.4	4.0476	1.60528	3.27947	-0.0918942	7.48955	44.949	4.07429e-09	1.26584e-07	ENSG00000273686	B2M	beta-2-microglobulin	D
ENSG00000277292.2	7.39165	4.40511	-1.38071	3.2129	5.2151	44.9298	4.11176e-09	1.27572e-07	ENSG00000277292	PIP4K2B	phosphatidylinositol-5-phosphate 4-kinase type 2 beta	D
ENSG00000087460.29	0.275404	-0.132847	2.96205	-1.07816	8.73644	44.9123	4.14652e-09	1.28474e-07	ENSG00000087460	GNAS	GNAS complex locus	A
ENSG00000105329.11	0.642634	-0.308081	3.89259	-1.16656	6.43722	44.8979	4.17512e-09	1.29182e-07	ENSG00000105329	TGFB1	transforming growth factor beta 1	A
ENSG00000109756.10	-5.66542	1.82654	-3.42183	-1.74046	6.32499	44.7351	4.51342e-09	1.39457e-07	ENSG00000109756	RAPGEF2	Rap guanine nucleotide exchange factor 2	E
ENSG00000283703.3	4.51203	2.79979	0.00341783	-1.05771	5.19594	44.7122	4.56326e-09	1.40739e-07	ENSG00000283703	VSIG10L2	V-set and immunoglobulin domain containing 10 like 2	D
ENSG00000120440.15	-4.67212	-5.01683	-6.93652	-2.47569	5.14113	44.7103	4.56741e-09	1.40739e-07	ENSG00000120440	TTLL2	tubulin tyrosine ligase like 2	B
ENSG00000249072.1	-2.26766	0.584063	1.24131	-1.71062	10.3873	44.6772	4.64036e-09	1.42791e-07	ENSG00000249072			A
ENSG00000108509.21	4.66963	4.07941	5.69623	3.31118	6.33322	44.6719	4.65208e-09	1.42956e-07	ENSG00000108509	CAMTA2	calmodulin binding transcription activator 2	A
ENSG00000282017.1	-0.767824	0.90086	1.4025	-1.3869	13.9402	44.553	4.92451e-09	1.51121e-07	ENSG00000282017			A
ENSG00000048649.14	-3.47353	-2.01714	1.39766	-2.48912	7.0242	44.4846	5.08829e-09	1.55935e-07	ENSG00000048649	RSF1	remodeling and spacing factor 1	A
ENSG00000048707.15	-3.85731	-3.09599	0.946588	-2.26428	6.80107	44.4733	5.11586e-09	1.56566e-07	ENSG00000048707	VPS13D	vacuolar protein sorting 13 homolog D	A
ENSG00000122035.7	-0.461958	-1.96755	6.7655	-1.58456	5.21153	44.3909	5.32151e-09	1.62639e-07	ENSG00000122035	RASL11A	RAS like family 11 member A	A
ENSG00000165861.14	-7.8251	-3.44341	-4.73128	-3.15564	5.59212	44.3769	5.35735e-09	1.63512e-07	ENSG00000165861	ZFYVE1	zinc finger FYVE-type containing 1	B
ENSG00000172478.18	-4.1067	2.79354	-0.157451	-1.57308	5.09558	44.2985	5.56203e-09	1.6935e-07	ENSG00000172478	MAB21L4	mab-21 like 4	E
ENSG00000197183.15	-1.6785	-3.2106	-0.537746	-4.67334	6.37588	44.2979	5.56369e-09	1.6935e-07	ENSG00000197183	NOL4L	nucleolar protein 4 like	B
ENSG00000085365.18	-2.17807	-1.45158	3.75643	-0.210317	6.11597	44.1684	5.91914e-09	1.79926e-07	ENSG00000085365	SCAMP1	secretory carrier membrane protein 1	A
ENSG00000138594.14	0.567065	1.43561	4.94681	0.637874	7.26573	44.1245	6.04479e-09	1.83497e-07	ENSG00000138594	TMOD3	tropomodulin 3	A
ENSG00000155052.15	-3.31267	0.922742	-5.25304	-2.6506	6.08334	44.1146	6.07364e-09	1.84125e-07	ENSG00000155052	CNTNAP5	contactin associated protein family member 5	E
ENSG00000009694.14	-7.18824	-3.2531	-3.81053	-3.67923	5.34137	44.0716	6.19973e-09	1.87694e-07	ENSG00000009694	TENM1	teneurin transmembrane protein 1	B
ENSG00000161640.15	5.74263	0.796072	0.916674	-0.620288	5.18863	44.0244	6.34135e-09	1.91724e-07	ENSG00000161640	SIGLEC11	sialic acid binding Ig like lectin 11	D
ENSG00000155097.12	0.473768	3.4433	-3.4448	-0.028195	5.30493	44.0194	6.35649e-09	1.91923e-07	ENSG00000155097	ATP6V1C1	ATPase H+ transporting V1 subunit C1	E
ENSG00000198081.11	-4.37231	-2.19515	4.21969	-0.294707	5.15469	43.9859	6.4593e-09	1.94766e-07	ENSG00000198081	ZBTB14	zinc finger and BTB domain containing 14	A
ENSG00000155903.14	-3.3807	-2.26827	-3.39473	-5.05654	5.46963	43.9512	6.56725e-09	1.97756e-07	ENSG00000155903	RASA2	RAS p21 protein activator 2	B
ENSG00000152207.8	2.41491	-0.571779	-3.67585	-3.14622	5.70926	43.9183	6.67144e-09	2.00625e-07	ENSG00000152207	CYSLTR2	cysteinyl leukotriene receptor 2	D
ENSG00000168843.14	-5.70042	0.804877	-2.13114	-3.81555	5.10112	43.9084	6.7032e-09	2.01311e-07	ENSG00000168843	FSTL5	follistatin like 5	B
ENSG00000160293.17	-7.73734	-4.51787	-3.42927	-3.59174	5.38148	43.8362	6.93864e-09	2.08104e-07	ENSG00000160293	VAV2	vav guanine nucleotide exchange factor 2	B
ENSG00000138246.17	-5.25925	-3.24549	-2.53703	-3.8909	6.09769	43.8062	7.03883e-09	2.10828e-07	ENSG00000138246	DNAJC13	DnaJ heat shock protein family (Hsp40) member C13	B
ENSG00000174482.11	-2.18932	2.95985	-0.313604	-0.591523	6.59615	43.7902	7.09273e-09	2.12159e-07	ENSG00000174482	LINGO2	leucine rich repeat and Ig domain containing 2	E
ENSG00000134046.12	-5.29745	3.32221	-0.482719	0.518046	5.90582	43.7804	7.12634e-09	2.12882e-07	ENSG00000134046	MBD2	methyl-CpG binding domain protein 2	E
ENSG00000275066.5	-6.42513	-4.25125	-3.49805	-1.27374	6.30257	43.7764	7.13977e-09	2.13e-07	ENSG00000275066	SYNRG	synergin gamma	B
ENSG00000100056.12	-3.23424	-3.0093	-3.50496	-4.47157	5.66249	43.7473	7.23978e-09	2.15698e-07	ENSG00000100056	ESS2	ess-2 splicing factor homolog	B
ENSG00000104331.9	0.751387	-4.72927	-4.22967	-0.851385	6.06953	43.6973	7.41489e-09	2.20622e-07	ENSG00000104331	BPNT2	3'(2'), 5'-bisphosphate nucleotidase 2	D
ENSG00000107611.16	-6.35174	-2.37447	-6.44409	-2.9118	6.16735	43.6896	7.44241e-09	2.21149e-07	ENSG00000107611	CUBN	cubilin	B
ENSG00000153721.19	0.633695	0.127815	4.64998	-0.137959	8.0293	43.6756	7.49228e-09	2.22337e-07	ENSG00000153721	CNKSR3	CNKSR family member 3	A
ENSG00000155846.17	1.32526	4.09097	-0.567411	3.23788	6.87115	43.6385	7.62657e-09	2.26024e-07	ENSG00000155846	PPARGC1B	PPARG coactivator 1 beta	E
ENSG00000140798.17	-3.05564	-0.693907	3.03816	-2.31847	5.81232	43.6182	7.70073e-09	2.27921e-07	ENSG00000140798	ABCC12	ATP binding cassette subfamily C member 12	A
ENSG00000143093.15	-1.26543	4.46555	0.865808	2.40253	5.55494	43.5853	7.82299e-09	2.31236e-07	ENSG00000143093	STRIP1	striatin interacting protein 1	E
ENSG00000179119.15	4.77861	0.855513	-1.96833	-0.0390949	5.80014	43.5618	7.91132e-09	2.3354e-07	ENSG00000179119	SPTY2D1	SPT2 chromatin protein domain containing 1	D
ENSG00000166501.14	0.958313	0.00455041	3.34617	-2.19067	7.26529	43.5348	8.0139e-09	2.36258e-07	ENSG00000166501	PRKCB	protein kinase C beta	A
ENSG00000108100.18	-4.76362	2.75595	2.6619	4.30282	6.00249	43.5301	8.03225e-09	2.36489e-07	ENSG00000108100	CCNY	cyclin Y	C
ENSG00000110367.14	-0.207057	0.00504926	3.80292	-0.713028	6.83909	43.4837	8.21233e-09	2.41475e-07	ENSG00000110367	DDX6	DEAD-box helicase 6	A
ENSG00000149256.16	-1.68144	2.78523	-1.17518	-0.502049	6.79344	43.4731	8.25406e-09	2.42283e-07	ENSG00000149256	TENM4	teneurin transmembrane protein 4	E
ENSG00000120278.17	-2.78989	2.17159	3.15081	-1.2356	6.30977	43.4712	8.26135e-09	2.42283e-07	ENSG00000120278	PLEKHG1	pleckstrin homology and RhoGEF domain containing G1	A
ENSG00000124172.10	0.235242	4.6318	3.54926	2.68789	6.36174	43.4531	8.33305e-09	2.44067e-07	ENSG00000124172	ATP5F1E	ATP synthase F1 subunit epsilon	E
ENSG00000169249.14	-5.01917	2.9295	2.90248	-0.932298	5.53671	43.4302	8.42503e-09	2.4644e-07	ENSG00000169249	ZRSR2	zinc finger CCCH-type, RNA binding motif and serine/arginine rich 2	A
ENSG00000114439.19	-0.464637	0.775345	-8.87066	-3.04249	6.4315	43.406	8.52313e-09	2.48986e-07	ENSG00000114439	BBX	BBX high mobility group box domain containing	E
ENSG00000112902.12	4.21928	1.64906	-2.60967	2.38502	6.81195	43.3801	8.62914e-09	2.5174e-07	ENSG00000112902	SEMA5A	semaphorin 5A	D
ENSG00000154124.6	-6.22548	0.637407	3.32232	-0.235461	6.83387	43.3775	8.63978e-09	2.5174e-07	ENSG00000154124	OTULIN	OTU deubiquitinase with linear linkage specificity	A
ENSG00000133067.18	-7.97567	-2.59392	-7.97567	-4.28879	5.46506	43.3615	8.7062e-09	2.53347e-07	ENSG00000133067	LGR6	leucine rich repeat containing G protein-coupled receptor 6	B
ENSG00000196834.14	4.38559	-0.595424	2.75488	1.20822	7.05236	43.3188	8.88584e-09	2.5824e-07	ENSG00000196834	POTEI	POTE ankyrin domain family member I	D
ENSG00000118200.15	-1.49153	0.885787	-2.37602	3.38489	6.06098	43.3112	8.91814e-09	2.58845e-07	ENSG00000118200	CAMSAP2	calmodulin regulated spectrin associated protein family member 2	C
ENSG00000119820.11	-2.63671	1.08519	-4.2552	-1.75084	7.65924	43.2916	9.00208e-09	2.60944e-07	ENSG00000119820	YIPF4	Yip1 domain family member 4	E
ENSG00000060140.9	-2.98039	3.34005	-0.149839	-0.336627	4.98388	43.2525	9.17176e-09	2.65521e-07	ENSG00000060140	STYK1	serine/threonine/tyrosine kinase 1	E
ENSG00000187122.17	-3.07931	2.30156	-3.7674	-1.3202	6.11476	43.225	9.29309e-09	2.68597e-07	ENSG00000187122	SLIT1	slit guidance ligand 1	E
ENSG00000061936.10	-3.21684	0.82018	4.86068	-0.696616	5.81889	43.2205	9.31319e-09	2.68597e-07	ENSG00000061936	SFSWAP	splicing factor SWAP	A
ENSG00000181722.18	-1.14879	-0.153569	-7.73893	-2.50905	7.74655	43.2203	9.31384e-09	2.68597e-07	ENSG00000181722	ZBTB20	zinc finger and BTB domain containing 20	B
ENSG00000005339.15	-3.44977	0.110545	1.64353	-2.68263	7.29855	43.2167	9.32998e-09	2.68718e-07	ENSG00000005339	CREBBP	CREB binding protein	A
ENSG00000164325.8	5.93485	0.324972	-1.92296	0.483844	5.01948	43.0407	1.01486e-08	2.91922e-07	ENSG00000164325	TMEM174	transmembrane protein 174	D
ENSG00000115137.12	0.789262	-4.00111	-7.45935	-3.30613	5.77622	42.9583	1.05562e-08	3.03258e-07	ENSG00000115137	DNAJC27	DnaJ heat shock protein family (Hsp40) member C27	D
ENSG00000007545.16	-6.72965	1.97634	-2.78187	-1.03646	5.61982	42.9457	1.06197e-08	3.04328e-07	ENSG00000007545	CRAMP1	cramped chromatin regulator homolog 1	E
ENSG00000020633.19	-2.18493	-0.411151	7.67808	-0.860967	5.71444	42.9456	1.06205e-08	3.04328e-07	ENSG00000020633	RUNX3	RUNX family transcription factor 3	A
ENSG00000109436.8	-7.7342	-2.7351	-3.99151	-4.03273	5.27348	42.9336	1.06814e-08	3.05684e-07	ENSG00000109436	TBC1D9	TBC1 domain family member 9	B
ENSG00000144339.12	-3.3236	3.96235	2.42389	-0.265424	5.30856	42.9303	1.06984e-08	3.05782e-07	ENSG00000144339	TMEFF2	transmembrane protein with EGF like and two follistatin like domains 2	E
ENSG00000122406.14	2.05896	0.958217	4.60674	-0.569185	6.93368	42.8933	1.08891e-08	3.10838e-07	ENSG00000122406	RPL5	ribosomal protein L5	A
ENSG00000138698.15	-4.87022	-1.71399	4.69273	-0.612765	5.49717	42.8832	1.09418e-08	3.11946e-07	ENSG00000138698	RAP1GDS1	Rap1 GTPase-GDP dissociation stimulator 1	A
ENSG00000173889.16	2.61395	-0.196565	0.715315	-1.80139	8.12962	42.8438	1.11495e-08	3.1744e-07	ENSG00000173889	PHC3	polyhomeotic homolog 3	D
ENSG00000198855.7	4.25334	-0.049838	5.89217	-0.257367	5.64019	42.8413	1.11628e-08	3.1744e-07	ENSG00000198855	FICD	FIC domain protein adenylyltransferase	A
ENSG00000179195.16	-2.05773	3.34055	-1.51119	-0.297649	5.69621	42.8361	1.11908e-08	3.17836e-07	ENSG00000179195	ZNF664	zinc finger protein 664	E
ENSG00000177575.13	4.59504	0.3539	-5.63776	-0.581497	5.74865	42.8261	1.12442e-08	3.18949e-07	ENSG00000177575	CD163	CD163 molecule	D
ENSG00000153246.13	-0.431861	-1.40663	-0.879812	3.36279	6.49236	42.7993	1.13891e-08	3.22654e-07	ENSG00000153246	PLA2R1	phospholipase A2 receptor 1	C
ENSG00000128536.16	3.3607	-1.33571	-0.522377	-0.605123	6.75163	42.7903	1.14382e-08	3.23636e-07	ENSG00000128536	CDHR3	cadherin related family member 3	D
ENSG00000171940.14	-2.12847	-2.36364	-5.44628	-4.50544	5.98935	42.7743	1.15258e-08	3.25704e-07	ENSG00000171940	ZNF217	zinc finger protein 217	B
ENSG00000196182.11	-2.69672	1.32034	-3.03296	-2.96448	6.2379	42.7589	1.16112e-08	3.27707e-07	ENSG00000196182	STK40	serine/threonine kinase 40	E
ENSG00000153214.11	-4.06232	1.24715	-1.54263	-3.37948	5.65294	42.7543	1.16367e-08	3.28016e-07	ENSG00000153214	TMEM87B	transmembrane protein 87B	E
ENSG00000147439.14	-5.54116	-3.15538	-7.9919	-3.86129	5.45756	42.7498	1.16618e-08	3.28312e-07	ENSG00000147439	BIN3	bridging integrator 3	B
ENSG00000153029.16	2.89856	2.59636	3.48639	-0.943825	6.48645	42.7236	1.18084e-08	3.32024e-07	ENSG00000153029	MR1	major histocompatibility complex, class I-related	A
ENSG00000205060.11	-2.43062	-1.34734	-1.60325	3.46779	5.80676	42.7057	1.191e-08	3.34462e-07	ENSG00000205060	SLC35B4	solute carrier family 35 member B4	C
ENSG00000148408.14	-1.14786	3.64675	-0.454313	0.00859251	5.47335	42.7009	1.1937e-08	3.34802e-07	ENSG00000148408	CACNA1B	calcium voltage-gated channel subunit alpha1 B	E
ENSG00000125633.11	-4.93722	-1.47932	-5.74157	2.39653	6.48241	42.694	1.19767e-08	3.35497e-07	ENSG00000125633	CCDC93	coiled-coil domain containing 93	C
ENSG00000147140.17	-2.13334	-0.647097	3.55402	0.158525	6.82168	42.6765	1.20772e-08	3.37892e-07	ENSG00000147140	NONO	non-POU domain containing octamer binding	A
ENSG00000198898.15	-0.91492	0.608699	4.73987	-0.0379664	7.02569	42.6575	1.21871e-08	3.40544e-07	ENSG00000198898	CAPZA2	capping actin protein of muscle Z-line subunit alpha 2	A
ENSG00000120896.14	1.94344	3.56099	-5.106	-0.372659	5.79665	42.5891	1.25922e-08	3.51427e-07	ENSG00000120896	SORBS3	sorbin and SH3 domain containing 3	E
ENSG00000164219.10	3.92268	-2.23043	-1.56224	0.898051	6.40904	42.562	1.27563e-08	3.55303e-07	ENSG00000164219	PGGT1B	protein geranylgeranyltransferase type I subunit beta	D
ENSG00000166833.23	-1.98698	-2.55207	2.47647	-0.0513686	6.86315	42.5609	1.27627e-08	3.55303e-07	ENSG00000166833	NAV2	neuron navigator 2	A
ENSG00000186566.13	3.76137	0.444412	-1.55068	-0.740122	6.47247	42.5536	1.28075e-08	3.56108e-07	ENSG00000186566	GPATCH8	G-patch domain containing 8	D
ENSG00000118263.16	-4.05346	-1.37679	-1.56873	-4.01172	6.37232	42.528	1.29645e-08	3.59827e-07	ENSG00000118263	KLF7	KLF transcription factor 7	B
ENSG00000248905.10	-3.21789	-1.51266	3.38499	-0.0981214	7.96483	42.5266	1.29732e-08	3.59827e-07	ENSG00000248905	FMN1	formin 1	A
ENSG00000197046.12	-2.69907	4.19089	4.10145	0.6589	5.34185	42.5054	1.31057e-08	3.63054e-07	ENSG00000197046	SIGLEC15	sialic acid binding Ig like lectin 15	E
ENSG00000205903.7	-0.064634	4.06709	5.39326	1.45832	6.24178	42.4616	1.33823e-08	3.7026e-07	ENSG00000205903	ZNF316	zinc finger protein 316	A
ENSG00000134121.10	-0.988278	2.91786	-0.734327	-0.900968	5.57247	42.4066	1.37388e-08	3.79657e-07	ENSG00000134121	CHL1	cell adhesion molecule L1 like	E
ENSG00000165125.22	3.28228	0.714275	-7.03506	-1.1584	6.41029	42.3668	1.4002e-08	3.86454e-07	ENSG00000165125	TRPV6	transient receptor potential cation channel subfamily V member 6	D
ENSG00000144524.18	-0.655627	-2.63221	-4.49777	-3.80213	6.27644	42.3097	1.43894e-08	3.96661e-07	ENSG00000144524	COPS7B	COP9 signalosome subunit 7B	B
ENSG00000198265.12	3.84562	-0.397715	-2.89366	-0.0738173	7.21956	42.2589	1.47423e-08	4.05468e-07	ENSG00000198265	HELZ	helicase with zinc finger	D
ENSG00000118454.13	-0.15305	2.08423	4.07002	-1.08951	5.67542	42.2585	1.47449e-08	4.05468e-07	ENSG00000118454	ANKRD13C	ankyrin repeat domain 13C	A
ENSG00000251493.5	0.156269	-4.14127	-5.8781	-3.12954	5.09983	42.2556	1.47655e-08	4.05538e-07	ENSG00000251493	FOXD1	forkhead box D1	D
ENSG00000010322.16	-1.36177	4.86561	4.3603	3.03195	5.90404	42.2499	1.48062e-08	4.06158e-07	ENSG00000010322	NISCH	nischarin	E
ENSG00000172766.19	-1.07132	2.71173	5.16096	0.140969	5.40737	42.2432	1.48532e-08	4.06952e-07	ENSG00000172766	NAA16	N-alpha-acetyltransferase 16, NatA auxiliary subunit	A
ENSG00000128607.14	-5.19381	-1.16455	-5.98206	-3.69164	6.03472	42.2364	1.49019e-08	4.07791e-07	ENSG00000128607	KLHDC10	kelch domain containing 10	B
ENSG00000187240.17	-1.15697	3.79824	-0.0939943	0.454789	5.77838	42.1567	1.54791e-08	4.23071e-07	ENSG00000187240	DYNC2H1	dynein cytoplasmic 2 heavy chain 1	E
ENSG00000188283.12	-3.72317	0.334465	-4.27251	-3.20552	6.10964	42.1493	1.55342e-08	4.2406e-07	ENSG00000188283	ZNF383	zinc finger protein 383	E
ENSG00000163170.12	-6.20309	1.35159	-6.20309	-3.25185	5.38674	42.1354	1.56379e-08	4.26375e-07	ENSG00000163170	BOLA3	bolA family member 3	E
ENSG00000183715.15	4.18175	3.65686	-4.67416	1.49377	5.99017	42.1127	1.58077e-08	4.30481e-07	ENSG00000183715	OPCML	opioid binding protein/cell adhesion molecule like	D
ENSG00000187678.10	0.744562	-2.3515	-8.13716	-3.9145	5.90485	42.0814	1.60462e-08	4.36448e-07	ENSG00000187678	SPRY4	sprouty RTK signaling antagonist 4	D
ENSG00000150627.16	-0.53665	3.87592	-2.59747	4.40688	5.51084	42.0669	1.61573e-08	4.38941e-07	ENSG00000150627	WDR17	WD repeat domain 17	C
ENSG00000136144.12	-4.05694	-4.80899	-7.0965	-0.490253	5.33014	42.0586	1.62219e-08	4.40163e-07	ENSG00000136144	RCBTB1	RCC1 and BTB domain containing protein 1	C
ENSG00000196591.12	-0.111127	0.625317	4.26148	-0.517848	7.18729	42.0515	1.62763e-08	4.41108e-07	ENSG00000196591	HDAC2	histone deacetylase 2	A
ENSG00000173269.14	-2.01223	-3.98387	-2.72727	-3.7296	5.91725	42.0324	1.64255e-08	4.44392e-07	ENSG00000173269	MMRN2	multimerin 2	B
ENSG00000270416.2	2.27348	0.0719913	5.74041	3.06748	5.36423	42.031	1.6437e-08	4.44392e-07	ENSG00000270416			A
ENSG00000168936.11	-7.61244	-3.58672	-7.61244	-3.52812	5.57655	42.0222	1.65058e-08	4.45715e-07	ENSG00000168936	TMEM129	transmembrane protein 129, E3 ubiquitin ligase	B
ENSG00000154639.19	4.82529	1.25621	-0.201796	0.200978	6.03864	42.0155	1.65587e-08	4.46341e-07	ENSG00000154639	CXADR	CXADR Ig-like cell adhesion molecule	D
ENSG00000170871.12	-6.16439	0.307382	-5.72442	-2.16964	6.65926	42.0142	1.65686e-08	4.46341e-07	ENSG00000170871	KIAA0232	KIAA0232	E
ENSG00000080603.17	-4.27036	-4.13223	-4.20847	-2.44472	6.08268	41.9837	1.68118e-08	4.5235e-07	ENSG00000080603	SRCAP	Snf2 related CREBBP activator protein	B
ENSG00000167258.15	0.818064	-0.740833	-1.00183	3.04935	6.64698	41.9745	1.68857e-08	4.53797e-07	ENSG00000167258	CDK12	cyclin dependent kinase 12	C
ENSG00000115548.17	-3.44942	-3.73005	-0.873762	-2.94494	6.67229	41.9708	1.69155e-08	4.54053e-07	ENSG00000115548	KDM3A	lysine demethylase 3A	B
ENSG00000127124.16	-2.17263	-2.56961	-6.30705	-3.73795	6.6725	41.9653	1.69604e-08	4.54716e-07	ENSG00000127124	HIVEP3	HIVEP zinc finger 3	B
ENSG00000123739.11	-4.85655	-3.62864	-0.149268	-3.10666	5.63485	41.9023	1.74781e-08	4.68039e-07	ENSG00000123739	PLA2G12A	phospholipase A2 group XIIA	B
ENSG00000165186.12	-8.05108	-3.03229	-1.81526	-3.25022	6.0309	41.8935	1.75514e-08	4.69442e-07	ENSG00000165186	PTCHD1	patched domain containing 1	B
ENSG00000162105.21	-3.95364	-3.03687	1.22334	0.533361	6.91414	41.8509	1.79119e-08	4.78399e-07	ENSG00000162105	SHANK2	SH3 and multiple ankyrin repeat domains 2	A
ENSG00000167671.12	0.175408	1.00235	-0.721815	-4.12791	6.49166	41.8489	1.79288e-08	4.78399e-07	ENSG00000167671	UBXN6	UBX domain protein 6	E
ENSG00000197299.13	-1.11251	-1.65012	4.40613	-1.61238	6.79532	41.8241	1.81425e-08	4.83528e-07	ENSG00000197299	BLM	BLM RecQ like helicase	A
ENSG00000196865.4	-3.35684	0.57552	-4.77495	-3.13141	6.12565	41.7766	1.85587e-08	4.94035e-07	ENSG00000196865	NHLRC2	NHL repeat containing 2	E
ENSG00000198753.12	-3.52381	3.49024	-1.98302	0.881207	5.16549	41.7636	1.86737e-08	4.96508e-07	ENSG00000198753	PLXNB3	plexin B3	E
ENSG00000073605.19	-0.718353	2.60462	-5.05602	3.46978	6.41626	41.7223	1.90455e-08	5.05797e-07	ENSG00000073605	GSDMB	gasdermin B	C
ENSG00000141002.20	-1.14179	0.079036	4.0445	-1.10554	6.63197	41.7155	1.91077e-08	5.06849e-07	ENSG00000141002	TCF25	transcription factor 25	A
ENSG00000071082.11	-3.31138	0.909994	3.29791	-1.75763	6.93373	41.6477	1.97353e-08	5.22881e-07	ENSG00000071082	RPL31	ribosomal protein L31	A
ENSG00000107263.19	-1.78975	-0.661443	5.14724	-1.94094	5.86709	41.6399	1.98091e-08	5.24219e-07	ENSG00000107263	RAPGEF1	Rap guanine nucleotide exchange factor 1	A
ENSG00000146918.20	-2.59932	3.23622	-0.864453	-0.525867	5.58149	41.6326	1.98784e-08	5.25434e-07	ENSG00000146918	NCAPG2	non-SMC condensin II complex subunit G2	E
ENSG00000173334.4	5.1366	0.922178	-0.720674	0.406501	5.77048	41.5796	2.03869e-08	5.38244e-07	ENSG00000173334	TRIB1	tribbles pseudokinase 1	D
ENSG00000080200.10	-1.10383	-0.744276	-0.719415	4.39161	6.15088	41.5727	2.04546e-08	5.39397e-07	ENSG00000080200	CRYBG3	crystallin beta-gamma domain containing 3	C
ENSG00000133818.14	0.482713	-0.320641	4.3353	-1.27579	5.4251	41.5654	2.05261e-08	5.40492e-07	ENSG00000133818	RRAS2	RAS related 2	A
ENSG00000156413.15	4.33067	4.25387	-3.69194	1.13025	5.70139	41.5635	2.05442e-08	5.40492e-07	ENSG00000156413	FUT6	fucosyltransferase 6	D
ENSG00000131187.11	4.45816	0.123606	-0.395775	0.0796201	6.15501	41.5298	2.08773e-08	5.48614e-07	ENSG00000131187	F12	coagulation factor XII	D
ENSG00000110395.8	-6.56817	-2.17646	0.195674	-2.9778	6.77524	41.5107	2.10684e-08	5.52991e-07	ENSG00000110395	CBL	Cbl proto-oncogene	A
ENSG00000143195.13	-2.30467	-2.2759	-0.676052	-3.9403	6.56445	41.4576	2.16085e-08	5.66504e-07	ENSG00000143195	ILDR2	immunoglobulin like domain containing receptor 2	B
ENSG00000153250.21	-3.00649	-0.15654	3.04375	-1.93731	6.54015	41.3939	2.22753e-08	5.83306e-07	ENSG00000153250	RBMS1	RNA binding motif single stranded interacting protein 1	A
ENSG00000102230.14	2.99753	0.755846	5.68576	0.56899	5.44861	41.3704	2.25267e-08	5.89204e-07	ENSG00000102230	PCYT1B	phosphate cytidylyltransferase 1B, choline	A
ENSG00000011258.16	2.41636	1.22494	4.30093	-1.86985	5.76662	41.3611	2.26267e-08	5.91132e-07	ENSG00000011258	MBTD1	mbt domain containing 1	A
ENSG00000148082.10	-3.69336	-2.27335	-4.02167	-4.05942	5.98145	41.3486	2.27622e-08	5.93984e-07	ENSG00000148082	SHC3	SHC adaptor protein 3	B
ENSG00000160299.19	-3.78529	0.27196	2.8963	-2.03822	6.44096	41.3459	2.27913e-08	5.94054e-07	ENSG00000160299	PCNT	pericentrin	A
ENSG00000105429.13	-4.64349	1.49608	-1.92878	-1.20322	6.53665	41.3426	2.28274e-08	5.94304e-07	ENSG00000105429	MEGF8	multiple EGF like domains 8	E
ENSG00000181982.20	-5.36485	-2.3969	-3.95403	-3.76543	6.36914	41.3208	2.30656e-08	5.99812e-07	ENSG00000181982	CCDC149	coiled-coil domain containing 149	B
ENSG00000160183.17	2.75469	-3.93465	-2.28217	-2.03262	5.94194	41.2944	2.33578e-08	6.06197e-07	ENSG00000160183	TMPRSS3	transmembrane serine protease 3	D
ENSG00000114923.17	-2.12217	2.97542	-4.56397	-1.89585	5.26797	41.2938	2.3365e-08	6.06197e-07	ENSG00000114923	SLC4A3	solute carrier family 4 member 3	E
ENSG00000105227.16	-6.32764	1.5775	0.675043	-1.96473	6.24629	41.2877	2.34325e-08	6.07247e-07	ENSG00000105227	PRX	periaxin	E
ENSG00000196092.14	-2.93348	2.47711	-0.59805	-1.59272	6.05206	41.2368	2.40084e-08	6.21455e-07	ENSG00000196092	PAX5	paired box 5	E
ENSG00000143515.20	-3.93014	-3.86927	-6.78675	-1.11283	6.17854	41.2009	2.44235e-08	6.30873e-07	ENSG00000143515	ATP8B2	ATPase phospholipid transporting 8B2	B
ENSG00000181192.12	0.923402	-3.65001	-9.58396	-1.12328	6.44038	41.2005	2.44283e-08	6.30873e-07	ENSG00000181192	DHTKD1	dehydrogenase E1 and transketolase domain containing 1	D
ENSG00000213889.11	-6.93856	-3.61775	-6.93856	-3.92041	5.15254	41.1939	2.45043e-08	6.32109e-07	ENSG00000213889	PPM1N	protein phosphatase, Mg2+/Mn2+ dependent 1N (putative)	B
ENSG00000055332.19	-5.16197	-2.98674	-3.51451	-3.02847	6.75132	41.1903	2.45474e-08	6.32496e-07	ENSG00000055332	EIF2AK2	eukaryotic translation initiation factor 2 alpha kinase 2	B
ENSG00000110975.8	-2.42535	-4.67407	-3.71742	-2.66486	5.25588	41.1686	2.48021e-08	6.38329e-07	ENSG00000110975	SYT10	synaptotagmin 10	B
ENSG00000196277.17	-0.946599	-0.913814	4.31196	-1.4888	6.24364	41.1244	2.5331e-08	6.51194e-07	ENSG00000196277	GRM7	glutamate metabotropic receptor 7	A
ENSG00000005379.17	-2.70485	-2.79518	-1.68568	1.41622	6.73518	41.0845	2.58174e-08	6.6268e-07	ENSG00000005379	TSPOAP1	TSPO associated protein 1	C
ENSG00000181804.15	2.83012	2.52168	6.13078	1.45973	5.51816	41.0829	2.58367e-08	6.6268e-07	ENSG00000181804	SLC9A9	solute carrier family 9 member A9	A
ENSG00000248712.8	0.371916	-2.38525	-6.58338	-4.45297	5.10563	41.0576	2.615e-08	6.69953e-07	ENSG00000248712	CCDC153	coiled-coil domain containing 153	D
ENSG00000119616.11	-0.999993	2.46825	-2.91217	-1.64261	6.02583	41.0519	2.62212e-08	6.70523e-07	ENSG00000119616	FCF1	FCF1 rRNA-processing protein	E
ENSG00000147364.17	-6.15014	1.3616	-2.72858	-0.619971	7.0939	41.0511	2.62319e-08	6.70523e-07	ENSG00000147364	FBXO25	F-box protein 25	E
ENSG00000133112.17	-0.692626	0.281408	2.72578	-1.03895	9.17031	41.0415	2.63523e-08	6.72545e-07	ENSG00000133112	TPT1	tumor protein, translationally-controlled 1	A
ENSG00000181788.4	5.89916	-0.432716	4.57433	0.228332	5.7758	41.04	2.63708e-08	6.72545e-07	ENSG00000181788	SIAH2	siah E3 ubiquitin protein ligase 2	D
ENSG00000137216.19	-5.40371	1.12023	-5.40371	-2.9199	5.14411	41.0229	2.65861e-08	6.77267e-07	ENSG00000137216	TMEM63B	transmembrane protein 63B	E
ENSG00000277768.2	1.5604	3.95411	2.74879	0.306803	4.83965	40.989	2.702e-08	6.87543e-07	ENSG00000277768	CCL3L1	C-C motif chemokine ligand 3 like 1	E
ENSG00000111249.14	-4.35511	-2.94101	2.73362	-0.342064	5.832	40.9295	2.77964e-08	7.06499e-07	ENSG00000111249	CUX2	cut like homeobox 2	A
ENSG00000111110.12	-4.75931	4.07088	-0.916968	2.63531	5.97863	40.8782	2.84845e-08	7.23173e-07	ENSG00000111110	PPM1H	protein phosphatase, Mg2+/Mn2+ dependent 1H	E
ENSG00000157617.17	-3.41518	-1.06615	-5.81592	3.09656	5.96032	40.8702	2.8594e-08	7.25132e-07	ENSG00000157617	C2CD2	C2 calcium dependent domain containing 2	C
ENSG00000288283.1	-2.84287	2.53666	-3.75407	-0.0604927	5.84362	40.8653	2.86602e-08	7.25994e-07	ENSG00000288283	RFX1	regulatory factor X1	E
ENSG00000172572.7	-5.06556	-3.13689	-2.49777	-3.56584	5.9912	40.8534	2.88235e-08	7.2931e-07	ENSG00000172572	PDE3A	phosphodiesterase 3A	B
ENSG00000159921.20	-1.29228	2.36949	3.74676	-0.138412	7.63574	40.8425	2.89739e-08	7.32291e-07	ENSG00000159921	GNE	glucosamine (UDP-N-acetyl)-2-epimerase/N-acetylmannosamine kinase	A
ENSG00000119720.18	-2.34004	-1.76973	2.26363	-2.20234	7.43847	40.8352	2.90751e-08	7.34023e-07	ENSG00000119720	NRDE2	NRDE-2, necessary for RNA interference, domain containing	A
ENSG00000134247.10	-1.80105	3.3479	-4.66487	0.895105	5.50216	40.8317	2.9123e-08	7.34409e-07	ENSG00000134247	PTGFRN	prostaglandin F2 receptor inhibitor	E
ENSG00000203965.13	1.31888	5.20656	-2.57827	1.45581	5.21437	40.8293	2.91574e-08	7.34454e-07	ENSG00000203965	EFCAB7	EF-hand calcium binding domain 7	E
ENSG00000178607.17	-1.95104	-0.56448	1.55153	2.87696	7.30895	40.8219	2.92596e-08	7.36203e-07	ENSG00000178607	ERN1	endoplasmic reticulum to nucleus signaling 1	C
ENSG00000115112.8	-7.08654	1.23514	-0.706998	-3.14511	5.7243	40.6881	3.11873e-08	7.8383e-07	ENSG00000115112	TFCP2L1	transcription factor CP2 like 1	E
ENSG00000121350.16	-4.18844	-1.43721	1.95911	-3.51346	5.67429	40.6796	3.13127e-08	7.86102e-07	ENSG00000121350	PYROXD1	pyridine nucleotide-disulphide oxidoreductase domain 1	A
ENSG00000121454.6	-0.804699	1.35218	6.9067	1.6545	5.50824	40.6249	3.21408e-08	8.05992e-07	ENSG00000121454	LHX4	LIM homeobox 4	A
ENSG00000113262.16	2.60416	2.95496	5.19801	3.86411	6.77451	40.6141	3.23056e-08	8.09224e-07	ENSG00000113262	GRM6	glutamate metabotropic receptor 6	C
ENSG00000180035.13	-1.83742	-0.893517	4.94955	1.33171	5.75568	40.5899	3.26813e-08	8.17722e-07	ENSG00000180035	ZNF48	zinc finger protein 48	A
ENSG00000081913.14	2.33892	-3.25159	-3.60106	-1.00074	5.75336	40.5762	3.28943e-08	8.22138e-07	ENSG00000081913	PHLPP1	PH domain and leucine rich repeat protein phosphatase 1	D
ENSG00000198682.13	-5.82365	1.44879	-2.49523	-3.50304	5.3028	40.5641	3.30857e-08	8.26005e-07	ENSG00000198682	PAPSS2	3'-phosphoadenosine 5'-phosphosulfate synthase 2	E
ENSG00000133812.18	0.00161864	-0.332015	3.63168	0.670399	9.04755	40.5365	3.35224e-08	8.35978e-07	ENSG00000133812	SBF2	SET binding factor 2	A
ENSG00000132334.17	-5.63056	-3.18164	-3.29766	-3.24352	6.19198	40.4959	3.41783e-08	8.51392e-07	ENSG00000132334	PTPRE	protein tyrosine phosphatase receptor type E	B
ENSG00000137200.13	4.02171	-2.34563	-2.31166	-1.13146	5.80554	40.4932	3.42211e-08	8.51514e-07	ENSG00000137200	CMTR1	cap methyltransferase 1	D
ENSG00000119314.16	-2.13225	-1.8116	-0.378518	-4.4332	6.16831	40.488	3.43061e-08	8.52688e-07	ENSG00000119314	PTBP3	polypyrimidine tract binding protein 3	B
ENSG00000049323.16	-9.40872	-1.56896	-4.91088	-2.38183	6.3853	40.48	3.44377e-08	8.55014e-07	ENSG00000049323	LTBP1	latent transforming growth factor beta binding protein 1	B
ENSG00000112200.17	1.09626	1.1175	3.79722	-0.797716	7.08105	40.4722	3.45657e-08	8.57244e-07	ENSG00000112200	ZNF451	zinc finger protein 451	A
ENSG00000122012.14	-4.59853	-0.985215	-4.57795	-3.09713	6.43568	40.452	3.49005e-08	8.64594e-07	ENSG00000122012	SV2C	synaptic vesicle glycoprotein 2C	B
ENSG00000111728.11	-5.88277	-0.7005	-5.7412	-0.402884	7.37449	40.4414	3.50764e-08	8.67686e-07	ENSG00000111728	ST8SIA1	ST8 alpha-N-acetyl-neuraminide alpha-2,8-sialyltransferase 1	B
ENSG00000126226.22	-3.70262	-4.12924	-7.5859	-2.80478	5.76249	40.4399	3.51024e-08	8.67686e-07	ENSG00000126226	PCID2	PCI domain containing 2	B
ENSG00000136878.14	-4.24889	0.619667	4.57773	-0.493973	5.37582	40.4296	3.52739e-08	8.70968e-07	ENSG00000136878	USP20	ubiquitin specific peptidase 20	A
ENSG00000007168.14	-3.24379	2.27478	-2.13629	1.61746	7.58512	40.3585	3.64905e-08	9.00018e-07	ENSG00000007168	PAFAH1B1	platelet activating factor acetylhydrolase 1b regulatory subunit 1	E
ENSG00000184271.18	0.110952	-2.66838	-7.76318	-3.74027	5.72382	40.3472	3.66866e-08	9.03863e-07	ENSG00000184271	POU6F1	POU class 6 homeobox 1	D
ENSG00000136213.10	3.27213	-0.29177	0.464239	-1.116	8.12448	40.3397	3.68185e-08	9.06122e-07	ENSG00000136213	CHST12	carbohydrate sulfotransferase 12	D
ENSG00000124493.14	-0.383542	1.71388	4.11003	-0.506261	6.55515	40.3149	3.7256e-08	9.15886e-07	ENSG00000124493	GRM4	glutamate metabotropic receptor 4	A
ENSG00000145725.21	-0.572567	0.236318	3.26636	1.54107	8.9817	40.2549	3.83365e-08	9.4142e-07	ENSG00000145725	PPIP5K2	diphosphoinositol pentakisphosphate kinase 2	A
ENSG00000048052.25	-5.04534	1.29575	2.70408	2.51989	7.00976	40.2327	3.87429e-08	9.50362e-07	ENSG00000048052	HDAC9	histone deacetylase 9	C
ENSG00000054793.14	-4.90212	-5.14052	-3.53122	-2.92416	5.51064	40.1808	3.97132e-08	9.73102e-07	ENSG00000054793	ATP9A	ATPase phospholipid transporting 9A (putative)	B
ENSG00000196890.5	-2.50883	-0.471645	-4.46904	-4.68632	5.61458	40.122	4.08405e-08	9.99636e-07	ENSG00000196890	H2BC26	H2B clustered histone 26	B
ENSG00000130695.16	-4.64059	-4.57042	-2.4627	-3.38415	5.55949	40.1106	4.10643e-08	1.00402e-06	ENSG00000130695	CEP85	centrosomal protein 85	B
ENSG00000119242.9	4.97194	0.335959	2.17177	-0.377035	5.614	40.0403	4.24622e-08	1.03707e-06	ENSG00000119242	CCDC92	coiled-coil domain containing 92	D
ENSG00000139977.14	-1.1433	-0.779779	3.80687	-1.56098	5.79327	40.0333	4.26042e-08	1.03941e-06	ENSG00000139977	NAA30	N-alpha-acetyltransferase 30, NatC catalytic subunit	A
ENSG00000072501.19	-7.49482	0.962971	-3.42483	-2.38961	6.02762	40.0096	4.30875e-08	1.05006e-06	ENSG00000072501	SMC1A	structural maintenance of chromosomes 1A	E
ENSG00000112394.18	-2.40576	0.035212	-3.1804	4.39536	6.57417	39.9671	4.39676e-08	1.07036e-06	ENSG00000112394	SLC16A10	solute carrier family 16 member 10	C
ENSG00000154556.20	1.75586	2.7504	3.337	-0.78705	7.1429	39.9565	4.41906e-08	1.07462e-06	ENSG00000154556	SORBS2	sorbin and SH3 domain containing 2	A
ENSG00000196132.14	-6.7409	-4.81012	-6.7409	-4.96172	4.94378	39.9063	4.52599e-08	1.09943e-06	ENSG00000196132	MYT1	myelin transcription factor 1	B
ENSG00000161202.20	0.980482	-2.53186	3.24486	-0.730859	6.04545	39.8992	4.54133e-08	1.10197e-06	ENSG00000161202	DVL3	dishevelled segment polarity protein 3	A
ENSG00000188070.9	-2.82454	1.46382	-2.76831	-2.92058	5.71485	39.8949	4.55045e-08	1.10299e-06	ENSG00000188070	ZFTA	zinc finger translocation associated	E
ENSG00000105810.10	-4.21139	0.752263	-6.19018	0.513278	6.84727	39.8701	4.60465e-08	1.11493e-06	ENSG00000105810	CDK6	cyclin dependent kinase 6	E
ENSG00000113946.4	-3.07239	-4.96453	-2.58397	-3.07091	5.49022	39.8633	4.61962e-08	1.11735e-06	ENSG00000113946	CLDN16	claudin 16	B
ENSG00000152439.13	3.2909	3.34011	3.46842	0.126748	6.40764	39.8337	4.68512e-08	1.13198e-06	ENSG00000152439	ZNF773	zinc finger protein 773	A
ENSG00000176383.9	-5.2217	2.75641	-5.2217	-1.24461	5.55797	39.8028	4.75458e-08	1.14753e-06	ENSG00000176383	B3GNT4	UDP-GlcNAc:betaGal beta-1,3-N-acetylglucosaminyltransferase 4	E
ENSG00000164929.17	-1.63131	3.06813	-0.975646	-1.96417	5.3461	39.7841	4.79697e-08	1.15652e-06	ENSG00000164929	BAALC	BAALC binder of MAP3K1 and KLF4	E
ENSG00000105699.17	3.19127	4.25663	-2.05931	1.13331	5.02013	39.776	4.81566e-08	1.15978e-06	ENSG00000105699	LSR	lipolysis stimulated lipoprotein receptor	E
ENSG00000103266.11	6.36603	2.01204	3.56979	4.31647	5.33162	39.7736	4.82098e-08	1.15982e-06	ENSG00000103266	STUB1	STIP1 homology and U-box containing protein 1	D
ENSG00000137872.17	-3.90445	1.09231	2.81583	-1.85469	5.86405	39.7089	4.97183e-08	1.19483e-06	ENSG00000137872	SEMA6D	semaphorin 6D	A
ENSG00000161217.12	-3.37007	-2.95796	-5.6854	-2.84741	6.8306	39.6896	5.01784e-08	1.2046e-06	ENSG00000161217	PCYT1A	phosphate cytidylyltransferase 1A, choline	B
ENSG00000137822.13	-3.87834	1.24213	-4.59908	-2.06676	6.27354	39.6682	5.06914e-08	1.21562e-06	ENSG00000137822	TUBGCP4	tubulin gamma complex associated protein 4	E
ENSG00000170915.9	-1.15632	3.05811	-1.31307	-1.09346	5.55083	39.6632	5.08128e-08	1.21614e-06	ENSG00000170915	PAQR8	progestin and adipoQ receptor family member 8	E
ENSG00000196361.10	-4.11518	-4.04568	-2.45482	-3.267	5.30958	39.6628	5.08212e-08	1.21614e-06	ENSG00000196361	ELAVL3	ELAV like RNA binding protein 3	B
ENSG00000138821.14	1.36695	4.00258	-1.70884	0.730978	5.92705	39.6441	5.12751e-08	1.2257e-06	ENSG00000138821	SLC39A8	solute carrier family 39 member 8	E
ENSG00000125304.10	1.01767	1.13164	4.15736	3.95104	5.38931	39.6375	5.14376e-08	1.22828e-06	ENSG00000125304	TM9SF2	transmembrane 9 superfamily member 2	A
ENSG00000154727.11	3.00825	3.94596	0.954272	0.299791	5.6039	39.5338	5.40409e-08	1.28907e-06	ENSG00000154727	GABPA	GA binding protein transcription factor subunit alpha	E
ENSG00000198417.7	1.13393	4.0236	1.60644	1.21344	5.12532	39.4821	5.53864e-08	1.31977e-06	ENSG00000198417	MT1F	metallothionein 1F	E
ENSG00000173542.9	0.152687	3.00388	3.19236	-0.717184	6.29176	39.4498	5.62451e-08	1.33881e-06	ENSG00000173542	MOB1B	MOB kinase activator 1B	A
ENSG00000134001.15	-0.855246	1.51776	4.18408	-1.21393	5.36526	39.4427	5.64337e-08	1.34188e-06	ENSG00000134001	EIF2S1	eukaryotic translation initiation factor 2 subunit alpha	A
ENSG00000163913.14	3.55458	-0.301424	-2.30748	-0.186668	7.17707	39.4392	5.65293e-08	1.34274e-06	ENSG00000163913	IFT122	intraflagellar transport 122	D
ENSG00000196296.14	3.68856	3.8312	-2.09847	0.761373	4.8185	39.4218	5.69993e-08	1.35107e-06	ENSG00000196296	ATP2A1	ATPase sarcoplasmic/endoplasmic reticulum Ca2+ transporting 1	E
ENSG00000062282.15	-3.00192	-2.77916	-4.03524	-4.24458	5.93391	39.4217	5.70001e-08	1.35107e-06	ENSG00000062282	DGAT2	diacylglycerol O-acyltransferase 2	B
ENSG00000171509.16	-3.95233	3.25158	-3.95233	-0.515143	5.30644	39.3867	5.79581e-08	1.37233e-06	ENSG00000171509	RXFP1	relaxin family peptide receptor 1	E
ENSG00000166446.15	-8.00256	-0.508095	-4.47057	-0.43348	6.71116	39.3684	5.84642e-08	1.38285e-06	ENSG00000166446	CDYL2	chromodomain Y like 2	B
ENSG00000137496.19	4.08327	-2.10595	-5.63881	-0.408149	5.56508	39.3654	5.85482e-08	1.38339e-06	ENSG00000137496	IL18BP	interleukin 18 binding protein	D
ENSG00000118492.18	-4.89975	-3.48578	-0.599349	-4.64063	5.32829	39.3273	5.96195e-08	1.40722e-06	ENSG00000118492	ADGB	androglobin	B
ENSG00000165714.11	-2.53804	2.266	-1.5988	-2.07702	6.15891	39.3183	5.98765e-08	1.4118e-06	ENSG00000165714	BORCS5	BLOC-1 related complex subunit 5	E
ENSG00000140538.17	-1.69422	-2.79273	1.07972	0.869106	8.07716	39.2891	6.07125e-08	1.43002e-06	ENSG00000140538	NTRK3	neurotrophic receptor tyrosine kinase 3	C
ENSG00000106415.13	-3.07125	2.10019	-6.59333	-1.14909	5.74813	39.2169	6.28365e-08	1.4785e-06	ENSG00000106415	GLCCI1	glucocorticoid induced 1	E
ENSG00000079215.15	-3.70804	0.259739	-4.3656	1.89192	7.18436	39.2082	6.30958e-08	1.48305e-06	ENSG00000079215	SLC1A3	solute carrier family 1 member 3	C
ENSG00000143434.17	-5.81296	-2.50368	-2.94421	-4.26926	5.73952	39.1679	6.43184e-08	1.51021e-06	ENSG00000143434	SEMA6C	semaphorin 6C	B
ENSG00000131016.17	3.02893	1.49653	-0.444533	-2.37881	6.16836	39.1467	6.49679e-08	1.52387e-06	ENSG00000131016	AKAP12	A-kinase anchoring protein 12	D
ENSG00000172889.16	1.26688	2.39511	3.95165	-1.74998	5.45324	39.107	6.62084e-08	1.55134e-06	ENSG00000172889	EGFL7	EGF like domain multiple 7	A
ENSG00000036672.16	-6.26705	-4.4206	-6.26705	-2.4885	5.08152	39.1037	6.63103e-08	1.55212e-06	ENSG00000036672	USP2	ubiquitin specific peptidase 2	B
ENSG00000128604.21	-4.73718	-3.58981	-2.67081	-2.29056	6.3833	39.0683	6.74376e-08	1.57686e-06	ENSG00000128604	IRF5	interferon regulatory factor 5	B
ENSG00000124486.15	2.15139	3.51781	-2.15625	3.87212	6.46457	38.9609	7.0972e-08	1.65778e-06	ENSG00000124486	USP9X	ubiquitin specific peptidase 9 X-linked	C
ENSG00000109472.14	-6.13801	-4.22337	-6.13801	-4.05134	4.95013	38.911	7.26769e-08	1.69584e-06	ENSG00000109472	CPE	carboxypeptidase E	B
ENSG00000145555.15	0.801149	-2.87671	-8.00269	-2.4953	6.12443	38.9072	7.28078e-08	1.69714e-06	ENSG00000145555	MYO10	myosin X	D
ENSG00000185838.14	-1.8416	0.408558	-8.10543	-3.57707	5.91175	38.8808	7.37271e-08	1.71679e-06	ENSG00000185838	GNB1L	G protein subunit beta 1 like	B
ENSG00000173482.17	-5.36581	3.51418	-5.36581	0.155468	5.84013	38.8409	7.51391e-08	1.74786e-06	ENSG00000173482	PTPRM	protein tyrosine phosphatase receptor type M	E
ENSG00000167880.8	-3.01871	1.94186	-4.78714	-1.37789	6.13628	38.8328	7.54288e-08	1.75263e-06	ENSG00000167880	EVPL	envoplakin	E
ENSG00000185811.21	3.94177	0.345162	0.689127	-0.699436	6.74826	38.8308	7.55001e-08	1.75263e-06	ENSG00000185811	IKZF1	IKAROS family zinc finger 1	D
ENSG00000160191.18	3.94593	2.92602	-4.38562	-0.308974	5.54847	38.7726	7.76216e-08	1.80002e-06	ENSG00000160191	PDE9A	phosphodiesterase 9A	D
ENSG00000184154.16	-0.167736	-3.25313	-7.46491	-3.98344	5.56442	38.7509	7.84239e-08	1.81675e-06	ENSG00000184154	LRRC51	leucine rich repeat containing 51	B
ENSG00000116032.5	3.53098	4.43271	2.84702	0.611953	5.2059	38.7488	7.85049e-08	1.81676e-06	ENSG00000116032	GRIN3B	glutamate ionotropic receptor NMDA type subunit 3B	E
ENSG00000180773.15	-4.04864	0.506082	4.9237	0.282031	5.68142	38.7138	7.98201e-08	1.8453e-06	ENSG00000180773	SLC36A4	solute carrier family 36 member 4	A
ENSG00000075624.17	0.765068	-0.0100569	2.81054	-0.766172	9.66212	38.6934	8.05994e-08	1.8614e-06	ENSG00000075624	ACTB	actin beta	A
ENSG00000151240.17	-4.35004	-3.94714	-8.90396	-2.66557	5.74361	38.6871	8.08419e-08	1.86509e-06	ENSG00000151240	DIP2C	disco interacting protein 2 homolog C	B
ENSG00000162129.15	1.85901	1.47775	-1.63381	3.25048	7.95679	38.6845	8.09396e-08	1.86543e-06	ENSG00000162129	CLPB	caseinolytic mitochondrial matrix peptidase chaperone subunit B	C
ENSG00000101977.22	-1.7026	3.05906	-1.7026	-0.895751	4.72467	38.6383	8.27393e-08	1.90495e-06	ENSG00000101977	MCF2	MCF.2 cell line derived transforming sequence	E
ENSG00000144747.17	-1.28445	3.39399	-2.54876	0.623635	5.75073	38.6218	8.33907e-08	1.91799e-06	ENSG00000144747	TMF1	TATA element modulatory factor 1	E
ENSG00000158850.15	-1.48187	3.12606	-4.1715	-0.934807	5.27219	38.6116	8.37955e-08	1.92533e-06	ENSG00000158850	B4GALT3	beta-1,4-galactosyltransferase 3	E
ENSG00000143228.13	5.70825	-1.13393	-2.33025	2.00236	5.11591	38.6072	8.39701e-08	1.92737e-06	ENSG00000143228	NUF2	NUF2 component of NDC80 kinetochore complex	D
ENSG00000132872.12	-1.08009	-4.70779	-6.86203	-2.88237	5.36329	38.5748	8.52747e-08	1.95532e-06	ENSG00000132872	SYT4	synaptotagmin 4	B
ENSG00000240747.9	4.59357	3.51893	1.28074	0.0652194	5.03069	38.567	8.55892e-08	1.96053e-06	ENSG00000240747	KRBOX1	KRAB box domain containing 1	D
ENSG00000117707.16	-6.45334	-2.67593	-3.53655	-3.04801	5.80569	38.5259	8.72786e-08	1.9972e-06	ENSG00000117707	PROX1	prospero homeobox 1	B
ENSG00000130940.15	2.69354	-0.409882	-2.3583	-1.32514	7.00723	38.5172	8.76393e-08	2.00341e-06	ENSG00000130940	CASZ1	castor zinc finger 1	D
ENSG00000080224.18	3.03381	0.736564	-3.79821	-0.808354	7.0289	38.5077	8.8039e-08	2.00924e-06	ENSG00000080224	EPHA6	EPH receptor A6	D
ENSG00000182568.18	3.25792	0.33256	4.69274	1.80881	6.86338	38.5068	8.8073e-08	2.00924e-06	ENSG00000182568	SATB1	SATB homeobox 1	A
ENSG00000058091.17	-0.402301	0.304203	-5.6746	-3.3897	6.13728	38.4389	9.09625e-08	2.07306e-06	ENSG00000058091	CDK14	cyclin dependent kinase 14	E
ENSG00000137802.14	-0.790707	-0.325814	-2.36422	2.74178	6.69388	38.4252	9.15567e-08	2.08449e-06	ENSG00000137802	MAPKBP1	mitogen-activated protein kinase binding protein 1	C
ENSG00000149212.12	4.16409	0.713017	1.23426	-0.267595	6.60971	38.3641	9.4254e-08	2.14373e-06	ENSG00000149212	SESN3	sestrin 3	D
ENSG00000090615.16	4.03616	-0.704593	-1.5787	-1.1301	6.495	38.3555	9.46432e-08	2.15041e-06	ENSG00000090615	GOLGA3	golgin A3	D
ENSG00000070756.17	1.00016	1.04481	4.44688	1.07438	8.30805	38.3195	9.62747e-08	2.18527e-06	ENSG00000070756	PABPC1	poly(A) binding protein cytoplasmic 1	A
ENSG00000010244.19	1.16503	1.54365	4.6616	0.875457	7.73872	38.3104	9.66901e-08	2.19249e-06	ENSG00000010244	ZNF207	zinc finger protein 207	A
ENSG00000151224.13	4.63317	-0.0371578	-3.399	-0.814346	5.20446	38.302	9.70784e-08	2.19907e-06	ENSG00000151224	MAT1A	methionine adenosyltransferase 1A	D
ENSG00000078304.20	2.90546	0.853681	-2.58554	2.97724	7.46998	38.2992	9.72086e-08	2.19981e-06	ENSG00000078304	PPP2R5C	protein phosphatase 2 regulatory subunit B'gamma	C
ENSG00000125952.20	1.61314	-2.04134	3.21269	-2.07927	6.85673	38.2443	9.97773e-08	2.25567e-06	ENSG00000125952	MAX	MYC associated factor X	A
ENSG00000049283.19	0.943306	3.31658	-5.37902	-0.848698	5.65169	38.22	1.00938e-07	2.27961e-06	ENSG00000049283	EPN3	epsin 3	E
ENSG00000183943.6	3.02357	-1.78024	-1.96752	1.85221	6.24084	38.2016	1.01823e-07	2.29729e-06	ENSG00000183943	PRKX	protein kinase cAMP-dependent X-linked catalytic subunit	D
ENSG00000108349.17	1.16739	1.39127	3.86414	-1.35974	6.42082	38.1578	1.03961e-07	2.34318e-06	ENSG00000108349	CASC3	CASC3 exon junction complex subunit	A
ENSG00000110696.10	-0.0531631	0.068825	4.70709	0.118961	7.83991	38.1358	1.05056e-07	2.3655e-06	ENSG00000110696	C11orf58	chromosome 11 open reading frame 58	A
ENSG00000182752.10	-2.65289	2.4966	-3.73683	0.321336	6.24175	38.1094	1.06383e-07	2.39298e-06	ENSG00000182752	PAPPA	pappalysin 1	E
ENSG00000178878.13	1.67938	-3.55317	-4.35142	-1.31908	6.36259	38.0803	1.07862e-07	2.42383e-06	ENSG00000178878	APOLD1	apolipoprotein L domain containing 1	D
ENSG00000278545.4	-1.88418	1.21476	3.99006	-1.09684	6.05051	38.0264	1.10657e-07	2.48221e-06	ENSG00000278545	MARCHF8	membrane associated ring-CH-type finger 8	A
ENSG00000133106.15	-4.82898	-1.35318	1.33465	-3.20201	6.08855	38.026	1.10681e-07	2.48221e-06	ENSG00000133106	EPSTI1	epithelial stromal interaction 1	A
ENSG00000021852.14	-2.07465	0.630043	-2.07465	3.4664	4.96981	37.9972	1.12203e-07	2.51383e-06	ENSG00000021852	C8B	complement C8 beta chain	C
ENSG00000171914.17	3.20408	-0.646423	-0.337146	-0.436958	6.89422	37.9859	1.12807e-07	2.52302e-06	ENSG00000171914	TLN2	talin 2	D
ENSG00000135426.16	-0.673181	1.77497	4.234	-1.56712	5.77742	37.9854	1.12837e-07	2.52302e-06	ENSG00000135426	TESPA1	thymocyte expressed, positive selection associated 1	A
ENSG00000142197.13	-1.23644	-1.52253	3.84962	-0.268665	5.8601	37.9739	1.13454e-07	2.53429e-06	ENSG00000142197	DOP1B	DOP1 leucine zipper like protein B	A
ENSG00000139292.13	-7.68333	-3.23923	-4.51706	-2.74854	5.1178	37.9533	1.1457e-07	2.55667e-06	ENSG00000139292	LGR5	leucine rich repeat containing G protein-coupled receptor 5	B
ENSG00000215262.8	4.6262	2.39251	-0.633679	4.39203	4.79381	37.8908	1.1802e-07	2.63105e-06	ENSG00000215262	KCNU1	potassium calcium-activated channel subfamily U member 1	D
ENSG00000070915.10	-4.76595	3.60231	-4.76595	0.64654	5.65165	37.8845	1.18377e-07	2.6364e-06	ENSG00000070915	SLC12A3	solute carrier family 12 member 3	E
ENSG00000096968.14	4.77997	2.28198	-5.14399	-0.555767	5.8338	37.8576	1.19895e-07	2.66757e-06	ENSG00000096968	JAK2	Janus kinase 2	D
ENSG00000167635.12	-0.668717	2.58773	6.79803	1.3487	5.4644	37.8102	1.22627e-07	2.72565e-06	ENSG00000167635	ZNF146	zinc finger protein 146	A
ENSG00000122025.15	-3.12264	-2.24219	-5.8732	-3.80883	4.89476	37.7814	1.24316e-07	2.7584e-06	ENSG00000122025	FLT3	fms related receptor tyrosine kinase 3	B
ENSG00000130764.10	-2.11631	1.426	3.835	-2.28143	5.80075	37.7809	1.24345e-07	2.7584e-06	ENSG00000130764	LRRC47	leucine rich repeat containing 47	A
ENSG00000135373.13	3.64952	4.58832	-0.197532	2.52981	5.68857	37.7534	1.2598e-07	2.79191e-06	ENSG00000135373	EHF	ETS homologous factor	E
ENSG00000118160.14	4.32737	2.00682	-5.29308	-0.612244	5.65101	37.7476	1.26324e-07	2.79679e-06	ENSG00000118160	SLC8A2	solute carrier family 8 member A2	D
ENSG00000158435.8	-2.82381	3.08206	4.84253	0.555683	5.10905	37.7069	1.28789e-07	2.84856e-06	ENSG00000158435	CNOT11	CCR4-NOT transcription complex subunit 11	A
ENSG00000067225.21	1.17152	1.45895	4.40268	-0.329514	7.04849	37.7023	1.2907e-07	2.85197e-06	ENSG00000067225	PKM	pyruvate kinase M1/2	A
ENSG00000189114.8	0.416439	3.81195	6.38231	1.59737	5.39372	37.6649	1.31383e-07	2.90023e-06	ENSG00000189114	BLOC1S3	biogenesis of lysosomal organelles complex 1 subunit 3	A
ENSG00000140836.17	2.92484	-0.182709	-1.83263	-0.268628	7.82054	37.6254	1.33871e-07	2.95225e-06	ENSG00000140836	ZFHX3	zinc finger homeobox 3	D
ENSG00000174945.14	3.77168	2.0933	-1.92876	-0.0259441	6.63738	37.6072	1.35033e-07	2.97495e-06	ENSG00000174945	AMZ1	archaelysin family metallopeptidase 1	D
ENSG00000089916.18	-4.10857	0.0255196	2.54364	-0.837271	7.12955	37.5894	1.36177e-07	2.99723e-06	ENSG00000089916	GPATCH2L	G-patch domain containing 2 like	A
ENSG00000117697.15	-5.16412	-1.51748	-5.96914	0.24839	6.97378	37.5845	1.36498e-07	3.00135e-06	ENSG00000117697	NSL1	NSL1 component of MIS12 kinetochore complex	C
ENSG00000107331.18	-5.54186	1.53413	-3.18917	-1.39028	6.15005	37.5522	1.38609e-07	3.0448e-06	ENSG00000107331	ABCA2	ATP binding cassette subfamily A member 2	E
ENSG00000100241.22	4.55193	3.18058	1.98882	1.20991	6.953	37.5476	1.3891e-07	3.04844e-06	ENSG00000100241	SBF1	SET binding factor 1	D
ENSG00000277033.2	5.43633	-1.2431	-2.74915	-0.0486101	4.97761	37.5383	1.39522e-07	3.05888e-06	ENSG00000277033	B3GNTL1	UDP-GlcNAc:betaGal beta-1,3-N-acetylglucosaminyltransferase like 1	D
ENSG00000063245.15	-1.35913	-2.22868	-5.90376	-0.806652	8.29399	37.5338	1.39823e-07	3.0625e-06	ENSG00000063245	EPN1	epsin 1	B
ENSG00000188647.13	-2.97118	0.528913	4.37604	0.890227	6.40376	37.5224	1.40583e-07	3.07615e-06	ENSG00000188647	PTAR1	protein prenyltransferase alpha subunit repeat containing 1	A
ENSG00000164089.9	-5.07897	-3.60042	-5.07897	-3.29978	4.78157	37.5152	1.41061e-07	3.0836e-06	ENSG00000164089	ETNPPL	ethanolamine-phosphate phospho-lyase	B
ENSG00000256591.5	-0.257697	4.11063	-1.36104	2.63834	6.28277	37.5094	1.4145e-07	3.08911e-06	ENSG00000256591			E
ENSG00000178150.10	1.37285	-2.39297	-7.79843	-2.39979	6.02883	37.4998	1.42098e-07	3.10024e-06	ENSG00000178150	ZNF114	zinc finger protein 114	D
ENSG00000263324.5	-3.65821	2.23325	4.87222	-0.117557	5.1798	37.4916	1.42654e-07	3.10824e-06	ENSG00000263324	HCN3	hyperpolarization activated cyclic nucleotide gated potassium channel 3	A
ENSG00000285221.1	-0.742554	-3.46494	-8.08726	-3.54784	5.71461	37.4903	1.42741e-07	3.10824e-06	ENSG00000285221	CPNE6	copine 6	B
ENSG00000165238.17	-3.60462	-4.02985	1.29709	-1.97771	6.41723	37.4816	1.43333e-07	3.11812e-06	ENSG00000165238	WNK2	WNK lysine deficient protein kinase 2	A
ENSG00000152234.16	-3.81416	-2.10209	1.72389	-1.45248	7.54489	37.4669	1.44331e-07	3.13679e-06	ENSG00000152234	ATP5F1A	ATP synthase F1 subunit alpha	A
ENSG00000116497.18	-4.18346	-1.91892	-8.46317	-3.31917	5.98471	37.403	1.48776e-07	3.23027e-06	ENSG00000116497	S100PBP	S100P binding protein	B
ENSG00000138768.15	4.78967	4.21179	0.573269	2.14519	5.34107	37.3721	1.50974e-07	3.27483e-06	ENSG00000138768	USO1	USO1 vesicle transport factor	D
ENSG00000174348.14	5.13971	1.30168	-0.193368	0.335329	5.57326	37.3385	1.53402e-07	3.3243e-06	ENSG00000174348	PODN	podocan	D
ENSG00000119397.19	-0.827469	3.34737	-0.433875	1.07274	7.24129	37.2845	1.57389e-07	3.40741e-06	ENSG00000119397	CNTRL	centriolin	E
ENSG00000163625.17	-8.47608	0.236956	1.33083	-2.46915	6.53687	37.2662	1.58759e-07	3.43377e-06	ENSG00000163625	WDFY3	WD repeat and FYVE domain containing 3	A
ENSG00000213625.9	-2.92507	1.87252	-1.359	-1.85421	6.51686	37.2624	1.59044e-07	3.43663e-06	ENSG00000213625	LEPROT	leptin receptor overlapping transcript	E
ENSG00000100359.21	-1.61436	1.60467	3.18875	-1.91479	5.82544	37.248	1.60137e-07	3.45693e-06	ENSG00000100359	SGSM3	small G protein signaling modulator 3	A
ENSG00000125779.24	3.52978	2.96079	-2.41866	-0.699566	6.36717	37.2381	1.60893e-07	3.46992e-06	ENSG00000125779	PANK2	pantothenate kinase 2	D
ENSG00000172840.7	-0.680524	1.47834	-2.99215	-2.19637	7.1966	37.1908	1.64538e-07	3.54512e-06	ENSG00000172840	PDP2	pyruvate dehydrogenase phosphatase catalytic subunit 2	E
ENSG00000168067.12	4.76489	0.124881	1.10959	2.19415	7.28875	37.1748	1.65799e-07	3.56887e-06	ENSG00000168067	MAP4K2	mitogen-activated protein kinase kinase kinase kinase 2	D
ENSG00000149090.13	-6.24375	-2.79475	-6.24375	-3.75678	5.03938	37.166	1.6649e-07	3.58033e-06	ENSG00000149090	PAMR1	peptidase domain containing associated with muscle regeneration 1	B
ENSG00000204351.13	-5.44718	-3.42808	-0.370728	-3.66284	4.81715	37.1497	1.67785e-07	3.60473e-06	ENSG00000204351	SKIC2	SKI2 subunit of superkiller complex	B
ENSG00000149091.15	-2.96834	-1.25368	1.92807	-2.66825	6.24189	37.1435	1.68273e-07	3.61178e-06	ENSG00000149091	DGKZ	diacylglycerol kinase zeta	A
ENSG00000138750.16	2.77663	-1.15411	1.95522	-1.74459	6.48029	37.1183	1.70298e-07	3.65175e-06	ENSG00000138750	NUP54	nucleoporin 54	D
ENSG00000100578.18	1.65199	-2.29245	-1.68197	1.71869	6.97815	37.1143	1.70623e-07	3.6545e-06	ENSG00000100578	KIAA0586	KIAA0586	C
ENSG00000176490.5	5.03072	0.939851	-1.29388	-1.09582	5.27132	37.1127	1.70751e-07	3.6545e-06	ENSG00000176490	DIRAS1	DIRAS family GTPase 1	D
ENSG00000147224.13	-4.65434	1.49071	-4.65434	-2.89045	5.04496	37.0921	1.72431e-07	3.68694e-06	ENSG00000147224	PRPS1	phosphoribosyl pyrophosphate synthetase 1	E
ENSG00000115919.15	-0.421624	-0.941088	3.22229	-0.61534	9.28063	37.0528	1.75673e-07	3.7527e-06	ENSG00000115919	KYNU	kynureninase	A
ENSG00000072952.20	-5.31236	-3.21238	-4.18244	-3.06115	6.04541	37.0396	1.76777e-07	3.7727e-06	ENSG00000072952	IRAG1	inositol 1,4,5-triphosphate receptor associated 1	B
ENSG00000183092.18	0.488693	-4.17599	-7.64127	-1.26725	6.13008	37.0276	1.77784e-07	3.79059e-06	ENSG00000183092	BEGAIN	brain enriched guanylate kinase associated	D
ENSG00000275176.4	-3.13483	2.21719	-4.13596	-0.0985176	6.37721	37.0055	1.79663e-07	3.82702e-06	ENSG00000275176	ACACA	acetyl-CoA carboxylase alpha	E
ENSG00000101605.14	2.80684	-1.9816	-6.25964	-1.6884	5.47334	36.9996	1.80165e-07	3.83054e-06	ENSG00000101605	MYOM1	myomesin 1	D
ENSG00000113648.17	2.48301	2.37731	3.99512	0.120259	7.64561	36.9995	1.80169e-07	3.83054e-06	ENSG00000113648	MACROH2A1	macroH2A.1 histone	A
ENSG00000221866.10	-1.00218	-3.4456	-2.15403	1.59547	6.9468	36.975	1.8228e-07	3.87177e-06	ENSG00000221866	PLXNA4	plexin A4	C
ENSG00000103994.18	3.17493	-1.11441	0.871848	-0.398588	6.97715	36.9544	1.84068e-07	3.90606e-06	ENSG00000103994	ZNF106	zinc finger protein 106	D
ENSG00000170515.14	3.16228	-1.1433	-0.813243	-2.59021	5.70352	36.9504	1.84422e-07	3.90988e-06	ENSG00000170515	PA2G4	proliferation-associated 2G4	D
ENSG00000154305.18	3.8702	1.17171	-2.0774	-0.736066	6.50214	36.9471	1.84708e-07	3.91227e-06	ENSG00000154305	MIA3	MIA SH3 domain ER export factor 3	D
ENSG00000117625.14	-2.40977	1.63521	1.87912	-2.36978	5.86197	36.9357	1.85713e-07	3.92984e-06	ENSG00000117625	RCOR3	REST corepressor 3	A
ENSG00000225830.16	1.34085	3.25213	3.37572	0.415355	7.07323	36.9254	1.86623e-07	3.94538e-06	ENSG00000225830	ERCC6	ERCC excision repair 6, chromatin remodeling factor	A
ENSG00000115194.11	1.91925	3.20875	5.29399	0.785764	5.61337	36.9186	1.87219e-07	3.95428e-06	ENSG00000115194	SLC30A3	solute carrier family 30 member 3	A
ENSG00000205420.11	0.063777	3.45683	0.801365	-0.850413	5.58489	36.9077	1.88191e-07	3.97108e-06	ENSG00000205420	KRT6A	keratin 6A	E
ENSG00000120029.13	-1.16719	-0.985756	4.76251	0.0913853	5.22286	36.9053	1.88408e-07	3.97192e-06	ENSG00000120029	ARMH3	armadillo like helical domain containing 3	A
ENSG00000182359.15	-4.20259	-4.26632	-3.91197	-2.76768	5.29123	36.8754	1.91095e-07	4.0248e-06	ENSG00000182359	KBTBD3	kelch repeat and BTB domain containing 3	B
ENSG00000173821.20	-0.0742915	1.5722	3.40133	0.444986	9.05158	36.87	1.91591e-07	4.03148e-06	ENSG00000173821	RNF213	ring finger protein 213	A
ENSG00000111615.14	0.68977	-1.40276	-8.2867	-2.92887	6.27455	36.8507	1.93344e-07	4.06456e-06	ENSG00000111615	KRR1	KRR1 small subunit processome component homolog	D
ENSG00000126261.13	-3.33953	-0.235672	4.28067	-1.17556	6.2726	36.8453	1.93848e-07	4.07135e-06	ENSG00000126261	UBA2	ubiquitin like modifier activating enzyme 2	A
ENSG00000100865.15	4.31674	-0.132097	-5.39181	0.153046	6.1086	36.8372	1.94592e-07	4.08101e-06	ENSG00000100865	CINP	cyclin dependent kinase 2 interacting protein	D
ENSG00000068097.16	-4.19489	1.0833	-4.41443	-2.37766	5.58224	36.8363	1.94671e-07	4.08101e-06	ENSG00000068097	HEATR6	HEAT repeat containing 6	E
ENSG00000138182.15	0.186237	2.849	0.73601	-0.928097	5.16696	36.7943	1.98586e-07	4.15922e-06	ENSG00000138182	KIF20B	kinesin family member 20B	E
ENSG00000103174.13	0.198872	-0.0862845	4.32899	-0.636193	5.65873	36.7872	1.9926e-07	4.16944e-06	ENSG00000103174	NAGPA	N-acetylglucosamine-1-phosphodiester alpha-N-acetylglucosaminidase	A
ENSG00000236279.7	-1.82346	1.57327	-0.18658	-3.29349	5.17508	36.7432	2.03463e-07	4.25343e-06	ENSG00000236279	CLEC2L	C-type lectin domain family 2 member L	E
ENSG00000153046.18	2.13945	-0.641052	-0.892135	-3.48308	5.92374	36.7164	2.06058e-07	4.30369e-06	ENSG00000153046	CDYL	chromodomain Y like	D
ENSG00000145833.16	-4.93344	3.51844	0.60952	0.559806	5.97104	36.7062	2.07065e-07	4.3207e-06	ENSG00000145833	DDX46	DEAD-box helicase 46	E
ENSG00000127540.12	-4.69525	-2.46768	-1.23424	-4.36276	5.31703	36.6844	2.09214e-07	4.3615e-06	ENSG00000127540	UQCR11	ubiquinol-cytochrome c reductase, complex III subunit XI	B
ENSG00000285246.2	-6.12846	-2.43747	-2.19363	-4.27411	5.46063	36.6592	2.11732e-07	4.4099e-06	ENSG00000285246	NEDD8	NEDD8 ubiquitin like modifier	B
ENSG00000131374.15	-3.06237	1.9171	-2.6146	-1.19109	6.18758	36.6088	2.16844e-07	4.5122e-06	ENSG00000131374	TBC1D5	TBC1 domain family member 5	E
ENSG00000008952.17	-2.346	0.845999	3.01128	-1.14675	7.35949	36.5965	2.18114e-07	4.53443e-06	ENSG00000008952	SEC62	SEC62 homolog, preprotein translocation factor	A
ENSG00000167178.17	0.260778	3.7081	0.896726	4.37828	5.65079	36.5911	2.18679e-07	4.54198e-06	ENSG00000167178	ISLR2	immunoglobulin superfamily containing leucine rich repeat 2	C
ENSG00000159217.10	-6.50367	-2.23042	-6.51999	-1.36159	6.48055	36.563	2.21606e-07	4.59854e-06	ENSG00000159217	IGF2BP1	insulin like growth factor 2 mRNA binding protein 1	B
ENSG00000124459.12	2.14276	2.11258	-4.69889	-1.82713	5.1842	36.5387	2.24171e-07	4.64747e-06	ENSG00000124459	ZNF45	zinc finger protein 45	D
ENSG00000130522.6	-5.63648	-2.64908	-3.2923	-3.39004	5.66078	36.5232	2.2583e-07	4.67755e-06	ENSG00000130522	JUND	JunD proto-oncogene, AP-1 transcription factor subunit	B
ENSG00000122970.16	0.299213	3.57978	0.796841	0.43342	5.25491	36.519	2.26279e-07	4.68253e-06	ENSG00000122970	IFT81	intraflagellar transport 81	E
ENSG00000188385.13	-1.15699	2.26382	-0.409485	4.0836	6.49498	36.5167	2.26531e-07	4.68345e-06	ENSG00000188385	JAKMIP3	Janus kinase and microtubule interacting protein 3	C
ENSG00000141568.21	2.2991	-1.23816	-3.56768	-2.2916	6.22133	36.5013	2.2819e-07	4.71092e-06	ENSG00000141568	FOXK2	forkhead box K2	D
ENSG00000240682.10	-3.09228	0.61437	4.63016	-1.60602	5.63246	36.5004	2.28279e-07	4.71092e-06	ENSG00000240682	ISY1	ISY1 splicing factor homolog	A
ENSG00000187997.12	0.0261299	4.25054	-1.04951	0.739563	5.84528	36.486	2.29851e-07	4.73902e-06	ENSG00000187997	C17orf99	chromosome 17 open reading frame 99	E
ENSG00000072121.17	-1.22326	1.3293	5.84786	1.12777	6.50426	36.47	2.31596e-07	4.77063e-06	ENSG00000072121	ZFYVE26	zinc finger FYVE-type containing 26	A
ENSG00000133835.18	-0.739786	2.11841	2.50735	-0.631954	7.59408	36.4636	2.32295e-07	4.78064e-06	ENSG00000133835	HSD17B4	hydroxysteroid 17-beta dehydrogenase 4	A
ENSG00000275079.3	-0.624551	-4.28326	-5.63276	-2.17803	5.99543	36.4538	2.3338e-07	4.79858e-06	ENSG00000275079	LPCAT1	lysophosphatidylcholine acyltransferase 1	B
ENSG00000102786.15	-1.83796	0.491673	-4.68913	-2.18838	7.20925	36.4516	2.33627e-07	4.79928e-06	ENSG00000102786	INTS6	integrator complex subunit 6	E
ENSG00000285451.2	-5.75139	-0.38371	-2.85954	-4.11963	4.86438	36.4319	2.35821e-07	4.83993e-06	ENSG00000285451	ADCK5	aarF domain containing kinase 5	E
ENSG00000168646.14	3.82377	2.35552	-1.38927	-1.12795	5.3551	36.3753	2.42228e-07	4.96689e-06	ENSG00000168646	AXIN2	axin 2	D
ENSG00000157350.13	3.08961	3.04187	-2.88093	0.229842	6.72935	36.329	2.47601e-07	5.07243e-06	ENSG00000157350	ST3GAL2	ST3 beta-galactoside alpha-2,3-sialyltransferase 2	E
ENSG00000108010.12	4.07762	0.367631	0.961453	-0.600392	5.82949	36.3185	2.48833e-07	5.09305e-06	ENSG00000108010	GLRX3	glutaredoxin 3	D
ENSG00000197555.10	3.26329	0.855704	2.86932	-1.38647	6.51787	36.305	2.50433e-07	5.12112e-06	ENSG00000197555	SIPA1L1	signal induced proliferation associated 1 like 1	A
ENSG00000109171.15	-0.704848	1.48861	3.52301	0.0253057	7.4806	36.2917	2.5202e-07	5.14889e-06	ENSG00000109171	SLAIN2	SLAIN motif family member 2	A
ENSG00000123562.18	0.373358	5.13654	-2.10659	1.80617	5.27332	36.2728	2.54286e-07	5.19049e-06	ENSG00000123562	MORF4L2	mortality factor 4 like 2	E
ENSG00000164068.16	-6.36743	0.179789	3.80304	1.4809	6.33035	36.2705	2.54564e-07	5.19144e-06	ENSG00000164068	RNF123	ring finger protein 123	A
ENSG00000081307.15	2.94572	2.31296	1.3486	-0.968499	6.91063	36.2173	2.61066e-07	5.31922e-06	ENSG00000081307	UBA5	ubiquitin like modifier activating enzyme 5	D
ENSG00000166974.13	-3.99234	-2.30716	1.96264	-1.39785	6.09366	36.2127	2.61633e-07	5.32594e-06	ENSG00000166974	MAPRE2	microtubule associated protein RP/EB family member 2	A
ENSG00000171862.14	3.51259	-1.54822	0.611176	-1.3983	6.38802	36.1894	2.64536e-07	5.38018e-06	ENSG00000171862	PTEN	phosphatase and tensin homolog	D
ENSG00000139291.14	-4.03632	-3.0677	-7.78326	-4.04171	5.62963	36.1798	2.65736e-07	5.3997e-06	ENSG00000139291	TMEM19	transmembrane protein 19	B
ENSG00000145388.15	0.344078	-3.44363	-2.48188	-2.92946	6.05564	36.1567	2.6866e-07	5.45419e-06	ENSG00000145388	METTL14	methyltransferase 14, N6-adenosine-methyltransferase subunit	D
ENSG00000035403.18	-0.807827	-2.47423	-1.6837	-3.61179	7.12007	36.1513	2.69354e-07	5.46335e-06	ENSG00000035403	VCL	vinculin	B
ENSG00000173726.11	-2.38023	-2.40533	1.4989	-3.02122	5.77508	36.1204	2.73322e-07	5.53884e-06	ENSG00000173726	TOMM20	translocase of outer mitochondrial membrane 20	A
ENSG00000288408.1	3.52873	0.867421	-4.17942	-2.29238	5.10351	36.0507	2.82506e-07	5.7198e-06	ENSG00000288408	UBL7	ubiquitin like 7	D
ENSG00000196535.20	4.57829	1.85603	0.446127	2.09565	7.14829	36.027	2.85688e-07	5.77901e-06	ENSG00000196535	MYO18A	myosin XVIIIA	D
ENSG00000162618.15	3.93871	2.24278	5.40189	0.0746775	5.22195	35.9855	2.91368e-07	5.88464e-06	ENSG00000162618	ADGRL4	adhesion G protein-coupled receptor L4	A
ENSG00000090539.16	0.745554	-0.580157	-2.48281	-4.09723	5.86186	35.985	2.91433e-07	5.88464e-06	ENSG00000090539	CHRD	chordin	D
ENSG00000171456.21	-3.16128	-0.789122	1.23402	-3.16129	6.58025	35.9552	2.95581e-07	5.96304e-06	ENSG00000171456	ASXL1	ASXL transcriptional regulator 1	A
ENSG00000106479.11	-6.46014	-1.75403	-7.09378	-2.03561	6.33473	35.9162	3.01092e-07	6.06658e-06	ENSG00000106479	ZNF862	zinc finger protein 862	B
ENSG00000086205.18	-3.91145	-0.170616	-3.91145	3.18499	5.47967	35.915	3.01252e-07	6.06658e-06	ENSG00000086205	FOLH1	folate hydrolase 1	C
ENSG00000128266.9	2.99584	-0.643818	0.219685	-2.3078	5.98381	35.9124	3.01623e-07	6.06861e-06	ENSG00000128266	GNAZ	G protein subunit alpha z	D
ENSG00000150093.20	-3.36851	-1.00269	1.32279	-2.52421	6.84255	35.8984	3.0364e-07	6.10373e-06	ENSG00000150093	ITGB1	integrin subunit beta 1	A
ENSG00000140297.13	-1.36354	3.25696	-5.38081	0.855485	5.95188	35.869	3.07897e-07	6.18379e-06	ENSG00000140297	GCNT3	glucosaminyl (N-acetyl) transferase 3, mucin type	E
ENSG00000166233.15	0.509667	-0.104321	2.9534	-0.588799	7.98839	35.8538	3.10124e-07	6.22295e-06	ENSG00000166233	ARIH1	ariadne RBR E3 ubiquitin protein ligase 1	A
ENSG00000133019.12	3.79509	-0.0178514	-1.29556	-0.416719	7.02084	35.8432	3.1168e-07	6.24859e-06	ENSG00000133019	CHRM3	cholinergic receptor muscarinic 3	D
ENSG00000273540.5	-5.40495	-0.947414	-6.92258	-1.85697	6.93298	35.7974	3.18508e-07	6.3798e-06	ENSG00000273540	AGBL1	AGBL carboxypeptidase 1	B
ENSG00000103381.12	-2.75986	0.769663	-4.02579	-3.06053	6.46604	35.7816	3.20907e-07	6.42213e-06	ENSG00000103381	CPPED1	calcineurin like phosphoesterase domain containing 1	E
ENSG00000171860.5	-1.18435	3.08209	-3.68545	-0.904446	5.15657	35.7787	3.21346e-07	6.42521e-06	ENSG00000171860	C3AR1	complement C3a receptor 1	E
ENSG00000144820.8	6.09944	1.08251	-1.72781	2.32816	5.13431	35.7767	3.21648e-07	6.42553e-06	ENSG00000144820	ADGRG7	adhesion G protein-coupled receptor G7	D
ENSG00000180573.10	-1.02988	1.21389	3.87668	-0.9315	6.38914	35.771	3.22523e-07	6.43729e-06	ENSG00000180573	H2AC6	H2A clustered histone 6	A
ENSG00000139915.21	-3.93603	-1.5431	-2.36073	-4.48191	5.56967	35.7583	3.24459e-07	6.47019e-06	ENSG00000139915	MDGA2	MAM domain containing glycosylphosphatidylinositol anchor 2	B
ENSG00000182606.17	4.36106	-0.667553	-5.51389	-0.390745	5.95747	35.7553	3.24921e-07	6.47366e-06	ENSG00000182606	TRAK1	trafficking kinesin protein 1	D
ENSG00000204104.12	2.0356	-2.46568	-0.000524881	-2.458	5.77134	35.7438	3.26704e-07	6.50344e-06	ENSG00000204104	TRAF3IP1	TRAF3 interacting protein 1	D
ENSG00000197651.4	-3.5547	-0.582303	5.96368	0.131552	5.16265	35.7332	3.2834e-07	6.53023e-06	ENSG00000197651	CCER1	coiled-coil glutamate rich protein 1	A
ENSG00000176407.18	1.74702	-1.58013	4.17251	-0.298292	6.64731	35.731	3.2868e-07	6.5312e-06	ENSG00000176407	KCMF1	potassium channel modulatory factor 1	A
ENSG00000142687.19	-3.70256	-3.05788	-3.67315	-1.36661	7.21624	35.6903	3.35086e-07	6.65262e-06	ENSG00000142687	KIAA0319L	KIAA0319 like	B
ENSG00000132763.15	0.0431461	0.451299	4.16832	-1.67071	5.47108	35.6756	3.3742e-07	6.69305e-06	ENSG00000132763	MMACHC	metabolism of cobalamin associated C	A
ENSG00000101181.18	4.36213	1.65182	-0.450245	1.52757	6.8471	35.6528	3.41081e-07	6.75972e-06	ENSG00000101181	MTG2	mitochondrial ribosome associated GTPase 2	D
ENSG00000171466.10	-1.5151	-0.612094	2.83091	0.305851	8.38734	35.6389	3.43334e-07	6.79612e-06	ENSG00000171466	ZNF562	zinc finger protein 562	A
ENSG00000113569.16	-3.55217	0.119267	-3.77424	2.14888	6.34395	35.6377	3.43522e-07	6.79612e-06	ENSG00000113569	NUP155	nucleoporin 155	C
ENSG00000175711.9	3.04205	-2.86649	-1.63503	-2.09255	5.57739	35.6046	3.48961e-07	6.89765e-06	ENSG00000175711	B3GNTL1	UDP-GlcNAc:betaGal beta-1,3-N-acetylglucosaminyltransferase like 1	D
ENSG00000104047.15	-0.116913	-0.393029	3.18369	-1.39154	6.4725	35.5742	3.54017e-07	6.99144e-06	ENSG00000104047	DTWD1	DTW domain containing 1	A
ENSG00000100401.21	-2.76997	-0.140034	3.28551	-3.0978	5.746	35.569	3.54884e-07	7.00242e-06	ENSG00000100401	RANGAP1	Ran GTPase activating protein 1	A
ENSG00000266094.8	3.66627	0.0791041	0.697328	-1.50726	6.2524	35.5641	3.55719e-07	7.01274e-06	ENSG00000266094	RASSF5	Ras association domain family member 5	D
ENSG00000110321.19	1.06019	-1.09119	2.34387	-1.74479	7.22395	35.5502	3.58059e-07	7.05269e-06	ENSG00000110321	EIF4G2	eukaryotic translation initiation factor 4 gamma 2	A
ENSG00000100364.19	-5.22325	-0.600118	3.04865	0.459089	6.63897	35.5317	3.61211e-07	7.10856e-06	ENSG00000100364	KIAA0930	KIAA0930	A
ENSG00000164818.16	-6.15373	-3.733	-4.31035	-2.56012	5.83144	35.5237	3.62572e-07	7.12911e-06	ENSG00000164818	DNAAF5	dynein axonemal assembly factor 5	B
ENSG00000276876.4	-3.05471	4.20305	-3.05471	2.51967	5.27298	35.5028	3.66191e-07	7.19397e-06	ENSG00000276876	MYT1	myelin transcription factor 1	E
ENSG00000197050.11	5.22202	3.36306	-3.68476	2.06058	5.62036	35.4921	3.68046e-07	7.22411e-06	ENSG00000197050	ZNF420	zinc finger protein 420	D
ENSG00000169184.7	-3.64883	-4.29339	-4.92798	-4.12455	5.89472	35.4832	3.69591e-07	7.2481e-06	ENSG00000169184	MN1	MN1 proto-oncogene, transcriptional regulator	B
ENSG00000198728.11	1.91494	4.77155	2.73862	1.69395	5.43164	35.4755	3.70943e-07	7.26828e-06	ENSG00000198728	LDB1	LIM domain binding 1	E
ENSG00000128294.16	3.32679	1.2545	-0.747639	-1.54249	6.59153	35.4547	3.7461e-07	7.33375e-06	ENSG00000128294	TPST2	tyrosylprotein sulfotransferase 2	D
ENSG00000162585.17	-3.66346	3.09346	-0.77044	-0.0749931	6.4854	35.4172	3.8132e-07	7.45861e-06	ENSG00000162585	FAAP20	FA core complex associated protein 20	E
ENSG00000196950.14	1.84278	3.82235	-2.8615	3.90824	5.81698	35.3964	3.85098e-07	7.52597e-06	ENSG00000196950	SLC39A10	solute carrier family 39 member 10	C
ENSG00000284238.2	-8.86452	-1.39177	-6.14895	-2.73753	6.37712	35.3775	3.88561e-07	7.58705e-06	ENSG00000284238	TOP3A	DNA topoisomerase III alpha	B
ENSG00000129990.15	-2.73108	-2.71679	-6.91373	1.5169	6.01291	35.3611	3.9158e-07	7.63937e-06	ENSG00000129990	SYT5	synaptotagmin 5	C
ENSG00000167994.13	-2.34993	-3.07678	-0.726575	-3.56323	5.3835	35.3489	3.93854e-07	7.67708e-06	ENSG00000167994	RAB3IL1	RAB3A interacting protein like 1	B
ENSG00000088766.12	4.04808	1.84084	5.34211	1.46191	5.5995	35.3375	3.95977e-07	7.71179e-06	ENSG00000088766	CRLS1	cardiolipin synthase 1	A
ENSG00000277781.2	-1.74419	2.29167	-5.36015	-2.17147	5.21559	35.3291	3.97561e-07	7.73594e-06	ENSG00000277781	MROH6	maestro heat like repeat family member 6	E
ENSG00000112297.18	4.67713	2.656	-0.118316	1.9577	6.52527	35.3035	4.024e-07	7.82333e-06	ENSG00000112297	CRYBG1	crystallin beta-gamma domain containing 1	D
ENSG00000103522.17	-3.2302	1.97147	-1.83809	-1.92683	5.72428	35.2875	4.05453e-07	7.87587e-06	ENSG00000103522	IL21R	interleukin 21 receptor	E
ENSG00000197969.14	1.83976	2.75672	0.49798	3.62977	7.04944	35.2733	4.08197e-07	7.92232e-06	ENSG00000197969	VPS13A	vacuolar protein sorting 13 homolog A	C
ENSG00000082805.21	3.11139	-1.41816	-1.31119	-0.273802	7.38464	35.2708	4.08679e-07	7.92484e-06	ENSG00000082805	ERC1	ELKS/RAB6-interacting/CAST family member 1	D
ENSG00000184908.20	-2.21448	1.80025	-0.73135	-2.42821	5.4153	35.2609	4.10607e-07	7.95537e-06	ENSG00000184908	CLCNKB	chloride voltage-gated channel Kb	E
ENSG00000073614.13	-0.259792	-1.65767	-6.40899	1.17367	7.05917	35.2507	4.12593e-07	7.98698e-06	ENSG00000073614	KDM5A	lysine demethylase 5A	C
ENSG00000182899.17	2.55284	1.07663	4.31508	-0.985053	6.03359	35.2473	4.13251e-07	7.99283e-06	ENSG00000182899	RPL35A	ribosomal protein L35a	A
ENSG00000273936.4	-7.18686	-1.10647	1.08698	-3.2954	5.81392	35.2294	4.16768e-07	8.05392e-06	ENSG00000273936	TNFRSF14	TNF receptor superfamily member 14	A
ENSG00000120800.5	-7.89057	-1.98415	-1.93496	-3.40545	5.49647	35.2236	4.17912e-07	8.0691e-06	ENSG00000120800	UTP20	UTP20 small subunit processome component	B
ENSG00000101224.18	2.1518	-1.02675	-1.08415	-3.10433	5.50136	35.2218	4.18271e-07	8.06911e-06	ENSG00000101224	CDC25B	cell division cycle 25B	D
ENSG00000130164.14	1.32129	-2.29534	-1.01268	-3.33676	6.13733	35.1709	4.28469e-07	8.25876e-06	ENSG00000130164	LDLR	low density lipoprotein receptor	D
ENSG00000066084.13	-2.95269	-2.78512	-0.494775	-3.47395	5.87295	35.1457	4.33604e-07	8.3506e-06	ENSG00000066084	DIP2B	disco interacting protein 2 homolog B	B
ENSG00000151117.9	0.0832411	4.63976	0.345042	2.49737	5.51145	35.1384	4.35098e-07	8.37218e-06	ENSG00000151117	TMEM86A	transmembrane protein 86A	E
ENSG00000162733.19	-3.67989	2.15042	-6.98477	0.580812	6.51584	35.1269	4.37473e-07	8.4107e-06	ENSG00000162733	DDR2	discoidin domain receptor tyrosine kinase 2	E
ENSG00000135821.19	-6.07426	1.05187	1.25678	-0.412365	7.80601	35.1219	4.38509e-07	8.42341e-06	ENSG00000135821	GLUL	glutamate-ammonia ligase	A
ENSG00000239382.11	0.0319762	-1.16405	2.80926	-2.72718	5.57451	35.1096	4.41074e-07	8.46546e-06	ENSG00000239382	ALKBH6	alkB homolog 6	A
ENSG00000103534.17	-4.93328	-4.00289	-3.58549	-2.15226	5.42869	35.0912	4.4493e-07	8.53218e-06	ENSG00000103534	TMC5	transmembrane channel like 5	B
ENSG00000180822.12	2.40301	-0.332182	2.99136	-0.405016	7.95205	35.0877	4.45665e-07	8.539e-06	ENSG00000180822	PSMG4	proteasome assembly chaperone 4	A
ENSG00000156642.17	-7.42009	-1.13916	0.282078	-3.75091	5.82221	35.0812	4.47038e-07	8.55802e-06	ENSG00000156642	NPTN	neuroplastin	A
ENSG00000105875.15	-1.91788	1.45944	-2.36052	-2.31552	6.77273	35.0668	4.50076e-07	8.60886e-06	ENSG00000105875	WDR91	WD repeat domain 91	E
ENSG00000164674.17	-5.63421	-2.28309	-5.63421	-3.74517	4.80205	35.0618	4.51146e-07	8.62199e-06	ENSG00000164674	SYTL3	synaptotagmin like 3	B
ENSG00000110400.11	-2.02159	1.30671	-2.47127	3.26815	6.04995	35.0285	4.58313e-07	8.75151e-06	ENSG00000110400	NECTIN1	nectin cell adhesion molecule 1	C
ENSG00000216937.14	-6.64587	-0.251989	1.07899	-2.42573	6.39577	35.015	4.61251e-07	8.80015e-06	ENSG00000216937	CCDC7	coiled-coil domain containing 7	A
ENSG00000126804.14	-3.22135	-4.96418	-3.22922	-2.49293	5.67544	35.01	4.62348e-07	8.81361e-06	ENSG00000126804	ZBTB1	zinc finger and BTB domain containing 1	B
ENSG00000067141.17	3.76571	2.20875	-2.89907	0.665641	6.22175	35.0077	4.62837e-07	8.81546e-06	ENSG00000067141	NEO1	neogenin 1	D
ENSG00000136874.11	-4.75942	-0.604182	2.81979	-1.89585	6.23319	34.9921	4.66283e-07	8.87358e-06	ENSG00000136874	STX17	syntaxin 17	A
ENSG00000183091.21	-5.07238	-0.989067	-4.1915	-2.70529	6.7372	34.9856	4.67719e-07	8.89338e-06	ENSG00000183091	NEB	nebulin	B
ENSG00000196187.12	2.60823	-1.06152	-4.41496	-1.65317	6.56493	34.9589	4.73651e-07	8.99857e-06	ENSG00000196187	TMEM63A	transmembrane protein 63A	D
ENSG00000185670.9	0.277788	4.05819	-2.42162	2.01863	5.27757	34.9346	4.79126e-07	9.09491e-06	ENSG00000185670	ZBTB3	zinc finger and BTB domain containing 3	E
ENSG00000186517.14	4.94432	0.453281	1.10167	0.356397	6.22471	34.9297	4.80247e-07	9.10849e-06	ENSG00000186517	ARHGAP30	Rho GTPase activating protein 30	D
ENSG00000141433.13	4.16057	1.56622	-3.84499	-1.31131	5.22906	34.9253	4.81231e-07	9.11948e-06	ENSG00000141433	ADCYAP1	adenylate cyclase activating polypeptide 1	D
ENSG00000104490.18	-7.22128	-2.15182	-7.22128	-2.95286	5.54642	34.8956	4.88043e-07	9.24078e-06	ENSG00000104490	NCALD	neurocalcin delta	B
ENSG00000126214.22	1.80296	1.46916	4.75756	1.21513	7.82278	34.8901	4.89309e-07	9.25695e-06	ENSG00000126214	KLC1	kinesin light chain 1	A
ENSG00000121964.15	2.77448	1.86714	0.226196	-0.538666	8.58487	34.8876	4.89891e-07	9.26017e-06	ENSG00000121964	GTDC1	glycosyltransferase like domain containing 1	D
ENSG00000196504.21	1.8925	3.61779	-3.53679	2.2898	6.54115	34.8746	4.92914e-07	9.30498e-06	ENSG00000196504	PRPF40A	pre-mRNA processing factor 40 homolog A	E
ENSG00000259330.3	-3.78432	-3.11742	-1.93861	-3.85577	5.30025	34.8739	4.93089e-07	9.30498e-06	ENSG00000259330	INAFM2	InaF motif containing 2	B
ENSG00000023697.13	-0.522421	1.35249	4.79884	-1.01848	4.94367	34.863	4.95627e-07	9.34504e-06	ENSG00000023697	DERA	deoxyribose-phosphate aldolase	A
ENSG00000100129.18	3.32661	2.00377	4.42154	1.26017	6.71127	34.8602	4.96291e-07	9.34972e-06	ENSG00000100129	EIF3L	eukaryotic translation initiation factor 3 subunit L	A
ENSG00000204130.14	-3.93627	-3.78532	-2.85711	-3.32408	5.62365	34.8559	4.97291e-07	9.36072e-06	ENSG00000204130	RUFY2	RUN and FYVE domain containing 2	B
ENSG00000109066.14	-3.87133	0.402925	4.02821	-0.385657	5.93919	34.8388	5.01332e-07	9.42889e-06	ENSG00000109066	TMEM104	transmembrane protein 104	A
ENSG00000168291.13	-0.535109	-1.63438	-4.16621	-4.31586	5.64883	34.8046	5.09509e-07	9.57468e-06	ENSG00000168291	PDHB	pyruvate dehydrogenase E1 subunit beta	B
ENSG00000074590.14	-4.62326	-0.519568	-6.97418	-3.41924	5.50126	34.7926	5.12406e-07	9.62109e-06	ENSG00000074590	NUAK1	NUAK family kinase 1	B
ENSG00000118997.14	1.42712	-0.113742	3.14854	-1.83974	6.43066	34.761	5.20107e-07	9.75753e-06	ENSG00000118997	DNAH7	dynein axonemal heavy chain 7	A
ENSG00000169914.6	-2.84401	0.93953	-2.12929	-2.06109	6.86	34.7522	5.22288e-07	9.78052e-06	ENSG00000169914	OTUD3	OTU deubiquitinase 3	E
ENSG00000197381.18	2.80413	-2.5769	0.0581306	-0.513614	6.23836	34.7521	5.22301e-07	9.78052e-06	ENSG00000197381	ADARB1	adenosine deaminase RNA specific B1	D
ENSG00000154764.6	-2.51678	2.69871	-3.27411	-1.02866	5.49856	34.7508	5.22636e-07	9.78052e-06	ENSG00000154764	WNT7A	Wnt family member 7A	E
ENSG00000108924.14	-4.46539	-2.45707	-7.07243	-3.38631	6.10654	34.7364	5.26205e-07	9.83912e-06	ENSG00000108924	HLF	HLF transcription factor, PAR bZIP family member	B
ENSG00000118816.11	3.86423	1.36731	2.21793	-0.276309	7.06459	34.7193	5.30462e-07	9.91048e-06	ENSG00000118816	CCNI	cyclin I	D
ENSG00000152583.13	-5.97603	-2.66962	1.185	-3.39121	5.18717	34.7104	5.32704e-07	9.94321e-06	ENSG00000152583	SPARCL1	SPARC like 1	A
ENSG00000103047.8	1.63344	-1.3803	1.99005	-2.89978	5.90781	34.7089	5.33098e-07	9.94321e-06	ENSG00000103047	TANGO6	transport and golgi organization 6 homolog	A
ENSG00000130300.9	2.18044	-3.28075	-6.74567	-1.42137	5.63571	34.6868	5.387e-07	1.00329e-05	ENSG00000130300	PLVAP	plasmalemma vesicle associated protein	D
ENSG00000198924.8	4.83542	1.43066	0.184674	0.398757	5.66314	34.6864	5.38799e-07	1.00329e-05	ENSG00000198924	DCLRE1A	DNA cross-link repair 1A	D
ENSG00000172663.9	3.51687	-0.418993	2.88681	-1.0292	6.0654	34.6834	5.39542e-07	1.00384e-05	ENSG00000172663	TMEM134	transmembrane protein 134	D
ENSG00000168904.15	-2.19275	-1.52918	2.20776	-0.68082	7.53898	34.6544	5.4699e-07	1.01686e-05	ENSG00000168904	LRRC28	leucine rich repeat containing 28	A
ENSG00000166192.15	-3.9109	-3.27214	-4.76584	-3.02262	6.24264	34.6501	5.48127e-07	1.01813e-05	ENSG00000166192	SENP8	SUMO peptidase family member, NEDD8 specific	B
ENSG00000130714.19	-2.38971	-3.56326	-1.92476	-2.65984	6.90615	34.6268	5.54188e-07	1.02854e-05	ENSG00000130714	POMT1	protein O-mannosyltransferase 1	B
ENSG00000278555.4	-1.90923	3.00029	-1.90923	-0.732685	4.77166	34.5601	5.71926e-07	1.06059e-05	ENSG00000278555	LILRB4	leukocyte immunoglobulin like receptor B4	E
ENSG00000134343.14	-7.34148	-1.98688	-7.34148	-3.26529	5.41544	34.5574	5.72677e-07	1.0611e-05	ENSG00000134343	ANO3	anoctamin 3	B
ENSG00000160584.17	-0.529806	3.74806	-4.68897	1.46378	5.98602	34.5072	5.86411e-07	1.08566e-05	ENSG00000160584	SIK3	SIK family kinase 3	E
ENSG00000178163.8	-3.17215	-3.20134	-3.47733	-3.22403	6.12651	34.5026	5.87705e-07	1.08716e-05	ENSG00000178163	ZNF518B	zinc finger protein 518B	B
ENSG00000058668.16	1.43863	-3.86042	-1.77327	0.450542	6.26565	34.4458	6.03692e-07	1.11581e-05	ENSG00000058668	ATP2B4	ATPase plasma membrane Ca2+ transporting 4	D
ENSG00000076984.18	-1.51096	0.460898	5.81043	1.32376	5.77725	34.4057	6.15235e-07	1.13622e-05	ENSG00000076984	MAP2K7	mitogen-activated protein kinase kinase 7	A
ENSG00000186174.13	-1.16572	-2.05764	-1.00512	2.51524	6.25811	34.3999	6.16903e-07	1.13836e-05	ENSG00000186174	BCL9L	BCL9 like	C
ENSG00000106113.19	4.10952	-1.36559	4.20775	-0.171596	5.02733	34.3774	6.23506e-07	1.1496e-05	ENSG00000106113	CRHR2	corticotropin releasing hormone receptor 2	D
ENSG00000198961.10	-4.26363	-2.41873	1.82197	-1.9726	5.74007	34.3533	6.30651e-07	1.16182e-05	ENSG00000198961	PJA2	praja ring finger ubiquitin ligase 2	A
ENSG00000143970.18	1.58334	-1.40298	-3.49763	-2.0601	6.67941	34.3501	6.31597e-07	1.16261e-05	ENSG00000143970	ASXL2	ASXL transcriptional regulator 2	D
ENSG00000182986.15	-2.2056	-1.2703	-5.4238	-2.86341	6.98013	34.3257	6.38916e-07	1.17513e-05	ENSG00000182986	ZNF320	zinc finger protein 320	B
ENSG00000149658.18	1.53624	-0.385294	4.67668	-0.898059	5.19708	34.2634	6.58005e-07	1.20925e-05	ENSG00000149658	YTHDF1	YTH N6-methyladenosine RNA binding protein F1	A
ENSG00000066777.9	-3.50871	-0.739136	3.55487	-0.967842	5.89138	34.2608	6.58825e-07	1.20976e-05	ENSG00000066777	ARFGEF1	ADP ribosylation factor guanine nucleotide exchange factor 1	A
ENSG00000101247.18	-2.87003	-2.37169	-5.2984	-3.74855	5.98517	34.2546	6.6077e-07	1.21235e-05	ENSG00000101247	NDUFAF5	NADH:ubiquinone oxidoreductase complex assembly factor 5	B
ENSG00000162695.12	0.033837	3.3181	-1.66928	-0.258113	5.9675	34.2325	6.67697e-07	1.22319e-05	ENSG00000162695	SLC30A7	solute carrier family 30 member 7	E
ENSG00000184985.16	-4.51272	-1.21369	4.19437	0.358485	5.32877	34.2323	6.67766e-07	1.22319e-05	ENSG00000184985	SORCS2	sortilin related VPS10 domain containing receptor 2	A
ENSG00000156463.18	4.75523	2.26233	0.196409	0.558445	6.08336	34.2281	6.69071e-07	1.22458e-05	ENSG00000156463	SH3RF2	SH3 domain containing ring finger 2	D
ENSG00000171811.14	-7.25445	-2.21988	-5.64147	-2.97648	5.47021	34.1923	6.805e-07	1.24449e-05	ENSG00000171811	CFAP46	cilia and flagella associated protein 46	B
ENSG00000144057.16	-2.73496	1.98072	-5.92697	-1.43039	5.72373	34.1851	6.82822e-07	1.24772e-05	ENSG00000144057	ST6GAL2	ST6 beta-galactoside alpha-2,6-sialyltransferase 2	E
ENSG00000134215.16	3.42056	-1.41089	3.35504	0.294266	5.5201	34.1771	6.85403e-07	1.25142e-05	ENSG00000134215	VAV3	vav guanine nucleotide exchange factor 3	D
ENSG00000100647.8	-3.20454	-0.328454	3.74082	1.59107	6.00948	34.155	6.9258e-07	1.26349e-05	ENSG00000100647	SUSD6	sushi domain containing 6	A
ENSG00000231370.9	-1.9332	-0.40105	2.43205	2.69547	4.70113	34.1381	6.98149e-07	1.27262e-05	ENSG00000231370	PRRC2A	proline rich coiled-coil 2A	C
ENSG00000181938.14	4.02184	-0.976473	-4.74694	0.349415	5.53379	34.1287	7.01244e-07	1.27723e-05	ENSG00000181938	GINS3	GINS complex subunit 3	D
ENSG00000113300.13	-6.3664	-1.98478	-4.29241	1.41301	6.18197	34.0988	7.11215e-07	1.29434e-05	ENSG00000113300	CNOT6	CCR4-NOT transcription complex subunit 6	C
ENSG00000103852.13	5.01299	-0.00250182	-0.853162	1.17627	5.72069	34.0894	7.14374e-07	1.29904e-05	ENSG00000103852	TTC23	tetratricopeptide repeat domain 23	D
ENSG00000106004.5	-2.37323	3.46721	1.18409	0.443234	4.79815	34.0852	7.15817e-07	1.30061e-05	ENSG00000106004	HOXA5	homeobox A5	E
ENSG00000119801.13	-1.19946	-0.931429	3.41761	-1.94083	6.09952	34.0774	7.18437e-07	1.30432e-05	ENSG00000119801	YPEL5	yippee like 5	A
ENSG00000104870.13	3.8102	0.827539	4.35975	0.310116	5.5118	34.0687	7.214e-07	1.30864e-05	ENSG00000104870	FCGRT	Fc gamma receptor and transporter	A
ENSG00000106344.8	-0.18215	2.93369	-0.737116	0.387552	7.51505	34.0317	7.34121e-07	1.33065e-05	ENSG00000106344	RBM28	RNA binding motif protein 28	E
ENSG00000235109.8	2.85793	2.99471	-0.11929	-0.881513	5.48102	34.0201	7.38139e-07	1.33685e-05	ENSG00000235109	ZSCAN31	zinc finger and SCAN domain containing 31	E
ENSG00000278303.4	-3.85052	-3.40305	-0.307467	-2.92781	4.68268	33.9955	7.46764e-07	1.35139e-05	ENSG00000278303	MUC4	mucin 4, cell surface associated	B
ENSG00000123094.16	-4.81215	-1.41302	-3.38209	-3.39047	5.92284	33.9782	7.52908e-07	1.36141e-05	ENSG00000123094	RASSF8	Ras association domain family member 8	B
ENSG00000069535.14	-1.54176	-3.90033	-5.10161	-2.95481	4.76823	33.9701	7.55798e-07	1.36554e-05	ENSG00000069535	MAOB	monoamine oxidase B	B
ENSG00000105447.13	-4.34403	-3.18601	-8.18116	-2.43263	5.50718	33.9646	7.5774e-07	1.36794e-05	ENSG00000105447	GRWD1	glutamate rich WD repeat containing 1	B
ENSG00000152484.14	-5.02426	-2.84371	-2.7725	0.634268	6.34416	33.9472	7.64011e-07	1.37816e-05	ENSG00000152484	USP12	ubiquitin specific peptidase 12	C
ENSG00000142731.11	-2.05628	2.13707	-5.15557	-2.60696	5.26966	33.9394	7.66838e-07	1.38215e-05	ENSG00000142731	PLK4	polo like kinase 4	E
ENSG00000147454.14	1.71652	-0.253018	1.78972	-1.7192	8.5301	33.933	7.69131e-07	1.38517e-05	ENSG00000147454	SLC25A37	solute carrier family 25 member 37	D
ENSG00000079156.17	-0.805208	3.69237	-0.101588	-0.935486	5.96688	33.9307	7.69973e-07	1.38558e-05	ENSG00000079156	OSBPL6	oxysterol binding protein like 6	E
ENSG00000162434.14	-2.46385	-3.53721	-3.02155	-2.70404	6.67367	33.9173	7.7487e-07	1.39245e-05	ENSG00000162434	JAK1	Janus kinase 1	B
ENSG00000118363.13	-3.70598	0.254133	2.15717	3.56491	5.90455	33.9169	7.75028e-07	1.39245e-05	ENSG00000118363	SPCS2	signal peptidase complex subunit 2	C
ENSG00000155265.11	2.24466	-2.93138	-3.87607	0.0102781	6.01446	33.9053	7.7925e-07	1.39892e-05	ENSG00000155265	GOLGA7B	golgin A7 family member B	D
ENSG00000139323.14	1.43746	0.454353	2.67445	-1.9822	6.58584	33.8768	7.89809e-07	1.41674e-05	ENSG00000139323	POC1B	POC1 centriolar protein B	A
ENSG00000280479.2	-1.331	-4.69417	-6.63179	-2.9008	5.26125	33.8438	8.0222e-07	1.43786e-05	ENSG00000280479	CACFD1	calcium channel flower domain containing 1	B
ENSG00000162641.20	4.81821	0.471108	-0.541939	-0.0178518	5.32499	33.7086	8.55079e-07	1.53138e-05	ENSG00000162641	AKNAD1	AKNA domain containing 1	D
ENSG00000171408.14	-4.24406	-4.3828	-3.16027	-3.01094	5.72746	33.7016	8.57916e-07	1.53524e-05	ENSG00000171408	PDE7B	phosphodiesterase 7B	B
ENSG00000188677.15	0.599342	1.42379	3.42579	-0.683152	6.993	33.6948	8.60691e-07	1.53898e-05	ENSG00000188677	PARVB	parvin beta	A
ENSG00000135506.17	3.78717	0.292738	0.393533	-1.03115	6.19343	33.6904	8.62459e-07	1.54092e-05	ENSG00000135506	OS9	OS9 endoplasmic reticulum lectin	D
ENSG00000205542.11	-0.754297	0.398408	2.03157	-1.23253	9.60298	33.6811	8.66256e-07	1.54647e-05	ENSG00000205542	TMSB4X	thymosin beta 4 X-linked	A
ENSG00000109917.11	-2.53125	-3.13149	-1.54635	-3.05524	6.76493	33.6554	8.76834e-07	1.56412e-05	ENSG00000109917	ZPR1	ZPR1 zinc finger	B
ENSG00000137269.15	-4.38591	-4.6457	-3.33075	-2.36595	5.34123	33.6528	8.77931e-07	1.56483e-05	ENSG00000137269	LRRC1	leucine rich repeat containing 1	B
ENSG00000275338.4	3.55614	0.551596	-5.04792	-1.28327	5.31681	33.6466	8.80478e-07	1.56813e-05	ENSG00000275338	RAB11FIP3	RAB11 family interacting protein 3	D
ENSG00000154545.17	-4.55631	1.42438	-1.38716	-2.83798	4.96995	33.6331	8.8612e-07	1.57693e-05	ENSG00000154545	MAGED4	MAGE family member D4	E
ENSG00000137055.15	-1.74049	2.53418	4.81673	1.29786	5.45044	33.6236	8.90101e-07	1.58276e-05	ENSG00000137055	PLAA	phospholipase A2 activating protein	A
ENSG00000184916.9	-4.30605	-1.70665	-3.1254	-4.19946	5.66312	33.6203	8.91476e-07	1.58396e-05	ENSG00000184916	JAG2	jagged canonical Notch ligand 2	B
ENSG00000284298.2	-0.990162	-2.4309	-4.88633	-4.16652	5.00457	33.5654	9.14897e-07	1.62428e-05	ENSG00000284298	LOC124905412	double homeobox protein 4-like	B
ENSG00000002587.10	0.321503	3.60959	-0.520067	1.0806	5.58708	33.5435	9.2438e-07	1.63967e-05	ENSG00000002587	HS3ST1	heparan sulfate-glucosamine 3-sulfotransferase 1	E
ENSG00000140526.18	-1.95142	-1.02177	2.16884	-1.34678	7.03624	33.5407	9.25589e-07	1.63967e-05	ENSG00000140526	ABHD2	abhydrolase domain containing 2, acylglycerol lipase	A
ENSG00000108219.16	-0.0493429	-0.00789838	3.16022	-0.664552	7.68293	33.5404	9.25751e-07	1.63967e-05	ENSG00000108219	TSPAN14	tetraspanin 14	A
ENSG00000126016.17	-6.86012	-3.17061	-3.4798	-2.66432	5.34809	33.514	9.37358e-07	1.65892e-05	ENSG00000126016	AMOT	angiomotin	B
ENSG00000122257.20	-2.78538	-1.19062	-0.955454	-4.2106	6.28364	33.5098	9.3922e-07	1.65989e-05	ENSG00000122257	RBBP6	RB binding protein 6, ubiquitin ligase	B
ENSG00000072958.9	-4.28101	0.181169	-2.29083	0.372269	8.21318	33.5089	9.39601e-07	1.65989e-05	ENSG00000072958	AP1M1	adaptor related protein complex 1 subunit mu 1	C
ENSG00000196323.14	1.59645	-3.08834	-2.62594	-1.78795	6.31409	33.5077	9.40117e-07	1.65989e-05	ENSG00000196323	ZBTB44	zinc finger and BTB domain containing 44	D
ENSG00000198049.7	2.55036	-0.189889	3.21247	-2.03994	5.60812	33.4865	9.49581e-07	1.67528e-05	ENSG00000198049	AVPR1B	arginine vasopressin receptor 1B	A
ENSG00000136052.10	1.47432	2.38217	-5.35093	-1.47694	5.61099	33.4463	9.67769e-07	1.70603e-05	ENSG00000136052	SLC41A2	solute carrier family 41 member 2	E
ENSG00000169607.13	4.38234	1.64388	-0.922199	0.483472	5.98672	33.409	9.8495e-07	1.73496e-05	ENSG00000169607	CKAP2L	cytoskeleton associated protein 2 like	D
ENSG00000168522.13	-2.66137	1.52444	3.26636	1.34909	7.43399	33.405	9.86826e-07	1.73691e-05	ENSG00000168522	FNTA	farnesyltransferase, CAAX box, alpha	A
ENSG00000106052.14	-2.62489	2.20321	1.52653	-1.43427	6.05007	33.3701	1.00319e-06	1.76433e-05	ENSG00000106052	TAX1BP1	Tax1 binding protein 1	E
ENSG00000204217.16	4.20831	-0.00167303	2.37368	-0.709502	6.39826	33.364	1.0061e-06	1.76806e-05	ENSG00000204217	BMPR2	bone morphogenetic protein receptor type 2	D
ENSG00000152910.19	3.14788	3.59595	-3.62392	0.414531	5.44133	33.3406	1.01722e-06	1.78622e-05	ENSG00000152910	CNTNAP4	contactin associated protein family member 4	E
ENSG00000127528.6	0.98166	0.871757	6.16044	0.243883	5.73397	33.3141	1.03006e-06	1.80735e-05	ENSG00000127528	KLF2	KLF transcription factor 2	A
ENSG00000054118.15	0.0557932	1.70858	4.67765	-0.78362	5.69729	33.3071	1.03345e-06	1.81189e-05	ENSG00000054118	THRAP3	thyroid hormone receptor associated protein 3	A
ENSG00000143028.9	-3.15095	0.233707	-3.69249	-3.40349	5.47752	33.2909	1.04139e-06	1.82439e-05	ENSG00000143028	SYPL2	synaptophysin like 2	E
ENSG00000103150.7	-3.35564	-2.46636	-8.67349	-2.37115	6.53491	33.287	1.04331e-06	1.82632e-05	ENSG00000103150	MLYCD	malonyl-CoA decarboxylase	B
ENSG00000225630.1	-4.0688	-1.22001	0.825561	-2.88309	6.81799	33.2848	1.04436e-06	1.82674e-05	ENSG00000225630	MTND2P28	MT-ND2 pseudogene 28	A
ENSG00000151914.22	-0.408501	0.371177	2.59037	-1.48215	7.74994	33.2711	1.05113e-06	1.83582e-05	ENSG00000151914	DST	dystonin	A
ENSG00000196341.3	-3.05569	-0.965527	-2.13851	2.4322	5.77872	33.271	1.05118e-06	1.83582e-05	ENSG00000196341	OR8D1	olfactory receptor family 8 subfamily D member 1	C
ENSG00000127870.17	-6.13052	-3.87997	-3.17228	-0.445363	5.28649	33.2487	1.0623e-06	1.85379e-05	ENSG00000127870	RNF6	ring finger protein 6	B
ENSG00000038532.17	-1.09673	0.450105	3.97223	-0.880267	6.52799	33.2277	1.07287e-06	1.87079e-05	ENSG00000038532	CLEC16A	C-type lectin domain containing 16A	A
ENSG00000100902.11	-2.01005	0.234741	3.3289	1.64132	7.26951	33.2225	1.07549e-06	1.87391e-05	ENSG00000100902	PSMA6	proteasome 20S subunit alpha 6	A
ENSG00000157538.14	-2.89424	-2.09011	-4.08654	-3.36444	6.20606	33.2111	1.08132e-06	1.8826e-05	ENSG00000157538	VPS26C	VPS26 endosomal protein sorting factor C	B
ENSG00000198752.11	-1.09387	-3.85422	-5.49114	-2.65247	5.81602	33.2065	1.08367e-06	1.88524e-05	ENSG00000198752	CDC42BPB	CDC42 binding protein kinase beta	B
ENSG00000165548.11	-3.66932	2.52792	-2.8317	-0.658419	5.78318	33.1956	1.08923e-06	1.89344e-05	ENSG00000165548	TMEM63C	transmembrane protein 63C	E
ENSG00000178028.14	-7.90283	-1.48379	-4.79828	-3.21601	5.76599	33.1896	1.09232e-06	1.89734e-05	ENSG00000178028	DMAP1	DNA methyltransferase 1 associated protein 1	B
ENSG00000145721.12	-6.01835	-3.29291	-6.01835	-2.96222	5.08694	33.1851	1.09468e-06	1.89997e-05	ENSG00000145721	LIX1	limb and CNS expressed 1	B
ENSG00000182177.15	3.28756	-0.840349	-0.0131962	-1.10235	6.04514	33.1791	1.09775e-06	1.90384e-05	ENSG00000182177	ASB18	ankyrin repeat and SOCS box containing 18	D
ENSG00000185359.14	0.104233	3.42138	-2.43848	1.41593	6.05768	33.1631	1.10605e-06	1.91676e-05	ENSG00000185359	HGS	hepatocyte growth factor-regulated tyrosine kinase substrate	E
ENSG00000108106.14	2.1892	3.33149	-3.75456	0.498655	5.19026	33.1479	1.11405e-06	1.92913e-05	ENSG00000108106	UBE2S	ubiquitin conjugating enzyme E2 S	E
ENSG00000011132.12	-7.51776	-1.98625	-7.51776	-3.0061	5.7528	33.1408	1.11777e-06	1.93408e-05	ENSG00000011132	APBA3	amyloid beta precursor protein binding family A member 3	B
ENSG00000170043.12	-5.2346	-0.209223	2.703	-2.55471	5.40442	33.1153	1.13126e-06	1.95446e-05	ENSG00000170043	TRAPPC1	trafficking protein particle complex subunit 1	A
ENSG00000091317.8	-3.52057	-0.59588	0.332198	-3.77909	5.69325	33.1153	1.13128e-06	1.95446e-05	ENSG00000091317	CMTM6	CKLF like MARVEL transmembrane domain containing 6	A
ENSG00000198732.11	1.70853	-4.26043	-5.82085	-0.968224	5.25432	33.1115	1.13329e-06	1.95643e-05	ENSG00000198732	SMOC1	SPARC related modular calcium binding 1	D
ENSG00000116016.14	2.34699	0.878701	2.90674	-1.62852	6.79961	33.0977	1.14071e-06	1.96772e-05	ENSG00000116016	EPAS1	endothelial PAS domain protein 1	A
ENSG00000124215.17	-3.38257	-1.28081	0.798062	-3.93085	5.63954	33.0547	1.16404e-06	2.00644e-05	ENSG00000124215	CDH26	cadherin 26	A
ENSG00000138185.20	-1.95096	2.22273	-1.98786	0.149602	7.71334	33.0424	1.17086e-06	2.01665e-05	ENSG00000138185	ENTPD1	ectonucleoside triphosphate diphosphohydrolase 1	E
ENSG00000123213.23	-4.62433	-3.46146	-4.512	-1.57065	6.05632	33.0252	1.18036e-06	2.03145e-05	ENSG00000123213	NLN	neurolysin	B
ENSG00000162337.12	-8.07944	-1.66604	-8.07944	-2.58547	5.67026	33.0213	1.18256e-06	2.03368e-05	ENSG00000162337	LRP5	LDL receptor related protein 5	B
ENSG00000172869.15	-5.5696	-0.121851	-8.81832	-1.10516	6.58436	33.0079	1.19003e-06	2.04495e-05	ENSG00000172869	DMXL1	Dmx like 1	B
ENSG00000188352.13	4.09303	-0.967067	2.72301	-0.402811	6.19729	32.9855	1.20267e-06	2.0651e-05	ENSG00000188352	FOCAD	focadhesin	D
ENSG00000172795.17	-4.16321	-0.163646	-3.51343	-2.62425	6.60134	32.9808	1.20535e-06	2.06813e-05	ENSG00000172795	DCP2	decapping mRNA 2	B
ENSG00000185442.13	0.391813	-3.69143	1.49183	-2.37522	5.65027	32.9698	1.21162e-06	2.0773e-05	ENSG00000185442	FAM174B	family with sequence similarity 174 member B	A
ENSG00000180817.12	-4.36166	1.12257	1.83265	-1.89562	5.72686	32.9681	1.21259e-06	2.07737e-05	ENSG00000180817	PPA1	inorganic pyrophosphatase 1	A
ENSG00000136059.16	2.33131	-2.09669	-3.52526	-1.88499	6.05923	32.9353	1.23149e-06	2.10816e-05	ENSG00000136059	VILL	villin like	D
ENSG00000163935.14	-2.31198	3.65852	-2.31198	3.67676	5.14163	32.9112	1.24556e-06	2.13062e-05	ENSG00000163935	SFMBT1	Scm like with four mbt domains 1	E
ENSG00000144730.19	3.14549	0.884288	-0.323504	-0.568657	7.80815	32.9086	1.24709e-06	2.13162e-05	ENSG00000144730	IL17RD	interleukin 17 receptor D	D
ENSG00000133858.17	-3.0984	-2.79379	-1.18386	-3.29212	6.36887	32.8853	1.26087e-06	2.15352e-05	ENSG00000133858	ZFC3H1	zinc finger C3H1-type containing	B
ENSG00000075223.14	2.92396	2.73877	-4.23929	-0.612664	5.32589	32.8464	1.28415e-06	2.1909e-05	ENSG00000075223	SEMA3C	semaphorin 3C	D
ENSG00000118260.15	-5.07173	-1.47872	0.772333	-1.91542	6.94908	32.8448	1.28515e-06	2.1909e-05	ENSG00000118260	CREB1	cAMP responsive element binding protein 1	A
ENSG00000187908.20	-8.46451	-2.87296	-2.24803	-3.33668	5.80939	32.8439	1.28567e-06	2.1909e-05	ENSG00000187908	DMBT1	deleted in malignant brain tumors 1	B
ENSG00000158813.18	-1.6324	2.44738	3.44656	-1.13678	5.4486	32.8189	1.30095e-06	2.21525e-05	ENSG00000158813	EDA	ectodysplasin A	A
ENSG00000057704.13	2.56307	0.926068	-5.90308	-2.14562	5.73825	32.8135	1.30426e-06	2.21922e-05	ENSG00000057704	TMCC3	transmembrane and coiled-coil domain family 3	D
ENSG00000065802.12	-3.67819	-2.9708	-4.43079	-2.91652	5.78386	32.8063	1.30865e-06	2.22499e-05	ENSG00000065802	ASB1	ankyrin repeat and SOCS box containing 1	B
ENSG00000278053.5	4.27968	-1.15521	-0.464517	-0.746517	5.40789	32.7994	1.31293e-06	2.23059e-05	ENSG00000278053	DDX52	DExD-box helicase 52	D
ENSG00000153944.12	0.446923	-1.68727	-4.07861	-2.71577	7.5186	32.7774	1.32662e-06	2.25215e-05	ENSG00000153944	MSI2	musashi RNA binding protein 2	D
ENSG00000157077.16	4.63366	2.27078	4.3386	1.15379	5.96744	32.7527	1.34216e-06	2.27681e-05	ENSG00000157077	ZFYVE9	zinc finger FYVE-type containing 9	D
ENSG00000198346.11	3.03787	-1.94607	-1.62381	-0.880113	5.78826	32.743	1.34829e-06	2.28548e-05	ENSG00000198346	ZNF813	zinc finger protein 813	D
ENSG00000288124.1	2.99068	0.0409702	-1.71891	-1.82532	6.20519	32.731	1.35595e-06	2.29675e-05	ENSG00000288124	C1RL	complement C1r subcomponent like	D
ENSG00000173898.15	0.2019	-3.67001	0.2824	-0.0295804	7.55062	32.7268	1.35863e-06	2.29954e-05	ENSG00000173898	SPTBN2	spectrin beta, non-erythrocytic 2	A
ENSG00000019995.6	-2.8472	2.54318	-0.364777	-0.34737	5.52198	32.7186	1.36386e-06	2.30667e-05	ENSG00000019995	ZRANB1	zinc finger RANBP2-type containing 1	E
ENSG00000185238.13	-1.35501	2.55524	-4.40073	4.12896	5.84809	32.6734	1.39323e-06	2.35457e-05	ENSG00000185238	PRMT3	protein arginine methyltransferase 3	C
ENSG00000171988.20	3.08327	0.618459	-6.05283	-1.5965	6.01014	32.6674	1.39717e-06	2.35946e-05	ENSG00000171988	JMJD1C	jumonji domain containing 1C	D
ENSG00000116199.12	-3.27259	1.33843	-1.86554	-2.38582	5.76122	32.6583	1.40318e-06	2.36783e-05	ENSG00000116199	FAM20B	FAM20B glycosaminoglycan xylosylkinase	E
ENSG00000096070.19	-3.87552	-0.0335012	-7.75143	-2.62931	5.91587	32.6324	1.4204e-06	2.39508e-05	ENSG00000096070	BRPF3	bromodomain and PHD finger containing 3	B
ENSG00000008394.13	-0.962802	2.73402	-5.61147	-0.33491	6.37099	32.6301	1.42194e-06	2.39589e-05	ENSG00000008394	MGST1	microsomal glutathione S-transferase 1	E
ENSG00000116698.22	-3.62743	1.77694	-2.76421	-1.45253	5.62147	32.6208	1.4282e-06	2.40463e-05	ENSG00000116698	SMG7	SMG7 nonsense mediated mRNA decay factor	E
ENSG00000013561.18	1.03024	0.389978	4.21523	-0.618215	7.06574	32.6148	1.43227e-06	2.40968e-05	ENSG00000013561	RNF14	ring finger protein 14	A
ENSG00000117394.24	-1.68081	0.870822	4.46317	1.74938	6.80967	32.6049	1.43897e-06	2.41914e-05	ENSG00000117394	SLC2A1	solute carrier family 2 member 1	A
ENSG00000163848.21	-4.28589	-3.54032	-5.21665	-1.42581	6.34027	32.5977	1.44386e-06	2.42555e-05	ENSG00000163848	ZNF148	zinc finger protein 148	B
ENSG00000164161.10	-3.09745	-1.70369	-5.6968	-2.92204	6.62124	32.5716	1.4617e-06	2.45369e-05	ENSG00000164161	HHIP	hedgehog interacting protein	B
ENSG00000135540.12	-4.33688	1.42905	-4.51878	-1.05361	6.007	32.568	1.46418e-06	2.45602e-05	ENSG00000135540	NHSL1	NHS like 1	E
ENSG00000126777.18	-3.42215	-1.99355	-3.93493	-2.83912	6.5585	32.5577	1.47129e-06	2.4661e-05	ENSG00000126777	KTN1	kinectin 1	B
ENSG00000273749.5	-3.35394	-2.97157	-3.46944	-3.66528	5.28695	32.5422	1.48207e-06	2.4823e-05	ENSG00000273749	CYFIP1	cytoplasmic FMR1 interacting protein 1	B
ENSG00000167173.19	3.9347	4.00007	0.512326	3.10829	6.06721	32.5407	1.48316e-06	2.4823e-05	ENSG00000167173	C15orf39	chromosome 15 open reading frame 39	E
ENSG00000151789.13	-4.36902	-1.39945	1.59356	-0.430419	7.44917	32.5203	1.49746e-06	2.50438e-05	ENSG00000151789	ZNF385D	zinc finger protein 385D	A
ENSG00000125414.19	-4.00087	-3.08337	-7.1246	-3.4375	5.04908	32.4895	1.51931e-06	2.53904e-05	ENSG00000125414	MYH2	myosin heavy chain 2	B
ENSG00000228163.8	0.274439	0.282001	3.49344	-2.35338	5.14782	32.4824	1.5244e-06	2.54564e-05	ENSG00000228163	HLA-DPA1	major histocompatibility complex, class II, DP alpha 1	A
ENSG00000120251.22	3.76929	-0.364997	-5.97841	-0.753417	5.95235	32.474	1.53049e-06	2.55392e-05	ENSG00000120251	GRIA2	glutamate ionotropic receptor AMPA type subunit 2	D
ENSG00000164237.9	1.94387	3.86664	3.43891	1.10118	6.41301	32.462	1.53912e-06	2.56641e-05	ENSG00000164237	CMBL	carboxymethylenebutenolidase homolog	E
ENSG00000166200.15	-3.81474	-0.595926	3.27893	-0.586874	5.79106	32.4588	1.54143e-06	2.56836e-05	ENSG00000166200	COPS2	COP9 signalosome subunit 2	A
ENSG00000257529.5	1.98576	1.17146	-2.6769	-2.38245	4.84181	32.4536	1.54523e-06	2.5728e-05	ENSG00000257529	RPL36A-HNRNPH2	RPL36A-HNRNPH2 readthrough	D
ENSG00000205363.7	0.879504	-1.50846	-5.72703	2.59848	6.09593	32.4306	1.56208e-06	2.59893e-05	ENSG00000205363	INSYN1	inhibitory synaptic factor 1	C
ENSG00000167325.15	-1.45289	-2.9225	-7.21919	-3.22405	5.31742	32.422	1.56842e-06	2.60754e-05	ENSG00000167325	RRM1	ribonucleotide reductase catalytic subunit M1	B
ENSG00000163041.13	-0.306395	-0.041799	3.00181	-1.11692	7.15557	32.4189	1.5707e-06	2.60941e-05	ENSG00000163041	H3-3A	H3.3 histone A	A
ENSG00000101307.16	4.84921	3.61251	4.58185	2.53895	6.17125	32.4093	1.57778e-06	2.61923e-05	ENSG00000101307	SIRPB1	signal regulatory protein beta 1	D
ENSG00000019485.14	4.21142	1.39337	-1.42913	0.243738	6.17764	32.391	1.59151e-06	2.64007e-05	ENSG00000019485	PRDM11	PR/SET domain 11	D
ENSG00000171097.14	2.05267	0.766872	-4.77066	-3.01588	4.94521	32.3771	1.60193e-06	2.65541e-05	ENSG00000171097	KYAT1	kynurenine aminotransferase 1	D
ENSG00000196776.17	3.64701	-0.749269	-5.62571	1.83142	5.94104	32.3687	1.60829e-06	2.66398e-05	ENSG00000196776	CD47	CD47 molecule	D
ENSG00000113742.14	-3.51734	-1.6414	-5.25371	-3.23455	6.31024	32.3456	1.62588e-06	2.69114e-05	ENSG00000113742	CPEB4	cytoplasmic polyadenylation element binding protein 4	B
ENSG00000174989.13	-2.80298	-3.63696	-2.11688	-3.41415	5.3776	32.2999	1.66121e-06	2.74759e-05	ENSG00000174989	FBXW8	F-box and WD repeat domain containing 8	B
ENSG00000130720.13	-1.5216	-1.81392	-0.540932	-4.14397	5.37815	32.2929	1.66668e-06	2.75461e-05	ENSG00000130720	FIBCD1	fibrinogen C domain containing 1	B
ENSG00000099954.19	-1.00845	3.29604	-5.36772	-0.971963	5.84514	32.2418	1.70728e-06	2.81965e-05	ENSG00000099954	CECR2	CECR2 histone acetyl-lysine reader	E
ENSG00000169071.15	-1.54412	-1.53972	-2.25462	2.0472	5.46482	32.1933	1.74672e-06	2.88267e-05	ENSG00000169071	ROR2	receptor tyrosine kinase like orphan receptor 2	C
ENSG00000119522.18	0.839464	-2.22688	-4.4283	-2.56084	6.36498	32.176	1.761e-06	2.9041e-05	ENSG00000119522	DENND1A	DENN domain containing 1A	D
ENSG00000184408.10	-3.44075	3.16483	-3.44075	0.875625	5.2605	32.1523	1.78074e-06	2.9345e-05	ENSG00000184408	KCND2	potassium voltage-gated channel subfamily D member 2	E
ENSG00000067365.15	-2.82845	-0.39637	-8.29517	-2.67074	6.55837	32.1484	1.78408e-06	2.93785e-05	ENSG00000067365	METTL22	methyltransferase 22, Kin17 lysine	B
ENSG00000188659.10	-4.54341	-1.39739	-8.00625	-2.35086	5.62039	32.1301	1.79951e-06	2.9611e-05	ENSG00000188659	SAXO2	stabilizer of axonemal microtubules 2	B
ENSG00000075213.11	-3.53483	4.27652	-0.484768	2.55588	5.69404	32.1128	1.81417e-06	2.98304e-05	ENSG00000075213	SEMA3A	semaphorin 3A	E
ENSG00000285007.2	2.92805	-1.52024	-0.629498	-2.00819	5.33349	32.0981	1.82677e-06	2.99957e-05	ENSG00000285007	REC8	REC8 meiotic recombination protein	D
ENSG00000082074.19	-3.3669	0.593939	3.38073	-1.90947	6.49894	32.098	1.82689e-06	2.99957e-05	ENSG00000082074	FYB1	FYN binding protein 1	A
ENSG00000196119.8	-2.73668	-1.65623	3.21994	-1.39791	6.34116	32.0878	1.83564e-06	3.01174e-05	ENSG00000196119	OR8A1	olfactory receptor family 8 subfamily A member 1	A
ENSG00000134352.21	-3.16642	-0.795309	-2.22	-3.57017	6.43015	32.0666	1.8541e-06	3.03981e-05	ENSG00000134352	IL6ST	interleukin 6 cytokine family signal transducer	B
ENSG00000095574.12	-2.80439	-0.836044	-6.45052	-3.62424	5.34531	32.0626	1.85756e-06	3.04327e-05	ENSG00000095574	IKZF5	IKAROS family zinc finger 5	B
ENSG00000100731.16	-0.247952	-3.80056	-4.11017	-0.370534	6.35591	32.0388	1.87851e-06	3.07535e-05	ENSG00000100731	PCNX1	pecanex 1	C
ENSG00000125910.6	0.835843	-1.90263	-1.02847	-3.88652	5.22236	32.0313	1.88511e-06	3.0839e-05	ENSG00000125910	S1PR4	sphingosine-1-phosphate receptor 4	D
ENSG00000179832.18	-2.83843	1.26547	-7.20479	-1.72903	6.37962	32.0088	1.90518e-06	3.11447e-05	ENSG00000179832	MROH1	maestro heat like repeat family member 1	E
ENSG00000134318.16	0.622803	-0.901689	-2.50642	-3.41991	6.63419	32.0043	1.90921e-06	3.11879e-05	ENSG00000134318	ROCK2	Rho associated coiled-coil containing protein kinase 2	D
ENSG00000106266.11	1.12496	-2.4957	-4.27064	-2.78715	5.88975	31.9876	1.92426e-06	3.14109e-05	ENSG00000106266	SNX8	sorting nexin 8	D
ENSG00000158578.21	1.06217	-1.43928	2.11586	-2.14783	6.91183	31.9839	1.92763e-06	3.14206e-05	ENSG00000158578	ALAS2	5'-aminolevulinate synthase 2	A
ENSG00000174844.15	1.21845	2.38893	5.25736	-0.333244	5.82821	31.9839	1.92764e-06	3.14206e-05	ENSG00000174844	DNAH12	dynein axonemal heavy chain 12	A
ENSG00000169418.10	-0.306461	3.0338	-4.46423	-0.602581	5.35659	31.9733	1.93728e-06	3.15549e-05	ENSG00000169418	NPR1	natriuretic peptide receptor 1	E
ENSG00000291237.1	-0.237311	-0.00911283	3.06343	0.0884442	12.6073	31.9696	1.94062e-06	3.15863e-05	ENSG00000291237	SOD2	superoxide dismutase 2	A
ENSG00000188039.16	-5.40001	-1.55751	-5.78947	-2.81934	6.15436	31.9496	1.95904e-06	3.18618e-05	ENSG00000188039	NWD1	NACHT and WD repeat domain containing 1	B
ENSG00000100410.8	0.499357	0.700326	6.40338	-0.239024	4.90099	31.9469	1.96151e-06	3.18618e-05	ENSG00000100410	PHF5A	PHD finger protein 5A	A
ENSG00000173338.13	5.89422	3.42927	-1.22492	2.06139	4.89129	31.9466	1.96179e-06	3.18618e-05	ENSG00000173338	KCNK7	potassium two pore domain channel subfamily K member 7	D
ENSG00000008226.20	-6.00339	-0.601156	-6.00339	2.25001	5.8357	31.9443	1.96387e-06	3.18725e-05	ENSG00000008226	DLEC1	DLEC1 cilia and flagella associated protein	C
ENSG00000249693.3	-0.843491	3.11374	5.34797	0.956842	4.75115	31.9382	1.96955e-06	3.19417e-05	ENSG00000249693	THEGL	theg spermatid protein like	A
ENSG00000115353.11	-4.31971	-4.08516	-7.48428	-1.06798	5.7319	31.893	2.01185e-06	3.26042e-05	ENSG00000115353	TACR1	tachykinin receptor 1	B
ENSG00000025796.14	-4.27707	0.95965	-0.308491	-2.28374	6.14045	31.8664	2.03721e-06	3.29913e-05	ENSG00000025796	SEC63	SEC63 homolog, protein translocation regulator	E
ENSG00000187955.13	-4.92388	-3.54634	-6.99144	-2.33996	5.35224	31.8567	2.04655e-06	3.31188e-05	ENSG00000187955	COL14A1	collagen type XIV alpha 1 chain	B
ENSG00000102781.14	5.51103	2.71481	2.77989	2.06008	5.93552	31.8266	2.07568e-06	3.35661e-05	ENSG00000102781	KATNAL1	katanin catalytic subunit A1 like 1	D
ENSG00000180357.10	-0.241857	-0.604003	0.212443	2.92985	6.50074	31.8178	2.08438e-06	3.36825e-05	ENSG00000180357	ZNF609	zinc finger protein 609	C
ENSG00000151366.13	-6.61706	-1.27975	-6.61706	-3.71976	5.41906	31.8119	2.09017e-06	3.37518e-05	ENSG00000151366	NDUFC2	NADH:ubiquinone oxidoreductase subunit C2	B
ENSG00000172059.11	-0.33916	2.28739	5.03675	2.56508	5.50083	31.8043	2.09761e-06	3.38477e-05	ENSG00000172059	KLF11	KLF transcription factor 11	A
ENSG00000145241.11	0.101369	0.408895	4.5101	-0.475299	5.65433	31.795	2.10686e-06	3.39725e-05	ENSG00000145241	CENPC	centromere protein C	A
ENSG00000068781.21	-2.97948	-3.46175	-4.69433	0.785813	5.01652	31.7603	2.14153e-06	3.45069e-05	ENSG00000068781	STON1-GTF2A1L	STON1-GTF2A1L readthrough	C
ENSG00000164303.11	-0.0710964	3.72001	-0.592844	0.401218	5.47816	31.7294	2.17287e-06	3.49869e-05	ENSG00000164303	ENPP6	ectonucleotide pyrophosphatase/phosphodiesterase 6	E
ENSG00000125447.18	-6.82793	1.21463	3.44424	-1.25212	6.11763	31.7178	2.18473e-06	3.51526e-05	ENSG00000125447	GGA3	golgi associated, gamma adaptin ear containing, ARF binding protein 3	A
ENSG00000122068.13	-2.56688	-2.28688	-2.47457	1.49814	5.86862	31.6883	2.21521e-06	3.56176e-05	ENSG00000122068	FYTTD1	forty-two-three domain containing 1	C
ENSG00000111832.13	-0.844843	1.26954	3.95792	-0.100406	6.35579	31.6326	2.27403e-06	3.65371e-05	ENSG00000111832	RWDD1	RWD domain containing 1	A
ENSG00000169896.18	-2.8838	3.56597	4.34	2.60528	5.277	31.6255	2.28162e-06	3.65929e-05	ENSG00000169896	ITGAM	integrin subunit alpha M	A
ENSG00000067167.8	-2.86772	-1.72499	3.05989	-0.42178	5.74476	31.6251	2.28206e-06	3.65929e-05	ENSG00000067167	TRAM1	translocation associated membrane protein 1	A
ENSG00000023287.13	1.54215	0.754949	-3.92048	-2.49054	6.0922	31.6248	2.28238e-06	3.65929e-05	ENSG00000023287	RB1CC1	RB1 inducible coiled-coil 1	D
ENSG00000007174.18	2.49229	-1.85428	-3.22779	0.668043	6.60413	31.596	2.31354e-06	3.70661e-05	ENSG00000007174	DNAH9	dynein axonemal heavy chain 9	D
ENSG00000166526.18	-4.40762	1.26997	4.59911	-0.543935	5.58401	31.5878	2.3225e-06	3.71832e-05	ENSG00000166526	ZNF3	zinc finger protein 3	A
ENSG00000114126.18	3.87292	0.0185973	0.873179	0.252299	7.33709	31.5852	2.32532e-06	3.72018e-05	ENSG00000114126	TFDP2	transcription factor Dp-2	D
ENSG00000169710.9	0.200115	-2.24173	3.70567	0.597897	6.21029	31.5801	2.33083e-06	3.72635e-05	ENSG00000169710	FASN	fatty acid synthase	A
ENSG00000090905.19	-0.904794	-1.15032	2.918	-0.216072	6.76112	31.5324	2.3837e-06	3.80817e-05	ENSG00000090905	TNRC6A	trinucleotide repeat containing adaptor 6A	A
ENSG00000110697.13	-5.38965	1.46372	-7.06724	1.62065	6.17931	31.5032	2.41667e-06	3.85809e-05	ENSG00000110697	PITPNM1	phosphatidylinositol transfer protein membrane associated 1	C
ENSG00000065457.11	-0.457963	-3.32107	-3.74637	-2.79428	6.4385	31.4475	2.4808e-06	3.95767e-05	ENSG00000065457	ADAT1	adenosine deaminase tRNA specific 1	B
ENSG00000156510.13	-3.91074	-4.53311	-2.97886	-2.06333	5.04279	31.4261	2.50594e-06	3.99494e-05	ENSG00000156510	HKDC1	hexokinase domain containing 1	B
ENSG00000189367.15	0.675963	-2.69422	-3.95411	-3.08386	5.91453	31.4139	2.52036e-06	4.01509e-05	ENSG00000189367	KIAA0408	KIAA0408	D
ENSG00000164038.16	-3.66852	-0.0370158	-7.51234	-2.8313	5.87673	31.4092	2.52585e-06	4.02098e-05	ENSG00000164038	SLC9B2	solute carrier family 9 member B2	B
ENSG00000184828.10	-1.6492	-0.8123	-5.22403	2.38128	5.67889	31.3976	2.53967e-06	4.04012e-05	ENSG00000184828	ZBTB7C	zinc finger and BTB domain containing 7C	C
ENSG00000132623.16	-6.25325	1.88822	-2.63819	-1.59725	5.19466	31.3772	2.56417e-06	4.07621e-05	ENSG00000132623	ANKEF1	ankyrin repeat and EF-hand domain containing 1	E
ENSG00000197816.16	-1.50883	2.29957	1.3997	0.0151272	8.09397	31.3557	2.59028e-06	4.11481e-05	ENSG00000197816	CCDC180	coiled-coil domain containing 180	E
ENSG00000151623.15	3.20454	-0.324122	-2.80019	-1.90642	5.75404	31.3151	2.64015e-06	4.19108e-05	ENSG00000151623	NR3C2	nuclear receptor subfamily 3 group C member 2	D
ENSG00000131409.13	5.16399	2.64061	-2.39291	0.892431	5.08685	31.3076	2.64948e-06	4.20292e-05	ENSG00000131409	LRRC4B	leucine rich repeat containing 4B	D
ENSG00000166503.9	-2.33011	0.763005	-4.23615	-1.77107	7.03422	31.2976	2.66191e-06	4.21966e-05	ENSG00000166503	HDGFL3	HDGF like 3	E
ENSG00000241258.7	-4.29009	1.1395	-6.17498	-2.60195	5.46871	31.285	2.67768e-06	4.24102e-05	ENSG00000241258	CRCP	CGRP receptor component	E
ENSG00000167842.16	-1.57608	2.95507	-0.755808	-0.383455	5.03818	31.2839	2.67915e-06	4.24102e-05	ENSG00000167842	MIS12	MIS12 kinetochore complex component	E
ENSG00000168395.16	-2.77308	-0.696816	3.01013	0.552459	6.83768	31.2638	2.70455e-06	4.27756e-05	ENSG00000168395	ING5	inhibitor of growth family member 5	A
ENSG00000132692.19	5.14591	0.0195409	-0.36483	-0.54902	5.50866	31.2619	2.7069e-06	4.27756e-05	ENSG00000132692	BCAN	brevican	D
ENSG00000130830.15	-3.60716	-1.44484	1.65401	-2.07347	6.15253	31.2611	2.70794e-06	4.27756e-05	ENSG00000130830	MPP1	MAGUK p55 scaffold protein 1	A
ENSG00000159267.17	0.372993	2.36482	-1.04806	3.54503	6.09516	31.2476	2.72521e-06	4.30181e-05	ENSG00000159267	HLCS	holocarboxylase synthetase	C
ENSG00000277639.3	-5.38736	-1.98627	2.81101	-1.4609	5.22581	31.2446	2.729e-06	4.30203e-05	ENSG00000277639	CHD9NB	CHD9 neighbor	A
ENSG00000178971.17	-3.05603	3.10429	-1.61549	-0.753085	6.14325	31.2445	2.72917e-06	4.30203e-05	ENSG00000178971	CTC1	CST telomere replication complex component 1	E
ENSG00000163898.10	-0.0862687	1.65437	5.34217	0.3337	5.93015	31.2408	2.73397e-06	4.30588e-05	ENSG00000163898	LIPH	lipase H	A
ENSG00000068976.14	0.0232458	2.81424	4.71942	0.670624	5.1838	31.2396	2.73544e-06	4.30588e-05	ENSG00000068976	PYGM	glycogen phosphorylase, muscle associated	A
ENSG00000130294.18	2.10214	2.7424	2.10141	-0.137428	7.99159	31.2169	2.76487e-06	4.34917e-05	ENSG00000130294	KIF1A	kinesin family member 1A	E
ENSG00000158286.13	0.384833	2.9911	-0.632628	0.537011	6.72678	31.2079	2.77656e-06	4.3645e-05	ENSG00000158286	RNF207	ring finger protein 207	E
ENSG00000170315.14	-0.756079	-0.502654	3.28324	-1.06544	6.75574	31.1915	2.79806e-06	4.39522e-05	ENSG00000170315	UBB	ubiquitin B	A
ENSG00000151023.17	-5.19248	1.47502	-2.24722	-1.88061	5.34495	31.1627	2.83611e-06	4.45188e-05	ENSG00000151023	ENKUR	enkurin, TRPC channel interacting protein	E
ENSG00000198393.8	-0.422925	0.56882	-0.199557	2.87457	7.74739	31.1529	2.84926e-06	4.4694e-05	ENSG00000198393	ZNF26	zinc finger protein 26	C
ENSG00000163605.15	-2.06986	2.56499	1.45417	-0.848728	5.6844	31.1331	2.87586e-06	4.50798e-05	ENSG00000163605	PPP4R2	protein phosphatase 4 regulatory subunit 2	E
ENSG00000169967.17	0.380644	-0.420716	3.29264	-1.1609	6.04236	31.1112	2.90553e-06	4.55133e-05	ENSG00000169967	MAP3K2	mitogen-activated protein kinase kinase kinase 2	A
ENSG00000137821.12	-3.31589	0.877715	-2.40749	-1.9552	6.61732	31.0905	2.93399e-06	4.59271e-05	ENSG00000137821	LRRC49	leucine rich repeat containing 49	E
ENSG00000258881.6	-2.66584	-1.7536	-2.42088	-4.089	5.35775	31.0441	2.99858e-06	4.69055e-05	ENSG00000258881			B
ENSG00000198792.13	3.32792	0.210431	-2.28376	-1.10527	5.94724	31.0302	3.01829e-06	4.7181e-05	ENSG00000198792	TMEM184B	transmembrane protein 184B	D
ENSG00000159445.13	1.78526	2.2385	-1.46212	-0.997695	6.84202	31.0278	3.02165e-06	4.71928e-05	ENSG00000159445	THEM4	thioesterase superfamily member 4	E
ENSG00000198162.12	0.742082	0.370028	0.0355852	3.3845	6.53177	31.0267	3.02324e-06	4.71928e-05	ENSG00000198162	MAN1A2	mannosidase alpha class 1A member 2	C
ENSG00000196511.15	-1.58609	2.1197	3.94692	-0.00108088	5.74098	31.0215	3.0307e-06	4.72764e-05	ENSG00000196511	TPK1	thiamin pyrophosphokinase 1	A
ENSG00000148154.10	-6.2747	-3.91434	-3.30104	-0.971503	5.22986	31.0195	3.03352e-06	4.72846e-05	ENSG00000148154	UGCG	UDP-glucose ceramide glucosyltransferase	B
ENSG00000165181.17	-5.78839	-3.45465	-5.78839	-2.12585	5.00063	31.0181	3.03543e-06	4.72846e-05	ENSG00000165181	SHOC1	shortage in chiasmata 1	B
ENSG00000169018.6	-6.04023	-1.57739	-8.10201	-2.77023	5.92371	31.0165	3.03779e-06	4.72886e-05	ENSG00000169018	FEM1B	fem-1 homolog B	B
ENSG00000186314.12	-1.42914	0.986367	3.29025	-0.854957	6.38363	30.9772	3.09429e-06	4.81348e-05	ENSG00000186314	PRELID2	PRELI domain containing 2	A
ENSG00000078246.17	-5.21433	-1.8326	-5.21433	-3.30278	4.84686	30.9664	3.11002e-06	4.83461e-05	ENSG00000078246	TULP3	TUB like protein 3	B
ENSG00000103489.12	-5.83426	-2.95706	-4.17799	-3.37987	5.82262	30.9408	3.14773e-06	4.88985e-05	ENSG00000103489	XYLT1	xylosyltransferase 1	B
ENSG00000101542.10	-0.872472	-2.82739	-6.75889	-3.79892	5.26179	30.9302	3.16342e-06	4.91083e-05	ENSG00000101542	CDH20	cadherin 20	B
ENSG00000138449.11	3.02565	0.478522	1.19583	-2.01921	6.37886	30.9286	3.1658e-06	4.91114e-05	ENSG00000138449	SLC40A1	solute carrier family 40 member 1	D
ENSG00000070950.10	-4.14583	-0.700133	2.35129	-2.61347	6.02985	30.9229	3.1743e-06	4.92092e-05	ENSG00000070950	RAD18	RAD18 E3 ubiquitin protein ligase	A
ENSG00000176946.13	-6.84044	-3.22368	-0.300907	-3.24218	5.4395	30.9201	3.17853e-06	4.9241e-05	ENSG00000176946	THAP4	THAP domain containing 4	B
ENSG00000184731.6	2.94451	-1.54494	-6.52161	-0.75912	5.62513	30.9169	3.18329e-06	4.92808e-05	ENSG00000184731	FAM110C	family with sequence similarity 110 member C	D
ENSG00000134748.13	2.60463	-0.339008	3.12422	-0.779889	6.23762	30.8969	3.21325e-06	4.97103e-05	ENSG00000134748	PRPF38A	pre-mRNA processing factor 38A	A
ENSG00000105058.12	4.37399	1.40674	2.50966	-0.180582	5.33985	30.8915	3.22143e-06	4.98027e-05	ENSG00000105058	FAM32A	family with sequence similarity 32 member A	D
ENSG00000122884.13	-1.34919	3.39948	-1.34919	3.09496	4.79116	30.88	3.23882e-06	5.00231e-05	ENSG00000122884	P4HA1	prolyl 4-hydroxylase subunit alpha 1	E
ENSG00000168461.13	-4.67837	-1.10637	0.321874	1.9855	6.44723	30.8792	3.24014e-06	5.00231e-05	ENSG00000168461	RAB31	RAB31, member RAS oncogene family	C
ENSG00000101346.15	0.886934	3.29989	0.46649	-0.367749	5.88015	30.8771	3.24324e-06	5.00367e-05	ENSG00000101346	POFUT1	protein O-fucosyltransferase 1	E
ENSG00000138442.11	2.53714	-0.0734515	-3.48858	-2.19246	6.35761	30.87	3.25416e-06	5.01707e-05	ENSG00000138442	WDR12	WD repeat domain 12	D
ENSG00000164483.17	-2.17977	1.76387	1.74606	-1.8083	5.77081	30.8681	3.25695e-06	5.01794e-05	ENSG00000164483	SAMD3	sterile alpha motif domain containing 3	E
ENSG00000178188.16	-5.5349	-1.8462	-3.53271	-2.32397	6.4402	30.8335	3.31039e-06	5.09678e-05	ENSG00000178188	SH2B1	SH2B adaptor protein 1	B
ENSG00000110721.12	-2.40228	1.00979	-2.30153	-2.75717	5.17767	30.8282	3.31867e-06	5.10602e-05	ENSG00000110721	CHKA	choline kinase alpha	E
ENSG00000125970.12	-5.6575	-1.94595	1.60715	-0.582168	6.35128	30.8037	3.35699e-06	5.16146e-05	ENSG00000125970	RALY	RALY heterogeneous nuclear ribonucleoprotein	A
ENSG00000114026.22	1.46278	0.284307	3.43104	3.5461	6.19945	30.7898	3.37906e-06	5.18897e-05	ENSG00000114026	OGG1	8-oxoguanine DNA glycosylase	C
ENSG00000001629.10	2.66098	-0.98462	-4.0112	-0.96973	6.12041	30.7895	3.3795e-06	5.18897e-05	ENSG00000001629	ANKIB1	ankyrin repeat and IBR domain containing 1	D
ENSG00000288301.1	-5.57074	-2.1288	-7.42052	-2.99008	5.45092	30.7874	3.38282e-06	5.19053e-05	ENSG00000288301	NEURL4	neuralized E3 ubiquitin protein ligase 4	B
ENSG00000102699.6	-1.20032	0.327437	-0.942776	3.1697	6.04904	30.7557	3.43359e-06	5.26218e-05	ENSG00000102699	PARP4	poly(ADP-ribose) polymerase family member 4	C
ENSG00000105926.16	0.901313	-2.91231	-8.48259	-0.925502	6.31225	30.7553	3.4342e-06	5.26218e-05	ENSG00000105926	PALS2	protein associated with LIN7 2, MAGUK p55 family member	D
ENSG00000131943.20	0.117436	-3.59124	-3.99209	-2.76214	5.88846	30.7486	3.44503e-06	5.27518e-05	ENSG00000131943	C19orf12	chromosome 19 open reading frame 12	D
ENSG00000140199.13	2.3889	1.79297	-2.48452	3.58177	6.44643	30.744	3.45244e-06	5.28293e-05	ENSG00000140199	SLC12A6	solute carrier family 12 member 6	C
ENSG00000100201.23	-2.44856	2.86414	1.92177	-0.413105	6.3085	30.6709	3.57304e-06	5.46377e-05	ENSG00000100201	DDX17	DEAD-box helicase 17	E
ENSG00000167632.18	-1.71002	0.633803	0.245456	-2.98497	6.22961	30.6133	3.67082e-06	5.60947e-05	ENSG00000167632	TRAPPC9	trafficking protein particle complex subunit 9	E
ENSG00000099998.19	4.08144	0.851272	-0.972368	2.40945	7.24273	30.6118	3.67351e-06	5.60977e-05	ENSG00000099998	GGT5	gamma-glutamyltransferase 5	D
ENSG00000186687.16	-0.294309	-0.211779	3.7912	0.0820637	6.61112	30.5987	3.69614e-06	5.64049e-05	ENSG00000186687	LYRM7	LYR motif containing 7	A
ENSG00000183090.5	-2.06686	-0.621628	-3.94354	-3.90715	5.85539	30.5811	3.72675e-06	5.68336e-05	ENSG00000183090	FREM3	FRAS1 related extracellular matrix 3	B
ENSG00000156802.13	-5.55468	-3.20316	-7.51745	-1.57005	5.4258	30.568	3.74972e-06	5.71451e-05	ENSG00000156802	ATAD2	ATPase family AAA domain containing 2	B
ENSG00000141527.19	-0.172793	0.580255	3.95722	-0.745637	6.46234	30.5639	3.75705e-06	5.7218e-05	ENSG00000141527	CARD14	caspase recruitment domain family member 14	A
ENSG00000180155.20	-0.221387	2.54488	-1.3315	-1.536	5.47633	30.5617	3.7608e-06	5.72364e-05	ENSG00000180155	LYNX1	Ly6/neurotoxin 1	E
ENSG00000132819.17	-1.5117	-0.0100655	3.88926	-0.0633046	6.7779	30.5285	3.81988e-06	5.80962e-05	ENSG00000132819	RBM38	RNA binding motif protein 38	A
ENSG00000157219.5	3.65758	1.63096	-1.06099	-1.51732	5.42634	30.4802	3.90744e-06	5.93877e-05	ENSG00000157219	HTR5A	5-hydroxytryptamine receptor 5A	D
ENSG00000188177.14	-5.83982	-0.0119132	0.41422	-2.5332	6.27699	30.454	3.95583e-06	6.00826e-05	ENSG00000188177	ZC3H6	zinc finger CCCH-type containing 6	A
ENSG00000167210.17	-2.58618	0.425193	-7.37239	-2.87253	5.58099	30.4455	3.97169e-06	6.02828e-05	ENSG00000167210	LOXHD1	lipoxygenase homology PLAT domains 1	E
ENSG00000125630.16	-2.90835	2.44833	-5.75798	0.349193	6.08122	30.4355	3.99036e-06	6.05253e-05	ENSG00000125630	POLR1B	RNA polymerase I subunit B	E
ENSG00000184575.12	-4.35585	-2.50472	0.545806	0.78905	6.51224	30.4091	4.04003e-06	6.12375e-05	ENSG00000184575	XPOT	exportin for tRNA	C
ENSG00000132849.22	4.18902	1.07247	-0.838235	1.03676	6.38221	30.3987	4.05973e-06	6.14946e-05	ENSG00000132849	PATJ	PATJ crumbs cell polarity complex component	D
ENSG00000197217.13	3.60045	0.356085	0.374696	2.13497	7.64232	30.3973	4.06253e-06	6.14957e-05	ENSG00000197217	ENTPD4	ectonucleoside triphosphate diphosphohydrolase 4	D
ENSG00000123500.10	-5.90729	-2.74695	-5.90729	-3.01932	5.14311	30.3811	4.09349e-06	6.19227e-05	ENSG00000123500	COL10A1	collagen type X alpha 1 chain	B
ENSG00000137135.18	-4.83544	-2.52205	-3.46137	-3.7417	6.03024	30.3765	4.10225e-06	6.20135e-05	ENSG00000137135	ARHGEF39	Rho guanine nucleotide exchange factor 39	B
ENSG00000130311.11	-4.86396	-1.63518	-4.48076	1.2078	6.20046	30.3677	4.11917e-06	6.22274e-05	ENSG00000130311	DDA1	DET1 and DDB1 associated 1	C
ENSG00000145794.17	-5.48586	-2.01502	1.73367	-0.954989	6.07288	30.3644	4.1257e-06	6.22842e-05	ENSG00000145794	MEGF10	multiple EGF like domains 10	A
ENSG00000113273.17	3.85022	1.36726	-2.42782	-0.596843	6.21286	30.3605	4.13321e-06	6.23558e-05	ENSG00000113273	ARSB	arylsulfatase B	D
ENSG00000196576.16	-1.14498	-3.13717	2.47572	-2.30307	5.6421	30.3546	4.14465e-06	6.24865e-05	ENSG00000196576	PLXNB2	plexin B2	A
ENSG00000134759.14	-5.866	1.56358	-1.1884	-0.349558	6.85465	30.3425	4.16824e-06	6.28e-05	ENSG00000134759	ELP2	elongator acetyltransferase complex subunit 2	E
ENSG00000065978.19	-1.49195	0.640608	3.01172	-0.652665	7.65608	30.3374	4.17825e-06	6.29086e-05	ENSG00000065978	YBX1	Y-box binding protein 1	A
ENSG00000163013.12	-4.20643	-2.70278	-7.80009	-3.12006	5.6926	30.3098	4.23265e-06	6.36851e-05	ENSG00000163013	FBXO41	F-box protein 41	B
ENSG00000126822.18	2.16975	1.7389	-6.79965	3.11076	6.64691	30.2937	4.26466e-06	6.41238e-05	ENSG00000126822	PLEKHG3	pleckstrin homology and RhoGEF domain containing G3	C
ENSG00000168016.15	-3.91423	-0.213617	-5.48177	-2.50808	6.31631	30.2784	4.29538e-06	6.45427e-05	ENSG00000168016	TRANK1	tetratricopeptide repeat and ankyrin repeat containing 1	B
ENSG00000101751.11	4.25902	0.0107817	1.44645	0.0278313	5.71781	30.2562	4.34033e-06	6.51745e-05	ENSG00000101751	POLI	DNA polymerase iota	D
ENSG00000105928.16	3.75444	1.11732	-0.307697	-1.11785	6.13428	30.2396	4.37428e-06	6.56404e-05	ENSG00000105928	GSDME	gasdermin E	D
ENSG00000176170.14	-0.58707	1.54104	5.16697	2.27306	5.4657	30.2338	4.38619e-06	6.57753e-05	ENSG00000176170	SPHK1	sphingosine kinase 1	A
ENSG00000164405.11	-1.31812	-3.81874	-0.229748	-3.07268	5.30965	30.2319	4.39016e-06	6.57909e-05	ENSG00000164405	UQCRQ	ubiquinol-cytochrome c reductase complex III subunit VII	A
ENSG00000140403.13	3.0398	-0.757671	-1.94973	-1.61338	5.89527	30.2265	4.40141e-06	6.59156e-05	ENSG00000140403	DNAJA4	DnaJ heat shock protein family (Hsp40) member A4	D
ENSG00000160993.4	1.73623	3.11416	-3.12129	-0.867549	5.14971	30.1823	4.49347e-06	6.72496e-05	ENSG00000160993	ALKBH4	alkB homolog 4, lysine demethylase	E
ENSG00000182095.15	-3.99264	-2.69165	0.134182	-2.33314	6.73243	30.1775	4.50372e-06	6.73581e-05	ENSG00000182095	TNRC18	trinucleotide repeat containing 18	A
ENSG00000163479.14	-0.970851	1.46368	2.61029	-2.03429	6.08354	30.1753	4.50816e-06	6.73693e-05	ENSG00000163479	SSR2	signal sequence receptor subunit 2	A
ENSG00000033050.9	-5.3223	-2.10939	1.86581	-1.7901	5.73949	30.1743	4.51045e-06	6.73693e-05	ENSG00000033050	ABCF2	ATP binding cassette subfamily F member 2	A
ENSG00000011243.19	-3.18228	-0.423898	5.86399	-1.15488	6.25905	30.1666	4.52677e-06	6.75681e-05	ENSG00000011243	AKAP8L	A-kinase anchoring protein 8 like	A
ENSG00000106261.17	2.99001	-0.149456	2.18978	-1.1317	7.33341	30.1647	4.53074e-06	6.75825e-05	ENSG00000106261	ZKSCAN1	zinc finger with KRAB and SCAN domains 1	D
ENSG00000170484.10	5.23582	1.22747	-2.78397	-0.205225	5.07764	30.1611	4.53844e-06	6.76526e-05	ENSG00000170484	KRT74	keratin 74	D
ENSG00000065320.9	-0.783177	-0.511187	2.62229	2.78838	6.16966	30.1571	4.54698e-06	6.77349e-05	ENSG00000065320	NTN1	netrin 1	C
ENSG00000108039.18	-5.61169	0.354416	2.70646	-1.58601	6.38653	30.1546	4.55219e-06	6.77677e-05	ENSG00000108039	XPNPEP1	X-prolyl aminopeptidase 1	A
ENSG00000206527.10	-2.02942	-1.81439	-6.22339	-1.42955	7.77126	30.142	4.57911e-06	6.81233e-05	ENSG00000206527	HACD2	3-hydroxyacyl-CoA dehydratase 2	B
ENSG00000214376.6	0.697442	2.18236	-4.37172	-1.73028	5.23102	30.137	4.58997e-06	6.82054e-05	ENSG00000214376	VSTM5	V-set and transmembrane domain containing 5	E
ENSG00000165175.17	1.36616	0.0939832	4.60221	-1.11785	5.35073	30.1367	4.59069e-06	6.82054e-05	ENSG00000165175	MID1IP1	MID1 interacting protein 1	A
ENSG00000157510.14	-4.06158	-1.99973	-6.40089	0.945711	5.61974	30.1309	4.60312e-06	6.83449e-05	ENSG00000157510	AFAP1L1	actin filament associated protein 1 like 1	C
ENSG00000164855.16	3.51437	2.27605	-2.78973	-0.445182	5.85356	30.1026	4.66469e-06	6.92135e-05	ENSG00000164855	TMEM184A	transmembrane protein 184A	D
ENSG00000273651.4	-1.56899	2.1034	-3.27099	-0.735471	6.43769	30.1003	4.66969e-06	6.92419e-05	ENSG00000273651	GOLGA8G	golgin A8 family member G	E
ENSG00000146909.8	0.168246	-2.37051	-5.98635	-2.53423	6.5298	30.0842	4.70497e-06	6.97191e-05	ENSG00000146909	NOM1	nucleolar protein with MIF4G domain 1	D
ENSG00000075043.21	4.28105	2.63805	-0.154813	1.69837	5.96205	30.0494	4.78234e-06	7.0819e-05	ENSG00000075043	KCNQ2	potassium voltage-gated channel subfamily Q member 2	D
ENSG00000103089.9	-2.94738	-3.95243	-6.11206	-1.07939	5.05841	30.0306	4.82472e-06	7.13994e-05	ENSG00000103089	FA2H	fatty acid 2-hydroxylase	B
ENSG00000167088.11	-1.83999	-1.1254	3.77231	-1.27768	6.1139	30.0287	4.82904e-06	7.14164e-05	ENSG00000167088	SNRPD1	small nuclear ribonucleoprotein D1 polypeptide	A
ENSG00000153253.20	-4.04297	-1.69904	-2.89401	-3.27588	5.8919	30.0137	4.8632e-06	7.18744e-05	ENSG00000153253	SCN3A	sodium voltage-gated channel alpha subunit 3	B
ENSG00000145975.15	-3.16624	-1.8719	-6.71083	-3.90091	5.13421	30.0108	4.86979e-06	7.19245e-05	ENSG00000145975	FAM217A	family with sequence similarity 217 member A	B
ENSG00000135473.16	-3.20989	1.75756	-1.18806	-1.9371	5.7144	29.9841	4.9311e-06	7.27406e-05	ENSG00000135473	PAN2	poly(A) specific ribonuclease subunit PAN2	E
ENSG00000105576.16	4.66599	1.54403	-0.725432	-0.134595	5.54356	29.9835	4.93237e-06	7.27406e-05	ENSG00000105576	TNPO2	transportin 2	D
ENSG00000154928.19	-5.14764	2.41139	-5.14764	-0.213596	5.25191	29.9825	4.93474e-06	7.27406e-05	ENSG00000154928	EPHB1	EPH receptor B1	E
ENSG00000079112.10	-0.0846284	0.492772	4.95267	-1.15846	4.99862	29.9619	4.98255e-06	7.33971e-05	ENSG00000079112	CDH17	cadherin 17	A
ENSG00000178562.18	-2.20428	0.597994	5.14238	-1.07538	5.64571	29.9521	5.00565e-06	7.36892e-05	ENSG00000178562	CD28	CD28 molecule	A
ENSG00000116299.17	-3.18909	0.191278	3.73463	-0.465366	6.76872	29.9415	5.03045e-06	7.40058e-05	ENSG00000116299	ELAPOR1	endosome-lysosome associated apoptosis and autophagy regulator 1	A
ENSG00000015153.15	3.90429	0.585835	3.40934	1.17406	6.42218	29.936	5.04339e-06	7.41478e-05	ENSG00000015153	YAF2	YY1 associated factor 2	D
ENSG00000099204.22	2.99414	-0.0534189	-4.64925	-0.593656	6.5065	29.9265	5.06592e-06	7.44163e-05	ENSG00000099204	ABLIM1	actin binding LIM protein 1	D
ENSG00000088970.16	3.05046	0.0132517	5.4083	0.719272	5.47406	29.9255	5.06828e-06	7.44163e-05	ENSG00000088970	KIZ	kizuna centrosomal protein	A
ENSG00000103042.9	4.12199	3.31581	-1.14163	1.85429	6.25378	29.9111	5.10269e-06	7.48727e-05	ENSG00000103042	SLC38A7	solute carrier family 38 member 7	D
ENSG00000137628.18	0.833138	2.43872	-0.038436	-1.33254	6.21522	29.9014	5.12584e-06	7.51456e-05	ENSG00000137628	DDX60	DExD/H-box helicase 60	E
ENSG00000198746.13	0.179604	-0.301587	4.90865	0.884834	5.16975	29.9006	5.12796e-06	7.51456e-05	ENSG00000198746	GPATCH3	G-patch domain containing 3	A
ENSG00000283181.1	6.11807	2.29064	-1.11698	2.26772	5.19925	29.8945	5.14246e-06	7.52735e-05	ENSG00000283181			D
ENSG00000112146.17	-1.76413	2.22709	-5.16201	2.92124	6.15103	29.8941	5.14339e-06	7.52735e-05	ENSG00000112146	FBXO9	F-box protein 9	C
ENSG00000155827.12	-2.34244	3.13705	0.608644	3.06288	5.16053	29.8779	5.18276e-06	7.58005e-05	ENSG00000155827	RNF20	ring finger protein 20	E
ENSG00000184860.10	-2.23143	-1.71304	-2.76082	1.5323	6.44411	29.8734	5.1937e-06	7.59111e-05	ENSG00000184860	SDR42E1	short chain dehydrogenase/reductase family 42E, member 1	C
ENSG00000130584.12	-3.81343	-1.90657	-2.59184	1.87516	5.77642	29.8663	5.21084e-06	7.61122e-05	ENSG00000130584	ZBTB46	zinc finger and BTB domain containing 46	C
ENSG00000280661.2	-2.53613	1.95072	3.18035	-0.189264	6.29195	29.8408	5.27355e-06	7.69781e-05	ENSG00000280661	ZNF660	zinc finger protein 660	A
ENSG00000134508.13	-5.39094	-2.73218	-7.65336	-2.33221	5.6477	29.8355	5.28677e-06	7.7121e-05	ENSG00000134508	CABLES1	Cdk5 and Abl enzyme substrate 1	B
ENSG00000066185.13	1.02357	0.222916	4.76526	-1.06247	4.93061	29.8215	5.32157e-06	7.75783e-05	ENSG00000066185	ZMYND12	zinc finger MYND-type containing 12	A
ENSG00000073754.6	-6.29211	-0.398768	1.55575	-3.40661	5.35173	29.819	5.32776e-06	7.76182e-05	ENSG00000073754	CD5L	CD5 molecule like	A
ENSG00000206052.11	-2.98537	-3.4184	-3.44279	-2.30097	5.50891	29.8161	5.33491e-06	7.76345e-05	ENSG00000206052	DOK6	docking protein 6	B
ENSG00000165246.15	-2.52814	-4.08314	-5.84425	-0.836116	5.12805	29.8158	5.33578e-06	7.76345e-05	ENSG00000165246	NLGN4Y	neuroligin 4 Y-linked	B
ENSG00000143248.13	-3.51443	-3.99694	-6.34919	-2.46115	5.26373	29.788	5.40573e-06	7.85668e-05	ENSG00000143248	RGS5	regulator of G protein signaling 5	B
ENSG00000116133.13	-0.88854	4.01468	2.46722	3.15818	5.62118	29.7875	5.40684e-06	7.85668e-05	ENSG00000116133	DHCR24	24-dehydrocholesterol reductase	E
ENSG00000055917.17	-6.9575	-2.33425	-1.69924	-2.98679	5.4336	29.7859	5.41094e-06	7.85757e-05	ENSG00000055917	PUM2	pumilio RNA binding family member 2	B
ENSG00000091656.19	-5.92497	-1.74564	-3.3287	-2.41569	6.49261	29.7635	5.46816e-06	7.93554e-05	ENSG00000091656	ZFHX4	zinc finger homeobox 4	B
ENSG00000162896.6	-3.26312	-3.08163	-3.50251	-2.86637	5.89595	29.7527	5.49578e-06	7.97047e-05	ENSG00000162896	PIGR	polymeric immunoglobulin receptor	B
ENSG00000163608.15	-1.22451	3.14786	2.19857	-0.257117	5.7133	29.7221	5.57521e-06	8.08046e-05	ENSG00000163608	NEPRO	nucleolus and neural progenitor protein	E
ENSG00000100304.13	-1.94726	-3.37496	-7.31826	-3.31735	5.51705	29.7093	5.60877e-06	8.12387e-05	ENSG00000100304	TTLL12	tubulin tyrosine ligase like 12	B
ENSG00000116747.13	-2.80055	-2.70475	1.34511	0.981611	6.42932	29.7033	5.62449e-06	8.14139e-05	ENSG00000116747	RO60	Ro60, Y RNA binding protein	A
ENSG00000018699.13	-6.05923	-4.25008	-6.05923	-1.8102	5.02031	29.7002	5.6327e-06	8.14375e-05	ENSG00000018699	TTC27	tetratricopeptide repeat domain 27	B
ENSG00000130803.15	2.59113	1.38297	0.205461	3.96302	5.86669	29.6997	5.63396e-06	8.14375e-05	ENSG00000130803	ZNF317	zinc finger protein 317	C
ENSG00000198843.14	-4.25128	0.453866	4.23343	-0.139738	5.50908	29.6986	5.63698e-06	8.14375e-05	ENSG00000198843	SELENOT	selenoprotein T	A
ENSG00000169019.11	-2.58678	1.67338	-2.58678	-2.00771	4.69894	29.6876	5.66603e-06	8.18047e-05	ENSG00000169019	COMMD8	COMM domain containing 8	E
ENSG00000104419.17	-5.74164	2.30534	-1.94031	0.640215	6.15211	29.6834	5.67727e-06	8.19144e-05	ENSG00000104419	NDRG1	N-myc downstream regulated 1	E
ENSG00000275575.4	-2.47142	2.22832	-4.57754	-1.47606	5.26636	29.6595	5.74112e-06	8.27826e-05	ENSG00000275575	PTP4A3	protein tyrosine phosphatase 4A3	E
ENSG00000122852.15	0.789511	3.88636	-1.73036	3.43128	5.15129	29.655	5.75311e-06	8.29022e-05	ENSG00000122852	SFTPA1	surfactant protein A1	C
ENSG00000197785.14	3.31413	-2.40725	0.822529	0.0899654	5.22265	29.6033	5.8941e-06	8.47956e-05	ENSG00000197785	ATAD3A	ATPase family AAA domain containing 3A	D
ENSG00000113658.18	-1.96709	1.46447	4.04112	0.875842	6.52842	29.6033	5.89412e-06	8.47956e-05	ENSG00000113658	SMAD5	SMAD family member 5	A
ENSG00000100422.14	-3.03258	-4.38325	-2.88671	-1.19138	5.92469	29.6027	5.89581e-06	8.47956e-05	ENSG00000100422	CERK	ceramide kinase	B
ENSG00000225697.13	-5.88631	-3.23086	0.528295	-0.391901	5.60476	29.5901	5.93082e-06	8.52447e-05	ENSG00000225697	SLC26A6	solute carrier family 26 member 6	A
ENSG00000112414.15	-3.04932	1.71997	-4.30024	2.79647	5.68718	29.5799	5.95905e-06	8.55957e-05	ENSG00000112414	ADGRG6	adhesion G protein-coupled receptor G6	C
ENSG00000077235.18	-2.80713	-0.489599	2.9222	-1.27676	6.23418	29.5681	5.99214e-06	8.60161e-05	ENSG00000077235	GTF3C1	general transcription factor IIIC subunit 1	A
ENSG00000146373.17	1.2793	-2.95522	-2.72094	-1.88697	6.1773	29.5633	6.0056e-06	8.61542e-05	ENSG00000146373	RNF217	ring finger protein 217	D
ENSG00000153283.13	-3.1925	-0.111568	3.11468	0.399168	6.77266	29.5568	6.02398e-06	8.63629e-05	ENSG00000153283	CD96	CD96 molecule	A
ENSG00000136738.15	-6.18658	-1.02145	-6.18658	-3.3568	5.22869	29.5426	6.06431e-06	8.68857e-05	ENSG00000136738	STAM	signal transducing adaptor molecule	B
ENSG00000113575.12	0.557817	-1.78764	1.6526	-2.90898	6.18787	29.5349	6.08597e-06	8.71405e-05	ENSG00000113575	PPP2CA	protein phosphatase 2 catalytic subunit alpha	A
ENSG00000088836.14	-2.25888	3.26594	4.68733	2.96889	5.05318	29.5179	6.13463e-06	8.77814e-05	ENSG00000088836	SLC4A11	solute carrier family 4 member 11	A
ENSG00000144229.13	-2.16921	3.28806	0.0373531	2.112	5.48129	29.5129	6.14906e-06	8.79319e-05	ENSG00000144229	THSD7B	thrombospondin type 1 domain containing 7B	E
ENSG00000185666.15	1.92312	1.00908	-1.93945	2.30161	8.49	29.5006	6.18463e-06	8.83845e-05	ENSG00000185666	SYN3	synapsin III	C
ENSG00000115616.3	0.173993	-0.0274508	0.738783	2.91259	5.37194	29.4863	6.22619e-06	8.88444e-05	ENSG00000115616	SLC9A2	solute carrier family 9 member A2	C
ENSG00000105887.11	-0.525556	0.240494	3.88798	-0.831379	6.69505	29.4859	6.22735e-06	8.88444e-05	ENSG00000105887	MTPN	myotrophin	A
ENSG00000176641.11	-3.90264	-1.47646	0.636324	-2.77699	6.34016	29.4855	6.22866e-06	8.88444e-05	ENSG00000176641	RNF152	ring finger protein 152	A
ENSG00000119535.19	4.40349	0.661853	-2.22122	-0.117902	6.47585	29.4829	6.23599e-06	8.88924e-05	ENSG00000119535	CSF3R	colony stimulating factor 3 receptor	D
ENSG00000084090.14	-2.06794	-0.308719	1.13474	3.19593	5.83269	29.4492	6.33518e-06	9.02493e-05	ENSG00000084090	STARD7	StAR related lipid transfer domain containing 7	C
ENSG00000109689.20	0.098306	2.3401	1.8248	3.9659	6.0079	29.4273	6.40066e-06	9.11243e-05	ENSG00000109689	STIM2	stromal interaction molecule 2	C
ENSG00000178105.12	-1.48727	-1.758	-2.25792	1.33813	7.65457	29.4227	6.41438e-06	9.12619e-05	ENSG00000178105	DDX10	DEAD-box helicase 10	C
ENSG00000280337.1	-3.76147	-2.94287	-1.30531	-1.94045	7.19503	29.4194	6.42437e-06	9.13463e-05	ENSG00000280337	DUX4L25	double homeobox 4 like 25 (pseudogene)	B
ENSG00000102710.21	0.86791	-1.83267	2.62108	-1.12271	5.90586	29.4005	6.48131e-06	9.20627e-05	ENSG00000102710	SUPT20H	SPT20 homolog, SAGA complex component	A
ENSG00000028839.10	-1.32077	3.08359	3.8993	0.843444	5.21247	29.4	6.48294e-06	9.20627e-05	ENSG00000028839	TBPL1	TATA-box binding protein like 1	A
ENSG00000089154.11	-6.28002	0.793723	3.68728	1.34582	6.11166	29.3814	6.53955e-06	9.28079e-05	ENSG00000089154	GCN1	GCN1 activator of EIF2AK4	A
ENSG00000126934.15	-0.682073	1.71817	-1.44175	-2.28212	6.38184	29.3769	6.55331e-06	9.29446e-05	ENSG00000126934	MAP2K2	mitogen-activated protein kinase kinase 2	E
ENSG00000180263.14	0.883061	0.591793	-0.204777	3.11875	5.98766	29.3734	6.56408e-06	9.29651e-05	ENSG00000180263	FGD6	FYVE, RhoGEF and PH domain containing 6	C
ENSG00000095787.26	-0.969624	1.34674	2.9901	-0.660535	7.2411	29.373	6.56528e-06	9.29651e-05	ENSG00000095787	WAC	WW domain containing adaptor with coiled-coil	A
ENSG00000278741.4	-0.0287756	0.885862	3.16243	3.36235	6.51761	29.3724	6.56715e-06	9.29651e-05	ENSG00000278741	ABR	ABR activator of RhoGEF and GTPase	C
ENSG00000087095.13	-5.41606	-1.51967	2.98423	-1.72857	5.34673	29.3518	6.63092e-06	9.38087e-05	ENSG00000087095	NLK	nemo like kinase	A
ENSG00000106609.16	1.69357	-2.31144	-6.83671	-1.95741	5.86357	29.3462	6.64827e-06	9.3843e-05	ENSG00000106609	TMEM248	transmembrane protein 248	D
ENSG00000064270.13	3.17207	-0.377673	-1.87494	-1.47292	5.62737	29.3458	6.64955e-06	9.3843e-05	ENSG00000064270	ATP2C2	ATPase secretory pathway Ca2+ transporting 2	D
ENSG00000169045.18	-0.597121	3.08439	2.50149	0.232436	5.39136	29.3447	6.65303e-06	9.3843e-05	ENSG00000169045	HNRNPH1	heterogeneous nuclear ribonucleoprotein H1	E
ENSG00000184481.17	2.22952	3.59108	3.69633	0.532825	5.61515	29.3446	6.65337e-06	9.3843e-05	ENSG00000184481	FOXO4	forkhead box O4	A
ENSG00000121989.15	-1.48877	3.18486	1.65641	0.00943623	5.68918	29.3443	6.6542e-06	9.3843e-05	ENSG00000121989	ACVR2A	activin A receptor type 2A	E
ENSG00000157554.20	-1.53957	-0.38276	3.56969	-1.08966	6.56822	29.3381	6.67338e-06	9.40545e-05	ENSG00000157554	ERG	ETS transcription factor ERG	A
ENSG00000103942.13	3.34154	2.21298	-1.16953	0.33738	6.75204	29.3283	6.70412e-06	9.44286e-05	ENSG00000103942	HOMER2	homer scaffold protein 2	D
ENSG00000140548.10	-5.5087	0.155261	-4.00937	-2.33849	5.72181	29.322	6.72413e-06	9.46512e-05	ENSG00000140548	ZNF710	zinc finger protein 710	E
ENSG00000167749.12	-1.30783	-1.59616	-4.69812	-3.54074	4.74104	29.3025	6.78563e-06	9.54572e-05	ENSG00000167749	KLK4	kallikrein related peptidase 4	B
ENSG00000204160.12	-4.08217	-0.096262	0.39919	-3.24229	5.60347	29.28	6.85761e-06	9.64094e-05	ENSG00000204160	ZDHHC18	zinc finger DHHC-type palmitoyltransferase 18	A
ENSG00000166847.10	-1.79935	-2.13259	-4.12748	-2.97928	7.06485	29.2755	6.872e-06	9.65514e-05	ENSG00000166847	DCTN5	dynactin subunit 5	B
ENSG00000142733.18	-2.996	1.05942	4.67758	3.09349	5.35487	29.2499	6.95473e-06	9.76528e-05	ENSG00000142733	MAP3K6	mitogen-activated protein kinase kinase kinase 6	A
ENSG00000133961.21	0.723501	0.881106	3.25994	-1.14776	6.32831	29.2466	6.96547e-06	9.77426e-05	ENSG00000133961	NUMB	NUMB endocytic adaptor protein	A
ENSG00000101557.15	4.43927	1.2668	1.23014	-0.319501	5.8306	29.1986	7.12371e-06	9.9872e-05	ENSG00000101557	USP14	ubiquitin specific peptidase 14	D
ENSG00000114554.12	-4.88015	-2.04256	-4.57046	-2.08381	6.09292	29.1979	7.1261e-06	9.9872e-05	ENSG00000114554	PLXNA1	plexin A1	B
ENSG00000079150.19	-3.65206	-0.123482	4.12701	2.55344	5.58008	29.1757	7.20052e-06	0.000100852	ENSG00000079150	FKBP7	FKBP prolyl isomerase 7	A
ENSG00000147133.17	3.03937	2.11606	-1.20881	-0.826512	5.89824	29.1675	7.22831e-06	0.000101178	ENSG00000147133	TAF1	TATA-box binding protein associated factor 1	D
ENSG00000168411.14	-6.03057	0.998783	-6.03057	-1.92574	5.55492	29.1591	7.25681e-06	0.000101514	ENSG00000168411	RFWD3	ring finger and WD repeat domain 3	E
ENSG00000005812.11	-1.26483	-2.51052	-0.736049	1.84374	5.90291	29.1408	7.31909e-06	0.000102322	ENSG00000005812	FBXL3	F-box and leucine rich repeat protein 3	C
ENSG00000276046.1	0.046173	2.52812	-2.02776	-0.179448	6.88157	29.1332	7.34511e-06	0.000102558	ENSG00000276046	DUX4L13	double homeobox 4 like 13 (pseudogene)	E
ENSG00000101194.18	2.33596	-0.697566	3.03584	-1.92024	5.67835	29.1326	7.34715e-06	0.000102558	ENSG00000101194	SLC17A9	solute carrier family 17 member 9	A
ENSG00000171033.13	3.96891	0.929586	3.22609	-0.152381	5.48465	29.131	7.35271e-06	0.000102558	ENSG00000171033	PKIA	cAMP-dependent protein kinase inhibitor alpha	D
ENSG00000101940.18	-4.09649	1.60101	-4.16451	-1.60913	5.72083	29.1305	7.35425e-06	0.000102558	ENSG00000101940	WDR13	WD repeat domain 13	E
ENSG00000125912.11	3.65609	0.634913	5.31387	0.100594	5.38267	29.1087	7.42964e-06	0.000103545	ENSG00000125912	NCLN	nicalin	A
ENSG00000165495.16	-4.75265	0.499017	-6.81416	-2.43297	5.73784	29.0861	7.50891e-06	0.000104572	ENSG00000165495	PKNOX2	PBX/knotted 1 homeobox 2	E
ENSG00000250644.3	-3.7956	2.1601	3.06619	-1.23781	5.03515	29.085	7.5126e-06	0.000104572	ENSG00000250644			A
ENSG00000116251.11	-2.60194	-0.320174	2.62192	-2.16717	6.33611	29.0781	7.53699e-06	0.000104847	ENSG00000116251	RPL22	ribosomal protein L22	A
ENSG00000137571.11	2.51992	-2.29461	-2.52897	0.709762	6.10967	29.0659	7.58e-06	0.00010538	ENSG00000137571	SLCO5A1	solute carrier organic anion transporter family member 5A1	D
ENSG00000275544.4	0.828939	-0.315414	3.30572	2.6726	6.81795	29.053	7.62588e-06	0.000105952	ENSG00000275544	BDH1	3-hydroxybutyrate dehydrogenase 1	A
ENSG00000151702.18	-4.62235	-1.80098	2.32204	-1.97019	6.25346	29.0517	7.63064e-06	0.000105953	ENSG00000151702	FLI1	Fli-1 proto-oncogene, ETS transcription factor	A
ENSG00000008853.18	-3.99612	0.0843313	-3.39799	-3.14402	5.86279	29.042	7.66538e-06	0.00010637	ENSG00000008853	RHOBTB2	Rho related BTB domain containing 2	E
ENSG00000189171.15	-1.52751	-2.68973	-3.82504	1.87563	5.03222	29.0345	7.69237e-06	0.000106678	ENSG00000189171	S100A13	S100 calcium binding protein A13	C
ENSG00000158457.6	-3.82717	-2.6242	-2.0638	-3.06575	5.55151	29.0128	7.77058e-06	0.000107697	ENSG00000158457	TSPAN33	tetraspanin 33	B
ENSG00000175455.16	-3.77876	2.06192	-3.99711	1.80681	6.23857	29.0031	7.80621e-06	0.000108124	ENSG00000175455	CCDC14	coiled-coil domain containing 14	E
ENSG00000214517.10	3.50334	-1.81823	1.12679	0.940615	6.12399	28.9651	7.94599e-06	0.000109992	ENSG00000214517	PPME1	protein phosphatase methylesterase 1	D
ENSG00000115687.14	-3.50607	2.63994	0.267364	0.277085	6.05799	28.963	7.95403e-06	0.000109999	ENSG00000115687	PASK	PAS domain containing serine/threonine kinase	E
ENSG00000130635.17	1.09921	-0.385327	3.34492	-1.58805	6.21253	28.9624	7.95625e-06	0.000109999	ENSG00000130635	COL5A1	collagen type V alpha 1 chain	A
ENSG00000105122.13	-4.01306	-1.02473	0.533345	-3.2569	5.30804	28.9563	7.97885e-06	0.000110243	ENSG00000105122	RASAL3	RAS protein activator like 3	A
ENSG00000078747.17	0.410112	-3.30326	-7.76035	-1.52701	6.30107	28.9452	8.02036e-06	0.000110749	ENSG00000078747	ITCH	itchy E3 ubiquitin protein ligase	D
ENSG00000136750.13	3.02043	-1.98749	-0.624227	-2.05629	5.25731	28.9182	8.12235e-06	0.000112088	ENSG00000136750	GAD2	glutamate decarboxylase 2	D
ENSG00000102858.13	3.31031	1.1488	-1.1649	-1.11071	6.29403	28.9148	8.13519e-06	0.000112197	ENSG00000102858	MGRN1	mahogunin ring finger 1	D
ENSG00000102038.16	-1.73461	-3.60655	-0.648291	-2.72157	4.68067	28.9061	8.16843e-06	0.000112586	ENSG00000102038	SMARCA1	SWI/SNF related, matrix associated, actin dependent regulator of chromatin, subfamily a, member 1	B
ENSG00000071073.13	-2.82916	-2.24876	-2.17357	-2.61439	7.42662	28.9027	8.18122e-06	0.000112693	ENSG00000071073	MGAT4A	alpha-1,3-mannosyl-glycoprotein 4-beta-N-acetylglucosaminyltransferase A	B
ENSG00000020577.14	-0.92151	0.32043	3.91819	0.317729	5.97686	28.8899	8.23052e-06	0.000113303	ENSG00000020577	SAMD4A	sterile alpha motif domain containing 4A	A
ENSG00000165272.16	-4.49915	-1.95422	4.19171	-0.890299	5.11856	28.8811	8.26438e-06	0.0001137	ENSG00000165272	AQP3	aquaporin 3 (Gill blood group)	A
ENSG00000114098.18	0.378434	-0.703142	1.80741	-2.52953	6.67075	28.8725	8.29777e-06	0.000114023	ENSG00000114098	ARMC8	armadillo repeat containing 8	A
ENSG00000135362.14	4.62185	0.631437	2.74787	2.38698	6.10017	28.8724	8.298e-06	0.000114023	ENSG00000135362	PRR5L	proline rich 5 like	D
ENSG00000158669.11	-4.42292	0.976274	1.3318	-2.17415	6.25036	28.8689	8.3116e-06	0.00011414	ENSG00000158669	GPAT4	glycerol-3-phosphate acyltransferase 4	A
ENSG00000106733.21	2.92072	0.385751	4.0077	-0.559898	5.37394	28.864	8.33061e-06	0.000114331	ENSG00000106733	NMRK1	nicotinamide riboside kinase 1	A
ENSG00000159023.23	-0.569325	-0.563198	2.35938	-0.611243	8.25784	28.8575	8.35625e-06	0.000114613	ENSG00000159023	EPB41	erythrocyte membrane protein band 4.1	A
ENSG00000198538.11	1.68963	-3.49922	-0.488657	-2.05607	5.6589	28.8502	8.3847e-06	0.000114933	ENSG00000198538	ZNF28	zinc finger protein 28	D
ENSG00000118514.14	-3.07176	3.80255	1.2889	1.29424	5.11255	28.8454	8.40352e-06	0.000115121	ENSG00000118514	ALDH8A1	aldehyde dehydrogenase 8 family member A1	E
ENSG00000176092.17	-5.32623	0.619871	0.603813	2.9561	5.61962	28.8427	8.41415e-06	0.000115196	ENSG00000176092	CRYBG2	crystallin beta-gamma domain containing 2	C
ENSG00000184478.8	1.76842	-2.09188	-5.45551	-2.28901	5.35169	28.837	8.43647e-06	0.000115432	ENSG00000184478	OR56A3	olfactory receptor family 56 subfamily A member 3	D
ENSG00000146006.8	-3.74466	-1.78559	-7.18019	-3.08661	5.43651	28.8282	8.47121e-06	0.000115837	ENSG00000146006	LRRTM2	leucine rich repeat transmembrane neuronal 2	B
ENSG00000059588.10	3.59983	0.761807	0.840701	-0.672877	6.56016	28.8215	8.49801e-06	0.000116133	ENSG00000059588	TARBP1	TAR (HIV-1) RNA binding protein 1	D
ENSG00000075407.19	0.748471	-2.41606	-0.0399002	-2.51508	6.76399	28.8186	8.50954e-06	0.00011622	ENSG00000075407	ZNF37A	zinc finger protein 37A	D
ENSG00000171928.14	-2.16728	2.03962	-0.248751	-1.01291	6.10576	28.8065	8.55791e-06	0.000116809	ENSG00000171928	TVP23B	trans-golgi network vesicle protein 23 homolog B	E
ENSG00000089472.18	-6.26936	-3.11173	-6.26936	-2.69888	5.32657	28.8012	8.57882e-06	0.000117024	ENSG00000089472	HEPH	hephaestin	B
ENSG00000151012.13	-4.74603	0.702333	3.93065	-0.0187299	5.89064	28.7927	8.61323e-06	0.000117422	ENSG00000151012	SLC7A11	solute carrier family 7 member 11	A
ENSG00000111962.8	-2.00082	3.02839	-0.52123	3.00406	5.79887	28.7603	8.74462e-06	0.000119141	ENSG00000111962	UST	uronyl 2-sulfotransferase	C
ENSG00000183379.9	-0.670945	2.53434	-3.49743	-1.03634	5.04159	28.7472	8.79826e-06	0.000119799	ENSG00000183379	SYNDIG1L	synapse differentiation inducing 1 like	E
ENSG00000005844.19	-7.22261	1.43665	-2.8475	0.893266	6.6419	28.7411	8.82341e-06	0.000120069	ENSG00000005844	ITGAL	integrin subunit alpha L	E
ENSG00000177463.16	-1.58686	1.47857	-5.74226	-2.35268	5.62622	28.7385	8.83428e-06	0.000120144	ENSG00000177463	NR2C2	nuclear receptor subfamily 2 group C member 2	E
ENSG00000139679.16	1.53655	3.70099	-2.21034	0.688093	4.88538	28.69	9.03666e-06	0.000122822	ENSG00000139679	LPAR6	lysophosphatidic acid receptor 6	E
ENSG00000011405.14	-3.89876	3.74954	3.00895	0.88623	5.49281	28.6768	9.09276e-06	0.00012351	ENSG00000011405	PIK3C2A	phosphatidylinositol-4-phosphate 3-kinase catalytic subunit type 2 alpha	E
ENSG00000126243.9	-7.75498	-1.81582	-4.37235	-3.08288	5.57643	28.6738	9.10525e-06	0.000123605	ENSG00000126243	LRFN3	leucine rich repeat and fibronectin type III domain containing 3	B
ENSG00000119922.11	-3.28486	1.12016	0.306006	-2.34231	6.36573	28.6535	9.19243e-06	0.000124712	ENSG00000119922	IFIT2	interferon induced protein with tetratricopeptide repeats 2	E
ENSG00000148426.13	-0.299469	2.05129	-0.219002	-1.86838	5.49175	28.6522	9.19789e-06	0.000124712	ENSG00000148426	PROSER2	proline and serine rich 2	E
ENSG00000138399.18	-3.83406	-1.37089	0.669585	-3.24555	5.5852	28.6454	9.22732e-06	0.000125036	ENSG00000138399	FASTKD1	FAST kinase domains 1	A
ENSG00000171530.15	-5.11254	-2.02175	-6.21326	-3.26509	5.16678	28.6437	9.23441e-06	0.000125057	ENSG00000171530	TBCA	tubulin folding cofactor A	B
ENSG00000164542.13	-0.26606	2.32181	5.38832	3.17507	5.9438	28.6322	9.28425e-06	0.000125656	ENSG00000164542	MATCAP2	microtubule associated tyrosine carboxypeptidase 2	A
ENSG00000171757.17	-3.89888	3.78427	-0.478182	1.41556	5.67461	28.5922	9.4594e-06	0.000127949	ENSG00000171757	LRRC34	leucine rich repeat containing 34	E
ENSG00000103449.13	-4.98554	2.3413	-1.57573	-0.768081	5.44364	28.5868	9.4832e-06	0.000128128	ENSG00000103449	SALL1	spalt like transcription factor 1	E
ENSG00000197594.14	-3.39524	1.06587	-6.92009	-1.97484	6.01736	28.5866	9.48398e-06	0.000128128	ENSG00000197594	ENPP1	ectonucleotide pyrophosphatase/phosphodiesterase 1	E
ENSG00000184939.16	-3.6784	-2.29635	-4.09433	-3.32538	5.68555	28.5825	9.50244e-06	0.000128274	ENSG00000184939	ZFP90	ZFP90 zinc finger protein	B
ENSG00000275482.4	-3.06422	3.19071	0.834928	-0.210401	5.11564	28.5816	9.50623e-06	0.000128274	ENSG00000275482	EPHB6	EPH receptor B6	E
ENSG00000064995.19	4.22475	1.43906	-0.740438	-0.189612	6.41107	28.5686	9.56442e-06	0.000128982	ENSG00000064995	TAF11	TATA-box binding protein associated factor 11	D
ENSG00000139116.19	-4.22338	-3.83504	-2.96514	-1.93862	5.55927	28.5664	9.57408e-06	0.000128982	ENSG00000139116	KIF21A	kinesin family member 21A	B
ENSG00000196440.12	-3.72219	2.04502	-5.37734	-0.470604	5.74427	28.566	9.57589e-06	0.000128982	ENSG00000196440	ARMCX4	armadillo repeat containing X-linked 4	E
ENSG00000187800.14	-4.53991	-3.71662	-4.16687	0.0670387	5.73108	28.5636	9.58655e-06	0.000129048	ENSG00000187800	PEAR1	platelet endothelial aggregation receptor 1	C
ENSG00000141646.15	-4.94523	0.0048353	1.05755	-1.67277	6.86597	28.5366	9.70841e-06	0.000130611	ENSG00000141646	SMAD4	SMAD family member 4	A
ENSG00000118620.13	3.65343	0.796367	-4.82162	-0.345301	6.45917	28.5116	9.82223e-06	0.000132063	ENSG00000118620	ZNF430	zinc finger protein 430	D
ENSG00000089250.20	-3.42866	-0.526287	-8.18217	0.824749	6.59893	28.4863	9.9391e-06	0.000133554	ENSG00000089250	NOS1	nitric oxide synthase 1	C
ENSG00000077549.19	-3.4832	-2.52737	0.236239	-1.83622	7.19581	28.4799	9.96915e-06	0.000133878	ENSG00000077549	CAPZB	capping actin protein of muscle Z-line subunit beta	A
ENSG00000223532.10	0.372733	-1.77	1.79815	-3.03661	5.17646	28.4704	1.00134e-05	0.000134392	ENSG00000223532	HLA-B	major histocompatibility complex, class I, B	A
ENSG00000171302.17	5.89875	3.00598	1.52171	2.28771	5.47943	28.4655	1.00361e-05	0.000134617	ENSG00000171302	CANT1	calcium activated nucleotidase 1	D
ENSG00000102678.7	0.691997	4.29656	-3.60403	1.4182	5.54632	28.4571	1.00757e-05	0.000135068	ENSG00000102678	FGF9	fibroblast growth factor 9	E
ENSG00000273822.5	-5.22314	-4.31044	-5.22314	-1.07213	5.02178	28.455	1.00855e-05	0.000135119	ENSG00000273822	MUC4	mucin 4, cell surface associated	B
ENSG00000138134.12	3.54189	-0.903373	-1.87684	1.12705	5.67122	28.4495	1.01117e-05	0.000135389	ENSG00000138134	STAMBPL1	STAM binding protein like 1	D
ENSG00000164070.12	0.831374	0.0434108	4.01797	0.0998187	7.55663	28.4318	1.01957e-05	0.000136393	ENSG00000164070	HSPA4L	heat shock protein family A (Hsp70) member 4 like	A
ENSG00000204564.12	-4.09942	-2.03531	-4.09942	-3.4752	4.68599	28.4306	1.02014e-05	0.000136393	ENSG00000204564	C6orf136	chromosome 6 open reading frame 136	B
ENSG00000122432.19	2.14999	3.2054	0.302732	0.339259	5.42175	28.4298	1.02049e-05	0.000136393	ENSG00000122432	SPATA1	spermatogenesis associated 1	E
ENSG00000166546.15	-6.88364	-0.459518	-3.78876	-2.96383	5.66225	28.4227	1.0239e-05	0.000136768	ENSG00000166546	BEAN1	brain expressed associated with NEDD4 1	B
ENSG00000127220.6	-1.55528	3.57574	4.68484	0.987895	4.9535	28.4009	1.03436e-05	0.000138083	ENSG00000127220	ABHD8	abhydrolase domain containing 8	A
ENSG00000018189.13	4.34948	2.93617	2.14461	1.57971	6.50092	28.3972	1.03619e-05	0.000138168	ENSG00000018189	RUFY3	RUN and FYVE domain containing 3	D
ENSG00000196498.14	0.353133	-2.2613	0.824139	2.29173	6.8442	28.3971	1.03623e-05	0.000138168	ENSG00000196498	NCOR2	nuclear receptor corepressor 2	C
ENSG00000137492.9	-4.4879	0.856254	-1.59796	-2.51151	6.19549	28.3682	1.0503e-05	0.000139961	ENSG00000137492	THAP12	THAP domain containing 12	E
ENSG00000183960.9	4.35098	-0.114425	1.43041	0.228144	5.18986	28.3636	1.05255e-05	0.000140178	ENSG00000183960	KCNH8	potassium voltage-gated channel subfamily H member 8	D
ENSG00000119280.17	-5.03347	0.977149	3.6711	-0.662258	5.66154	28.3601	1.05427e-05	0.000140325	ENSG00000119280	C1orf198	chromosome 1 open reading frame 198	A
ENSG00000254206.6	0.572478	0.291643	-0.152729	3.62042	6.24328	28.3335	1.06744e-05	0.000141993	ENSG00000254206	NPIPB11	nuclear pore complex interacting protein family member B11	C
ENSG00000187239.19	1.33133	2.69928	0.361587	-1.04799	6.18414	28.3194	1.07449e-05	0.00014281	ENSG00000187239	FNBP1	formin binding protein 1	E
ENSG00000114742.14	-2.56496	1.39991	3.79643	-1.12083	5.60026	28.3187	1.07485e-05	0.00014281	ENSG00000114742	WDR48	WD repeat domain 48	A
ENSG00000171435.14	-1.53451	2.92193	-1.17852	1.18231	6.19416	28.2906	1.08904e-05	0.00014461	ENSG00000171435	KSR2	kinase suppressor of ras 2	E
ENSG00000281988.1	-5.4453	-3.22285	-5.4453	-3.21487	4.92857	28.2843	1.09229e-05	0.00014488	ENSG00000281988	GRK1	G protein-coupled receptor kinase 1	B
ENSG00000137491.15	-5.59415	-2.626	-2.43457	-0.364931	6.62346	28.2841	1.09236e-05	0.00014488	ENSG00000137491	SLCO2B1	solute carrier organic anion transporter family member 2B1	C
ENSG00000113361.13	-1.82527	1.814	3.00588	-0.491103	6.08434	28.2817	1.09362e-05	0.000144961	ENSG00000113361	CDH6	cadherin 6	A
ENSG00000142784.16	-1.1575	0.50329	5.12991	-0.962383	5.68675	28.2723	1.09843e-05	0.000145513	ENSG00000142784	WDTC1	WD and tetratricopeptide repeats 1	A
ENSG00000163795.14	2.76127	-2.59458	-4.35126	-1.43472	5.02189	28.269	1.10008e-05	0.000145646	ENSG00000163795	ZNF513	zinc finger protein 513	D
ENSG00000278685.4	-1.1513	3.22576	-1.1513	0.569857	4.66706	28.2644	1.10245e-05	0.000145873	ENSG00000278685	IQCA1L	IQ motif containing with AAA domain 1 like	E
ENSG00000173227.14	0.462628	2.48993	-0.956335	-0.826947	6.56908	28.2339	1.11826e-05	0.000147879	ENSG00000173227	SYT12	synaptotagmin 12	E
ENSG00000123992.20	-0.44905	-1.0464	3.14839	-1.7387	5.64937	28.2251	1.12286e-05	0.000148374	ENSG00000123992	DNPEP	aspartyl aminopeptidase	A
ENSG00000136381.13	0.686323	-1.10766	-3.15738	1.70446	7.38116	28.2243	1.12333e-05	0.000148374	ENSG00000136381	IREB2	iron responsive element binding protein 2	C
ENSG00000166268.11	-4.37298	-1.24288	-4.37298	-3.25601	4.68348	28.221	1.12505e-05	0.000148515	ENSG00000166268	MYRFL	myelin regulatory factor like	B
ENSG00000158710.15	-2.03064	0.0770792	2.34814	-1.10914	7.29636	28.2086	1.13158e-05	0.00014929	ENSG00000158710	TAGLN2	transgelin 2	A
ENSG00000160097.20	-2.11274	3.51714	-2.11274	1.18838	4.94861	28.2062	1.13285e-05	0.000149369	ENSG00000160097	FNDC5	fibronectin type III domain containing 5	E
ENSG00000170906.16	-4.49654	-2.49466	-4.49654	-3.13313	4.76846	28.1914	1.1407e-05	0.000150228	ENSG00000170906	NDUFA3	NADH:ubiquinone oxidoreductase subunit A3	B
ENSG00000108395.14	-2.10722	2.11103	-4.65245	-1.15131	5.19858	28.1914	1.1407e-05	0.000150228	ENSG00000108395	TRIM37	tripartite motif containing 37	E
ENSG00000114200.10	-4.11305	-0.58263	-4.11305	-3.15626	4.70686	28.1837	1.14481e-05	0.000150681	ENSG00000114200	BCHE	butyrylcholinesterase	B
ENSG00000185418.16	-7.9169	-2.16469	-4.73603	-2.18796	5.50981	28.1686	1.15287e-05	0.000151653	ENSG00000185418	TARS3	threonyl-tRNA synthetase 3	B
ENSG00000115159.16	-5.27321	-3.42504	-1.68774	-0.107045	5.79337	28.1398	1.1685e-05	0.00015362	ENSG00000115159	GPD2	glycerol-3-phosphate dehydrogenase 2	C
ENSG00000148824.19	3.37318	-1.94117	-1.73205	-1.48901	5.34487	28.1379	1.16956e-05	0.000153665	ENSG00000148824	MTG1	mitochondrial ribosome associated GTPase 1	D
ENSG00000134460.19	1.80966	-3.18629	-5.47134	-1.82336	5.21596	28.1367	1.17022e-05	0.000153665	ENSG00000134460	IL2RA	interleukin 2 receptor subunit alpha	D
ENSG00000189091.13	-1.56019	0.858168	2.97432	1.40456	8.25092	28.128	1.17496e-05	0.000154198	ENSG00000189091	SF3B3	splicing factor 3b subunit 3	A
ENSG00000172765.19	-1.89403	1.81267	3.75488	2.84798	5.98163	28.1207	1.17896e-05	0.000154633	ENSG00000172765	TMCC1	transmembrane and coiled-coil domain family 1	A
ENSG00000006327.14	-2.22631	1.0665	4.8939	-0.361579	4.82469	28.1036	1.1884e-05	0.00015578	ENSG00000006327	TNFRSF12A	TNF receptor superfamily member 12A	A
ENSG00000104765.16	1.82868	0.238047	-0.0236677	-2.47169	7.08835	28.0751	1.20435e-05	0.000157779	ENSG00000104765	BNIP3L	BCL2 interacting protein 3 like	D
ENSG00000163636.11	0.091909	2.76089	4.56154	2.0707	6.06412	28.0663	1.20929e-05	0.000158334	ENSG00000163636	PSMD6	proteasome 26S subunit, non-ATPase 6	A
ENSG00000151388.11	-5.82442	-2.47187	-3.1801	-2.394	5.83093	28.0632	1.21106e-05	0.000158474	ENSG00000151388	ADAMTS12	ADAM metallopeptidase with thrombospondin type 1 motif 12	B
ENSG00000185883.12	-2.9831	0.558768	2.07027	-2.76671	5.52572	28.0578	1.21407e-05	0.000158775	ENSG00000185883	ATP6V0C	ATPase H+ transporting V0 subunit c	A
ENSG00000084207.18	-6.35316	-2.49438	1.3218	-2.56183	5.25151	28.0434	1.22231e-05	0.00015976	ENSG00000084207	GSTP1	glutathione S-transferase pi 1	A
ENSG00000123338.13	-5.19687	-0.433495	1.11399	-1.74083	6.65196	28.0269	1.23174e-05	0.000160899	ENSG00000123338	NCKAP1L	NCK associated protein 1 like	A
ENSG00000167363.14	-7.06812	-3.27442	0.951221	-1.5097	5.69898	28.0084	1.24242e-05	0.0001622	ENSG00000167363	FN3K	fructosamine 3 kinase	A
ENSG00000187605.16	1.79003	1.80883	-4.32893	-0.130396	7.16167	27.9831	1.25718e-05	0.000164032	ENSG00000187605	TET3	tet methylcytosine dioxygenase 3	E
ENSG00000181072.12	-4.74303	-2.39643	-4.35622	-3.38322	5.78294	27.9571	1.2725e-05	0.000165858	ENSG00000181072	CHRM2	cholinergic receptor muscarinic 2	B
ENSG00000085185.16	1.76646	-3.22064	-0.146612	-1.22904	5.66709	27.9569	1.27266e-05	0.000165858	ENSG00000085185	BCORL1	BCL6 corepressor like 1	D
ENSG00000142449.13	-6.86819	0.62624	-8.11169	0.129995	5.99878	27.946	1.27911e-05	0.000166603	ENSG00000142449	FBN3	fibrillin 3	B
ENSG00000267127.7	-4.29022	2.44616	-4.29022	-0.987874	5.19585	27.9239	1.29241e-05	0.000168237	ENSG00000267127			E
ENSG00000172380.6	-0.662711	3.6527	-0.379294	1.84924	5.54637	27.9152	1.29762e-05	0.000168818	ENSG00000172380	GNG12	G protein subunit gamma 12	E
ENSG00000073536.18	-4.67625	-3.21859	-2.85182	-3.07142	5.70624	27.9109	1.30025e-05	0.000169018	ENSG00000073536	NLE1	notchless homolog 1	B
ENSG00000198099.10	4.54244	2.32768	-2.71517	0.0190096	5.09285	27.9102	1.30066e-05	0.000169018	ENSG00000198099	ADH4	alcohol dehydrogenase 4 (class II), pi polypeptide	D
ENSG00000136478.9	-2.24643	-0.720819	2.90064	-0.178808	6.50665	27.8857	1.31565e-05	0.000170867	ENSG00000136478	TEX2	testis expressed 2	A
ENSG00000115816.15	2.21622	3.14952	6.2481	3.01345	5.23189	27.8833	1.31709e-05	0.00017091	ENSG00000115816	CEBPZ	CCAAT enhancer binding protein zeta	A
ENSG00000186635.15	-3.43439	-2.84221	-8.6528	-1.36035	6.39362	27.8822	1.31775e-05	0.00017091	ENSG00000186635	ARAP1	ArfGAP with RhoGAP domain, ankyrin repeat and PH domain 1	B
ENSG00000171564.12	-0.761439	0.799022	5.94474	1.1423	5.40759	27.8814	1.31826e-05	0.00017091	ENSG00000171564	FGB	fibrinogen beta chain	A
ENSG00000197641.12	3.43434	-0.230584	-1.54077	-1.52996	5.22791	27.8795	1.31945e-05	0.000170965	ENSG00000197641	SERPINB13	serpin family B member 13	D
ENSG00000145592.14	-0.349217	0.80731	2.51632	-0.836931	8.52936	27.8687	1.32613e-05	0.000171732	ENSG00000145592	RPL37	ribosomal protein L37	A
ENSG00000275035.2	-5.00561	1.15365	-1.11066	-1.6875	5.9085	27.8626	1.32987e-05	0.000172118	ENSG00000275035	CCDC92	coiled-coil domain containing 92	E
ENSG00000131791.8	0.814636	2.32159	5.04021	1.38787	5.63443	27.86	1.33147e-05	0.000172204	ENSG00000131791	PRKAB2	protein kinase AMP-activated non-catalytic subunit beta 2	A
ENSG00000198763.3	-0.000302867	0.793634	1.73731	-0.840895	11.4075	27.8591	1.33207e-05	0.000172204	ENSG00000198763	ND2	NADH dehydrogenase subunit 2	A
ENSG00000137474.23	-1.54102	2.15462	-4.07885	-0.236175	6.22338	27.8384	1.34496e-05	0.000173771	ENSG00000137474	MYO7A	myosin VIIA	E
ENSG00000180879.14	-4.45441	-0.42044	1.82494	-2.89855	5.74405	27.8219	1.35539e-05	0.000175019	ENSG00000180879	SSR4	signal sequence receptor subunit 4	A
ENSG00000113810.16	0.436143	-2.38305	2.18662	-1.50024	6.4592	27.8179	1.3579e-05	0.000175241	ENSG00000113810	SMC4	structural maintenance of chromosomes 4	A
ENSG00000143493.13	-2.55113	2.07115	2.45232	-1.28086	5.56039	27.8164	1.35887e-05	0.000175266	ENSG00000143493	INTS7	integrator complex subunit 7	A
ENSG00000281406.2	-1.06183	-0.247006	-1.81793	3.52374	5.91781	27.8139	1.36043e-05	0.000175367	ENSG00000281406	BLACAT1	BLACAT1 overlapping LEMD1 locus	C
ENSG00000175161.14	-1.41005	1.33079	-3.36014	2.9672	5.39823	27.8044	1.36645e-05	0.000176042	ENSG00000175161	CADM2	cell adhesion molecule 2	C
ENSG00000188037.14	-1.63738	0.149186	-1.63738	3.07668	4.71508	27.7993	1.36971e-05	0.000176361	ENSG00000188037	CLCN1	chloride voltage-gated channel 1	C
ENSG00000151812.15	-0.932136	4.44528	-0.932136	1.83165	4.93038	27.786	1.37825e-05	0.000177359	ENSG00000151812	SLC35F4	solute carrier family 35 member F4	E
ENSG00000169926.11	-7.30297	-1.94626	-7.30297	0.729694	5.87391	27.7691	1.38917e-05	0.000178661	ENSG00000169926	KLF13	KLF transcription factor 13	C
ENSG00000104885.19	-1.15015	-0.332453	2.75055	-1.36983	6.23941	27.7596	1.39535e-05	0.000179355	ENSG00000104885	DOT1L	DOT1 like histone lysine methyltransferase	A
ENSG00000280759.2	-1.29931	-2.31539	-5.97971	-2.9194	5.56835	27.7166	1.4236e-05	0.000182881	ENSG00000280759	AP2A2	adaptor related protein complex 2 subunit alpha 2	B
ENSG00000166750.10	3.57601	1.89413	-2.92443	0.156038	6.34151	27.6877	1.44291e-05	0.000185256	ENSG00000166750	SLFN5	schlafen family member 5	D
ENSG00000183454.18	2.06121	-1.2991	-3.61467	-0.45777	7.11053	27.6781	1.44941e-05	0.000185984	ENSG00000183454	GRIN2A	glutamate ionotropic receptor NMDA type subunit 2A	D
ENSG00000103642.12	-3.80925	-1.53091	-6.37903	-3.31019	5.12701	27.6667	1.45709e-05	0.000186764	ENSG00000103642	LACTB	lactamase beta	B
ENSG00000102178.13	4.17695	-1.33424	-1.61644	-0.342884	5.17131	27.6666	1.45715e-05	0.000186764	ENSG00000102178	UBL4A	ubiquitin like 4A	D
ENSG00000153002.12	0.407205	3.98719	-0.401951	2.49505	5.40067	27.6653	1.45806e-05	0.000186775	ENSG00000153002	CPB1	carboxypeptidase B1	E
ENSG00000169752.17	0.487704	3.20831	-1.62085	0.504613	4.798	27.6578	1.46316e-05	0.000187321	ENSG00000169752	NRG4	neuregulin 4	E
ENSG00000135930.15	3.23635	0.102556	2.54976	1.97202	8.0578	27.6516	1.46738e-05	0.000187754	ENSG00000135930	EIF4E2	eukaryotic translation initiation factor 4E family member 2	D
ENSG00000143486.16	-6.40366	-1.86446	-3.30489	-2.41793	6.12	27.6408	1.47481e-05	0.000188598	ENSG00000143486	EIF2D	eukaryotic translation initiation factor 2D	B
ENSG00000166266.14	-4.68027	-2.94821	-3.11484	-3.35971	5.49565	27.627	1.48432e-05	0.000189706	ENSG00000166266	CUL5	cullin 5	B
ENSG00000157837.16	0.308236	0.506694	1.87571	-2.55772	6.64792	27.6164	1.49169e-05	0.000190528	ENSG00000157837	SPPL3	signal peptide peptidase like 3	A
ENSG00000180011.7	-3.73253	1.3663	-8.15008	-0.24937	6.18028	27.6153	1.49244e-05	0.000190528	ENSG00000180011	PTGR3	prostaglandin reductase 3	E
ENSG00000177084.19	-2.27931	1.17049	-4.07805	-1.74831	6.10297	27.6088	1.49701e-05	0.000190975	ENSG00000177084	POLE	DNA polymerase epsilon, catalytic subunit	E
ENSG00000139842.15	-0.448478	-0.48067	3.13287	-2.07967	5.82334	27.6067	1.49843e-05	0.000190975	ENSG00000139842	CUL4A	cullin 4A	A
ENSG00000171617.15	0.821814	1.19002	5.77878	1.65106	5.95692	27.6066	1.49849e-05	0.000190975	ENSG00000171617	ENC1	ectodermal-neural cortex 1	A
ENSG00000149925.22	0.809478	0.358007	3.28224	-1.09045	6.67409	27.5999	1.5032e-05	0.000191466	ENSG00000149925	ALDOA	aldolase, fructose-bisphosphate A	A
ENSG00000163736.4	-3.552	0.227271	1.02739	-1.92154	7.39177	27.5881	1.51149e-05	0.000192413	ENSG00000163736	PPBP	pro-platelet basic protein	A
ENSG00000179833.4	-5.28083	-1.73382	-4.54672	-2.482	5.68524	27.5802	1.51709e-05	0.000193017	ENSG00000179833	SERTAD2	SERTA domain containing 2	B
ENSG00000140365.16	-2.30301	0.311112	-0.637488	-3.07568	6.49937	27.5771	1.51926e-05	0.000193183	ENSG00000140365	COMMD4	COMM domain containing 4	E
ENSG00000167523.15	-2.57969	-3.02359	-2.12621	-3.43495	6.23179	27.5676	1.52602e-05	0.000193934	ENSG00000167523	SPATA33	spermatogenesis associated 33	B
ENSG00000134330.19	-1.26324	2.07246	0.0469639	3.43226	6.06232	27.5605	1.53108e-05	0.000194467	ENSG00000134330	IAH1	isoamyl acetate hydrolyzing esterase 1 (putative)	C
ENSG00000123243.15	-1.06253	1.74035	-3.95766	-1.05403	6.77607	27.5447	1.54241e-05	0.000195746	ENSG00000123243	ITIH5	inter-alpha-trypsin inhibitor heavy chain 5	E
ENSG00000035115.22	3.96862	1.92444	1.34448	0.143558	6.18897	27.544	1.54289e-05	0.000195746	ENSG00000035115	SH3YL1	SH3 and SYLF domain containing 1	D
ENSG00000163785.13	-0.609162	2.68679	-0.846481	-0.371556	5.82188	27.538	1.54723e-05	0.000196187	ENSG00000163785	RYK	receptor like tyrosine kinase	E
ENSG00000102763.18	-3.5364	1.28196	-2.64855	-1.38539	5.79323	27.5267	1.55537e-05	0.00019703	ENSG00000102763	VWA8	von Willebrand factor A domain containing 8	E
ENSG00000146112.12	-5.98693	-1.41024	-0.701818	-3.49311	5.32418	27.5264	1.55564e-05	0.00019703	ENSG00000146112	PPP1R18	protein phosphatase 1 regulatory subunit 18	B
ENSG00000213619.11	-0.778211	-0.0495828	-3.86108	-3.47072	5.69027	27.5226	1.55839e-05	0.000197268	ENSG00000213619	NDUFS3	NADH:ubiquinone oxidoreductase core subunit S3	E
ENSG00000177885.15	-3.34309	0.458979	3.45993	0.447257	6.00072	27.5071	1.56968e-05	0.000198585	ENSG00000177885	GRB2	growth factor receptor bound protein 2	A
ENSG00000196588.21	2.98523	-1.01877	-0.329733	-1.63902	6.12419	27.4861	1.58512e-05	0.000200358	ENSG00000196588	MRTFA	myocardin related transcription factor A	D
ENSG00000129933.21	1.63285	2.28482	-6.27471	-0.492131	6.43555	27.4856	1.58548e-05	0.000200358	ENSG00000129933	MAU2	MAU2 sister chromatid cohesion factor	E
ENSG00000213588.6	1.24907	3.80765	1.52951	2.01458	5.00722	27.462	1.60303e-05	0.000202462	ENSG00000213588	ZBTB9	zinc finger and BTB domain containing 9	E
ENSG00000189157.14	-0.836802	2.16269	-2.42986	-0.46484	6.83909	27.4598	1.60467e-05	0.000202478	ENSG00000189157	FAM47E	family with sequence similarity 47 member E	E
ENSG00000165959.12	-3.35838	1.45285	2.86459	0.000748301	6.81094	27.4594	1.60495e-05	0.000202478	ENSG00000165959	CLMN	calmin	A
ENSG00000116350.18	1.51125	0.201531	1.50053	-2.41918	7.021	27.4486	1.61305e-05	0.000203386	ENSG00000116350	SRSF4	serine and arginine rich splicing factor 4	A
ENSG00000197444.10	-5.6831	-0.502221	2.82095	-2.32298	5.46934	27.4411	1.61868e-05	0.000203981	ENSG00000197444	OGDHL	oxoglutarate dehydrogenase L	A
ENSG00000163958.14	-4.077	-1.78169	-4.077	-3.09154	4.69573	27.4282	1.62842e-05	0.000205094	ENSG00000163958	ZDHHC19	zinc finger DHHC-type palmitoyltransferase 19	B
ENSG00000168675.19	-2.19996	-1.15689	1.87005	-1.60414	8.11173	27.3976	1.65181e-05	0.000207922	ENSG00000168675	LDLRAD4	low density lipoprotein receptor class A domain containing 4	A
ENSG00000147799.12	-2.24194	-3.07219	-6.48269	-2.82919	5.23341	27.3931	1.6553e-05	0.000208245	ENSG00000147799	ARHGAP39	Rho GTPase activating protein 39	B
ENSG00000230006.10	-3.12176	-0.88296	2.15927	-2.63845	4.71934	27.3908	1.65707e-05	0.000208352	ENSG00000230006			A
ENSG00000104537.17	-3.27386	-3.65121	-6.2623	-1.97641	5.12589	27.3766	1.66809e-05	0.000209621	ENSG00000104537	ANXA13	annexin A13	B
ENSG00000229754.3	-1.00336	0.468542	2.72419	-1.80149	5.79741	27.3745	1.6697e-05	0.000209706	ENSG00000229754			A
ENSG00000170075.10	1.6435	1.17313	-0.58175	3.70316	6.3102	27.3578	1.68276e-05	0.000211228	ENSG00000170075	GPR37L1	G protein-coupled receptor 37 like 1	C
ENSG00000150764.14	3.8237	-0.0274874	-5.40447	1.14538	5.97518	27.3535	1.68615e-05	0.000211536	ENSG00000150764	DIXDC1	DIX domain containing 1	D
ENSG00000148343.19	-3.97069	2.06282	-1.15538	-1.11739	5.88292	27.351	1.68813e-05	0.000211666	ENSG00000148343	MIGA2	mitoguardin 2	E
ENSG00000135387.21	-2.49054	-0.151954	4.464	1.0998	6.41437	27.3419	1.69529e-05	0.000212444	ENSG00000135387	CAPRIN1	cell cycle associated protein 1	A
ENSG00000110148.10	-6.5335	-2.82337	-6.5335	-3.70701	5.14808	27.3307	1.70415e-05	0.000213364	ENSG00000110148	CCKBR	cholecystokinin B receptor	B
ENSG00000084731.15	4.17489	1.93746	4.27894	0.844735	5.87168	27.3302	1.70452e-05	0.000213364	ENSG00000084731	KIF3C	kinesin family member 3C	A
ENSG00000164088.18	1.3104	3.54753	3.78395	1.13779	5.31462	27.3256	1.70817e-05	0.000213702	ENSG00000164088	PPM1M	protein phosphatase, Mg2+/Mn2+ dependent 1M	A
ENSG00000198964.14	-6.85959	-2.1947	-3.8992	-2.71503	5.67657	27.3027	1.72649e-05	0.000215873	ENSG00000198964	SGMS1	sphingomyelin synthase 1	B
ENSG00000173153.17	1.01382	1.53054	5.41311	0.0919128	5.4811	27.2969	1.73117e-05	0.000216338	ENSG00000173153	ESRRA	estrogen related receptor alpha	A
ENSG00000105251.11	4.56924	-1.19915	-3.21217	1.19367	5.17247	27.2912	1.73583e-05	0.0002168	ENSG00000105251	SHD	Src homology 2 domain containing transforming protein D	D
ENSG00000197728.11	-3.44574	1.02274	-1.51856	-2.22255	6.04588	27.2829	1.74252e-05	0.000217516	ENSG00000197728	RPS26	ribosomal protein S26	E
ENSG00000276033.4	1.6818	-0.267019	2.3849	-2.58261	4.87737	27.2778	1.74664e-05	0.000217908	ENSG00000276033			A
ENSG00000139668.9	0.623676	2.55066	-0.202579	3.15176	6.5233	27.2657	1.75658e-05	0.000219008	ENSG00000139668	WDFY2	WD repeat and FYVE domain containing 2	C
ENSG00000163946.14	-4.41226	-0.344269	1.49311	-1.34156	6.62976	27.2646	1.7574e-05	0.000219008	ENSG00000163946	TASOR	transcription activation suppressor	A
ENSG00000132603.15	2.68571	0.348437	4.33246	0.0193229	5.84797	27.2626	1.75906e-05	0.000219094	ENSG00000132603	NIP7	nucleolar pre-rRNA processing protein NIP7	A
ENSG00000131873.7	-0.171968	-0.185351	-6.96864	-3.31268	5.81484	27.2334	1.78313e-05	0.000221969	ENSG00000131873	CHSY1	chondroitin sulfate synthase 1	B
ENSG00000228987.9	-3.78669	-1.72301	1.77235	-2.83176	4.86581	27.2286	1.78714e-05	0.000222345	ENSG00000228987	HLA-DRA	major histocompatibility complex, class II, DR alpha	A
ENSG00000065029.15	-0.377805	2.30262	-0.637568	-1.13502	5.37161	27.2269	1.78859e-05	0.000222402	ENSG00000065029	ZNF76	zinc finger protein 76	E
ENSG00000105835.13	-0.107883	-2.23504	-1.02268	-2.63588	7.72273	27.2031	1.80853e-05	0.000224758	ENSG00000105835	NAMPT	nicotinamide phosphoribosyltransferase	B
ENSG00000136156.15	-1.22251	1.07684	1.53464	-1.17262	8.22423	27.1851	1.82373e-05	0.000226521	ENSG00000136156	ITM2B	integral membrane protein 2B	A
ENSG00000089902.10	-3.8162	0.533928	-8.22825	0.975501	6.1964	27.164	1.84172e-05	0.000228629	ENSG00000089902	RCOR1	REST corepressor 1	C
ENSG00000105397.15	1.48156	-1.35638	-3.66766	-2.07667	6.67848	27.159	1.84604e-05	0.000229039	ENSG00000105397	TYK2	tyrosine kinase 2	D
ENSG00000198087.7	-2.8429	0.0918338	2.99223	-0.70024	5.87846	27.1327	1.86883e-05	0.000231739	ENSG00000198087	CD2AP	CD2 associated protein	A
ENSG00000186479.5	-3.82029	-3.53436	-3.33633	-2.61162	5.26342	27.1238	1.87656e-05	0.00023257	ENSG00000186479	RGS7BP	regulator of G protein signaling 7 binding protein	B
ENSG00000198542.15	-2.136	3.67486	-2.136	1.94346	5.05896	27.1214	1.87865e-05	0.0002327	ENSG00000198542	ITGBL1	integrin subunit beta like 1	E
ENSG00000160219.12	-5.43714	-2.31368	-5.43714	0.813626	5.25622	27.0902	1.90616e-05	0.000235978	ENSG00000160219	GAB3	GRB2 associated binding protein 3	B
ENSG00000174839.13	-3.59695	-2.32779	-2.76406	-2.50464	7.03134	27.057	1.93584e-05	0.00023952	ENSG00000174839	DENND6A	DENN domain containing 6A	B
ENSG00000198888.2	-0.548712	0.554008	1.45654	-1.06119	11.5725	27.0538	1.93869e-05	0.000239636	ENSG00000198888	ND1	NADH dehydrogenase subunit 1	A
ENSG00000127249.15	2.96599	-1.98282	-2.51917	0.409545	5.99608	27.0536	1.9389e-05	0.000239636	ENSG00000127249	ATP13A4	ATPase 13A4	D
ENSG00000111790.14	1.76008	1.92254	-1.06455	-1.63689	5.5256	27.0501	1.94202e-05	0.000239889	ENSG00000111790	FGFR1OP2	FGFR1 oncogene partner 2	E
ENSG00000231824.4	1.86922	3.8957	-2.57031	2.78594	5.27626	27.0377	1.95327e-05	0.000241147	ENSG00000231824	AKAIN1	A-kinase anchor inhibitor 1	E
ENSG00000154309.9	2.55851	0.641185	-1.0314	2.82816	6.90431	27.0231	1.96662e-05	0.000242661	ENSG00000154309	DISP1	dispatched RND transporter family member 1	C
ENSG00000136928.7	-0.859335	-3.94418	-3.09144	-1.7193	5.67503	27.0212	1.96835e-05	0.000242741	ENSG00000136928	GABBR2	gamma-aminobutyric acid type B receptor subunit 2	B
ENSG00000213762.12	4.43361	1.01641	0.129069	0.343784	5.29756	27.0195	1.9699e-05	0.0002428	ENSG00000213762	ZNF134	zinc finger protein 134	D
ENSG00000184497.13	-4.54792	1.40495	-0.157212	3.06531	5.87787	27.0072	1.98123e-05	0.000244062	ENSG00000184497	TMEM255B	transmembrane protein 255B	C
ENSG00000164983.9	3.82405	0.532947	-1.44782	-0.420595	6.12132	27.0015	1.98648e-05	0.000244575	ENSG00000164983	TMEM65	transmembrane protein 65	D
ENSG00000068654.17	2.68281	3.06118	0.0661129	2.59033	7.1762	26.9917	1.9956e-05	0.000245563	ENSG00000068654	POLR1A	RNA polymerase I subunit A	E
ENSG00000106086.20	3.41605	-1.03067	-0.652158	-1.19739	5.97213	26.9856	2.00126e-05	0.000246125	ENSG00000106086	PLEKHA8	pleckstrin homology domain containing A8	D
ENSG00000075275.18	-2.11835	1.34629	1.29188	-1.45154	6.97467	26.9785	2.00792e-05	0.00024681	ENSG00000075275	CELSR1	cadherin EGF LAG seven-pass G-type receptor 1	A
ENSG00000181638.20	-3.42767	1.15697	1.79526	-2.0793	5.85765	26.9718	2.0142e-05	0.000247446	ENSG00000181638	ZFP41	ZFP41 zinc finger protein	A
ENSG00000130032.17	-1.34746	1.57354	-1.49685	-1.97809	5.22909	26.9647	2.02087e-05	0.00024813	ENSG00000130032	PRRG3	proline rich and Gla domain 3	E
ENSG00000104774.13	3.17355	0.0979063	-0.411372	-1.31286	5.69379	26.9505	2.03424e-05	0.000249635	ENSG00000104774	MAN2B1	mannosidase alpha class 2B member 1	D
ENSG00000171604.12	-5.35353	0.773512	1.78714	-2.48199	5.35908	26.9397	2.04451e-05	0.000250759	ENSG00000171604	CXXC5	CXXC finger protein 5	A
ENSG00000164944.12	1.92778	2.23028	4.14676	0.947712	6.13395	26.9352	2.04872e-05	0.000251138	ENSG00000164944	VIRMA	vir like m6A methyltransferase associated	A
ENSG00000008196.13	4.60344	0.111576	-0.345548	2.41392	5.55306	26.9316	2.05219e-05	0.000251342	ENSG00000008196	TFAP2B	transcription factor AP-2 beta	D
ENSG00000165029.17	-6.93599	1.29806	-6.93599	-1.03527	5.87092	26.9303	2.05343e-05	0.000251342	ENSG00000165029	ABCA1	ATP binding cassette subfamily A member 1	E
ENSG00000105851.11	-3.53475	-2.18169	-4.28626	-2.8001	6.06089	26.93	2.05373e-05	0.000251342	ENSG00000105851	PIK3CG	phosphatidylinositol-4,5-bisphosphate 3-kinase catalytic subunit gamma	B
ENSG00000163818.20	-0.134457	3.66073	0.0183035	0.443755	5.74606	26.9257	2.05786e-05	0.000251711	ENSG00000163818	LZTFL1	leucine zipper transcription factor like 1	E
ENSG00000163872.16	-4.23661	-1.11632	-2.11598	-3.12548	6.11293	26.9226	2.0608e-05	0.000251932	ENSG00000163872	YEATS2	YEATS domain containing 2	B
ENSG00000281165.3	-0.19408	-2.92788	-6.8799	-3.05359	5.40047	26.918	2.06519e-05	0.000252332	ENSG00000281165	SLC2A6	solute carrier family 2 member 6	B
ENSG00000172845.18	-3.05247	0.976701	2.33932	-0.622953	6.70601	26.9101	2.07287e-05	0.000253133	ENSG00000172845	SP3	Sp3 transcription factor	A
ENSG00000161638.11	2.2123	0.782804	2.92089	-1.62512	5.93518	26.9036	2.07912e-05	0.000253742	ENSG00000161638	ITGA5	integrin subunit alpha 5	A
ENSG00000176658.17	-1.86909	-2.2027	-5.68447	-2.98944	6.18137	26.9026	2.08011e-05	0.000253742	ENSG00000176658	MYO1D	myosin ID	B
ENSG00000189184.12	-6.67142	-0.818812	-6.67142	-2.88814	5.48975	26.8945	2.0879e-05	0.000254554	ENSG00000189184	PCDH18	protocadherin 18	B
ENSG00000128989.11	2.88363	0.584236	0.716523	-1.35171	6.89333	26.8857	2.0965e-05	0.000255464	ENSG00000128989	ARPP19	cAMP regulated phosphoprotein 19	D
ENSG00000006747.15	-0.0790334	-2.77777	-3.59562	0.257039	7.08646	26.8785	2.10355e-05	0.000256129	ENSG00000006747	SCIN	scinderin	C
ENSG00000113387.12	0.0958503	-3.11292	-5.32212	-1.30201	6.25593	26.8778	2.10424e-05	0.000256129	ENSG00000113387	SUB1	SUB1 regulator of transcription	D
ENSG00000151229.13	-7.26418	-2.46292	-2.1898	-2.57809	5.6825	26.8751	2.10685e-05	0.000256309	ENSG00000151229	SLC2A13	solute carrier family 2 member 13	B
ENSG00000167930.17	-5.00742	2.02623	-2.63511	-1.13137	5.39165	26.8464	2.13517e-05	0.000259613	ENSG00000167930	FAM234A	family with sequence similarity 234 member A	E
ENSG00000277656.3	-1.49883	-2.96554	-5.35806	-3.38014	4.89873	26.8393	2.14227e-05	0.000260337	ENSG00000277656	GSTT1	glutathione S-transferase theta 1	B
ENSG00000158486.15	2.16398	1.75826	-2.00074	-1.42354	6.17728	26.8367	2.14485e-05	0.000260509	ENSG00000158486	DNAH3	dynein axonemal heavy chain 3	D
ENSG00000133687.16	-1.28062	-3.40354	-3.28297	-3.05598	6.30953	26.8286	2.15298e-05	0.000261356	ENSG00000133687	TMTC1	transmembrane O-mannosyltransferase targeting cadherins 1	B
ENSG00000109323.11	-5.08752	-1.65938	-4.02172	-1.96394	6.56355	26.8259	2.15569e-05	0.000261544	ENSG00000109323	MANBA	mannosidase beta	B
ENSG00000087085.16	1.43901	2.45306	4.22968	-0.0861706	5.52747	26.824	2.15754e-05	0.000261626	ENSG00000087085	ACHE	acetylcholinesterase (Cartwright blood group)	A
ENSG00000139354.11	-1.96145	1.3971	-0.829356	-1.91992	6.02251	26.7989	2.18291e-05	0.000264561	ENSG00000139354	GAS2L3	growth arrest specific 2 like 3	E
ENSG00000163050.18	-0.911976	-3.2182	-4.86606	-2.62268	5.69187	26.7908	2.19114e-05	0.000265289	ENSG00000163050	COQ8A	coenzyme Q8A	B
ENSG00000113597.18	-0.36165	3.5705	-3.75605	1.78301	5.44997	26.7907	2.19129e-05	0.000265289	ENSG00000113597	TRAPPC13	trafficking protein particle complex subunit 13	E
ENSG00000116132.12	3.17581	-0.843516	2.96619	0.326963	5.77161	26.785	2.19709e-05	0.000265848	ENSG00000116132	PRRX1	paired related homeobox 1	A
ENSG00000144648.16	3.19805	1.28714	-1.49445	-1.40165	5.49079	26.7819	2.20023e-05	0.000266086	ENSG00000144648	ACKR2	atypical chemokine receptor 2	D
ENSG00000181847.12	-5.55321	-1.24478	-8.42524	0.0506526	6.31968	26.7794	2.20285e-05	0.00026626	ENSG00000181847	TIGIT	T cell immunoreceptor with Ig and ITIM domains	C
ENSG00000104447.13	2.62062	-1.04543	-7.39338	-0.0358711	6.37192	26.7622	2.2205e-05	0.000268249	ENSG00000104447	TRPS1	transcriptional repressor GATA binding 1	D
ENSG00000113758.14	-5.45327	-1.32139	3.8748	-0.667899	5.47752	26.7603	2.2225e-05	0.000268346	ENSG00000113758	DBN1	drebrin 1	A
ENSG00000180871.8	-4.55269	-0.114218	4.48641	1.40498	5.82476	26.737	2.24675e-05	0.000271128	ENSG00000180871	CXCR2	C-X-C motif chemokine receptor 2	A
ENSG00000138741.11	-0.491552	3.37059	-3.81106	1.93913	5.63509	26.7342	2.24967e-05	0.000271335	ENSG00000138741	TRPC3	transient receptor potential cation channel subfamily C member 3	E
ENSG00000089335.22	-4.69348	-3.56606	-3.12937	-2.41681	5.39313	26.7266	2.25763e-05	0.000272149	ENSG00000089335	ZNF302	zinc finger protein 302	B
ENSG00000183137.15	-0.920986	-0.347494	-4.41333	-2.53712	6.81307	26.7065	2.27876e-05	0.00027455	ENSG00000183137	CEP57L1	centrosomal protein 57 like 1	B
ENSG00000052723.12	-5.34298	-1.2353	-5.87356	-2.06075	5.66855	26.6903	2.29608e-05	0.000276489	ENSG00000052723	SIKE1	suppressor of IKBKE 1	B
ENSG00000119681.12	-3.21653	-2.26156	-7.80548	-2.69884	5.80604	26.6876	2.29891e-05	0.000276681	ENSG00000119681	LTBP2	latent transforming growth factor beta binding protein 2	B
ENSG00000136731.13	-1.03059	-0.492502	5.4492	-0.739981	7.6069	26.6752	2.31218e-05	0.00027813	ENSG00000136731	UGGT1	UDP-glucose glycoprotein glucosyltransferase 1	A
ENSG00000163291.14	-1.39378	1.81494	-6.70415	-0.686744	6.16955	26.6662	2.3219e-05	0.000279149	ENSG00000163291	PAQR3	progestin and adipoQ receptor family member 3	E
ENSG00000254229.3	1.50391	-1.00385	2.85535	-2.26301	5.2301	26.6585	2.33027e-05	0.000280005	ENSG00000254229	FAM90A12P	Putative protein FAM90A12	A
ENSG00000166337.11	-6.5824	-2.1415	0.506336	-0.985705	6.29559	26.6436	2.34642e-05	0.000281796	ENSG00000166337	TAF10	TATA-box binding protein associated factor 10	A
ENSG00000205838.15	-3.40099	2.08131	-3.40099	2.7311	5.22639	26.6391	2.35134e-05	0.000282236	ENSG00000205838	TTC23L	tetratricopeptide repeat domain 23 like	C
ENSG00000133454.16	-4.17071	-0.503845	-8.79224	-2.16235	6.19635	26.6366	2.35416e-05	0.000282424	ENSG00000133454	MYO18B	myosin XVIIIB	B
ENSG00000099940.12	1.33499	0.248	4.41276	-0.898057	6.67803	26.6333	2.35768e-05	0.000282695	ENSG00000099940	SNAP29	synaptosome associated protein 29	A
ENSG00000171827.11	-7.0228	-1.60752	-7.0228	-2.23068	5.641	26.6248	2.36711e-05	0.000283675	ENSG00000171827	ZNF570	zinc finger protein 570	B
ENSG00000164949.8	5.44387	1.54694	-2.64269	1.12457	5.17024	26.6206	2.37169e-05	0.000284073	ENSG00000164949	GEM	GTP binding protein overexpressed in skeletal muscle	D
ENSG00000174776.12	2.38797	-0.0533279	-3.44471	-2.7009	4.82933	26.6142	2.37876e-05	0.000284768	ENSG00000174776	WDR49	WD repeat domain 49	D
ENSG00000066827.16	3.87438	2.6076	-4.68942	2.30899	6.0256	26.6076	2.38609e-05	0.00028546	ENSG00000066827	ZFAT	zinc finger and AT-hook domain containing	D
ENSG00000169925.17	-2.43342	2.05734	3.84271	0.174124	5.82039	26.6067	2.38708e-05	0.00028546	ENSG00000169925	BRD3	bromodomain containing 3	A
ENSG00000100994.12	-4.24075	-3.47405	-3.06847	-2.57564	5.28689	26.5966	2.39836e-05	0.000286656	ENSG00000100994	PYGB	glycogen phosphorylase B	B
ENSG00000184564.11	0.868146	3.09794	1.15441	-0.0477486	5.02884	26.5728	2.42499e-05	0.000289685	ENSG00000184564	SLITRK6	SLIT and NTRK like family member 6	E
ENSG00000116151.14	1.31886	2.52912	0.337406	-0.911494	6.21547	26.5708	2.42721e-05	0.000289796	ENSG00000116151	MORN1	MORN repeat containing 1	E
ENSG00000160445.11	-4.91619	2.95673	2.8746	0.401817	5.70052	26.5669	2.43162e-05	0.000290168	ENSG00000160445	ZER1	zyg-11 related cell cycle regulator	E
ENSG00000104904.12	-0.321302	0.166911	2.31855	-1.62891	7.18046	26.5496	2.45132e-05	0.000292365	ENSG00000104904	OAZ1	ornithine decarboxylase antizyme 1	A
ENSG00000125818.18	-8.49988	0.348716	1.38117	-0.962325	6.72109	26.5451	2.45649e-05	0.000292826	ENSG00000125818	PSMF1	proteasome inhibitor subunit 1	A
ENSG00000154370.16	-3.72984	0.471429	-7.61133	-1.94633	6.26434	26.5234	2.48141e-05	0.00029564	ENSG00000154370	TRIM11	tripartite motif containing 11	E
ENSG00000166126.11	3.88468	-1.16343	-4.64269	-1.09707	5.22429	26.5027	2.50533e-05	0.000298332	ENSG00000166126	AMN	amnion associated transmembrane protein	D
ENSG00000160298.18	3.92933	-0.157187	-4.15912	-0.555955	5.40891	26.4998	2.50877e-05	0.000298551	ENSG00000160298	C21orf58	chromosome 21 open reading frame 58	D
ENSG00000164144.16	3.97041	2.56321	2.5393	-0.0373707	5.32904	26.4989	2.50983e-05	0.000298551	ENSG00000164144	ARFIP1	ADP ribosylation factor interacting protein 1	D
ENSG00000139144.11	0.72566	2.91301	1.4299	0.273479	4.83887	26.4676	2.54653e-05	0.000302757	ENSG00000139144	PIK3C2G	phosphatidylinositol-4-phosphate 3-kinase catalytic subunit type 2 gamma	E
ENSG00000165694.11	-4.9142	-3.38661	-4.9142	-3.17213	4.8457	26.4612	2.55412e-05	0.000303499	ENSG00000165694	FRMD7	FERM domain containing 7	B
ENSG00000185658.14	-5.70752	-0.42194	1.24018	-0.668533	7.47986	26.4525	2.56454e-05	0.000304442	ENSG00000185658	BRWD1	bromodomain and WD repeat domain containing 1	A
ENSG00000099999.15	-5.82901	0.102505	-2.66817	1.92646	6.39291	26.4506	2.56676e-05	0.000304442	ENSG00000099999	RNF215	ring finger protein 215	C
ENSG00000107651.15	-3.41365	1.46268	-6.32444	-0.971206	5.81428	26.4505	2.56684e-05	0.000304442	ENSG00000107651	SEC23IP	SEC23 interacting protein	E
ENSG00000168702.18	1.64379	2.41657	-5.99386	-0.305654	5.55398	26.45	2.56747e-05	0.000304442	ENSG00000168702	LRP1B	LDL receptor related protein 1B	E
ENSG00000083312.19	2.4491	0.15463	-4.13781	-0.52115	6.43372	26.4378	2.58214e-05	0.00030602	ENSG00000083312	TNPO1	transportin 1	D
ENSG00000145982.13	-0.219481	1.17466	5.5189	0.108532	5.44026	26.4335	2.58729e-05	0.000306469	ENSG00000145982	FARS2	phenylalanyl-tRNA synthetase 2, mitochondrial	A
ENSG00000130147.16	0.0551582	-1.88135	-8.53495	-2.73343	6.10213	26.431	2.59028e-05	0.000306662	ENSG00000130147	SH3BP4	SH3 domain binding protein 4	D
ENSG00000237889.11	-2.93095	-2.16111	-4.44733	-2.97875	4.77399	26.4212	2.6021e-05	0.000307899	ENSG00000237889	DDX39B	DExD-box helicase 39B	B
ENSG00000131482.10	-4.22742	-2.31686	-3.5663	-2.91346	5.58162	26.4136	2.6113e-05	0.000308825	ENSG00000131482	G6PC1	glucose-6-phosphatase catalytic subunit 1	B
ENSG00000091831.25	-4.16452	-0.456535	-7.97251	-2.16598	6.28248	26.3876	2.64306e-05	0.000312417	ENSG00000091831	ESR1	estrogen receptor 1	B
ENSG00000177707.11	-0.208684	1.49376	2.86629	-1.08036	5.67906	26.3855	2.64566e-05	0.00031256	ENSG00000177707	NECTIN3	nectin cell adhesion molecule 3	A
ENSG00000240891.8	-0.975941	3.65555	-0.975941	3.63622	4.90323	26.3829	2.64881e-05	0.000312768	ENSG00000240891	PLCXD2	phosphatidylinositol specific phospholipase C X domain containing 2	C
ENSG00000174136.13	-1.97141	3.25022	-1.22286	0.514725	5.69339	26.3646	2.67148e-05	0.00031528	ENSG00000174136	RGMB	repulsive guidance molecule BMP co-receptor b	E
ENSG00000153179.13	-2.17347	-1.11484	2.19972	-1.56969	6.52909	26.3632	2.67318e-05	0.000315315	ENSG00000153179	RASSF3	Ras association domain family member 3	A
ENSG00000251247.13	-0.492811	-2.42243	-5.53353	-2.0153	6.91261	26.3608	2.67617e-05	0.000315502	ENSG00000251247	ZNF345	zinc finger protein 345	B
ENSG00000103351.13	-0.839763	1.91118	-1.7393	-1.83816	6.00884	26.3405	2.70158e-05	0.00031833	ENSG00000103351	CLUAP1	clusterin associated protein 1	E
ENSG00000167280.17	-3.327	-2.88451	-5.74689	-1.17767	5.64445	26.3353	2.70802e-05	0.000318922	ENSG00000167280	ENGASE	endo-beta-N-acetylglucosaminidase	B
ENSG00000005483.23	1.45242	1.20354	3.4256	-0.893039	6.74446	26.3288	2.71623e-05	0.000319722	ENSG00000005483	KMT2E	lysine methyltransferase 2E (inactive)	A
ENSG00000158008.10	3.92702	0.412019	-1.85103	-0.550769	5.60585	26.3275	2.71792e-05	0.000319754	ENSG00000158008	EXTL1	exostosin like glycosyltransferase 1	D
ENSG00000106526.11	-6.7412	-3.28285	0.132253	-0.828481	5.98266	26.3252	2.7208e-05	0.000319925	ENSG00000106526	ACTR3C	actin related protein 3C	A
ENSG00000182158.16	-1.70196	0.593416	3.94529	0.916948	6.14792	26.318	2.72999e-05	0.000320838	ENSG00000182158	CREB3L2	cAMP responsive element binding protein 3 like 2	A
ENSG00000065609.15	-6.83768	-0.928077	-6.83768	-2.48527	5.3584	26.2963	2.75762e-05	0.000323916	ENSG00000065609	SNAP91	synaptosome associated protein 91	B
ENSG00000154760.14	-2.2626	0.343392	3.3368	0.576058	6.5252	26.2878	2.76853e-05	0.000325027	ENSG00000154760	SLFN13	schlafen family member 13	A
ENSG00000132475.10	3.75581	1.22731	1.30539	-0.0970912	6.40833	26.2862	2.77057e-05	0.000325098	ENSG00000132475	H3-3B	H3.3 histone B	D
ENSG00000175029.17	-2.55505	-0.72939	2.60171	0.085818	7.03819	26.2768	2.78265e-05	0.000326344	ENSG00000175029	CTBP2	C-terminal binding protein 2	A
ENSG00000197978.10	-1.93337	-2.5844	-3.27833	-2.70809	6.72861	26.2736	2.78687e-05	0.000326669	ENSG00000197978	GOLGA6L9	golgin A6 family like 9	B
ENSG00000187118.14	-2.32276	1.60564	-5.88651	-1.41685	5.6188	26.2721	2.78881e-05	0.000326727	ENSG00000187118	CMC1	C-X9-C motif containing 1	E
ENSG00000176046.9	-2.30811	-2.65563	-2.1272	-3.22365	6.1774	26.268	2.79406e-05	0.000327171	ENSG00000176046	NUPR1	nuclear protein 1, transcriptional regulator	B
ENSG00000165983.15	-3.5475	-1.52478	-5.96956	-3.73923	5.1339	26.2463	2.82247e-05	0.000330261	ENSG00000165983	PTER	phosphotriesterase related	B
ENSG00000198822.11	-2.53909	-2.70771	-5.96785	-3.05642	5.1023	26.2456	2.82338e-05	0.000330261	ENSG00000198822	GRM3	glutamate metabotropic receptor 3	B
ENSG00000165775.18	-7.06306	-0.560551	0.877313	-2.50379	5.86417	26.2388	2.8322e-05	0.00033112	ENSG00000165775	FUNDC2	FUN14 domain containing 2	A
ENSG00000049192.15	0.504843	-2.20078	-7.19455	-3.10277	5.60294	26.2303	2.84353e-05	0.000332272	ENSG00000049192	ADAMTS6	ADAM metallopeptidase with thrombospondin type 1 motif 6	D
ENSG00000125861.16	-2.14631	1.21743	4.96848	-0.370155	4.7902	26.2146	2.86425e-05	0.000334519	ENSG00000125861	GFRA4	GDNF family receptor alpha 4	A
ENSG00000111145.8	-3.67738	-0.858214	-1.5367	-3.70507	5.67938	26.2066	2.87491e-05	0.000335591	ENSG00000111145	ELK3	ETS transcription factor ELK3	B
ENSG00000122085.17	-4.50691	-0.0213281	2.52257	-1.83466	6.02548	26.1948	2.89073e-05	0.000337262	ENSG00000122085	MTERF4	mitochondrial transcription termination factor 4	A
ENSG00000272031.3	-4.25073	-3.80359	-3.01545	-3.10311	5.32662	26.1933	2.89271e-05	0.000337318	ENSG00000272031	ANKRD34A	ankyrin repeat domain 34A	B
ENSG00000115808.12	3.04699	-0.751131	-0.133835	-1.3316	6.01771	26.1749	2.91761e-05	0.000339951	ENSG00000115808	STRN	striatin	D
ENSG00000074603.19	-4.15831	0.92349	-4.55087	0.359411	6.51319	26.1744	2.91831e-05	0.000339951	ENSG00000074603	DPP8	dipeptidyl peptidase 8	E
ENSG00000171475.14	-4.1213	-2.8564	-7.41061	-2.08213	5.70142	26.1703	2.92379e-05	0.000340413	ENSG00000171475	WIPF2	WAS/WASL interacting protein family member 2	B
ENSG00000023902.14	-3.63886	0.698158	3.22448	-0.536202	5.90882	26.1678	2.9272e-05	0.000340633	ENSG00000023902	PLEKHO1	pleckstrin homology domain containing O1	A
ENSG00000085449.15	-5.1748	-2.23874	-7.42878	-1.85721	5.67574	26.1632	2.93353e-05	0.000341194	ENSG00000085449	WDFY1	WD repeat and FYVE domain containing 1	B
ENSG00000166111.10	-1.88942	1.5535	-1.19506	2.58277	7.02504	26.1581	2.94047e-05	0.000341824	ENSG00000166111	SVOP	SV2 related protein	C
ENSG00000114423.23	-3.09747	0.238413	4.45284	-0.813085	6.1741	26.1546	2.94529e-05	0.000342208	ENSG00000114423	CBLB	Cbl proto-oncogene B	A
ENSG00000139055.7	-4.78938	-3.60189	-4.78938	-2.0237	4.68106	26.1493	2.95247e-05	0.000342765	ENSG00000139055	ERP27	endoplasmic reticulum protein 27	B
ENSG00000198722.15	-2.08573	-3.16097	-1.51264	-2.78226	6.4475	26.1488	2.95314e-05	0.000342765	ENSG00000198722	UNC13B	unc-13 homolog B	B
ENSG00000235067.10	-4.62554	-2.08177	-4.62554	-2.84139	4.85316	26.1459	2.95714e-05	0.000343052	ENSG00000235067	TUBB	tubulin beta class I	B
ENSG00000047410.14	-0.939854	-3.73578	-2.3024	-1.77722	6.62112	26.1392	2.96631e-05	0.000343939	ENSG00000047410	TPR	translocated promoter region, nuclear basket protein	B
ENSG00000161800.13	-6.9002	-0.822514	-4.19821	-2.94931	5.37736	26.1302	2.97877e-05	0.000345206	ENSG00000161800	RACGAP1	Rac GTPase activating protein 1	B
ENSG00000077157.23	-3.68462	-0.647062	-3.70994	-1.30357	7.69184	26.1229	2.98891e-05	0.000346202	ENSG00000077157	PPP1R12B	protein phosphatase 1 regulatory subunit 12B	B
ENSG00000196110.8	-5.51644	-2.95898	-1.64437	-2.06258	6.12109	26.1201	2.99282e-05	0.000346477	ENSG00000196110	ZNF699	zinc finger protein 699	B
ENSG00000262024.6	-1.47563	2.36496	-0.837704	-0.293308	5.04092	26.118	2.99567e-05	0.000346577	ENSG00000262024	TCF20	transcription factor 20	E
ENSG00000121446.20	-0.599236	-2.1564	-3.38268	1.42325	6.2759	26.1171	2.99702e-05	0.000346577	ENSG00000121446	RGSL1	regulator of G protein signaling like 1	C
ENSG00000138670.19	-5.99116	0.94752	-3.28733	-0.448165	6.56889	26.1156	2.99909e-05	0.000346577	ENSG00000138670	RASGEF1B	RasGEF domain family member 1B	E
ENSG00000168556.7	-3.96071	-3.23829	-6.25384	-3.21489	5.22033	26.115	2.99985e-05	0.000346577	ENSG00000168556	ING2	inhibitor of growth family member 2	B
ENSG00000130234.13	-2.60959	2.25634	-4.97862	-0.876136	5.59007	26.1012	3.01924e-05	0.000348495	ENSG00000130234	ACE2	angiotensin converting enzyme 2	E
ENSG00000047578.14	-2.63713	-2.06754	-3.7796	-2.77814	5.90481	26.101	3.01955e-05	0.000348495	ENSG00000047578	KATNIP	katanin interacting protein	B
ENSG00000153885.15	-2.6661	2.27842	3.23427	-0.559849	5.61503	26.0885	3.03711e-05	0.000350342	ENSG00000153885	KCTD15	potassium channel tetramerization domain containing 15	A
ENSG00000102024.19	-4.45376	-1.25732	1.6552	-2.88661	4.85511	26.0673	3.06716e-05	0.000353627	ENSG00000102024	PLS3	plastin 3	A
ENSG00000126778.12	0.891289	3.69837	-2.98174	0.754952	5.33868	26.0626	3.0738e-05	0.000354211	ENSG00000126778	SIX1	SIX homeobox 1	E
ENSG00000111605.18	-2.57092	2.59002	0.568099	-1.1215	5.94067	26.0601	3.07741e-05	0.000354271	ENSG00000111605	CPSF6	cleavage and polyadenylation specific factor 6	E
ENSG00000107929.16	-0.834549	1.09604	-1.81911	2.4088	6.87185	26.06	3.07747e-05	0.000354271	ENSG00000107929	LARP4B	La ribonucleoprotein 4B	C
ENSG00000150760.13	4.90103	1.50773	-4.79874	2.3556	5.7214	26.0481	3.09464e-05	0.000356065	ENSG00000150760	DOCK1	dedicator of cytokinesis 1	D
ENSG00000174238.16	-3.99029	-1.38238	2.62826	-1.16553	5.94518	26.0436	3.10108e-05	0.000356578	ENSG00000174238	PITPNA	phosphatidylinositol transfer protein alpha	A
ENSG00000117586.11	-5.68121	0.534985	3.28964	-1.84666	5.63429	26.0428	3.10226e-05	0.000356578	ENSG00000117586	TNFSF4	TNF superfamily member 4	A
ENSG00000114349.10	1.94836	1.82453	-7.10513	-0.894287	5.75527	26.0249	3.12804e-05	0.000359357	ENSG00000114349	GNAT1	G protein subunit alpha transducin 1	E
ENSG00000140471.17	-2.66539	-1.04868	-6.15019	1.7436	5.92244	26.0107	3.14873e-05	0.00036155	ENSG00000140471	LINS1	lines homolog 1	C
ENSG00000060718.22	-6.31782	-3.61307	-6.31782	-3.39846	5.05375	26.0031	3.15984e-05	0.00036264	ENSG00000060718	COL11A1	collagen type XI alpha 1 chain	B
ENSG00000169062.15	-1.62224	1.26618	3.06031	-1.38649	5.87087	25.9959	3.17049e-05	0.000363677	ENSG00000169062	UPF3A	UPF3A regulator of nonsense mediated mRNA decay	A
ENSG00000154114.13	0.0468556	-1.59116	0.170148	-3.58292	5.84244	25.9879	3.18232e-05	0.000364848	ENSG00000154114	TBCEL	tubulin folding cofactor E like	A
ENSG00000173674.11	-1.28544	2.51928	2.88615	-1.01259	5.9637	25.9705	3.20815e-05	0.000367622	ENSG00000173674	EIF1AX	eukaryotic translation initiation factor 1A X-linked	A
ENSG00000136279.21	3.99494	-0.742916	1.30396	0.0538685	6.93877	25.9654	3.21563e-05	0.000368292	ENSG00000136279	DBNL	drebrin like	D
ENSG00000215474.8	-3.1553	-1.21996	2.51778	-2.47141	5.22109	25.9624	3.22015e-05	0.000368621	ENSG00000215474	SKOR2	SKI family transcriptional corepressor 2	A
ENSG00000183023.19	-4.08461	-1.59629	-4.42243	-1.48577	6.95997	25.9541	3.23261e-05	0.00036986	ENSG00000183023	SLC8A1	solute carrier family 8 member A1	B
ENSG00000127415.13	0.955994	2.52278	-1.95035	3.41683	5.00322	25.9467	3.2438e-05	0.00037095	ENSG00000127415	IDUA	alpha-L-iduronidase	C
ENSG00000047188.16	-3.13678	2.53421	-4.93114	1.04236	5.92745	25.93	3.26904e-05	0.000373647	ENSG00000047188	YTHDC2	YTH N6-methyladenosine RNA binding protein C2	E
ENSG00000158966.16	-1.39103	1.22298	4.64242	0.404796	5.85632	25.9189	3.28587e-05	0.00037538	ENSG00000158966	CACHD1	cache domain containing 1	A
ENSG00000138356.14	-4.60999	-3.86326	-1.68121	0.0368436	4.97346	25.9013	3.31283e-05	0.000378269	ENSG00000138356	AOX1	aldehyde oxidase 1	B
ENSG00000116874.12	-5.18237	1.16327	-5.18237	-1.85574	5.29474	25.8885	3.33263e-05	0.000380336	ENSG00000116874	WARS2	tryptophanyl tRNA synthetase 2, mitochondrial	E
ENSG00000146463.12	-3.53959	-0.541392	-4.96516	-2.28823	5.8662	25.8858	3.33678e-05	0.000380616	ENSG00000146463	ZMYM4	zinc finger MYM-type containing 4	B
ENSG00000008869.12	-4.48761	0.591284	4.16524	-0.471705	5.83781	25.8761	3.3518e-05	0.000382136	ENSG00000008869	HEATR5B	HEAT repeat containing 5B	A
ENSG00000163644.15	-1.00856	2.69654	-1.87308	1.19612	6.59839	25.867	3.36605e-05	0.000383566	ENSG00000163644	PPM1K	protein phosphatase, Mg2+/Mn2+ dependent 1K	E
ENSG00000154473.18	3.44156	0.623022	-2.70459	-1.24157	6.04764	25.8508	3.39141e-05	0.00038626	ENSG00000154473	BUB3	BUB3 mitotic checkpoint protein	D
ENSG00000104894.12	-1.48286	1.23667	3.82867	-0.605078	6.34279	25.8395	3.40929e-05	0.0003881	ENSG00000104894	CD37	CD37 molecule	A
ENSG00000140945.17	3.09226	3.68893	3.39058	3.15821	6.24435	25.8361	3.41466e-05	0.0003885	ENSG00000140945	CDH13	cadherin 13	E
ENSG00000058866.15	-4.48127	1.00453	-2.18647	-1.56676	5.84532	25.8351	3.41626e-05	0.0003885	ENSG00000058866	DGKG	diacylglycerol kinase gamma	E
ENSG00000138792.10	-7.00344	-3.46101	-3.36849	-2.66145	5.49117	25.8301	3.42411e-05	0.000389196	ENSG00000138792	ENPEP	glutamyl aminopeptidase	B
ENSG00000276848.4	-4.22968	-4.22968	-4.22968	-0.32056	5.08692	25.8251	3.4321e-05	0.000389907	ENSG00000276848			B
ENSG00000197496.6	3.67164	0.561143	-2.28598	-1.07035	5.47928	25.823	3.43549e-05	0.000390095	ENSG00000197496	SLC2A10	solute carrier family 2 member 10	D
ENSG00000147403.18	0.313853	0.161757	2.65745	-1.16436	7.97155	25.8106	3.45532e-05	0.000392149	ENSG00000147403	RPL10	ribosomal protein L10	A
ENSG00000167005.14	0.48019	-1.01229	3.87774	0.999659	5.64013	25.7985	3.47467e-05	0.000394111	ENSG00000167005	NUDT21	nudix hydrolase 21	A
ENSG00000153187.21	-0.103153	-0.0838024	1.8576	2.436	7.31024	25.7976	3.47623e-05	0.000394111	ENSG00000153187	HNRNPU	heterogeneous nuclear ribonucleoprotein U	C
ENSG00000073711.11	-5.0852	-1.91368	-7.63109	-2.53702	5.69411	25.7965	3.47786e-05	0.000394111	ENSG00000073711	PPP2R3A	protein phosphatase 2 regulatory subunit B''alpha	B
ENSG00000151553.15	-0.859327	3.27084	-2.90091	2.6464	5.46628	25.7933	3.48304e-05	0.000394499	ENSG00000151553	FHIP2A	FHF complex subunit HOOK interacting protein 2A	E
ENSG00000198925.12	0.895047	-2.79719	-1.3878	-2.37243	5.65157	25.7606	3.53631e-05	0.000400331	ENSG00000198925	ATG9A	autophagy related 9A	D
ENSG00000154146.13	-2.18152	0.185827	1.80433	-1.30516	7.5711	25.757	3.54225e-05	0.000400801	ENSG00000154146	NRGN	neurogranin	A
ENSG00000165055.16	-3.72516	-0.629129	-4.56339	1.39308	6.55202	25.7516	3.55112e-05	0.000401603	ENSG00000165055	METTL2B	methyltransferase 2B, methylcytidine	C
ENSG00000158195.11	-2.52953	-1.49372	-1.02325	-3.49264	6.46484	25.7381	3.57353e-05	0.000403935	ENSG00000158195	WASF2	WASP family member 2	B
ENSG00000276836.4	4.63427	0.723114	-2.23604	1.71468	5.28403	25.7274	3.59128e-05	0.000405737	ENSG00000276836	ARHGAP27	Rho GTPase activating protein 27	D
ENSG00000198055.11	2.32787	-0.468493	-1.65896	-2.46318	5.66972	25.7195	3.60445e-05	0.000407021	ENSG00000198055	GRK6	G protein-coupled receptor kinase 6	D
ENSG00000136603.15	-0.722924	2.34961	-2.51726	-0.409594	5.81699	25.7124	3.61632e-05	0.000408156	ENSG00000136603	SKIL	SKI like proto-oncogene	E
ENSG00000169129.16	2.38602	-1.81011	-6.46123	-1.49495	5.58955	25.7066	3.6261e-05	0.000409054	ENSG00000169129	AFAP1L2	actin filament associated protein 1 like 2	D
ENSG00000163463.13	-4.07428	-1.86194	-2.43649	-3.12653	5.28859	25.7042	3.6301e-05	0.0004093	ENSG00000163463	KRTCAP2	keratinocyte associated protein 2	B
ENSG00000136935.14	-4.66089	1.28506	3.72477	-0.648217	5.21527	25.6959	3.64407e-05	0.00041067	ENSG00000136935	GOLGA1	golgin A1	A
ENSG00000148843.15	-4.71497	0.00846003	-7.53549	-1.75565	5.83117	25.689	3.65578e-05	0.000411784	ENSG00000148843	PDCD11	programmed cell death 11	E
ENSG00000184156.17	3.29192	-0.276604	-2.37713	-0.55261	6.00926	25.6866	3.6599e-05	0.000412041	ENSG00000184156	KCNQ3	potassium voltage-gated channel subfamily Q member 3	D
ENSG00000136099.13	-1.27456	-1.29706	-4.89224	2.66886	5.54112	25.6817	3.66818e-05	0.000412766	ENSG00000136099	PCDH8	protocadherin 8	C
[truncated: 2,986 more rows]
