# Supplementary material for: Variation in antiviral immunity and inflammation pathways precedes HIV-1 infection in a high-risk African cohort
Source: J Clin Invest. 2026 Feb 12;136(7):e195172. doi: 10.1172/JCI195172 (PMC13038197; doi:10.1172/JCI195172)
Supplement: Supplemental table 2 [file jci-136-195172-s140.xlsx]

## Sheet: Differential gene expression an
ensemble	logFC (Cases vs Controls)	logCPM	LR	PValue	FDR	geneID	symbol	geneName	legend	legend with total genes per group
ENSG00000163743.14	12.6135	8.69828	119.147	9.72337e-28	2.44533e-23	ENSG00000163743	RCHY1	ring finger and CHY zinc finger domain containing 1	up	up (2721 genes)
ENSG00000140386.13	11.0045	8.88534	116.983	2.89583e-27	3.64136e-23	ENSG00000140386	SCAPER	S-phase cyclin A associated protein in the ER	up	up (2721 genes)
ENSG00000132361.18	12.0423	6.84667	114.3	1.12023e-26	8.15647e-23	ENSG00000132361	CLUH	clustered mitochondria homolog	up	up (2721 genes)
ENSG00000087206.17	12.295	8.35835	114.009	1.2973e-26	8.15647e-23	ENSG00000087206	UIMC1	ubiquitin interaction motif containing 1	up	up (2721 genes)
ENSG00000094916.16	11.4096	9.22658	109.149	1.50502e-25	7.56994e-22	ENSG00000094916	CBX5	chromobox 5	up	up (2721 genes)
ENSG00000171195.11	11.1304	6.36871	105.005	1.21849e-24	5.10731e-21	ENSG00000171195	MUC7	mucin 7, secreted	up	up (2721 genes)
ENSG00000197063.11	11.1702	6.39999	102.385	4.57067e-24	1.60091e-20	ENSG00000197063	MAFG	MAF bZIP transcription factor G	up	up (2721 genes)
ENSG00000182170.3	10.2562	6.91539	102.171	5.09256e-24	1.60091e-20	ENSG00000182170	MRGPRG	MAS related GPR family member G	up	up (2721 genes)
ENSG00000124151.19	11.2213	6.67078	98.5085	3.23639e-23	9.04354e-20	ENSG00000124151	NCOA3	nuclear receptor coactivator 3	up	up (2721 genes)
ENSG00000185942.13	9.9782	10.8439	97.3258	5.8809e-23	1.47899e-19	ENSG00000185942	NKAIN3	sodium/potassium transporting ATPase interacting 3	up	up (2721 genes)
ENSG00000228433.2	7.79278	5.05138	91.9661	8.81724e-22	2.01137e-18	ENSG00000228433	OR7E23P	olfactory receptor family 7 subfamily E member 23 pseudogene	up	up (2721 genes)
ENSG00000166949.17	10.4978	7.05139	91.7984	9.59736e-22	2.01137e-18	ENSG00000166949	SMAD3	SMAD family member 3	up	up (2721 genes)
ENSG00000135124.16	10.9354	7.15634	89.7706	2.67443e-21	5.17379e-18	ENSG00000135124	P2RX4	purinergic receptor P2X 4	up	up (2721 genes)
ENSG00000227500.11	10.7149	6.17078	89.0422	3.86475e-21	6.94247e-18	ENSG00000227500	SCAMP4	secretory carrier membrane protein 4	up	up (2721 genes)
ENSG00000104660.19	8.85812	7.14308	88.8216	4.3208e-21	7.24426e-18	ENSG00000104660	LEPROTL1	leptin receptor overlapping transcript like 1	up	up (2721 genes)
ENSG00000273079.7	10.3799	8.06022	88.0767	6.29664e-21	9.89714e-18	ENSG00000273079	GRIN2B	glutamate ionotropic receptor NMDA type subunit 2B	up	up (2721 genes)
ENSG00000150867.14	9.2342	7.16612	87.873	6.97947e-21	1.03251e-17	ENSG00000150867	PIP4K2A	phosphatidylinositol-5-phosphate 4-kinase type 2 alpha	up	up (2721 genes)
ENSG00000088367.23	9.46089	7.82828	87.0766	1.04397e-20	1.4586e-17	ENSG00000088367	EPB41L1	erythrocyte membrane protein band 4.1 like 1	up	up (2721 genes)
ENSG00000276143.1	9.06474	6.22564	85.5817	2.22323e-20	2.94274e-17	ENSG00000276143			up	up (2721 genes)
ENSG00000105963.15	8.50476	6.74393	82.186	1.23865e-19	1.55754e-16	ENSG00000105963	ADAP1	ArfGAP with dual PH domains 1	up	up (2721 genes)
ENSG00000269343.9	8.56601	5.6809	81.8093	1.49875e-19	1.73842e-16	ENSG00000269343	ZNF587B	zinc finger protein 587B	up	up (2721 genes)
ENSG00000072501.19	8.83243	6.34591	81.7805	1.52075e-19	1.73842e-16	ENSG00000072501	SMC1A	structural maintenance of chromosomes 1A	up	up (2721 genes)
ENSG00000197150.13	8.23736	6.95764	81.4836	1.76724e-19	1.93236e-16	ENSG00000197150	ABCB8	ATP binding cassette subfamily B member 8	up	up (2721 genes)
ENSG00000197415.12	8.80131	6.09146	81.0992	2.14671e-19	2.24949e-16	ENSG00000197415	VEPH1	ventricular zone expressed PH domain containing 1	up	up (2721 genes)
ENSG00000223495.2	8.82399	6.61926	80.7185	2.60272e-19	2.61823e-16	ENSG00000223495			up	up (2721 genes)
ENSG00000007314.12	8.51172	6.43715	80.1134	3.53529e-19	3.41958e-16	ENSG00000007314	SCN4A	sodium voltage-gated channel alpha subunit 4	up	up (2721 genes)
ENSG00000078668.14	8.07463	5.58851	79.9741	3.79347e-19	3.53341e-16	ENSG00000078668	VDAC3	voltage dependent anion channel 3	up	up (2721 genes)
ENSG00000080200.10	9.48506	6.85242	79.2047	5.59979e-19	5.0245e-16	ENSG00000080200	CRYBG3	crystallin beta-gamma domain containing 3	up	up (2721 genes)
ENSG00000136197.14	7.57634	5.39162	79.1373	5.79389e-19	5.0245e-16	ENSG00000136197	C7orf25	chromosome 7 open reading frame 25	up	up (2721 genes)
ENSG00000120885.22	9.0781	7.31458	78.624	7.51303e-19	6.29817e-16	ENSG00000120885	CLU	clusterin	up	up (2721 genes)
ENSG00000175164.16	8.94187	7.7245	78.4885	8.0465e-19	6.52779e-16	ENSG00000175164	ABO	ABO, alpha 1-3-N-acetylgalactosaminyltransferase and alpha 1-3-galactosyltransferase	up	up (2721 genes)
ENSG00000213645.2	7.65185	5.58612	76.8385	1.85521e-18	1.43457e-15	ENSG00000213645			up	up (2721 genes)
ENSG00000136848.19	9.1599	8.00751	76.8098	1.88241e-18	1.43457e-15	ENSG00000136848	DAB2IP	DAB2 interacting protein	up	up (2721 genes)
ENSG00000197408.10	7.75762	5.65916	74.9096	4.92763e-18	3.64485e-15	ENSG00000197408	CYP2B6	cytochrome P450 family 2 subfamily B member 6	up	up (2721 genes)
ENSG00000165685.9	7.8457	5.87342	74.8128	5.17533e-18	3.71869e-15	ENSG00000165685	TMEM52B	transmembrane protein 52B	up	up (2721 genes)
ENSG00000257923.12	8.11809	6.94796	74.2763	6.79142e-18	4.74437e-15	ENSG00000257923	CUX1	cut like homeobox 1	up	up (2721 genes)
ENSG00000121680.16	6.56767	5.15303	73.866	8.36039e-18	5.68258e-15	ENSG00000121680	PEX16	peroxisomal biogenesis factor 16	up	up (2721 genes)
ENSG00000196924.19	9.34555	6.92412	73.7958	8.663e-18	5.73331e-15	ENSG00000196924	FLNA	filamin A	up	up (2721 genes)
ENSG00000213642.3	7.6913	5.86796	73.7168	9.01695e-18	5.81455e-15	ENSG00000213642			up	up (2721 genes)
ENSG00000205238.12	7.58685	6.30503	72.9487	1.33063e-17	8.36601e-15	ENSG00000205238	SPDYE2	speedy/RINGO cell cycle regulator family member E2	up	up (2721 genes)
ENSG00000165046.13	7.37271	5.56375	72.8684	1.38591e-17	8.50101e-15	ENSG00000165046	LETM2	leucine zipper and EF-hand containing transmembrane protein 2	up	up (2721 genes)
ENSG00000167757.14	6.56077	5.10081	72.4509	1.71242e-17	1.02537e-14	ENSG00000167757	KLK11	kallikrein related peptidase 11	up	up (2721 genes)
ENSG00000159335.18	7.65683	5.92299	72.3912	1.76496e-17	1.03226e-14	ENSG00000159335	PTMS	parathymosin	up	up (2721 genes)
ENSG00000137513.11	9.27817	7.43164	71.8963	2.26812e-17	1.28115e-14	ENSG00000137513	NARS2	asparaginyl-tRNA synthetase 2, mitochondrial	up	up (2721 genes)
ENSG00000151655.19	7.16053	5.55872	71.8753	2.2924e-17	1.28115e-14	ENSG00000151655	ITIH2	inter-alpha-trypsin inhibitor heavy chain 2	up	up (2721 genes)
ENSG00000165899.12	7.5344	5.92321	71.4611	2.82772e-17	1.54596e-14	ENSG00000165899	OTOGL	otogelin like	up	up (2721 genes)
ENSG00000213328.3	6.85202	5.42033	71.3642	2.97019e-17	1.5893e-14	ENSG00000213328			up	up (2721 genes)
ENSG00000166501.14	8.75915	7.06832	71.3108	3.05158e-17	1.59884e-14	ENSG00000166501	PRKCB	protein kinase C beta	up	up (2721 genes)
ENSG00000160185.15	6.69009	5.31067	71.2172	3.1998e-17	1.61809e-14	ENSG00000160185	UBASH3A	ubiquitin associated and SH3 domain containing A	up	up (2721 genes)
ENSG00000133401.16	9.06955	7.91161	71.2067	3.217e-17	1.61809e-14	ENSG00000133401	PDZD2	PDZ domain containing 2	up	up (2721 genes)
ENSG00000234980.1	7.36652	5.86463	71.025	3.5272e-17	1.73933e-14	ENSG00000234980			up	up (2721 genes)
ENSG00000160883.11	7.32106	5.5555	70.8411	3.87189e-17	1.87258e-14	ENSG00000160883	HK3	hexokinase 3	up	up (2721 genes)
ENSG00000166012.17	8.90533	7.41787	70.3609	4.93904e-17	2.34362e-14	ENSG00000166012	TAF1D	TATA-box binding protein associated factor, RNA polymerase I subunit D	up	up (2721 genes)
ENSG00000248109.3	7.03174	5.67107	69.1898	8.94309e-17	4.165e-14	ENSG00000248109	MARCOL	MARCO like	up	up (2721 genes)
ENSG00000118420.17	8.4924	6.5851	68.7781	1.10191e-16	5.03852e-14	ENSG00000118420	UBE3D	ubiquitin protein ligase E3D	up	up (2721 genes)
ENSG00000250712.1	7.19806	5.95826	68.7231	1.13304e-16	5.08836e-14	ENSG00000250712	LOC391713	tripartite motif-containing 75 pseudogene	up	up (2721 genes)
ENSG00000131507.11	7.22423	6.14898	68.2362	1.45038e-16	6.39924e-14	ENSG00000131507	NDFIP1	Nedd4 family interacting protein 1	up	up (2721 genes)
ENSG00000105664.11	6.89131	5.55182	68.1263	1.53355e-16	6.64951e-14	ENSG00000105664	COMP	cartilage oligomeric matrix protein	up	up (2721 genes)
ENSG00000034533.12	7.26286	5.74677	67.8839	1.73413e-16	7.39178e-14	ENSG00000034533	ASTE1	asteroid homolog 1	up	up (2721 genes)
ENSG00000178397.13	7.15001	5.93081	67.7974	1.81191e-16	7.59461e-14	ENSG00000178397	FAM220A	family with sequence similarity 220 member A	up	up (2721 genes)
ENSG00000107282.9	6.67615	5.12285	67.5999	2.00276e-16	8.25694e-14	ENSG00000107282	APBA1	amyloid beta precursor protein binding family A member 1	up	up (2721 genes)
ENSG00000154305.18	7.37703	6.52077	67.4277	2.18556e-16	8.86527e-14	ENSG00000154305	MIA3	MIA SH3 domain ER export factor 3	up	up (2721 genes)
ENSG00000105738.11	8.6256	7.39403	67.2832	2.35179e-16	9.38814e-14	ENSG00000105738	SIPA1L3	signal induced proliferation associated 1 like 3	up	up (2721 genes)
ENSG00000140443.15	7.76153	7.46181	67.1984	2.45519e-16	9.64776e-14	ENSG00000140443	IGF1R	insulin like growth factor 1 receptor	up	up (2721 genes)
ENSG00000087301.9	6.47889	5.46599	66.8739	2.89437e-16	1.11986e-13	ENSG00000087301	TXNDC16	thioredoxin domain containing 16	up	up (2721 genes)
ENSG00000137807.16	7.55591	6.89813	66.7716	3.04856e-16	1.1492e-13	ENSG00000137807	KIF23	kinesin family member 23	up	up (2721 genes)
ENSG00000147168.14	7.04911	5.70574	66.7632	3.0616e-16	1.1492e-13	ENSG00000147168	IL2RG	interleukin 2 receptor subunit gamma	up	up (2721 genes)
ENSG00000135870.12	7.89365	6.8849	66.522	3.46018e-16	1.27971e-13	ENSG00000135870	RC3H1	ring finger and CCCH-type domains 1	up	up (2721 genes)
ENSG00000167261.14	8.33956	5.53217	66.1684	4.13991e-16	1.50891e-13	ENSG00000167261	DPEP2	dipeptidase 2	up	up (2721 genes)
ENSG00000169919.17	7.1224	5.71321	66.0018	4.50505e-16	1.6008e-13	ENSG00000169919	GUSB	glucuronidase beta	up	up (2721 genes)
ENSG00000110060.9	6.94556	5.88703	65.9956	4.51932e-16	1.6008e-13	ENSG00000110060	PUS3	pseudouridine synthase 3	up	up (2721 genes)
ENSG00000196369.12	8.70902	6.61922	65.4177	6.05936e-16	2.11648e-13	ENSG00000196369	SRGAP2B	SLIT-ROBO Rho GTPase activating protein 2B	up	up (2721 genes)
ENSG00000165973.19	5.6729	5.04131	65.1335	6.99924e-16	2.41129e-13	ENSG00000165973	NELL1	neural EGFL like 1	up	up (2721 genes)
ENSG00000183255.12	6.47793	5.32098	64.8742	7.98338e-16	2.71316e-13	ENSG00000183255	PTTG1IP	PTTG1 interacting protein	up	up (2721 genes)
ENSG00000196935.10	8.40009	8.06219	64.6619	8.89158e-16	2.98152e-13	ENSG00000196935	SRGAP1	SLIT-ROBO Rho GTPase activating protein 1	up	up (2721 genes)
ENSG00000163041.13	7.7634	6.92194	64.0774	1.19627e-15	3.95375e-13	ENSG00000163041	H3-3A	H3.3 histone A	up	up (2721 genes)
ENSG00000085276.19	6.91186	5.80079	64.054	1.21054e-15	3.95375e-13	ENSG00000085276	MECOM	MDS1 and EVI1 complex locus	up	up (2721 genes)
ENSG00000106004.5	7.18771	5.51314	64.026	1.2279e-15	3.95904e-13	ENSG00000106004	HOXA5	homeobox A5	up	up (2721 genes)
ENSG00000198855.7	6.78357	6.07633	63.969	1.2639e-15	4.02352e-13	ENSG00000198855	FICD	FIC domain protein adenylyltransferase	up	up (2721 genes)
ENSG00000170180.22	6.34984	6.64451	63.4461	1.64817e-15	5.18123e-13	ENSG00000170180	GYPA	glycophorin A (MNS blood group)	up	up (2721 genes)
ENSG00000198873.12	7.89884	5.7604	63.3514	1.72933e-15	5.36924e-13	ENSG00000198873	GRK5	G protein-coupled receptor kinase 5	up	up (2721 genes)
ENSG00000163877.11	7.66521	6.6646	62.7515	2.34508e-15	7.19223e-13	ENSG00000163877	SNIP1	Smad nuclear interacting protein 1	up	up (2721 genes)
ENSG00000176678.6	8.06756	6.17616	62.6843	2.42644e-15	7.35212e-13	ENSG00000176678	FOXL1	forkhead box L1	up	up (2721 genes)
ENSG00000123500.10	5.81161	5.29728	62.4867	2.68248e-15	8.03116e-13	ENSG00000123500	COL10A1	collagen type X alpha 1 chain	up	up (2721 genes)
ENSG00000175066.16	8.33261	6.97443	62.4188	2.77659e-15	8.11327e-13	ENSG00000175066	GK5	glycerol kinase 5	up	up (2721 genes)
ENSG00000181555.22	7.83359	7.15051	62.4078	2.79213e-15	8.11327e-13	ENSG00000181555	SETD2	SET domain containing 2, histone lysine methyltransferase	up	up (2721 genes)
ENSG00000070081.18	7.82173	6.54532	62.3812	2.83009e-15	8.11327e-13	ENSG00000070081	NUCB2	nucleobindin 2	up	up (2721 genes)
ENSG00000119684.16	8.49041	6.96688	62.3751	2.83895e-15	8.11327e-13	ENSG00000119684	MLH3	mutL homolog 3	up	up (2721 genes)
ENSG00000160293.17	8.56316	6.69845	62.1835	3.12893e-15	8.82514e-13	ENSG00000160293	VAV2	vav guanine nucleotide exchange factor 2	up	up (2721 genes)
ENSG00000214376.6	6.17622	5.40789	62.1652	3.15823e-15	8.82514e-13	ENSG00000214376	VSTM5	V-set and transmembrane domain containing 5	up	up (2721 genes)
ENSG00000069667.16	6.27083	6.78325	62.0791	3.29937e-15	9.11822e-13	ENSG00000069667	RORA	RAR related orphan receptor A	up	up (2721 genes)
ENSG00000259207.10	8.62729	6.72591	61.5266	4.36805e-15	1.19404e-12	ENSG00000259207	ITGB3	integrin subunit beta 3	up	up (2721 genes)
ENSG00000196131.6	4.3868	4.79997	61.5002	4.42689e-15	1.19712e-12	ENSG00000196131	VN1R2	vomeronasal 1 receptor 2	up	up (2721 genes)
ENSG00000158158.12	6.80142	5.44487	61.4586	4.52157e-15	1.20971e-12	ENSG00000158158	CNNM4	cyclin and CBS domain divalent metal cation transport mediator 4	up	up (2721 genes)
ENSG00000132274.17	7.91529	8.47034	61.0909	5.45002e-15	1.44276e-12	ENSG00000132274	TRIM22	tripartite motif containing 22	up	up (2721 genes)
ENSG00000012504.15	7.87605	5.55747	60.8504	6.15809e-15	1.61323e-12	ENSG00000012504	NR1H4	nuclear receptor subfamily 1 group H member 4	up	up (2721 genes)
ENSG00000058729.11	7.6592	6.59029	60.7945	6.33546e-15	1.63878e-12	ENSG00000058729	RIOK2	RIO kinase 2	up	up (2721 genes)
ENSG00000124614.17	8.50941	6.5608	60.7789	6.38595e-15	1.63878e-12	ENSG00000124614	RPS10	ribosomal protein S10	up	up (2721 genes)
ENSG00000171992.13	7.83428	8.15229	60.5988	6.99783e-15	1.77766e-12	ENSG00000171992	SYNPO	synaptopodin	up	up (2721 genes)
ENSG00000109339.24	7.46814	9.67611	59.9458	9.75053e-15	2.45216e-12	ENSG00000109339	MAPK10	mitogen-activated protein kinase 10	up	up (2721 genes)
ENSG00000076641.4	7.11846	6.56012	59.7198	1.09373e-14	2.72339e-12	ENSG00000076641	PAG1	phosphoprotein membrane anchor with glycosphingolipid microdomains 1	up	up (2721 genes)
ENSG00000234008.5	6.13404	5.85197	59.5336	1.20226e-14	2.96427e-12	ENSG00000234008			up	up (2721 genes)
ENSG00000125611.16	8.14258	7.43854	59.4542	1.25176e-14	3.05636e-12	ENSG00000125611	CHCHD5	coiled-coil-helix-coiled-coil-helix domain containing 5	up	up (2721 genes)
ENSG00000116014.10	6.29487	5.9013	59.2807	1.36709e-14	3.30586e-12	ENSG00000116014	KISS1R	KISS1 receptor	up	up (2721 genes)
ENSG00000196155.13	6.58997	5.72033	59.2493	1.38911e-14	3.32712e-12	ENSG00000196155	PLEKHG4	pleckstrin homology and RhoGEF domain containing G4	up	up (2721 genes)
ENSG00000078687.18	8.21794	6.94475	59.0156	1.56424e-14	3.71124e-12	ENSG00000078687	TNRC6C	trinucleotide repeat containing adaptor 6C	up	up (2721 genes)
ENSG00000175938.7	8.44589	5.93846	58.8908	1.66669e-14	3.91734e-12	ENSG00000175938	ORAI3	ORAI calcium release-activated calcium modulator 3	up	up (2721 genes)
ENSG00000129515.20	7.47876	6.20312	58.3279	2.21877e-14	5.16666e-12	ENSG00000129515	SNX6	sorting nexin 6	up	up (2721 genes)
ENSG00000054523.20	7.63142	7.26854	57.7143	3.0309e-14	6.99305e-12	ENSG00000054523	KIF1B	kinesin family member 1B	up	up (2721 genes)
ENSG00000160219.12	6.88191	5.55061	57.6612	3.1139e-14	7.11923e-12	ENSG00000160219	GAB3	GRB2 associated binding protein 3	up	up (2721 genes)
ENSG00000291237.1	6.61173	12.7225	57.4359	3.49172e-14	7.91109e-12	ENSG00000291237	SOD2	superoxide dismutase 2	up	up (2721 genes)
ENSG00000174428.19	7.51993	7.58485	56.9653	4.43567e-14	9.96006e-12	ENSG00000174428	GTF2IRD2B	GTF2I repeat domain containing 2B	up	up (2721 genes)
ENSG00000221823.11	6.23348	6.27471	56.8928	4.60233e-14	1.02428e-11	ENSG00000221823	PPP3R1	protein phosphatase 3 regulatory subunit B, alpha	up	up (2721 genes)
ENSG00000254999.4	5.83783	5.04449	56.7123	5.04475e-14	1.1129e-11	ENSG00000254999	BRK1	BRICK1 subunit of SCAR/WAVE actin nucleating complex	up	up (2721 genes)
ENSG00000160959.8	6.271	5.32165	56.6911	5.09943e-14	1.11518e-11	ENSG00000160959	LRRC14	leucine rich repeat containing 14	up	up (2721 genes)
ENSG00000119729.12	6.81931	6.43691	56.5435	5.49694e-14	1.19175e-11	ENSG00000119729	RHOQ	ras homolog family member Q	up	up (2721 genes)
ENSG00000112562.20	5.8437	6.54387	56.121	6.81448e-14	1.46476e-11	ENSG00000112562	SMOC2	SPARC related modular calcium binding 2	up	up (2721 genes)
ENSG00000173517.11	6.91835	10.4953	55.8438	7.84641e-14	1.67228e-11	ENSG00000173517	PEAK1	pseudopodium enriched atypical kinase 1	up	up (2721 genes)
ENSG00000162300.13	5.15409	5.21215	55.7298	8.3149e-14	1.75724e-11	ENSG00000162300	ZFPL1	zinc finger protein like 1	up	up (2721 genes)
ENSG00000163874.11	4.73399	4.9401	55.6549	8.63768e-14	1.81024e-11	ENSG00000163874	ZC3H12A	zinc finger CCCH-type containing 12A	up	up (2721 genes)
ENSG00000270390.1	5.18698	5.3655	55.6051	8.85922e-14	1.84133e-11	ENSG00000270390	SFXN4P1	SFXN4 pseudogene 1	up	up (2721 genes)
ENSG00000099377.14	4.69635	5.0157	55.4154	9.75706e-14	2.01131e-11	ENSG00000099377	HSD3B7	hydroxy-delta-5-steroid dehydrogenase, 3 beta- and steroid delta-isomerase 7	up	up (2721 genes)
ENSG00000232587.1	5.44859	5.58321	55.0374	1.18257e-13	2.41792e-11	ENSG00000232587	EEF1A1P3	eukaryotic translation elongation factor 1 alpha 1 pseudogene 3	up	up (2721 genes)
ENSG00000204193.11	5.70479	5.3256	54.6027	1.47535e-13	2.99223e-11	ENSG00000204193	TXNDC8	thioredoxin domain containing 8	up	up (2721 genes)
ENSG00000143341.12	7.50234	6.6378	54.5787	1.49344e-13	3.00469e-11	ENSG00000143341	HMCN1	hemicentin 1	up	up (2721 genes)
ENSG00000178115.12	5.99344	5.41416	54.5265	1.53366e-13	3.06111e-11	ENSG00000178115	GOLGA8Q	golgin A8 family member Q	up	up (2721 genes)
ENSG00000145012.14	6.89889	6.53191	54.4011	1.63469e-13	3.23707e-11	ENSG00000145012	LPP	LIM domain containing preferred translocation partner in lipoma	up	up (2721 genes)
ENSG00000177426.22	5.47632	5.50228	53.9771	2.02839e-13	3.98531e-11	ENSG00000177426	TGIF1	TGFB induced factor homeobox 1	up	up (2721 genes)
ENSG00000135336.16	4.77881	5.16011	53.9127	2.09602e-13	4.08427e-11	ENSG00000135336	ORC3	origin recognition complex subunit 3	up	up (2721 genes)
ENSG00000114115.10	5.7461	5.7356	53.8985	2.11124e-13	4.08427e-11	ENSG00000114115	RBP1	retinol binding protein 1	up	up (2721 genes)
ENSG00000205420.11	6.09984	5.56445	53.7724	2.25108e-13	4.29173e-11	ENSG00000205420	KRT6A	keratin 6A	up	up (2721 genes)
ENSG00000160741.17	4.74516	5.25028	53.7711	2.25261e-13	4.29173e-11	ENSG00000160741	CRTC2	CREB regulated transcription coactivator 2	up	up (2721 genes)
ENSG00000078674.20	6.74513	6.79831	53.692	2.34512e-13	4.43439e-11	ENSG00000078674	PCM1	pericentriolar material 1	up	up (2721 genes)
ENSG00000205339.10	6.04272	6.52473	53.3978	2.72398e-13	5.10663e-11	ENSG00000205339	IPO7	importin 7	up	up (2721 genes)
ENSG00000167395.10	7.48211	6.2115	53.375	2.75582e-13	5.10663e-11	ENSG00000167395	ZNF646	zinc finger protein 646	up	up (2721 genes)
ENSG00000169439.12	4.80481	5.13571	53.3709	2.76155e-13	5.10663e-11	ENSG00000169439	SDC2	syndecan 2	up	up (2721 genes)
ENSG00000120690.16	5.52266	6.40113	53.3282	2.82224e-13	5.18077e-11	ENSG00000120690	ELF1	E74 like ETS transcription factor 1	up	up (2721 genes)
ENSG00000124089.4	4.66883	5.06557	53.2294	2.96788e-13	5.40864e-11	ENSG00000124089	MC3R	melanocortin 3 receptor	up	up (2721 genes)
ENSG00000153930.13	5.538	6.31493	53.195	3.02027e-13	5.46451e-11	ENSG00000153930	ANKFN1	ankyrin repeat and fibronectin type III domain containing 1	up	up (2721 genes)
ENSG00000139370.12	7.65971	7.20717	53.1706	3.05807e-13	5.49338e-11	ENSG00000139370	SLC15A4	solute carrier family 15 member 4	up	up (2721 genes)
ENSG00000242498.8	7.67156	6.41141	53.1207	3.13672e-13	5.5947e-11	ENSG00000242498	ARPIN	actin related protein 2/3 complex inhibitor	up	up (2721 genes)
ENSG00000100592.16	6.32986	6.12984	52.8829	3.54031e-13	6.27009e-11	ENSG00000100592	DAAM1	dishevelled associated activator of morphogenesis 1	up	up (2721 genes)
ENSG00000276072.2	4.74598	5.23347	52.867	3.56909e-13	6.27686e-11	ENSG00000276072	AATF	apoptosis antagonizing transcription factor	up	up (2721 genes)
ENSG00000238083.10	7.44874	7.57995	52.5841	4.12217e-13	7.1992e-11	ENSG00000238083	LRRC37A2	leucine rich repeat containing 37 member A2	up	up (2721 genes)
ENSG00000105290.13	5.86518	5.24863	52.4537	4.40503e-13	7.64014e-11	ENSG00000105290	APLP1	amyloid beta precursor like protein 1	up	up (2721 genes)
ENSG00000109956.13	7.48554	7.4581	52.4151	4.49261e-13	7.73868e-11	ENSG00000109956	B3GAT1	beta-1,3-glucuronyltransferase 1	up	up (2721 genes)
ENSG00000171722.13	7.53789	6.33012	52.4012	4.52448e-13	7.74055e-11	ENSG00000171722	SPATA46	spermatogenesis associated 46	up	up (2721 genes)
ENSG00000116205.14	6.10924	6.54587	52.218	4.96698e-13	8.44017e-11	ENSG00000116205	TCEANC2	transcription elongation factor A N-terminal and central domain containing 2	up	up (2721 genes)
ENSG00000161542.17	7.01631	6.01842	52.1862	5.04798e-13	8.52025e-11	ENSG00000161542	PRPSAP1	phosphoribosyl pyrophosphate synthetase associated protein 1	up	up (2721 genes)
ENSG00000153879.9	6.4335	5.43165	52.0379	5.44398e-13	9.12738e-11	ENSG00000153879	CEBPG	CCAAT enhancer binding protein gamma	up	up (2721 genes)
ENSG00000128191.17	5.83832	5.87832	51.9641	5.65238e-13	9.41401e-11	ENSG00000128191	DGCR8	DGCR8 microprocessor complex subunit	up	up (2721 genes)
ENSG00000111961.19	6.95628	6.33696	51.9257	5.76406e-13	9.53686e-11	ENSG00000111961	SASH1	SAM and SH3 domain containing 1	up	up (2721 genes)
ENSG00000162843.18	4.91061	5.33508	51.5754	6.89008e-13	1.13254e-10	ENSG00000162843	WDR64	WD repeat domain 64	up	up (2721 genes)
ENSG00000146205.15	5.25264	5.70435	51.4446	7.36462e-13	1.20268e-10	ENSG00000146205	ANO7	anoctamin 7	up	up (2721 genes)
ENSG00000186318.18	6.79422	5.90504	51.3766	7.62434e-13	1.23232e-10	ENSG00000186318	BACE1	beta-secretase 1	up	up (2721 genes)
ENSG00000075303.13	4.79956	5.31444	51.3666	7.66294e-13	1.23232e-10	ENSG00000075303	SLC25A40	solute carrier family 25 member 40	up	up (2721 genes)
ENSG00000187823.4	4.40374	5.02454	51.3589	7.6931e-13	1.23232e-10	ENSG00000187823	RTL4	retrotransposon Gag like 4	up	up (2721 genes)
ENSG00000095787.26	6.89376	8.14646	51.3267	7.82047e-13	1.23701e-10	ENSG00000095787	WAC	WW domain containing adaptor with coiled-coil	up	up (2721 genes)
ENSG00000231738.11	4.11602	4.9836	51.3266	7.82078e-13	1.23701e-10	ENSG00000231738	TSPAN19	tetraspanin 19	up	up (2721 genes)
ENSG00000170145.5	7.38798	6.87079	51.2992	7.93081e-13	1.24658e-10	ENSG00000170145	SIK2	salt inducible kinase 2	up	up (2721 genes)
ENSG00000068001.14	5.12956	5.4139	51.1949	8.36358e-13	1.30643e-10	ENSG00000068001	HYAL2	hyaluronidase 2	up	up (2721 genes)
ENSG00000113369.9	6.37061	5.79954	51.0169	9.15747e-13	1.42161e-10	ENSG00000113369	ARRDC3	arrestin domain containing 3	up	up (2721 genes)
ENSG00000117069.15	-12.7101	9.3712	50.9897	9.28518e-13	1.43259e-10	ENSG00000117069	ST6GALNAC5	ST6 N-acetylgalactosaminide alpha-2,6-sialyltransferase 5	down	down (4565 genes)
ENSG00000100731.16	6.61756	6.39234	50.9622	9.416e-13	1.44392e-10	ENSG00000100731	PCNX1	pecanex 1	up	up (2721 genes)
ENSG00000109917.11	7.34185	7.59594	50.7968	1.0244e-12	1.56137e-10	ENSG00000109917	ZPR1	ZPR1 zinc finger	up	up (2721 genes)
ENSG00000234512.1	5.89517	4.95224	50.6777	1.0885e-12	1.64908e-10	ENSG00000234512	TLR12P	toll like receptor 12, pseudogene	up	up (2721 genes)
ENSG00000016402.14	4.93586	5.51543	50.6113	1.12596e-12	1.69561e-10	ENSG00000016402	IL20RA	interleukin 20 receptor subunit alpha	up	up (2721 genes)
ENSG00000136270.14	5.81464	5.58064	50.5566	1.15775e-12	1.73312e-10	ENSG00000136270	TBRG4	transforming growth factor beta regulator 4	up	up (2721 genes)
ENSG00000188015.10	3.13604	4.69998	50.4528	1.22067e-12	1.81227e-10	ENSG00000188015	S100A3	S100 calcium binding protein A3	up	up (2721 genes)
ENSG00000214595.13	6.84374	6.97104	50.4458	1.22504e-12	1.81227e-10	ENSG00000214595	EML6	EMAP like 6	up	up (2721 genes)
ENSG00000240303.8	4.5762	5.21667	50.4177	1.24267e-12	1.8276e-10	ENSG00000240303	ACAD11	acyl-CoA dehydrogenase family member 11	up	up (2721 genes)
ENSG00000109047.8	6.73787	5.53188	50.2962	1.32208e-12	1.93308e-10	ENSG00000109047	RCVRN	recoverin	up	up (2721 genes)
ENSG00000157933.11	6.30306	7.1069	50.0613	1.49014e-12	2.16622e-10	ENSG00000157933	SKI	SKI proto-oncogene	up	up (2721 genes)
ENSG00000187231.14	-14.8924	8.30986	49.9157	1.60496e-12	2.31972e-10	ENSG00000187231	SESTD1	SEC14 and spectrin domain containing 1	down	down (4565 genes)
ENSG00000075391.18	7.20979	6.99686	49.8953	1.62171e-12	2.33053e-10	ENSG00000075391	RASAL2	RAS protein activator like 2	up	up (2721 genes)
ENSG00000140391.15	6.9328	6.24112	49.5884	1.89635e-12	2.70973e-10	ENSG00000140391	TSPAN3	tetraspanin 3	up	up (2721 genes)
ENSG00000288369.1	6.48643	5.79265	49.5173	1.96633e-12	2.77438e-10	ENSG00000288369	RBP5	retinol binding protein 5	up	up (2721 genes)
ENSG00000007372.25	7.19719	6.9022	49.5166	1.96695e-12	2.77438e-10	ENSG00000007372	PAX6	paired box 6	up	up (2721 genes)
ENSG00000141480.18	5.78702	5.65966	49.509	1.97468e-12	2.77438e-10	ENSG00000141480	ARRB2	arrestin beta 2	up	up (2721 genes)
ENSG00000176055.10	5.5394	5.15384	49.4578	2.02685e-12	2.83185e-10	ENSG00000176055	MBLAC2	metallo-beta-lactamase domain containing 2	up	up (2721 genes)
ENSG00000105810.10	6.40468	6.58197	49.3408	2.15143e-12	2.98929e-10	ENSG00000105810	CDK6	cyclin dependent kinase 6	up	up (2721 genes)
ENSG00000127452.9	3.98224	4.97257	49.2775	2.22201e-12	3.0704e-10	ENSG00000127452	FBXL12	F-box and leucine rich repeat protein 12	up	up (2721 genes)
ENSG00000153531.15	7.16155	7.11569	49.1303	2.39509e-12	3.29149e-10	ENSG00000153531	ADPRHL1	ADP-ribosylhydrolase like 1	up	up (2721 genes)
ENSG00000163378.14	4.43012	5.26662	49.0815	2.4554e-12	3.35602e-10	ENSG00000163378	EOGT	EGF domain specific O-linked N-acetylglucosamine transferase	up	up (2721 genes)
ENSG00000137860.12	7.59355	6.52062	48.9962	2.56455e-12	3.48626e-10	ENSG00000137860	SLC28A2	solute carrier family 28 member 2	up	up (2721 genes)
ENSG00000236530.2	4.64613	5.40658	48.9506	2.62491e-12	3.54913e-10	ENSG00000236530	KPNA2P1	karyopherin subunit alpha 2 pseudogene 1	up	up (2721 genes)
ENSG00000150051.14	4.66151	5.13669	48.5949	3.14681e-12	4.23204e-10	ENSG00000150051	MKX	mohawk homeobox	up	up (2721 genes)
ENSG00000118007.13	6.61472	6.63932	48.5814	3.16861e-12	4.23868e-10	ENSG00000118007	STAG1	stromal antigen 1	up	up (2721 genes)
ENSG00000164934.14	7.13119	5.99064	48.3751	3.52016e-12	4.68405e-10	ENSG00000164934	DCAF13	DDB1 and CUL4 associated factor 13	up	up (2721 genes)
ENSG00000274626.3	4.78341	5.52962	48.3393	3.58503e-12	4.72522e-10	ENSG00000274626	RPS9	ribosomal protein S9	up	up (2721 genes)
ENSG00000127080.10	4.9013	5.49012	48.3373	3.58868e-12	4.72522e-10	ENSG00000127080	IPPK	inositol-pentakisphosphate 2-kinase	up	up (2721 genes)
ENSG00000135090.14	6.89215	7.12523	48.3219	3.61699e-12	4.73769e-10	ENSG00000135090	TAOK3	TAO kinase 3	up	up (2721 genes)
ENSG00000131409.13	5.69528	5.35136	48.026	4.20602e-12	5.48068e-10	ENSG00000131409	LRRC4B	leucine rich repeat containing 4B	up	up (2721 genes)
ENSG00000144713.13	6.11343	6.98173	47.7707	4.7909e-12	6.21063e-10	ENSG00000144713	RPL32	ribosomal protein L32	up	up (2721 genes)
ENSG00000227573.2	4.45922	5.32445	47.7494	4.84331e-12	6.24638e-10	ENSG00000227573			up	up (2721 genes)
ENSG00000259494.2	7.31778	6.29704	47.6817	5.01354e-12	6.43293e-10	ENSG00000259494	MRPL46	mitochondrial ribosomal protein L46	up	up (2721 genes)
ENSG00000156968.9	7.00573	7.04945	47.6657	5.0545e-12	6.45257e-10	ENSG00000156968	MPV17L	MPV17 mitochondrial inner membrane protein like	up	up (2721 genes)
ENSG00000281994.1	4.40474	4.98949	47.5672	5.31496e-12	6.75081e-10	ENSG00000281994	NPIPA1	nuclear pore complex interacting protein family member A1	up	up (2721 genes)
ENSG00000187954.14	5.41222	5.76912	47.4304	5.69927e-12	7.20256e-10	ENSG00000187954	ZFTRAF1	zinc finger TRAF-type containing 1	up	up (2721 genes)
ENSG00000250080.1	4.90619	5.79407	47.378	5.85355e-12	7.36054e-10	ENSG00000250080			up	up (2721 genes)
ENSG00000135776.5	5.03416	5.61237	47.2331	6.30255e-12	7.85637e-10	ENSG00000135776	ABCB10	ATP binding cassette subfamily B member 10	up	up (2721 genes)
ENSG00000101138.12	5.70605	5.5862	47.2307	6.31034e-12	7.85637e-10	ENSG00000101138	CSTF1	cleavage stimulation factor subunit 1	up	up (2721 genes)
ENSG00000127328.22	4.99851	6.54274	47.2042	6.39638e-12	7.92427e-10	ENSG00000127328	RAB3IP	RAB3A interacting protein	up	up (2721 genes)
ENSG00000121864.10	6.66102	6.99024	47.0934	6.76824e-12	8.34384e-10	ENSG00000121864	ZNF639	zinc finger protein 639	up	up (2721 genes)
ENSG00000130021.15	4.59018	5.21734	47.0716	6.84387e-12	8.39593e-10	ENSG00000130021	PUDP	pseudouridine 5'-phosphatase	up	up (2721 genes)
ENSG00000166902.5	4.77562	5.63804	47.0417	6.9493e-12	8.48388e-10	ENSG00000166902	MRPL16	mitochondrial ribosomal protein L16	up	up (2721 genes)
ENSG00000205502.4	4.65388	4.94412	46.8168	7.79408e-12	9.46924e-10	ENSG00000205502	C2CD4B	C2 calcium dependent domain containing 4B	up	up (2721 genes)
ENSG00000187595.18	4.77895	5.68055	46.7379	8.1146e-12	9.81125e-10	ENSG00000187595	ZNF385C	zinc finger protein 385C	up	up (2721 genes)
ENSG00000198752.11	4.90724	5.76966	46.6047	8.68498e-12	1.04506e-09	ENSG00000198752	CDC42BPB	CDC42 binding protein kinase beta	up	up (2721 genes)
ENSG00000125910.6	6.1855	5.72666	46.5841	8.7771e-12	1.05112e-09	ENSG00000125910	S1PR4	sphingosine-1-phosphate receptor 4	up	up (2721 genes)
ENSG00000077097.17	6.45245	6.20941	46.3839	9.72104e-12	1.15865e-09	ENSG00000077097	TOP2B	DNA topoisomerase II beta	up	up (2721 genes)
ENSG00000140090.18	6.84026	6.95321	46.2736	1.02839e-11	1.21995e-09	ENSG00000140090	SLC24A4	solute carrier family 24 member 4	up	up (2721 genes)
ENSG00000189007.16	6.73064	6.1474	46.177	1.08039e-11	1.27562e-09	ENSG00000189007	ADAT2	adenosine deaminase tRNA specific 2	up	up (2721 genes)
ENSG00000144331.20	4.1066	5.15153	46.0711	1.1404e-11	1.34018e-09	ENSG00000144331	ZNF385B	zinc finger protein 385B	up	up (2721 genes)
ENSG00000135638.14	6.73678	7.44386	46.0027	1.18089e-11	1.38132e-09	ENSG00000135638	EMX1	empty spiracles homeobox 1	up	up (2721 genes)
ENSG00000075340.23	6.45087	6.95159	45.759	1.33734e-11	1.55707e-09	ENSG00000075340	ADD2	adducin 2	up	up (2721 genes)
ENSG00000139190.17	4.91211	5.27804	45.7487	1.34438e-11	1.55806e-09	ENSG00000139190	VAMP1	vesicle associated membrane protein 1	up	up (2721 genes)
ENSG00000005020.13	4.85048	5.80067	45.5522	1.48625e-11	1.71457e-09	ENSG00000005020	SKAP2	src kinase associated phosphoprotein 2	up	up (2721 genes)
ENSG00000158486.15	5.02792	5.82856	45.3454	1.65173e-11	1.89677e-09	ENSG00000158486	DNAH3	dynein axonemal heavy chain 3	up	up (2721 genes)
ENSG00000235109.8	6.70782	6.3076	45.3232	1.6706e-11	1.90973e-09	ENSG00000235109	ZSCAN31	zinc finger and SCAN domain containing 31	up	up (2721 genes)
ENSG00000181092.10	4.68644	6.11539	45.2063	1.77335e-11	2.01801e-09	ENSG00000181092	ADIPOQ	adiponectin, C1Q and collagen domain containing	up	up (2721 genes)
ENSG00000270987.1	4.58184	5.67548	45.1705	1.80602e-11	2.04593e-09	ENSG00000270987			up	up (2721 genes)
ENSG00000197024.9	4.38675	5.39505	45.1488	1.82618e-11	2.05949e-09	ENSG00000197024	ZNF398	zinc finger protein 398	up	up (2721 genes)
ENSG00000074695.6	4.48076	5.36239	45.1144	1.8585e-11	2.08658e-09	ENSG00000074695	LMAN1	lectin, mannose binding 1	up	up (2721 genes)
ENSG00000174842.17	4.0435	5.26536	44.9682	2.00258e-11	2.23836e-09	ENSG00000174842	GLMN	glomulin, FKBP associated protein	up	up (2721 genes)
ENSG00000084676.16	5.59665	5.93281	44.9339	2.03801e-11	2.26787e-09	ENSG00000084676	NCOA1	nuclear receptor coactivator 1	up	up (2721 genes)
ENSG00000127418.15	3.83827	5.04427	44.8828	2.09183e-11	2.31751e-09	ENSG00000127418	FGFRL1	fibroblast growth factor receptor like 1	up	up (2721 genes)
ENSG00000196290.17	3.64184	4.93846	44.827	2.15231e-11	2.37406e-09	ENSG00000196290	NIF3L1	NGG1 interacting factor 3 like 1	up	up (2721 genes)
ENSG00000157992.12	3.22629	4.81614	44.8025	2.17945e-11	2.38781e-09	ENSG00000157992	KRTCAP3	keratinocyte associated protein 3	up	up (2721 genes)
ENSG00000213587.3	3.63673	4.92591	44.7986	2.18377e-11	2.38781e-09	ENSG00000213587			up	up (2721 genes)
ENSG00000184226.15	6.70107	7.78819	44.6308	2.37918e-11	2.59022e-09	ENSG00000184226	PCDH9	protocadherin 9	up	up (2721 genes)
ENSG00000134899.24	5.2417	6.19331	44.5876	2.43232e-11	2.63665e-09	ENSG00000134899	ERCC5	ERCC excision repair 5, endonuclease	up	up (2721 genes)
ENSG00000113119.13	3.91576	5.19026	44.5349	2.49866e-11	2.69694e-09	ENSG00000113119	TMCO6	transmembrane and coiled-coil domains 6	up	up (2721 genes)
ENSG00000178919.9	5.88171	5.81028	44.3916	2.68836e-11	2.8893e-09	ENSG00000178919	FOXE1	forkhead box E1	up	up (2721 genes)
ENSG00000105967.16	3.99256	5.38756	44.2715	2.85849e-11	3.05907e-09	ENSG00000105967	TFEC	transcription factor EC	up	up (2721 genes)
ENSG00000003137.9	6.04524	5.55944	44.1274	3.07684e-11	3.27879e-09	ENSG00000003137	CYP26B1	cytochrome P450 family 26 subfamily B member 1	up	up (2721 genes)
ENSG00000148019.14	6.25907	6.12155	43.9446	3.37805e-11	3.58458e-09	ENSG00000148019	CEP78	centrosomal protein 78	up	up (2721 genes)
ENSG00000115590.14	3.77317	5.16998	43.9046	3.44783e-11	3.64326e-09	ENSG00000115590	IL1R2	interleukin 1 receptor type 2	up	up (2721 genes)
ENSG00000186174.13	6.80172	6.42779	43.8625	3.5228e-11	3.7069e-09	ENSG00000186174	BCL9L	BCL9 like	up	up (2721 genes)
ENSG00000198162.12	4.57119	6.22464	43.828	3.58543e-11	3.75708e-09	ENSG00000198162	MAN1A2	mannosidase alpha class 1A member 2	up	up (2721 genes)
ENSG00000130396.22	5.32792	6.05897	43.5977	4.03307e-11	4.20862e-09	ENSG00000130396	AFDN	afadin, adherens junction formation factor	up	up (2721 genes)
ENSG00000074370.18	4.60883	5.78061	43.4628	4.32102e-11	4.49046e-09	ENSG00000074370	ATP2A3	ATPase sarcoplasmic/endoplasmic reticulum Ca2+ transporting 3	up	up (2721 genes)
ENSG00000121940.17	5.97236	7.06967	43.4314	4.39075e-11	4.54415e-09	ENSG00000121940	CLCC1	chloride channel CLIC like 1	up	up (2721 genes)
ENSG00000163682.17	4.73447	6.30227	43.3111	4.66916e-11	4.81249e-09	ENSG00000163682	RPL9	ribosomal protein L9	up	up (2721 genes)
ENSG00000197321.16	5.15753	6.04311	43.2194	4.89336e-11	5.00414e-09	ENSG00000197321	SVIL	supervillin	up	up (2721 genes)
ENSG00000162627.17	2.98449	4.80782	43.2188	4.8949e-11	5.00414e-09	ENSG00000162627	SNX7	sorting nexin 7	up	up (2721 genes)
ENSG00000278718.3	4.61543	5.50978	43.1383	5.10027e-11	5.19298e-09	ENSG00000278718	GSDMD	gasdermin D	up	up (2721 genes)
ENSG00000169064.13	3.52996	4.85509	43.0558	5.32013e-11	5.395e-09	ENSG00000169064	ZBBX	zinc finger B-box domain containing	up	up (2721 genes)
ENSG00000225553.7	4.06229	5.33712	43.0475	5.3428e-11	5.39623e-09	ENSG00000225553	PHF1	PHD finger protein 1	up	up (2721 genes)
ENSG00000100029.18	4.16319	5.35628	42.9938	5.49131e-11	5.52404e-09	ENSG00000100029	PES1	pescadillo ribosomal biogenesis factor 1	up	up (2721 genes)
ENSG00000213463.5	4.34299	5.64913	42.9324	5.66651e-11	5.67757e-09	ENSG00000213463	SYNJ2BP	synaptojanin 2 binding protein	up	up (2721 genes)
ENSG00000107815.10	6.41458	5.70434	42.9063	5.74243e-11	5.7308e-09	ENSG00000107815	TWNK	twinkle mtDNA helicase	up	up (2721 genes)
ENSG00000050767.18	4.24901	5.29805	42.821	5.99853e-11	5.96273e-09	ENSG00000050767	COL23A1	collagen type XXIII alpha 1 chain	up	up (2721 genes)
ENSG00000187608.10	3.90803	5.26008	42.6887	6.41823e-11	6.35481e-09	ENSG00000187608	ISG15	ISG15 ubiquitin like modifier	up	up (2721 genes)
ENSG00000187742.15	4.28687	5.78196	42.6124	6.67359e-11	6.58173e-09	ENSG00000187742	SECISBP2	SECIS binding protein 2	up	up (2721 genes)
ENSG00000134595.9	4.1701	5.461	42.589	6.75389e-11	6.61563e-09	ENSG00000134595	SOX3	SRY-box transcription factor 3	up	up (2721 genes)
ENSG00000178075.20	4.68798	5.5458	42.587	6.76057e-11	6.61563e-09	ENSG00000178075	GRAMD1C	GRAM domain containing 1C	up	up (2721 genes)
ENSG00000013392.8	4.33051	5.86611	42.5385	6.93033e-11	6.75546e-09	ENSG00000013392	RWDD2A	RWD domain containing 2A	up	up (2721 genes)
ENSG00000167112.10	6.5053	7.37801	42.4963	7.08174e-11	6.86063e-09	ENSG00000167112	TRUB2	TruB pseudouridine synthase family member 2	up	up (2721 genes)
ENSG00000254957.1	4.27449	5.81717	42.4932	7.09279e-11	6.86063e-09	ENSG00000254957			up	up (2721 genes)
ENSG00000164975.16	4.71077	5.19915	42.438	7.29589e-11	7.03005e-09	ENSG00000164975	SNAPC3	small nuclear RNA activating complex polypeptide 3	up	up (2721 genes)
ENSG00000203950.7	3.76567	5.08425	42.2637	7.9761e-11	7.65615e-09	ENSG00000203950	RTL8A	retrotransposon Gag like 8A	up	up (2721 genes)
ENSG00000006062.18	4.29192	5.70113	42.0809	8.75736e-11	8.3741e-09	ENSG00000006062	MAP3K14	mitogen-activated protein kinase kinase kinase 14	up	up (2721 genes)
ENSG00000065243.20	5.6528	6.09385	42.0095	9.08332e-11	8.63855e-09	ENSG00000065243	PKN2	protein kinase N2	up	up (2721 genes)
ENSG00000115665.9	3.88483	5.38947	42.0053	9.10261e-11	8.63855e-09	ENSG00000115665	SLC5A7	solute carrier family 5 member 7	up	up (2721 genes)
ENSG00000117322.19	3.46232	4.95676	41.8581	9.81454e-11	9.27917e-09	ENSG00000117322	CR2	complement C3d receptor 2	up	up (2721 genes)
ENSG00000074935.14	3.91893	5.4363	41.7661	1.02871e-10	9.6895e-09	ENSG00000074935	TUBE1	tubulin epsilon 1	up	up (2721 genes)
ENSG00000102317.18	4.45147	5.74957	41.7168	1.05497e-10	9.89975e-09	ENSG00000102317	RBM3	RNA binding motif protein 3	up	up (2721 genes)
ENSG00000131446.17	6.35668	7.06926	41.7088	1.05931e-10	9.90354e-09	ENSG00000131446	MGAT1	alpha-1,3-mannosyl-glycoprotein 2-beta-N-acetylglucosaminyltransferase	up	up (2721 genes)
ENSG00000174306.22	6.37701	8.06705	41.6721	1.07937e-10	1.00537e-08	ENSG00000174306	ZHX3	zinc fingers and homeoboxes 3	up	up (2721 genes)
ENSG00000175376.9	3.78515	5.11636	41.6377	1.09856e-10	1.01948e-08	ENSG00000175376	EIF1AD	eukaryotic translation initiation factor 1A domain containing	up	up (2721 genes)
ENSG00000020256.20	4.23202	5.60137	41.6149	1.11141e-10	1.02761e-08	ENSG00000020256	ZFP64	ZFP64 zinc finger protein	up	up (2721 genes)
ENSG00000139192.12	3.83013	5.15779	41.5785	1.13229e-10	1.04308e-08	ENSG00000139192	TAPBPL	TAP binding protein like	up	up (2721 genes)
ENSG00000154727.11	4.44436	5.43051	41.5677	1.13859e-10	1.04505e-08	ENSG00000154727	GABPA	GA binding protein transcription factor subunit alpha	up	up (2721 genes)
ENSG00000236740.6	-11.5215	7.27723	41.4562	1.20543e-10	1.10238e-08	ENSG00000236740	LOC101927189	uncharacterized LOC101927189	down	down (4565 genes)
ENSG00000146143.19	5.55619	5.90115	41.4264	1.22396e-10	1.11527e-08	ENSG00000146143	PRIM2	DNA primase subunit 2	up	up (2721 genes)
ENSG00000146950.13	4.11421	5.39533	41.3391	1.27986e-10	1.16199e-08	ENSG00000146950	SHROOM2	shroom family member 2	up	up (2721 genes)
ENSG00000075188.9	3.34803	5.06647	41.1652	1.39893e-10	1.26553e-08	ENSG00000075188	NUP37	nucleoporin 37	up	up (2721 genes)
ENSG00000115368.10	4.95199	5.45534	41.1254	1.42769e-10	1.28532e-08	ENSG00000115368	WDR75	WD repeat domain 75	up	up (2721 genes)
ENSG00000198400.14	4.07813	5.15292	41.1208	1.43103e-10	1.28532e-08	ENSG00000198400	NTRK1	neurotrophic receptor tyrosine kinase 1	up	up (2721 genes)
ENSG00000120756.13	3.59014	5.00779	41.05	1.48383e-10	1.328e-08	ENSG00000120756	PLS1	plastin 1	up	up (2721 genes)
ENSG00000128609.16	6.68736	6.51872	41.014	1.51142e-10	1.34789e-08	ENSG00000128609	NDUFA5	NADH:ubiquinone oxidoreductase subunit A5	up	up (2721 genes)
ENSG00000165392.11	-11.82	9.33792	40.9908	1.52947e-10	1.35917e-08	ENSG00000165392	WRN	WRN RecQ like helicase	down	down (4565 genes)
ENSG00000182087.14	3.66209	5.12342	40.931	1.577e-10	1.39648e-08	ENSG00000182087	TMEM259	transmembrane protein 259	up	up (2721 genes)
ENSG00000173542.9	5.16715	5.97957	40.9105	1.59359e-10	1.40622e-08	ENSG00000173542	MOB1B	MOB kinase activator 1B	up	up (2721 genes)
ENSG00000235683.1	4.12906	5.64627	40.8306	1.66011e-10	1.45979e-08	ENSG00000235683			up	up (2721 genes)
ENSG00000023287.13	4.9004	5.85028	40.7774	1.70593e-10	1.49486e-08	ENSG00000023287	RB1CC1	RB1 inducible coiled-coil 1	up	up (2721 genes)
ENSG00000054277.14	3.62978	5.15972	40.6804	1.79274e-10	1.56547e-08	ENSG00000054277	OPN3	opsin 3	up	up (2721 genes)
ENSG00000117983.17	-11.8422	7.53743	40.664	1.8079e-10	1.57325e-08	ENSG00000117983	MUC5B	mucin 5B, oligomeric mucus/gel-forming	down	down (4565 genes)
ENSG00000278224.7	4.30027	5.12221	40.654	1.81713e-10	1.57583e-08	ENSG00000278224	PRICKLE4	prickle planar cell polarity protein 4	up	up (2721 genes)
ENSG00000013306.16	4.44178	5.94602	40.6294	1.84013e-10	1.59029e-08	ENSG00000013306	SLC25A39	solute carrier family 25 member 39	up	up (2721 genes)
ENSG00000162775.17	4.01287	5.40885	40.4859	1.98038e-10	1.70564e-08	ENSG00000162775	RBM15	RNA binding motif protein 15	up	up (2721 genes)
ENSG00000137818.12	4.83596	6.18404	40.4642	2.00252e-10	1.71882e-08	ENSG00000137818	RPLP1	ribosomal protein lateral stalk subunit P1	up	up (2721 genes)
ENSG00000156076.10	4.03855	5.65506	40.4474	2.01985e-10	1.72779e-08	ENSG00000156076	WIF1	WNT inhibitory factor 1	up	up (2721 genes)
ENSG00000184110.15	5.76195	6.20283	40.4255	2.04254e-10	1.74128e-08	ENSG00000184110	EIF3C	eukaryotic translation initiation factor 3 subunit C	up	up (2721 genes)
ENSG00000116251.11	6.42099	6.86513	40.4058	2.06328e-10	1.75302e-08	ENSG00000116251	RPL22	ribosomal protein L22	up	up (2721 genes)
ENSG00000197837.4	3.84566	5.14059	40.2653	2.21709e-10	1.87736e-08	ENSG00000197837	H4C16	H4 histone 16	up	up (2721 genes)
ENSG00000116793.16	4.11931	6.15924	40.2549	2.22895e-10	1.88107e-08	ENSG00000116793	PHTF1	putative homeodomain transcription factor 1	up	up (2721 genes)
ENSG00000189043.10	3.59779	5.34218	40.2411	2.24481e-10	1.88812e-08	ENSG00000189043	NDUFA4	NDUFA4 mitochondrial complex associated	up	up (2721 genes)
ENSG00000198924.8	4.29786	5.58728	40.1937	2.29992e-10	1.92802e-08	ENSG00000198924	DCLRE1A	DNA cross-link repair 1A	up	up (2721 genes)
ENSG00000066827.16	6.52938	6.64028	40.1467	2.35593e-10	1.96842e-08	ENSG00000066827	ZFAT	zinc finger and AT-hook domain containing	up	up (2721 genes)
ENSG00000276914.2	3.21134	4.95407	39.9652	2.58532e-10	2.15292e-08	ENSG00000276914	CEP20	centrosomal protein 20	up	up (2721 genes)
ENSG00000164796.18	5.99105	6.40067	39.9535	2.60086e-10	2.15872e-08	ENSG00000164796	CSMD3	CUB and Sushi multiple domains 3	up	up (2721 genes)
ENSG00000074410.14	-10.9517	8.07485	39.8911	2.68525e-10	2.22143e-08	ENSG00000074410	CA12	carbonic anhydrase 12	down	down (4565 genes)
ENSG00000142731.11	3.79306	5.26655	39.8778	2.70355e-10	2.22924e-08	ENSG00000142731	PLK4	polo like kinase 4	up	up (2721 genes)
ENSG00000101825.8	3.90238	5.41983	39.8312	2.76891e-10	2.27567e-08	ENSG00000101825	MXRA5	matrix remodeling associated 5	up	up (2721 genes)
ENSG00000115593.15	4.10004	5.15067	39.786	2.83365e-10	2.32129e-08	ENSG00000115593	SMYD1	SET and MYND domain containing 1	up	up (2721 genes)
ENSG00000172568.5	5.95629	6.35635	39.7431	2.8966e-10	2.36515e-08	ENSG00000172568	FNDC9	fibronectin type III domain containing 9	up	up (2721 genes)
ENSG00000196504.21	4.38586	6.11023	39.7107	2.94504e-10	2.39692e-08	ENSG00000196504	PRPF40A	pre-mRNA processing factor 40 homolog A	up	up (2721 genes)
ENSG00000282583.1	5.84885	5.05694	39.6968	2.96617e-10	2.40633e-08	ENSG00000282583	PRAMEF8	PRAME family member 8	up	up (2721 genes)
ENSG00000125531.7	3.44345	5.15168	39.6025	3.11285e-10	2.51721e-08	ENSG00000125531	FNDC11	fibronectin type III domain containing 11	up	up (2721 genes)
ENSG00000161955.17	3.62027	5.09216	39.5352	3.22199e-10	2.59711e-08	ENSG00000161955	TNFSF13	TNF superfamily member 13	up	up (2721 genes)
ENSG00000111348.9	6.65298	6.72499	39.5016	3.27794e-10	2.63376e-08	ENSG00000111348	ARHGDIB	Rho GDP dissociation inhibitor beta	up	up (2721 genes)
ENSG00000165757.9	-10.5914	8.16505	39.4273	3.40505e-10	2.72719e-08	ENSG00000165757	JCAD	junctional cadherin 5 associated	down	down (4565 genes)
ENSG00000253760.1	3.31926	5.11087	39.3582	3.52766e-10	2.81641e-08	ENSG00000253760			up	up (2721 genes)
ENSG00000101003.12	-12.964	6.95754	39.3068	3.6217e-10	2.88235e-08	ENSG00000101003	GINS1	GINS complex subunit 1	down	down (4565 genes)
ENSG00000146215.14	3.86565	5.51462	39.2961	3.6416e-10	2.88904e-08	ENSG00000146215	CRIP3	cysteine rich protein 3	up	up (2721 genes)
ENSG00000254901.8	5.87376	5.78031	39.2157	3.79469e-10	3.00102e-08	ENSG00000254901	BORCS8	BLOC-1 related complex subunit 8	up	up (2721 genes)
ENSG00000078043.16	5.67489	6.79425	39.1852	3.8546e-10	3.03885e-08	ENSG00000078043	PIAS2	protein inhibitor of activated STAT 2	up	up (2721 genes)
ENSG00000145934.17	5.60117	6.67553	39.1251	3.97499e-10	3.12397e-08	ENSG00000145934	TENM2	teneurin transmembrane protein 2	up	up (2721 genes)
ENSG00000143226.16	6.64054	5.65845	39.1103	4.00531e-10	3.138e-08	ENSG00000143226	FCGR2A	Fc gamma receptor IIa	up	up (2721 genes)
ENSG00000083535.16	3.43374	5.00071	39.0094	4.21776e-10	3.29417e-08	ENSG00000083535	PIBF1	progesterone immunomodulatory binding factor 1	up	up (2721 genes)
ENSG00000101000.6	5.2539	5.56799	38.9805	4.28069e-10	3.33297e-08	ENSG00000101000	PROCR	protein C receptor	up	up (2721 genes)
ENSG00000182327.8	2.59705	4.74925	38.916	4.42448e-10	3.4343e-08	ENSG00000182327	GLTPD2	glycolipid transfer protein domain containing 2	up	up (2721 genes)
ENSG00000129473.11	4.75616	5.61111	38.9084	4.44161e-10	3.43699e-08	ENSG00000129473	BCL2L2	BCL2 like 2	up	up (2721 genes)
ENSG00000118200.15	-11.0855	7.03885	38.8059	4.68105e-10	3.61116e-08	ENSG00000118200	CAMSAP2	calmodulin regulated spectrin associated protein family member 2	down	down (4565 genes)
ENSG00000169962.5	4.41316	5.56538	38.7064	4.92579e-10	3.78834e-08	ENSG00000169962	TAS1R3	taste 1 receptor member 3	up	up (2721 genes)
ENSG00000039319.17	-12.1962	8.42674	38.6641	5.0339e-10	3.85968e-08	ENSG00000039319	ZFYVE16	zinc finger FYVE-type containing 16	down	down (4565 genes)
ENSG00000227993.9	3.12401	4.82234	38.6438	5.08648e-10	3.88815e-08	ENSG00000227993	HLA-DRA	major histocompatibility complex, class II, DR alpha	up	up (2721 genes)
ENSG00000215354.9	4.07861	5.83313	38.6322	5.11673e-10	3.89941e-08	ENSG00000215354	FAM90A24P	family with sequence similarity 90, member A24	up	up (2721 genes)
ENSG00000158042.9	3.19611	4.99899	38.5434	5.35489e-10	4.06859e-08	ENSG00000158042	MRPL17	mitochondrial ribosomal protein L17	up	up (2721 genes)
ENSG00000108518.8	4.316	6.04109	38.4939	5.49258e-10	4.16063e-08	ENSG00000108518	PFN1	profilin 1	up	up (2721 genes)
ENSG00000187912.12	3.31906	5.12852	38.4585	5.59295e-10	4.22394e-08	ENSG00000187912	CLEC17A	C-type lectin domain containing 17A	up	up (2721 genes)
ENSG00000160886.13	5.4203	5.44802	38.3316	5.96881e-10	4.47604e-08	ENSG00000160886	LY6K	lymphocyte antigen 6 family member K	up	up (2721 genes)
ENSG00000284900.2	4.81569	5.1928	38.3289	5.97714e-10	4.47604e-08	ENSG00000284900	KBTBD4	kelch repeat and BTB domain containing 4	up	up (2721 genes)
ENSG00000169660.17	5.42641	5.90723	38.3279	5.98016e-10	4.47604e-08	ENSG00000169660	HEXD	hexosaminidase D	up	up (2721 genes)
ENSG00000186496.12	4.73312	5.81653	38.3172	6.01312e-10	4.48736e-08	ENSG00000186496	ZNF396	zinc finger protein 396	up	up (2721 genes)
ENSG00000146833.16	4.55939	5.7252	38.2142	6.33898e-10	4.71654e-08	ENSG00000146833	TRIM4	tripartite motif containing 4	up	up (2721 genes)
ENSG00000148803.12	2.51371	4.70967	38.1532	6.54024e-10	4.85193e-08	ENSG00000148803	FUOM	fucose mutarotase	up	up (2721 genes)
ENSG00000154545.17	3.49353	5.05175	38.0476	6.90403e-10	5.08789e-08	ENSG00000154545	MAGED4	MAGE family member D4	up	up (2721 genes)
ENSG00000198674.3	3.22545	5.12532	38.0475	6.90427e-10	5.08789e-08	ENSG00000198674	OR10G6	olfactory receptor family 10 subfamily G member 6	up	up (2721 genes)
ENSG00000226492.7	2.83378	4.79061	38.0434	6.91899e-10	5.08789e-08	ENSG00000226492	CUTA	cutA divalent cation tolerance homolog	up	up (2721 genes)
ENSG00000169826.8	3.57447	5.5069	38.0358	6.94586e-10	5.09275e-08	ENSG00000169826	CSGALNACT2	chondroitin sulfate N-acetylgalactosaminyltransferase 2	up	up (2721 genes)
ENSG00000066084.13	4.09852	5.87479	38.0213	6.99756e-10	5.11574e-08	ENSG00000066084	DIP2B	disco interacting protein 2 homolog B	up	up (2721 genes)
ENSG00000124260.12	4.45492	5.04597	38.0081	7.04503e-10	5.13552e-08	ENSG00000124260	MAGEA10	MAGE family member A10	up	up (2721 genes)
ENSG00000100461.18	5.22105	7.86933	37.9913	7.10623e-10	5.16516e-08	ENSG00000100461	RBM23	RNA binding motif protein 23	up	up (2721 genes)
ENSG00000163249.13	3.76544	5.48377	37.9727	7.17401e-10	5.19879e-08	ENSG00000163249	CCNYL1	cyclin Y like 1	up	up (2721 genes)
ENSG00000189171.15	4.69959	5.23097	37.9674	7.19383e-10	5.19879e-08	ENSG00000189171	S100A13	S100 calcium binding protein A13	up	up (2721 genes)
ENSG00000100033.17	-10.6524	7.14827	37.9203	7.36942e-10	5.31042e-08	ENSG00000100033	PRODH	proline dehydrogenase 1	down	down (4565 genes)
ENSG00000152926.16	3.55169	5.4981	37.7545	8.02331e-10	5.76509e-08	ENSG00000152926	ZNF117	zinc finger protein 117	up	up (2721 genes)
ENSG00000166135.14	5.99606	7.64639	37.7423	8.07357e-10	5.76673e-08	ENSG00000166135	HIF1AN	hypoxia inducible factor 1 subunit alpha inhibitor	up	up (2721 genes)
ENSG00000147378.11	2.85032	4.91627	37.7395	8.08502e-10	5.76673e-08	ENSG00000147378	FATE1	fetal and adult testis expressed 1	up	up (2721 genes)
ENSG00000164920.10	3.63646	5.04218	37.7373	8.09438e-10	5.76673e-08	ENSG00000164920	OSR2	odd-skipped related transciption factor 2	up	up (2721 genes)
ENSG00000123572.17	3.47834	4.95221	37.6522	8.45524e-10	6.0068e-08	ENSG00000123572	NRK	Nik related kinase	up	up (2721 genes)
ENSG00000070367.16	4.87385	6.73897	37.6421	8.49919e-10	6.02001e-08	ENSG00000070367	EXOC5	exocyst complex component 5	up	up (2721 genes)
ENSG00000143409.17	4.26655	5.34729	37.6369	8.5217e-10	6.02001e-08	ENSG00000143409	MINDY1	MINDY lysine 48 deubiquitinase 1	up	up (2721 genes)
ENSG00000153898.13	2.90934	4.9491	37.5362	8.97313e-10	6.32115e-08	ENSG00000153898	MCOLN2	mucolipin TRP cation channel 2	up	up (2721 genes)
ENSG00000277414.4	5.53419	6.21971	37.5283	9.00961e-10	6.32913e-08	ENSG00000277414	LILRB5	leukocyte immunoglobulin like receptor B5	up	up (2721 genes)
ENSG00000104866.11	-11.4956	8.57614	37.4676	9.29445e-10	6.51103e-08	ENSG00000104866	PPP1R37	protein phosphatase 1 regulatory subunit 37	down	down (4565 genes)
ENSG00000053918.18	-11.1326	5.89797	37.2605	1.03355e-09	7.22024e-08	ENSG00000053918	KCNQ1	potassium voltage-gated channel subfamily Q member 1	down	down (4565 genes)
ENSG00000280568.2	5.80978	7.71921	37.2513	1.03846e-09	7.23291e-08	ENSG00000280568	ZNF780A	zinc finger protein 780A	up	up (2721 genes)
ENSG00000163812.16	-9.41788	9.27555	37.2463	1.04112e-09	7.23291e-08	ENSG00000163812	ZDHHC3	zinc finger DHHC-type palmitoyltransferase 3	down	down (4565 genes)
ENSG00000270276.3	4.49701	5.02079	37.1733	1.08084e-09	7.48814e-08	ENSG00000270276	H4C15	H4 clustered histone 15	up	up (2721 genes)
ENSG00000104689.10	3.16497	4.92817	37.1099	1.11654e-09	7.71423e-08	ENSG00000104689	TNFRSF10A	TNF receptor superfamily member 10a	up	up (2721 genes)
ENSG00000135821.19	-10.6243	8.65755	37.1017	1.12128e-09	7.72579e-08	ENSG00000135821	GLUL	glutamate-ammonia ligase	down	down (4565 genes)
ENSG00000157107.14	3.1314	5.1619	37.0468	1.15325e-09	7.92434e-08	ENSG00000157107	FCHO2	FCH and mu domain containing endocytic adaptor 2	up	up (2721 genes)
ENSG00000185621.11	-9.50688	8.3264	37.0088	1.17599e-09	8.05861e-08	ENSG00000185621	LMLN	leishmanolysin like peptidase	down	down (4565 genes)
ENSG00000165506.15	3.31577	5.17473	36.9718	1.1985e-09	8.19049e-08	ENSG00000165506	DNAAF2	dynein axonemal assembly factor 2	up	up (2721 genes)
ENSG00000285140.2	2.96223	4.90943	36.9315	1.22353e-09	8.33891e-08	ENSG00000285140	TSSK4	testis specific serine kinase 4	up	up (2721 genes)
ENSG00000203697.12	4.56641	5.45704	36.9254	1.22736e-09	8.34237e-08	ENSG00000203697	CAPN8	calpain 8	up	up (2721 genes)
ENSG00000166526.18	4.02184	5.58129	36.8391	1.28289e-09	8.69635e-08	ENSG00000166526	ZNF3	zinc finger protein 3	up	up (2721 genes)
ENSG00000276904.1	3.65378	5.68012	36.7653	1.33239e-09	9.00761e-08	ENSG00000276904	DUX4L14	double homeobox 4 like 14 (pseudogene)	up	up (2721 genes)
ENSG00000164850.16	3.23644	5.03845	36.7083	1.37196e-09	9.24628e-08	ENSG00000164850	GPER1	G protein-coupled estrogen receptor 1	up	up (2721 genes)
ENSG00000213339.9	3.10467	4.99083	36.7039	1.37505e-09	9.24628e-08	ENSG00000213339	QTRT1	queuine tRNA-ribosyltransferase catalytic subunit 1	up	up (2721 genes)
ENSG00000251211.1	2.35585	4.75341	36.6071	1.44503e-09	9.69097e-08	ENSG00000251211	LOC645853	NAD(P)HX epimerase pseudogene	up	up (2721 genes)
ENSG00000137285.11	3.47544	5.30534	36.5221	1.50947e-09	1.00962e-07	ENSG00000137285	TUBB2B	tubulin beta 2B class IIb	up	up (2721 genes)
ENSG00000183032.12	3.10302	5.09516	36.5097	1.51905e-09	1.01333e-07	ENSG00000183032	SLC25A21	solute carrier family 25 member 21	up	up (2721 genes)
ENSG00000143514.18	5.47325	5.58239	36.4859	1.53771e-09	1.02062e-07	ENSG00000143514	TP53BP2	tumor protein p53 binding protein 2	up	up (2721 genes)
ENSG00000064601.21	-11.9949	7.53726	36.4855	1.53809e-09	1.02062e-07	ENSG00000064601	CTSA	cathepsin A	down	down (4565 genes)
ENSG00000109511.12	3.24503	5.05266	36.4491	1.56702e-09	1.03708e-07	ENSG00000109511	ANXA10	annexin A10	up	up (2721 genes)
ENSG00000112130.17	3.55587	5.45493	36.4357	1.57785e-09	1.04151e-07	ENSG00000112130	RNF8	ring finger protein 8	up	up (2721 genes)
ENSG00000123545.6	3.03836	5.15574	36.363	1.63785e-09	1.07828e-07	ENSG00000123545	NDUFAF4	NADH:ubiquinone oxidoreductase complex assembly factor 4	up	up (2721 genes)
ENSG00000124562.10	2.8937	4.98468	36.3382	1.65881e-09	1.08923e-07	ENSG00000124562	SNRPC	small nuclear ribonucleoprotein polypeptide C	up	up (2721 genes)
ENSG00000102524.12	3.18389	5.10616	36.2996	1.69202e-09	1.10814e-07	ENSG00000102524	TNFSF13B	TNF superfamily member 13b	up	up (2721 genes)
ENSG00000100124.15	3.81669	5.65291	36.2801	1.70903e-09	1.11638e-07	ENSG00000100124	ANKRD54	ankyrin repeat domain 54	up	up (2721 genes)
ENSG00000148308.18	3.08246	5.05053	36.2175	1.76478e-09	1.14981e-07	ENSG00000148308	GTF3C5	general transcription factor IIIC subunit 5	up	up (2721 genes)
ENSG00000109452.13	5.43492	6.28443	36.0965	1.87784e-09	1.22031e-07	ENSG00000109452	INPP4B	inositol polyphosphate-4-phosphatase type II B	up	up (2721 genes)
ENSG00000160094.15	4.9631	5.49159	36.0769	1.89679e-09	1.22944e-07	ENSG00000160094	ZNF362	zinc finger protein 362	up	up (2721 genes)
ENSG00000205777.19	2.91963	4.99395	36.0393	1.9338e-09	1.24908e-07	ENSG00000205777	GAGE1	G antigen 1	up	up (2721 genes)
ENSG00000116183.11	6.05606	5.73311	36.0316	1.9414e-09	1.24908e-07	ENSG00000116183	PAPPA2	pappalysin 2	up	up (2721 genes)
ENSG00000162368.15	3.51312	5.82968	36.031	1.94199e-09	1.24908e-07	ENSG00000162368	CMPK1	cytidine/uridine monophosphate kinase 1	up	up (2721 genes)
ENSG00000128285.5	2.86553	4.93706	35.9985	1.97474e-09	1.2669e-07	ENSG00000128285	MCHR1	melanin concentrating hormone receptor 1	up	up (2721 genes)
ENSG00000150977.11	4.82743	5.50771	35.9487	2.02583e-09	1.29638e-07	ENSG00000150977	RILPL2	Rab interacting lysosomal protein like 2	up	up (2721 genes)
ENSG00000237973.1	3.64036	6.28388	35.9172	2.05885e-09	1.31416e-07	ENSG00000237973	MTCO1P12	MT-CO1 pseudogene 12	up	up (2721 genes)
ENSG00000048540.16	3.25281	5.35233	35.8833	2.09498e-09	1.33384e-07	ENSG00000048540	LMO3	LIM domain only 3	up	up (2721 genes)
ENSG00000158850.15	-10.1436	7.66336	35.8652	2.11453e-09	1.34288e-07	ENSG00000158850	B4GALT3	beta-1,4-galactosyltransferase 3	down	down (4565 genes)
ENSG00000100568.11	-10.3813	6.8816	35.8507	2.13035e-09	1.34644e-07	ENSG00000100568	VTI1B	vesicle transport through interaction with t-SNAREs 1B	down	down (4565 genes)
ENSG00000158863.22	6.04459	6.28466	35.8502	2.13083e-09	1.34644e-07	ENSG00000158863	FHIP2B	FHF complex subunit HOOK interacting protein 2B	up	up (2721 genes)
ENSG00000225014.1	2.71916	4.85758	35.7591	2.23284e-09	1.40736e-07	ENSG00000225014			up	up (2721 genes)
ENSG00000088827.14	3.39823	5.40868	35.6871	2.31692e-09	1.45671e-07	ENSG00000088827	SIGLEC1	sialic acid binding Ig like lectin 1	up	up (2721 genes)
ENSG00000125510.18	2.25124	4.75548	35.6403	2.37324e-09	1.4884e-07	ENSG00000125510	OPRL1	opioid related nociceptin receptor 1	up	up (2721 genes)
ENSG00000166148.4	5.55643	5.94743	35.5732	2.45644e-09	1.53674e-07	ENSG00000166148	AVPR1A	arginine vasopressin receptor 1A	up	up (2721 genes)
ENSG00000157837.16	5.27964	6.64537	35.5625	2.46995e-09	1.53873e-07	ENSG00000157837	SPPL3	signal peptide peptidase like 3	up	up (2721 genes)
ENSG00000229474.8	3.20808	5.25713	35.561	2.47185e-09	1.53873e-07	ENSG00000229474	PATL2	PAT1 homolog 2	up	up (2721 genes)
ENSG00000255535.2	2.6966	4.91735	35.5067	2.54174e-09	1.57832e-07	ENSG00000255535			up	up (2721 genes)
ENSG00000116922.15	-9.36317	7.89978	35.3436	2.76377e-09	1.71197e-07	ENSG00000116922	C1orf109	chromosome 1 open reading frame 109	down	down (4565 genes)
ENSG00000162365.13	4.01298	5.26866	35.2205	2.94402e-09	1.81914e-07	ENSG00000162365	CYP4A22	cytochrome P450 family 4 subfamily A member 22	up	up (2721 genes)
ENSG00000099381.19	3.34624	5.53374	35.1976	2.97895e-09	1.83622e-07	ENSG00000099381	SETD1A	SET domain containing 1A, histone lysine methyltransferase	up	up (2721 genes)
ENSG00000276950.6	2.8244	4.85096	35.1923	2.98703e-09	1.8367e-07	ENSG00000276950	GSTT4	glutathione S-transferase theta 4	up	up (2721 genes)
ENSG00000127990.19	-9.36636	7.6575	35.0348	3.23871e-09	1.98659e-07	ENSG00000127990	SGCE	sarcoglycan epsilon	down	down (4565 genes)
ENSG00000140650.13	5.33388	6.26238	34.9708	3.34689e-09	2.04796e-07	ENSG00000140650	PMM2	phosphomannomutase 2	up	up (2721 genes)
ENSG00000276175.4	2.32313	4.76148	34.9357	3.40772e-09	2.08012e-07	ENSG00000276175	LILRA3	leukocyte immunoglobulin like receptor A3	up	up (2721 genes)
ENSG00000070087.15	2.99719	4.92389	34.9269	3.42311e-09	2.08445e-07	ENSG00000070087	PFN2	profilin 2	up	up (2721 genes)
ENSG00000109320.14	5.85261	6.30697	34.9036	3.46443e-09	2.10451e-07	ENSG00000109320	NFKB1	nuclear factor kappa B subunit 1	up	up (2721 genes)
ENSG00000159322.18	-8.96751	9.56003	34.8718	3.52151e-09	2.13403e-07	ENSG00000159322	ADPGK	ADP dependent glucokinase	down	down (4565 genes)
ENSG00000105617.4	2.15849	4.74171	34.8496	3.56187e-09	2.1533e-07	ENSG00000105617	LENG1	leukocyte receptor cluster member 1	up	up (2721 genes)
ENSG00000276438.3	4.3355	5.08784	34.8386	3.58195e-09	2.15673e-07	ENSG00000276438	PPP2R3B	protein phosphatase 2 regulatory subunit B''beta	up	up (2721 genes)
ENSG00000181924.7	2.79921	5.12756	34.8371	3.58469e-09	2.15673e-07	ENSG00000181924	COA4	cytochrome c oxidase assembly factor 4 homolog	up	up (2721 genes)
ENSG00000135537.17	4.58679	5.46598	34.8059	3.64263e-09	2.18636e-07	ENSG00000135537	AFG1L	AFG1 like ATPase	up	up (2721 genes)
ENSG00000054356.14	3.37626	5.563	34.7453	3.75789e-09	2.25017e-07	ENSG00000054356	PTPRN	protein tyrosine phosphatase receptor type N	up	up (2721 genes)
ENSG00000154447.15	3.8943	5.24227	34.6105	4.02735e-09	2.40579e-07	ENSG00000154447	SH3RF1	SH3 domain containing ring finger 1	up	up (2721 genes)
ENSG00000114383.10	3.30622	4.99155	34.5289	4.19964e-09	2.50277e-07	ENSG00000114383	TUSC2	tumor suppressor 2, mitochondrial calcium regulator	up	up (2721 genes)
ENSG00000162367.12	4.88467	5.93435	34.4906	4.28311e-09	2.54647e-07	ENSG00000162367	TAL1	TAL bHLH transcription factor 1, erythroid differentiation factor	up	up (2721 genes)
ENSG00000006453.14	-9.83678	6.75918	34.416	4.45052e-09	2.63977e-07	ENSG00000006453	BAIAP2L1	BAR/IMD domain containing adaptor protein 2 like 1	down	down (4565 genes)
ENSG00000149313.11	5.19313	5.9004	34.3324	4.64589e-09	2.74916e-07	ENSG00000149313	AASDHPPT	aminoadipate-semialdehyde dehydrogenase-phosphopantetheinyl transferase	up	up (2721 genes)
ENSG00000223566.1	2.78075	5.03361	34.3156	4.68601e-09	2.76639e-07	ENSG00000223566	TNRC18P2	trinucleotide repeat containing 18 pseudogene 2	up	up (2721 genes)
ENSG00000106608.17	5.07355	5.80999	34.279	4.775e-09	2.81233e-07	ENSG00000106608	URGCP	upregulator of cell proliferation	up	up (2721 genes)
ENSG00000174482.11	-11.23	7.43723	34.246	4.85668e-09	2.85375e-07	ENSG00000174482	LINGO2	leucine rich repeat and Ig domain containing 2	down	down (4565 genes)
ENSG00000106236.4	3.78613	5.05156	34.1957	4.9838e-09	2.91836e-07	ENSG00000106236	NPTX2	neuronal pentraxin 2	up	up (2721 genes)
ENSG00000091039.17	5.20106	5.99168	34.1934	4.98985e-09	2.91836e-07	ENSG00000091039	OSBPL8	oxysterol binding protein like 8	up	up (2721 genes)
ENSG00000205038.12	5.10583	6.48753	34.1834	5.01549e-09	2.92656e-07	ENSG00000205038	PKHD1L1	PKHD1 like 1	up	up (2721 genes)
ENSG00000188315.8	4.07175	5.65093	34.1662	5.05996e-09	2.94567e-07	ENSG00000188315	C3orf62	chromosome 3 open reading frame 62	up	up (2721 genes)
ENSG00000131711.15	-10.4566	8.32644	34.1545	5.09063e-09	2.95668e-07	ENSG00000131711	MAP1B	microtubule associated protein 1B	down	down (4565 genes)
ENSG00000078114.19	5.73583	7.07679	34.134	5.14441e-09	2.98103e-07	ENSG00000078114	NEBL	nebulette	up	up (2721 genes)
ENSG00000177990.12	3.34036	5.54431	34.0894	5.26363e-09	3.03767e-07	ENSG00000177990	DPY19L2	dpy-19 like 2	up	up (2721 genes)
ENSG00000289721.1	5.89647	5.72587	34.0884	5.26631e-09	3.03767e-07	ENSG00000289721	PYDC5	pyrin domain containing 5	up	up (2721 genes)
ENSG00000243777.1	2.56479	4.90441	34.0687	5.32008e-09	3.06166e-07	ENSG00000243777	RPS6P17	ribosomal protein S6 pseudogene 17	up	up (2721 genes)
ENSG00000061492.12	2.57548	4.89814	34.0589	5.34701e-09	3.07014e-07	ENSG00000061492	WNT8A	Wnt family member 8A	up	up (2721 genes)
ENSG00000137207.12	3.06102	5.09462	34.0494	5.37314e-09	3.07639e-07	ENSG00000137207	YIPF3	Yip1 domain family member 3	up	up (2721 genes)
ENSG00000066185.13	3.74533	5.69628	34.046	5.38237e-09	3.07639e-07	ENSG00000066185	ZMYND12	zinc finger MYND-type containing 12	up	up (2721 genes)
ENSG00000173706.15	-10.3923	6.6098	33.9819	5.56272e-09	3.17227e-07	ENSG00000173706	HEG1	heart development protein with EGF like domains 1	down	down (4565 genes)
ENSG00000275430.3	2.78968	4.87524	33.9563	5.6365e-09	3.20706e-07	ENSG00000275430	MUC20	mucin 20, cell surface associated	up	up (2721 genes)
ENSG00000167004.14	5.25096	6.85985	33.9243	5.72983e-09	3.25281e-07	ENSG00000167004	PDIA3	protein disulfide isomerase family A member 3	up	up (2721 genes)
ENSG00000281965.2	2.59866	4.9534	33.8803	5.86099e-09	3.31978e-07	ENSG00000281965			up	up (2721 genes)
ENSG00000186472.20	-9.87754	8.39585	33.8736	5.88107e-09	3.32366e-07	ENSG00000186472	PCLO	piccolo presynaptic cytomatrix protein	down	down (4565 genes)
ENSG00000080031.10	2.84863	5.04282	33.8486	5.95704e-09	3.35905e-07	ENSG00000080031	PTPRH	protein tyrosine phosphatase receptor type H	up	up (2721 genes)
ENSG00000175895.5	2.80793	5.0677	33.8237	6.0338e-09	3.39472e-07	ENSG00000175895	PLEKHF2	pleckstrin homology and FYVE domain containing 2	up	up (2721 genes)
ENSG00000241123.1	2.13782	4.73543	33.7886	6.14379e-09	3.44889e-07	ENSG00000241123	KRTAP10-5	keratin associated protein 10-5	up	up (2721 genes)
ENSG00000132466.20	3.60579	6.4901	33.7721	6.19614e-09	3.47053e-07	ENSG00000132466	ANKRD17	ankyrin repeat domain 17	up	up (2721 genes)
ENSG00000089335.22	-9.38735	6.90532	33.7224	6.35644e-09	3.5524e-07	ENSG00000089335	ZNF302	zinc finger protein 302	down	down (4565 genes)
ENSG00000145335.17	-8.91389	8.17971	33.6909	6.46014e-09	3.60235e-07	ENSG00000145335	SNCA	synuclein alpha	down	down (4565 genes)
ENSG00000197283.18	2.85841	5.11217	33.6526	6.58868e-09	3.6659e-07	ENSG00000197283	SYNGAP1	synaptic Ras GTPase activating protein 1	up	up (2721 genes)
ENSG00000226015.2	2.57863	4.85687	33.5412	6.97709e-09	3.87344e-07	ENSG00000226015	CCT8P1	chaperonin containing TCP1 subunit 8 pseudogene 1	up	up (2721 genes)
ENSG00000161544.10	3.06213	5.13168	33.5236	7.0405e-09	3.89883e-07	ENSG00000161544	CYGB	cytoglobin	up	up (2721 genes)
ENSG00000179088.16	2.84549	5.03075	33.5199	7.05382e-09	3.89883e-07	ENSG00000179088	C12orf42	chromosome 12 open reading frame 42	up	up (2721 genes)
ENSG00000160321.16	-9.11654	7.17809	33.4614	7.26932e-09	4.00322e-07	ENSG00000160321	ZNF208	zinc finger protein 208	down	down (4565 genes)
ENSG00000137692.12	3.16051	7.4418	33.46	7.27453e-09	4.00322e-07	ENSG00000137692	DCUN1D5	defective in cullin neddylation 1 domain containing 5	up	up (2721 genes)
ENSG00000147408.16	-10.0121	6.29973	33.4361	7.36457e-09	4.04392e-07	ENSG00000147408	CSGALNACT1	chondroitin sulfate N-acetylgalactosaminyltransferase 1	down	down (4565 genes)
ENSG00000277357.1	2.2834	4.77908	33.428	7.39507e-09	4.04982e-07	ENSG00000277357			up	up (2721 genes)
ENSG00000100129.18	4.64146	6.41925	33.4248	7.40751e-09	4.04982e-07	ENSG00000100129	EIF3L	eukaryotic translation initiation factor 3 subunit L	up	up (2721 genes)
ENSG00000013297.12	2.72497	5.00684	33.3422	7.72885e-09	4.20997e-07	ENSG00000013297	CLDN11	claudin 11	up	up (2721 genes)
ENSG00000078403.17	-9.2654	6.82558	33.3409	7.73392e-09	4.20997e-07	ENSG00000078403	MLLT10	MLLT10 histone lysine methyltransferase DOT1L cofactor	down	down (4565 genes)
ENSG00000166233.15	-10.0273	8.30645	33.2273	8.19902e-09	4.4535e-07	ENSG00000166233	ARIH1	ariadne RBR E3 ubiquitin protein ligase 1	down	down (4565 genes)
ENSG00000177674.16	2.71451	5.01951	33.2112	8.26746e-09	4.481e-07	ENSG00000177674	AGTRAP	angiotensin II receptor associated protein	up	up (2721 genes)
ENSG00000223460.1	2.39833	4.86632	33.2028	8.30299e-09	4.49058e-07	ENSG00000223460			up	up (2721 genes)
ENSG00000182568.18	5.19495	6.84294	33.1637	8.47159e-09	4.57193e-07	ENSG00000182568	SATB1	SATB homeobox 1	up	up (2721 genes)
ENSG00000173064.14	4.52852	6.75093	33.1018	8.74572e-09	4.7002e-07	ENSG00000173064	HECTD4	HECT domain E3 ubiquitin protein ligase 4	up	up (2721 genes)
ENSG00000204104.12	-9.63351	6.66949	33.1016	8.74665e-09	4.7002e-07	ENSG00000204104	TRAF3IP1	TRAF3 interacting protein 1	down	down (4565 genes)
ENSG00000086589.12	3.12376	5.30155	33.0578	8.94579e-09	4.79697e-07	ENSG00000086589	RBM22	RNA binding motif protein 22	up	up (2721 genes)
ENSG00000133739.16	3.19504	5.6499	33.0237	9.104e-09	4.87141e-07	ENSG00000133739	LRRCC1	leucine rich repeat and coiled-coil centrosomal protein 1	up	up (2721 genes)
ENSG00000120159.13	2.30469	4.87645	32.981	9.30632e-09	4.9691e-07	ENSG00000120159	CAAP1	caspase activity and apoptosis inhibitor 1	up	up (2721 genes)
ENSG00000089558.9	2.6951	5.07866	32.9265	9.57092e-09	5.09956e-07	ENSG00000089558	KCNH4	potassium voltage-gated channel subfamily H member 4	up	up (2721 genes)
ENSG00000166188.3	-9.28351	7.06107	32.9149	9.6283e-09	5.11929e-07	ENSG00000166188	ZNF319	zinc finger protein 319	down	down (4565 genes)
ENSG00000244045.13	4.45548	5.78268	32.8661	9.87319e-09	5.23842e-07	ENSG00000244045	TMEM199	transmembrane protein 199	up	up (2721 genes)
ENSG00000105699.17	2.68316	4.90166	32.8305	1.00554e-08	5.31326e-07	ENSG00000105699	LSR	lipolysis stimulated lipoprotein receptor	up	up (2721 genes)
ENSG00000140497.16	3.49373	5.80829	32.8303	1.00565e-08	5.31326e-07	ENSG00000140497	SCAMP2	secretory carrier membrane protein 2	up	up (2721 genes)
ENSG00000128165.9	3.05663	5.33698	32.8126	1.01485e-08	5.35061e-07	ENSG00000128165	ADM2	adrenomedullin 2	up	up (2721 genes)
ENSG00000120837.8	2.79279	5.27535	32.8047	1.01899e-08	5.36123e-07	ENSG00000120837	NFYB	nuclear transcription factor Y subunit beta	up	up (2721 genes)
ENSG00000223573.7	3.53629	5.55136	32.7752	1.03458e-08	5.42322e-07	ENSG00000223573	TINCR	TINCR ubiquitin domain containing	up	up (2721 genes)
ENSG00000198218.12	-9.71004	6.47116	32.7742	1.03509e-08	5.42322e-07	ENSG00000198218	QRICH1	glutamine rich 1	down	down (4565 genes)
ENSG00000273761.5	4.79333	5.79207	32.7446	1.05099e-08	5.49402e-07	ENSG00000273761	DDX24	DEAD-box helicase 24	up	up (2721 genes)
ENSG00000274599.2	3.11832	5.45698	32.7409	1.05297e-08	5.49402e-07	ENSG00000274599	DUX4L24	double homeobox 4 like 24 (pseudogene)	up	up (2721 genes)
ENSG00000146731.11	4.23555	5.23006	32.6959	1.07762e-08	5.61097e-07	ENSG00000146731	CCT6A	chaperonin containing TCP1 subunit 6A	up	up (2721 genes)
ENSG00000162390.18	5.62559	7.09981	32.6672	1.09365e-08	5.68266e-07	ENSG00000162390	ACOT11	acyl-CoA thioesterase 11	up	up (2721 genes)
ENSG00000144357.18	3.5467	5.55636	32.6396	1.1093e-08	5.75213e-07	ENSG00000144357	UBR3	ubiquitin protein ligase E3 component n-recognin 3	up	up (2721 genes)
ENSG00000118402.6	2.94288	5.43458	32.5876	1.1394e-08	5.89603e-07	ENSG00000118402	ELOVL4	ELOVL fatty acid elongase 4	up	up (2721 genes)
ENSG00000139626.16	3.0347	5.15011	32.5623	1.15433e-08	5.96105e-07	ENSG00000139626	ITGB7	integrin subunit beta 7	up	up (2721 genes)
ENSG00000086065.14	5.44135	5.509	32.5157	1.18235e-08	6.0932e-07	ENSG00000086065	CHMP5	charged multivesicular body protein 5	up	up (2721 genes)
ENSG00000078699.22	5.45906	7.76544	32.486	1.20055e-08	6.17437e-07	ENSG00000078699	CBFA2T2	CBFA2/RUNX1 partner transcriptional co-repressor 2	up	up (2721 genes)
ENSG00000172752.16	3.28337	5.67818	32.4656	1.21319e-08	6.21438e-07	ENSG00000172752	COL6A5	collagen type VI alpha 5 chain	up	up (2721 genes)
ENSG00000163751.4	-8.87765	7.42366	32.4655	1.21327e-08	6.21438e-07	ENSG00000163751	CPA3	carboxypeptidase A3	down	down (4565 genes)
ENSG00000289549.1	1.87141	4.67405	32.4138	1.24598e-08	6.36894e-07	ENSG00000289549	PPIAL4D	peptidylprolyl isomerase A like 4D	up	up (2721 genes)
ENSG00000281577.1	1.8486	4.69644	32.3405	1.29387e-08	6.60031e-07	ENSG00000281577			up	up (2721 genes)
ENSG00000203747.13	-9.56925	6.2487	32.2808	1.33424e-08	6.79247e-07	ENSG00000203747	FCGR3A	Fc gamma receptor IIIa	down	down (4565 genes)
ENSG00000172716.17	4.71946	6.06644	32.2489	1.35636e-08	6.89113e-07	ENSG00000172716	SLFN11	schlafen family member 11	up	up (2721 genes)
ENSG00000159210.10	5.59131	7.12836	32.2449	1.35912e-08	6.89122e-07	ENSG00000159210	SNF8	SNF8 subunit of ESCRT-II	up	up (2721 genes)
ENSG00000006695.12	4.28183	5.51355	32.2297	1.36981e-08	6.93144e-07	ENSG00000006695	COX10	cytochrome c oxidase assembly factor heme A:farnesyltransferase COX10	up	up (2721 genes)
ENSG00000273542.2	2.52635	5.02551	32.2043	1.38787e-08	7.00411e-07	ENSG00000273542	H4C12	H4 clustered histone 12	up	up (2721 genes)
ENSG00000280616.4	4.91052	5.86772	32.2016	1.38974e-08	7.00411e-07	ENSG00000280616	VPS11	VPS11 core subunit of CORVET and HOPS complexes	up	up (2721 genes)
ENSG00000233822.6	5.44269	6.25572	32.1674	1.41443e-08	7.10682e-07	ENSG00000233822	H2BC15	H2B clustered histone 15	up	up (2721 genes)
ENSG00000151327.14	5.55169	7.64741	32.1656	1.41577e-08	7.10682e-07	ENSG00000151327	FAM177A1	family with sequence similarity 177 member A1	up	up (2721 genes)
ENSG00000250799.11	4.16667	5.23879	32.1586	1.42087e-08	7.11822e-07	ENSG00000250799	PRODH2	proline dehydrogenase 2	up	up (2721 genes)
ENSG00000099901.17	2.86138	5.16193	32.1507	1.42662e-08	7.1328e-07	ENSG00000099901	RANBP1	RAN binding protein 1	up	up (2721 genes)
ENSG00000180245.7	2.91847	5.42748	32.1316	1.44074e-08	7.18911e-07	ENSG00000180245	RRH	retinal pigment epithelium-derived rhodopsin homolog	up	up (2721 genes)
ENSG00000161911.12	4.54443	5.71697	32.1114	1.45583e-08	7.25002e-07	ENSG00000161911	TREML1	triggering receptor expressed on myeloid cells like 1	up	up (2721 genes)
ENSG00000217929.4	2.63907	5.10835	32.0516	1.5013e-08	7.46172e-07	ENSG00000217929			up	up (2721 genes)
ENSG00000042753.12	2.53448	4.95005	32.0185	1.52713e-08	7.57513e-07	ENSG00000042753	AP2S1	adaptor related protein complex 2 subunit sigma 1	up	up (2721 genes)
ENSG00000275176.4	5.5413	7.11572	32.01	1.53381e-08	7.59328e-07	ENSG00000275176	ACACA	acetyl-CoA carboxylase alpha	up	up (2721 genes)
ENSG00000118520.15	2.98449	5.42403	31.9207	1.60594e-08	7.93471e-07	ENSG00000118520	ARG1	arginase 1	up	up (2721 genes)
ENSG00000242324.1	1.88034	4.68308	31.8899	1.63163e-08	8.03584e-07	ENSG00000242324			up	up (2721 genes)
ENSG00000182541.18	2.94623	5.24958	31.8864	1.63459e-08	8.03584e-07	ENSG00000182541	LIMK2	LIM domain kinase 2	up	up (2721 genes)
ENSG00000281931.1	2.10212	4.72318	31.8847	1.63599e-08	8.03584e-07	ENSG00000281931	SCG5	secretogranin V	up	up (2721 genes)
ENSG00000122359.18	5.19605	6.42044	31.8206	1.69091e-08	8.28943e-07	ENSG00000122359	ANXA11	annexin A11	up	up (2721 genes)
ENSG00000188321.14	3.31931	8.12153	31.8111	1.69918e-08	8.31374e-07	ENSG00000188321	ZNF559	zinc finger protein 559	up	up (2721 genes)
ENSG00000155097.12	-8.43104	7.58397	31.7922	1.71583e-08	8.37892e-07	ENSG00000155097	ATP6V1C1	ATPase H+ transporting V1 subunit C1	down	down (4565 genes)
ENSG00000110871.15	3.35678	5.06606	31.7522	1.75149e-08	8.53647e-07	ENSG00000110871	COQ5	coenzyme Q5, methyltransferase	up	up (2721 genes)
ENSG00000120659.16	2.5244	5.03661	31.7459	1.75723e-08	8.54791e-07	ENSG00000120659	TNFSF11	TNF superfamily member 11	up	up (2721 genes)
ENSG00000120049.20	2.37814	4.83101	31.7151	1.78526e-08	8.66748e-07	ENSG00000120049	KCNIP2	potassium voltage-gated channel interacting protein 2	up	up (2721 genes)
ENSG00000041353.10	3.09445	5.89494	31.6682	1.82888e-08	8.86215e-07	ENSG00000041353	RAB27B	RAB27B, member RAS oncogene family	up	up (2721 genes)
ENSG00000138434.17	-8.20257	8.36167	31.6631	1.83378e-08	8.86878e-07	ENSG00000138434	ITPRID2	ITPR interacting domain containing 2	down	down (4565 genes)
ENSG00000230585.2	1.92784	4.69057	31.6465	1.84948e-08	8.92756e-07	ENSG00000230585			up	up (2721 genes)
ENSG00000108691.10	2.20212	4.79833	31.6186	1.8762e-08	9.03919e-07	ENSG00000108691	CCL2	C-C motif chemokine ligand 2	up	up (2721 genes)
ENSG00000136205.18	-8.55267	6.99171	31.5582	1.93552e-08	9.30716e-07	ENSG00000136205	TNS3	tensin 3	down	down (4565 genes)
ENSG00000124786.12	2.30345	4.93355	31.5218	1.97215e-08	9.46519e-07	ENSG00000124786	SLC35B3	solute carrier family 35 member B3	up	up (2721 genes)
ENSG00000173914.12	2.58118	5.11017	31.5076	1.98662e-08	9.51648e-07	ENSG00000173914	RBM4B	RNA binding motif protein 4B	up	up (2721 genes)
ENSG00000065320.9	-8.94743	6.71624	31.454	2.04224e-08	9.75138e-07	ENSG00000065320	NTN1	netrin 1	down	down (4565 genes)
ENSG00000230327.1	1.7017	4.65895	31.4529	2.04341e-08	9.75138e-07	ENSG00000230327	MTCO1P42	MT-CO1 pseudogene 42	up	up (2721 genes)
ENSG00000251345.2	2.38145	4.87364	31.4156	2.08302e-08	9.92155e-07	ENSG00000251345			up	up (2721 genes)
ENSG00000099785.11	3.17472	5.7914	31.3742	2.12787e-08	1.0116e-06	ENSG00000099785	MARCHF2	membrane associated ring-CH-type finger 2	up	up (2721 genes)
ENSG00000006611.17	-9.07745	6.83479	31.3516	2.15277e-08	1.02151e-06	ENSG00000006611	USH1C	USH1 protein network component harmonin	down	down (4565 genes)
ENSG00000181038.14	2.4205	4.93397	31.3112	2.19808e-08	1.04105e-06	ENSG00000181038	METTL23	methyltransferase like 23	up	up (2721 genes)
ENSG00000237038.5	2.00035	4.77938	31.2273	2.29514e-08	1.08497e-06	ENSG00000237038	USP17L8	ubiquitin specific peptidase 17 like family member 8	up	up (2721 genes)
ENSG00000197380.11	5.51014	7.31492	31.2199	2.30396e-08	1.0871e-06	ENSG00000197380	DACT3	dishevelled binding antagonist of beta catenin 3	up	up (2721 genes)
ENSG00000156642.17	3.30465	5.5522	31.213	2.31213e-08	1.08891e-06	ENSG00000156642	NPTN	neuroplastin	up	up (2721 genes)
ENSG00000110987.9	4.504	5.63504	31.1868	2.3435e-08	1.10162e-06	ENSG00000110987	BCL7A	BAF chromatin remodeling complex subunit BCL7A	up	up (2721 genes)
ENSG00000031003.11	3.17497	5.73624	31.1824	2.34887e-08	1.10208e-06	ENSG00000031003	FAM13B	family with sequence similarity 13 member B	up	up (2721 genes)
ENSG00000154864.14	4.3294	6.58165	31.1729	2.36033e-08	1.1054e-06	ENSG00000154864	PIEZO2	piezo type mechanosensitive ion channel component 2	up	up (2721 genes)
ENSG00000163714.18	-9.0106	6.53445	31.1588	2.37764e-08	1.11143e-06	ENSG00000163714	U2SURP	U2 snRNP associated SURP domain containing	down	down (4565 genes)
ENSG00000125257.16	4.09381	5.88931	31.127	2.41685e-08	1.12767e-06	ENSG00000125257	ABCC4	ATP binding cassette subfamily C member 4	up	up (2721 genes)
ENSG00000160446.19	2.13004	4.82092	31.1155	2.43117e-08	1.13225e-06	ENSG00000160446	ZDHHC12	zinc finger DHHC-type palmitoyltransferase 12	up	up (2721 genes)
ENSG00000283297.2	1.87533	4.70564	31.1	2.45077e-08	1.13927e-06	ENSG00000283297	TEX52	testis expressed 52	up	up (2721 genes)
ENSG00000234711.1	1.98003	4.72601	31.0623	2.49877e-08	1.15944e-06	ENSG00000234711	TUBB8P11	tubulin beta 8 class VIII pseudogene 11	up	up (2721 genes)
ENSG00000173436.15	4.86297	6.1743	30.9903	2.59317e-08	1.20102e-06	ENSG00000173436	MICOS10	mitochondrial contact site and cristae organizing system subunit 10	up	up (2721 genes)
ENSG00000138175.9	3.78311	5.245	30.9774	2.61054e-08	1.20685e-06	ENSG00000138175	ARL3	ADP ribosylation factor like GTPase 3	up	up (2721 genes)
ENSG00000173960.14	-8.78773	6.68308	30.9056	2.70886e-08	1.25e-06	ENSG00000173960	UBXN2A	UBX domain protein 2A	down	down (4565 genes)
ENSG00000154134.15	5.06466	5.64136	30.8015	2.8582e-08	1.3165e-06	ENSG00000154134	ROBO3	roundabout guidance receptor 3	up	up (2721 genes)
ENSG00000112972.15	3.37323	5.54396	30.7906	2.8743e-08	1.3215e-06	ENSG00000112972	HMGCS1	3-hydroxy-3-methylglutaryl-CoA synthase 1	up	up (2721 genes)
ENSG00000156804.7	3.11623	5.81811	30.7691	2.90627e-08	1.33376e-06	ENSG00000156804	FBXO32	F-box protein 32	up	up (2721 genes)
ENSG00000213235.3	2.15687	4.89504	30.749	2.93654e-08	1.34519e-06	ENSG00000213235	EEF1A1P16	eukaryotic translation elongation factor 1 alpha 1 pseudogene 16	up	up (2721 genes)
ENSG00000213638.6	2.34458	4.90829	30.7227	2.97663e-08	1.36108e-06	ENSG00000213638	ADAT3	adenosine deaminase tRNA specific 3	up	up (2721 genes)
ENSG00000108854.16	-8.2673	7.31872	30.6882	3.03e-08	1.38297e-06	ENSG00000108854	SMURF2	SMAD specific E3 ubiquitin protein ligase 2	down	down (4565 genes)
ENSG00000137094.16	3.89885	5.7207	30.6769	3.04778e-08	1.38856e-06	ENSG00000137094	DNAJB5	DnaJ heat shock protein family (Hsp40) member B5	up	up (2721 genes)
ENSG00000110786.18	2.64502	5.06284	30.654	3.08393e-08	1.40249e-06	ENSG00000110786	PTPN5	protein tyrosine phosphatase non-receptor type 5	up	up (2721 genes)
ENSG00000196937.11	2.73511	5.20791	30.6422	3.1027e-08	1.40848e-06	ENSG00000196937	FAM3C	FAM3 metabolism regulating signaling molecule C	up	up (2721 genes)
ENSG00000090339.9	3.00397	5.04145	30.6157	3.14546e-08	1.42532e-06	ENSG00000090339	ICAM1	intercellular adhesion molecule 1	up	up (2721 genes)
ENSG00000055483.20	3.53711	6.07187	30.5982	3.17387e-08	1.43561e-06	ENSG00000055483	USP36	ubiquitin specific peptidase 36	up	up (2721 genes)
ENSG00000160908.15	5.32405	7.92935	30.5676	3.22437e-08	1.45435e-06	ENSG00000160908	ZNF394	zinc finger protein 394	up	up (2721 genes)
ENSG00000164877.19	-9.16572	6.41617	30.5661	3.22687e-08	1.45435e-06	ENSG00000164877	MICALL2	MICAL like 2	down	down (4565 genes)
ENSG00000169851.16	-8.60533	6.89572	30.5548	3.24563e-08	1.46019e-06	ENSG00000169851	PCDH7	protocadherin 7	down	down (4565 genes)
ENSG00000150773.12	4.40821	5.43742	30.5147	3.31354e-08	1.48808e-06	ENSG00000150773	PIH1D2	PIH1 domain containing 2	up	up (2721 genes)
ENSG00000008323.16	3.53671	5.44871	30.4961	3.34545e-08	1.49973e-06	ENSG00000008323	PLEKHG6	pleckstrin homology and RhoGEF domain containing G6	up	up (2721 genes)
ENSG00000128591.16	5.5076	6.38244	30.4192	3.48058e-08	1.55753e-06	ENSG00000128591	FLNC	filamin C	up	up (2721 genes)
ENSG00000123353.10	2.4224	4.94218	30.3571	3.59398e-08	1.60542e-06	ENSG00000123353	ORMDL2	ORMDL sphingolipid biosynthesis regulator 2	up	up (2721 genes)
ENSG00000228377.3	1.78186	4.68239	30.3232	3.65731e-08	1.63081e-06	ENSG00000228377	MAS1L	MAS1 proto-oncogene like, G protein-coupled receptor	up	up (2721 genes)
ENSG00000275748.4	2.52349	5.19018	30.2958	3.70926e-08	1.64944e-06	ENSG00000275748	ARL17A	ADP ribosylation factor like GTPase 17A	up	up (2721 genes)
ENSG00000254572.2	1.99304	4.74547	30.2943	3.71221e-08	1.64944e-06	ENSG00000254572			up	up (2721 genes)
ENSG00000273643.1	2.55029	5.19508	30.2716	3.75585e-08	1.66589e-06	ENSG00000273643	PPP1R26P2	protein phosphatase 1 regulatory subunit 26 pseudogene 2	up	up (2721 genes)
ENSG00000113161.17	4.91339	6.05755	30.2293	3.83871e-08	1.69964e-06	ENSG00000113161	HMGCR	3-hydroxy-3-methylglutaryl-CoA reductase	up	up (2721 genes)
ENSG00000006747.15	-9.15067	7.50881	30.1897	3.91775e-08	1.73159e-06	ENSG00000006747	SCIN	scinderin	down	down (4565 genes)
ENSG00000142856.17	2.67997	5.33069	30.1787	3.94011e-08	1.73805e-06	ENSG00000142856	ITGB3BP	integrin subunit beta 3 binding protein	up	up (2721 genes)
ENSG00000187051.9	2.79385	5.28495	30.1732	3.95131e-08	1.73805e-06	ENSG00000187051	RPS19BP1	ribosomal protein S19 binding protein 1	up	up (2721 genes)
ENSG00000123213.23	-8.17454	7.10113	30.1723	3.9531e-08	1.73805e-06	ENSG00000123213	NLN	neurolysin	down	down (4565 genes)
ENSG00000181616.10	-6.4878	5.03882	30.1162	4.06918e-08	1.78597e-06	ENSG00000181616	OR52H1	olfactory receptor family 52 subfamily H member 1	down	down (4565 genes)
ENSG00000076513.17	5.4692	6.05674	30.0823	4.14088e-08	1.81427e-06	ENSG00000076513	ANKRD13A	ankyrin repeat domain 13A	up	up (2721 genes)
ENSG00000178607.17	-9.28185	7.4322	30.0597	4.1895e-08	1.83238e-06	ENSG00000178607	ERN1	endoplasmic reticulum to nucleus signaling 1	down	down (4565 genes)
ENSG00000172421.10	5.2952	7.83423	29.9439	4.44735e-08	1.93898e-06	ENSG00000172421	EFCAB3	EF-hand calcium binding domain 3	up	up (2721 genes)
ENSG00000112304.11	4.46405	5.36063	29.9412	4.45354e-08	1.93898e-06	ENSG00000112304	ACOT13	acyl-CoA thioesterase 13	up	up (2721 genes)
ENSG00000265340.1	-7.38121	8.58483	29.94	4.45635e-08	1.93898e-06	ENSG00000265340	OR4K7P	olfactory receptor family 4 subfamily K member 7 pseudogene	down	down (4565 genes)
ENSG00000263232.2	2.40462	4.8454	29.9163	4.51094e-08	1.95934e-06	ENSG00000263232	ATP5F1AP3	ATP synthase F1 subunit alpha pseudogene 3	up	up (2721 genes)
ENSG00000141431.14	3.10253	5.88145	29.9087	4.52882e-08	1.96371e-06	ENSG00000141431	ASXL3	ASXL transcriptional regulator 3	up	up (2721 genes)
ENSG00000092470.12	4.7461	6.01067	29.8958	4.55893e-08	1.97336e-06	ENSG00000092470	WDR76	WD repeat domain 76	up	up (2721 genes)
ENSG00000150455.15	5.35843	6.63499	29.8752	4.60766e-08	1.99103e-06	ENSG00000150455	TIRAP	TIR domain containing adaptor protein	up	up (2721 genes)
ENSG00000277518.4	-8.3085	7.36481	29.8588	4.64678e-08	2.00449e-06	ENSG00000277518	MUC6	mucin 6, oligomeric mucus/gel-forming	down	down (4565 genes)
ENSG00000166856.3	-9.00082	5.66726	29.8536	4.65942e-08	2.0065e-06	ENSG00000166856	GPR182	G protein-coupled receptor 182	down	down (4565 genes)
ENSG00000228760.10	2.32151	5.00989	29.8424	4.68627e-08	2.01462e-06	ENSG00000228760	BAG6	BAG cochaperone 6	up	up (2721 genes)
ENSG00000166664.15	2.12483	4.883	29.8114	4.76175e-08	2.03814e-06	ENSG00000166664	CHRFAM7A	CHRNA7 (exons 5-10) and FAM7A (exons A-E) fusion	up	up (2721 genes)
ENSG00000249104.3	2.23766	4.91527	29.8107	4.76349e-08	2.03814e-06	ENSG00000249104	USP17L17	ubiquitin specific peptidase 17 like family member 17	up	up (2721 genes)
ENSG00000186810.8	1.97872	4.82704	29.81	4.7653e-08	2.03814e-06	ENSG00000186810	CXCR3	C-X-C motif chemokine receptor 3	up	up (2721 genes)
ENSG00000187140.6	3.23632	5.15608	29.7738	4.85521e-08	2.07307e-06	ENSG00000187140	FOXD3	forkhead box D3	up	up (2721 genes)
ENSG00000102158.22	-8.42263	7.11804	29.7624	4.88366e-08	2.08168e-06	ENSG00000102158	MAGT1	magnesium transporter 1	down	down (4565 genes)
ENSG00000131408.15	3.0361	5.24138	29.7411	4.93766e-08	2.10114e-06	ENSG00000131408	NR1H2	nuclear receptor subfamily 1 group H member 2	up	up (2721 genes)
ENSG00000125848.10	2.3548	5.05712	29.6928	5.06213e-08	2.15046e-06	ENSG00000125848	FLRT3	fibronectin leucine rich transmembrane protein 3	up	up (2721 genes)
ENSG00000197879.17	-8.02487	7.00448	29.6836	5.08631e-08	2.15709e-06	ENSG00000197879	MYO1C	myosin IC	down	down (4565 genes)
ENSG00000284939.1	2.87234	5.58138	29.6519	5.17009e-08	2.18893e-06	ENSG00000284939	OR6B1	olfactory receptor family 6 subfamily B member 1	up	up (2721 genes)
ENSG00000183770.7	2.51196	5.10284	29.6179	5.26158e-08	2.22392e-06	ENSG00000183770	FOXL2	forkhead box L2	up	up (2721 genes)
ENSG00000214761.3	1.86043	4.78222	29.6089	5.2862e-08	2.23058e-06	ENSG00000214761			up	up (2721 genes)
ENSG00000134077.16	-8.02383	7.46525	29.5551	5.43487e-08	2.28723e-06	ENSG00000134077	THUMPD3	THUMP domain containing 3	down	down (4565 genes)
ENSG00000104213.13	2.28979	4.83614	29.5521	5.44346e-08	2.28723e-06	ENSG00000104213	PDGFRL	platelet derived growth factor receptor like	up	up (2721 genes)
ENSG00000184303.5	2.30399	5.0029	29.5473	5.45677e-08	2.28723e-06	ENSG00000184303			up	up (2721 genes)
ENSG00000128607.14	-8.58301	6.60382	29.5473	5.45682e-08	2.28723e-06	ENSG00000128607	KLHDC10	kelch domain containing 10	down	down (4565 genes)
ENSG00000121022.14	3.45357	5.80972	29.5033	5.58216e-08	2.33587e-06	ENSG00000121022	COPS5	COP9 signalosome subunit 5	up	up (2721 genes)
ENSG00000123240.17	-7.77379	7.44734	29.4918	5.61531e-08	2.34584e-06	ENSG00000123240	OPTN	optineurin	down	down (4565 genes)
ENSG00000171804.11	5.05309	5.77738	29.4315	5.79281e-08	2.41598e-06	ENSG00000171804	WDR87	WD repeat domain 87	up	up (2721 genes)
ENSG00000140471.17	2.97483	5.62064	29.4052	5.87196e-08	2.44493e-06	ENSG00000140471	LINS1	lines homolog 1	up	up (2721 genes)
ENSG00000227789.1	1.96505	4.8569	29.3749	5.96453e-08	2.47776e-06	ENSG00000227789	MTCYBP7	MT-CYB pseudogene 7	up	up (2721 genes)
ENSG00000269540.1	1.78662	4.68817	29.373	5.97051e-08	2.47776e-06	ENSG00000269540			up	up (2721 genes)
ENSG00000166634.7	2.35855	4.96964	29.3632	6.00069e-08	2.48618e-06	ENSG00000166634	SERPINB12	serpin family B member 12	up	up (2721 genes)
ENSG00000105429.13	4.77924	6.35	29.3487	6.04568e-08	2.5007e-06	ENSG00000105429	MEGF8	multiple EGF like domains 8	up	up (2721 genes)
ENSG00000162298.19	-8.25467	6.89796	29.3089	6.17127e-08	2.54846e-06	ENSG00000162298	SYVN1	synoviolin 1	down	down (4565 genes)
ENSG00000205060.11	4.3179	6.2549	29.2923	6.2243e-08	2.56615e-06	ENSG00000205060	SLC35B4	solute carrier family 35 member B4	up	up (2721 genes)
ENSG00000146247.15	5.1032	7.04859	29.2756	6.27824e-08	2.58415e-06	ENSG00000146247	PHIP	pleckstrin homology domain interacting protein	up	up (2721 genes)
ENSG00000282967.4	2.59815	5.04296	29.2548	6.34599e-08	2.60777e-06	ENSG00000282967	HTN3	histatin 3	up	up (2721 genes)
ENSG00000084731.15	-7.97616	7.36289	29.2404	6.3931e-08	2.62182e-06	ENSG00000084731	KIF3C	kinesin family member 3C	down	down (4565 genes)
ENSG00000102910.14	-9.05111	8.37998	29.238	6.40104e-08	2.62182e-06	ENSG00000102910	LONP2	lon peptidase 2, peroxisomal	down	down (4565 genes)
ENSG00000164114.19	2.79851	5.82419	29.2309	6.42459e-08	2.62719e-06	ENSG00000164114	MAP9	microtubule associated protein 9	up	up (2721 genes)
ENSG00000241343.10	-7.42578	8.30041	29.1947	6.54569e-08	2.67236e-06	ENSG00000241343	RPL36A	ribosomal protein L36a	down	down (4565 genes)
ENSG00000196420.8	1.97434	4.67522	29.1839	6.58242e-08	2.683e-06	ENSG00000196420	S100A5	S100 calcium binding protein A5	up	up (2721 genes)
ENSG00000163145.13	4.59226	5.59111	29.1555	6.67946e-08	2.71254e-06	ENSG00000163145	C1QTNF7	C1q and TNF related 7	up	up (2721 genes)
ENSG00000107872.14	4.29404	5.2537	29.1554	6.67992e-08	2.71254e-06	ENSG00000107872	FBXL15	F-box and leucine rich repeat protein 15	up	up (2721 genes)
ENSG00000157193.18	4.81557	6.39991	29.1533	6.68725e-08	2.71254e-06	ENSG00000157193	LRP8	LDL receptor related protein 8	up	up (2721 genes)
ENSG00000204120.16	4.42006	6.41745	29.1434	6.72128e-08	2.72034e-06	ENSG00000204120	GIGYF2	GRB10 interacting GYF protein 2	up	up (2721 genes)
ENSG00000251587.1	1.96093	4.86949	29.1415	6.72809e-08	2.72034e-06	ENSG00000251587			up	up (2721 genes)
ENSG00000132612.16	3.7829	5.94083	29.1353	6.74944e-08	2.72458e-06	ENSG00000132612	VPS4A	vacuolar protein sorting 4 homolog A	up	up (2721 genes)
ENSG00000254550.1	1.95762	4.82334	29.1287	6.7728e-08	2.72963e-06	ENSG00000254550	OMP	olfactory marker protein	up	up (2721 genes)
ENSG00000136244.12	2.31215	5.03018	29.1186	6.80789e-08	2.73939e-06	ENSG00000136244	IL6	interleukin 6	up	up (2721 genes)
ENSG00000281552.1	1.98857	4.87297	29.0769	6.95619e-08	2.79459e-06	ENSG00000281552			up	up (2721 genes)
ENSG00000157540.22	4.973	7.13808	29.0546	7.03682e-08	2.82247e-06	ENSG00000157540	DYRK1A	dual specificity tyrosine phosphorylation regulated kinase 1A	up	up (2721 genes)
ENSG00000215070.4	1.80262	4.75813	29.0428	7.07967e-08	2.83133e-06	ENSG00000215070	XRCC6P5	X-ray repair cross complementing 6 pseudogene 5	up	up (2721 genes)
ENSG00000150687.12	-10.0836	7.55061	29.0423	7.08141e-08	2.83133e-06	ENSG00000150687	PRSS23	serine protease 23	down	down (4565 genes)
ENSG00000282986.2	2.6473	5.29629	29.026	7.14121e-08	2.84666e-06	ENSG00000282986	EIF3K	eukaryotic translation initiation factor 3 subunit K	up	up (2721 genes)
ENSG00000167083.7	2.41673	4.83724	29.0257	7.14241e-08	2.84666e-06	ENSG00000167083	GNGT2	G protein subunit gamma transducin 2	up	up (2721 genes)
ENSG00000134339.9	2.24388	5.05111	29.0217	7.15725e-08	2.84807e-06	ENSG00000134339	SAA2	serum amyloid A2	up	up (2721 genes)
ENSG00000232593.8	4.11275	5.9896	29.0186	7.16866e-08	2.8481e-06	ENSG00000232593	KANTR	KANTR integral membrane protein	up	up (2721 genes)
ENSG00000106689.11	5.0906	4.91179	29.003	7.22663e-08	2.8666e-06	ENSG00000106689	LHX2	LIM homeobox 2	up	up (2721 genes)
ENSG00000238161.1	2.25173	5.05743	28.9811	7.30887e-08	2.89466e-06	ENSG00000238161	OR7E117P	olfactory receptor family 7 subfamily E member 117 pseudogene	up	up (2721 genes)
ENSG00000153560.12	3.62722	5.52707	28.9617	7.38223e-08	2.91912e-06	ENSG00000153560	UBP1	upstream binding protein 1	up	up (2721 genes)
ENSG00000281289.2	-7.87498	5.52862	28.9579	7.39701e-08	2.92037e-06	ENSG00000281289	LSS	lanosterol synthase	down	down (4565 genes)
ENSG00000274183.2	1.49949	4.66756	28.9095	7.58399e-08	2.9895e-06	ENSG00000274183	H2AB1	H2A.B variant histone 1	up	up (2721 genes)
ENSG00000068079.8	2.4389	5.0978	28.8923	7.65157e-08	3.01142e-06	ENSG00000068079	IFI35	interferon induced protein 35	up	up (2721 genes)
ENSG00000130119.17	2.89887	5.8034	28.8773	7.71133e-08	3.03019e-06	ENSG00000130119	GNL3L	G protein nucleolar 3 like	up	up (2721 genes)
ENSG00000248104.1	2.01971	4.85706	28.808	7.99186e-08	3.13553e-06	ENSG00000248104	TARS2P1	TARS2 pseudogene 1	up	up (2721 genes)
ENSG00000129951.19	-8.42588	6.29048	28.7843	8.09034e-08	3.16922e-06	ENSG00000129951	PLPPR3	phospholipid phosphatase related 3	down	down (4565 genes)
ENSG00000129347.21	2.66665	5.04685	28.7144	8.38761e-08	3.27968e-06	ENSG00000129347	KRI1	KRI1 homolog	up	up (2721 genes)
ENSG00000152402.11	4.14115	6.11349	28.7119	8.3984e-08	3.27968e-06	ENSG00000152402	GUCY1A2	guanylate cyclase 1 soluble subunit alpha 2	up	up (2721 genes)
ENSG00000018408.15	3.3086	6.10837	28.706	8.42406e-08	3.2846e-06	ENSG00000018408	WWTR1	WW domain containing transcription regulator 1	up	up (2721 genes)
ENSG00000101346.15	-7.87445	7.51299	28.7028	8.43799e-08	3.28494e-06	ENSG00000101346	POFUT1	protein O-fucosyltransferase 1	down	down (4565 genes)
ENSG00000165115.15	2.65501	5.74946	28.6907	8.49096e-08	3.30045e-06	ENSG00000165115	KIF27	kinesin family member 27	up	up (2721 genes)
ENSG00000127831.11	2.65131	5.37391	28.6865	8.50944e-08	3.30253e-06	ENSG00000127831	VIL1	villin 1	up	up (2721 genes)
ENSG00000053108.17	4.20314	6.95795	28.6588	8.63196e-08	3.34492e-06	ENSG00000053108	FSTL4	follistatin like 4	up	up (2721 genes)
ENSG00000197849.7	4.82953	5.27449	28.6358	8.7351e-08	3.37968e-06	ENSG00000197849	OR8G1	olfactory receptor family 8 subfamily G member 1	up	up (2721 genes)
ENSG00000120868.14	3.41399	5.44985	28.5877	8.95485e-08	3.45938e-06	ENSG00000120868	APAF1	apoptotic peptidase activating factor 1	up	up (2721 genes)
ENSG00000260027.5	2.26819	4.83276	28.5806	8.98777e-08	3.46677e-06	ENSG00000260027	HOXB7	homeobox B7	up	up (2721 genes)
ENSG00000165097.16	4.78646	5.68946	28.5732	9.02218e-08	3.47471e-06	ENSG00000165097	KDM1B	lysine demethylase 1B	up	up (2721 genes)
ENSG00000117222.14	4.46386	6.74716	28.5417	9.17022e-08	3.52633e-06	ENSG00000117222	RBBP5	RB binding protein 5, histone lysine methyltransferase complex subunit	up	up (2721 genes)
ENSG00000257858.1	1.98574	4.72403	28.5208	9.26982e-08	3.55919e-06	ENSG00000257858	MTND1P24	MT-ND1 pseudogene 24	up	up (2721 genes)
ENSG00000123411.15	-8.3858	7.05367	28.4661	9.53554e-08	3.65563e-06	ENSG00000123411	IKZF4	IKAROS family zinc finger 4	down	down (4565 genes)
ENSG00000144283.23	2.81503	5.72547	28.4078	9.82689e-08	3.76159e-06	ENSG00000144283	PKP4	plakophilin 4	up	up (2721 genes)
ENSG00000092200.13	2.60007	5.44063	28.397	9.88207e-08	3.77696e-06	ENSG00000092200	RPGRIP1	RPGR interacting protein 1	up	up (2721 genes)
ENSG00000136925.15	2.51217	5.39218	28.3863	9.93655e-08	3.79202e-06	ENSG00000136925	TSTD2	thiosulfate sulfurtransferase like domain containing 2	up	up (2721 genes)
ENSG00000153714.6	2.58159	5.38912	28.3655	1.00438e-07	3.82715e-06	ENSG00000153714	LURAP1L	leucine rich adaptor protein 1 like	up	up (2721 genes)
ENSG00000070423.18	3.68152	5.43274	28.3293	1.02337e-07	3.89359e-06	ENSG00000070423	RNF126	ring finger protein 126	up	up (2721 genes)
ENSG00000133606.11	3.68696	6.63558	28.3203	1.0281e-07	3.90568e-06	ENSG00000133606	MKRN1	makorin ring finger protein 1	up	up (2721 genes)
ENSG00000110917.8	-8.24553	6.69823	28.3091	1.03407e-07	3.91864e-06	ENSG00000110917	MLEC	malectin	down	down (4565 genes)
ENSG00000196576.16	2.85683	5.43127	28.3081	1.03463e-07	3.91864e-06	ENSG00000196576	PLXNB2	plexin B2	up	up (2721 genes)
ENSG00000273992.4	3.84785	5.67065	28.3028	1.03744e-07	3.92341e-06	ENSG00000273992	NLRP2	NLR family pyrin domain containing 2	up	up (2721 genes)
ENSG00000284123.1	1.79978	4.77505	28.2916	1.04345e-07	3.93722e-06	ENSG00000284123			up	up (2721 genes)
ENSG00000152672.8	2.24208	5.06446	28.2902	1.04423e-07	3.93722e-06	ENSG00000152672	CLEC4F	C-type lectin domain family 4 member F	up	up (2721 genes)
ENSG00000169129.16	-8.19083	6.63447	28.2751	1.05241e-07	3.96214e-06	ENSG00000169129	AFAP1L2	actin filament associated protein 1 like 2	down	down (4565 genes)
ENSG00000176597.12	4.73576	5.79261	28.2626	1.05925e-07	3.98193e-06	ENSG00000176597	B3GNT5	UDP-GlcNAc:betaGal beta-1,3-N-acetylglucosaminyltransferase 5	up	up (2721 genes)
ENSG00000112494.10	2.55011	5.00645	28.2597	1.06084e-07	3.98196e-06	ENSG00000112494	UNC93A	unc-93 homolog A	up	up (2721 genes)
ENSG00000164180.14	4.74063	7.03708	28.2496	1.06636e-07	3.9967e-06	ENSG00000164180	TMEM161B	transmembrane protein 161B	up	up (2721 genes)
ENSG00000157227.14	-7.59675	7.37283	28.193	1.09799e-07	4.10913e-06	ENSG00000157227	MMP14	matrix metallopeptidase 14	down	down (4565 genes)
ENSG00000255481.2	1.48427	4.62194	28.1797	1.10558e-07	4.13139e-06	ENSG00000255481	OR56A7P	olfactory receptor family 56 subfamily A member 7 pseudogene	up	up (2721 genes)
ENSG00000173272.16	-8.346	6.78986	28.1663	1.11327e-07	4.15394e-06	ENSG00000173272	MZT2A	mitotic spindle organizing protein 2A	down	down (4565 genes)
ENSG00000129991.13	3.81029	4.95342	28.148	1.12382e-07	4.18709e-06	ENSG00000129991	TNNI3	troponin I3, cardiac type	up	up (2721 genes)
ENSG00000171943.12	5.14534	7.68367	28.1208	1.13972e-07	4.24005e-06	ENSG00000171943	SRGAP2C	SLIT-ROBO Rho GTPase activating protein 2C	up	up (2721 genes)
ENSG00000169032.11	3.17244	5.29784	28.1079	1.14739e-07	4.26231e-06	ENSG00000169032	MAP2K1	mitogen-activated protein kinase kinase 1	up	up (2721 genes)
ENSG00000143742.14	-7.87804	5.87379	28.0871	1.15975e-07	4.30186e-06	ENSG00000143742	SRP9	signal recognition particle 9	down	down (4565 genes)
ENSG00000139719.11	-7.67983	7.05959	28.0437	1.18605e-07	4.39294e-06	ENSG00000139719	VPS33A	VPS33A core subunit of CORVET and HOPS complexes	down	down (4565 genes)
ENSG00000213608.5	1.63326	4.74825	27.9685	1.2331e-07	4.56008e-06	ENSG00000213608			up	up (2721 genes)
ENSG00000141404.17	-8.15866	6.00688	27.9658	1.23481e-07	4.56008e-06	ENSG00000141404	GNAL	G protein subunit alpha L	down	down (4565 genes)
ENSG00000288701.1	3.08439	6.10301	27.9552	1.24158e-07	4.57839e-06	ENSG00000288701	PRRC2B	proline rich coiled-coil 2B	up	up (2721 genes)
ENSG00000213078.3	2.06806	4.79936	27.9441	1.2487e-07	4.59787e-06	ENSG00000213078			up	up (2721 genes)
ENSG00000145365.12	4.74895	5.72087	27.9377	1.25284e-07	4.60637e-06	ENSG00000145365	TIFA	TRAF interacting protein with forkhead associated domain	up	up (2721 genes)
ENSG00000180448.11	-7.77743	6.73719	27.9344	1.25498e-07	4.60753e-06	ENSG00000180448	ARHGAP45	Rho GTPase activating protein 45	down	down (4565 genes)
ENSG00000168214.22	-8.92848	7.28349	27.8607	1.30374e-07	4.77957e-06	ENSG00000168214	RBPJ	recombination signal binding protein for immunoglobulin kappa J region	down	down (4565 genes)
ENSG00000198951.12	3.04241	5.09901	27.8449	1.31442e-07	4.81168e-06	ENSG00000198951	NAGA	alpha-N-acetylgalactosaminidase	up	up (2721 genes)
ENSG00000131788.16	4.42819	6.09522	27.8281	1.32589e-07	4.84487e-06	ENSG00000131788	PIAS3	protein inhibitor of activated STAT 3	up	up (2721 genes)
ENSG00000281151.2	1.95292	4.82557	27.826	1.32733e-07	4.84487e-06	ENSG00000281151	KCNQ2	potassium voltage-gated channel subfamily Q member 2	up	up (2721 genes)
ENSG00000122674.12	-7.78241	5.81998	27.8038	1.34259e-07	4.89345e-06	ENSG00000122674	CCZ1	CCZ1 homolog, vacuolar protein trafficking and biogenesis associated	down	down (4565 genes)
ENSG00000242114.6	2.09392	4.93593	27.7542	1.37745e-07	5.00961e-06	ENSG00000242114	MTFP1	mitochondrial fission process 1	up	up (2721 genes)
ENSG00000100225.18	-8.32263	6.89738	27.7529	1.37844e-07	5.00961e-06	ENSG00000100225	FBXO7	F-box protein 7	down	down (4565 genes)
ENSG00000127463.16	5.00738	6.20394	27.7477	1.38212e-07	5.01461e-06	ENSG00000127463	EMC1	ER membrane protein complex subunit 1	up	up (2721 genes)
ENSG00000166535.20	-7.88753	6.86406	27.7442	1.38465e-07	5.01461e-06	ENSG00000166535	A2ML1	alpha-2-macroglobulin like 1	down	down (4565 genes)
ENSG00000232926.1	1.69913	4.732	27.7392	1.38823e-07	5.01461e-06	ENSG00000232926	RPL8P5	ribosomal protein L8 pseudogene 5	up	up (2721 genes)
ENSG00000010219.14	4.68722	5.80837	27.7387	1.38853e-07	5.01461e-06	ENSG00000010219	DYRK4	dual specificity tyrosine phosphorylation regulated kinase 4	up	up (2721 genes)
ENSG00000105875.15	4.87645	6.88821	27.737	1.38979e-07	5.01461e-06	ENSG00000105875	WDR91	WD repeat domain 91	up	up (2721 genes)
ENSG00000288239.1	1.85336	4.78055	27.7325	1.39306e-07	5.01921e-06	ENSG00000288239	C19orf67	chromosome 19 open reading frame 67	up	up (2721 genes)
ENSG00000151914.22	-8.89487	8.19091	27.7249	1.39854e-07	5.03175e-06	ENSG00000151914	DST	dystonin	down	down (4565 genes)
ENSG00000185442.13	4.31149	5.58616	27.7122	1.40771e-07	5.0575e-06	ENSG00000185442	FAM174B	family with sequence similarity 174 member B	up	up (2721 genes)
ENSG00000175894.18	3.27107	5.13076	27.7078	1.4109e-07	5.06174e-06	ENSG00000175894	TSPEAR	thrombospondin type laminin G domain and EAR repeats	up	up (2721 genes)
ENSG00000213244.3	1.36041	4.65049	27.6837	1.42865e-07	5.11809e-06	ENSG00000213244			up	up (2721 genes)
ENSG00000234224.3	1.95597	4.92422	27.6533	1.45125e-07	5.19169e-06	ENSG00000234224	TMEM229A	transmembrane protein 229A	up	up (2721 genes)
ENSG00000168356.13	-8.19734	7.69533	27.6336	1.46606e-07	5.23721e-06	ENSG00000168356	SCN11A	sodium voltage-gated channel alpha subunit 11	down	down (4565 genes)
ENSG00000153294.12	2.47879	5.12358	27.6239	1.47347e-07	5.2562e-06	ENSG00000153294	ADGRF4	adhesion G protein-coupled receptor F4	up	up (2721 genes)
ENSG00000183943.6	-7.9314	6.44325	27.6162	1.47933e-07	5.26964e-06	ENSG00000183943	PRKX	protein kinase cAMP-dependent X-linked catalytic subunit	down	down (4565 genes)
ENSG00000250613.1	1.50631	4.71219	27.6052	1.4878e-07	5.29231e-06	ENSG00000250613			up	up (2721 genes)
ENSG00000113194.13	3.50942	5.38387	27.5925	1.49758e-07	5.3196e-06	ENSG00000113194	FAF2	Fas associated factor family member 2	up	up (2721 genes)
ENSG00000143748.18	3.86018	5.61619	27.5515	1.52968e-07	5.42594e-06	ENSG00000143748	NVL	nuclear VCP like	up	up (2721 genes)
ENSG00000180673.9	1.9045	4.93352	27.5308	1.54616e-07	5.47669e-06	ENSG00000180673	EXOC5P1	exocyst complex component 5 pseudogene 1	up	up (2721 genes)
ENSG00000163161.14	-8.07619	6.45423	27.518	1.55637e-07	5.50507e-06	ENSG00000163161	ERCC3	ERCC excision repair 3, TFIIH core complex helicase subunit	down	down (4565 genes)
ENSG00000176732.7	1.87868	4.76822	27.4914	1.57795e-07	5.57358e-06	ENSG00000176732	PFN4	profilin family member 4	up	up (2721 genes)
ENSG00000165280.18	4.39355	6.13436	27.4866	1.58187e-07	5.57959e-06	ENSG00000165280	VCP	valosin containing protein	up	up (2721 genes)
ENSG00000283443.3	1.74866	4.79878	27.4593	1.60432e-07	5.65085e-06	ENSG00000283443			up	up (2721 genes)
ENSG00000004777.19	-6.4675	5.2212	27.4523	1.61021e-07	5.66367e-06	ENSG00000004777	ARHGAP33	Rho GTPase activating protein 33	down	down (4565 genes)
ENSG00000225972.1	3.24584	7.03188	27.44	1.62049e-07	5.69185e-06	ENSG00000225972	MTND1P23	MT-ND1 pseudogene 23	up	up (2721 genes)
ENSG00000099625.14	2.51952	5.26173	27.3663	1.68338e-07	5.90449e-06	ENSG00000099625	CBARP	CACN subunit beta associated regulatory protein	up	up (2721 genes)
ENSG00000172809.13	-8.51502	6.21881	27.3108	1.7324e-07	6.06798e-06	ENSG00000172809	RPL38	ribosomal protein L38	down	down (4565 genes)
ENSG00000151651.16	2.99907	5.966	27.3051	1.73753e-07	6.07749e-06	ENSG00000151651	ADAM8	ADAM metallopeptidase domain 8	up	up (2721 genes)
ENSG00000143401.15	5.19034	5.84539	27.3008	1.74143e-07	6.08267e-06	ENSG00000143401	ANP32E	acidic nuclear phosphoprotein 32 family member E	up	up (2721 genes)
ENSG00000184292.7	3.68817	5.44244	27.2739	1.76581e-07	6.15927e-06	ENSG00000184292	TACSTD2	tumor associated calcium signal transducer 2	up	up (2721 genes)
ENSG00000141564.16	-7.77979	6.10609	27.2486	1.78908e-07	6.22614e-06	ENSG00000141564	RPTOR	regulatory associated protein of MTOR complex 1	down	down (4565 genes)
ENSG00000158286.13	4.96895	7.02313	27.2476	1.78993e-07	6.22614e-06	ENSG00000158286	RNF207	ring finger protein 207	up	up (2721 genes)
ENSG00000270885.2	-7.1591	8.01107	27.2219	1.81393e-07	6.3009e-06	ENSG00000270885	RASL10B	RAS like family 10 member B	down	down (4565 genes)
ENSG00000206052.11	-9.51858	6.10775	27.1788	1.85479e-07	6.43394e-06	ENSG00000206052	DOK6	docking protein 6	down	down (4565 genes)
ENSG00000011258.16	-7.86961	6.38104	27.1646	1.86845e-07	6.47241e-06	ENSG00000011258	MBTD1	mbt domain containing 1	down	down (4565 genes)
ENSG00000047617.17	3.19092	5.31047	27.1605	1.87242e-07	6.47303e-06	ENSG00000047617	ANO2	anoctamin 2	up	up (2721 genes)
ENSG00000288185.1	2.10551	5.03987	27.1591	1.87378e-07	6.47303e-06	ENSG00000288185	IL27RA	interleukin 27 receptor subunit alpha	up	up (2721 genes)
ENSG00000162599.18	-8.24242	9.40872	27.1529	1.8798e-07	6.48493e-06	ENSG00000162599	NFIA	nuclear factor I A	down	down (4565 genes)
ENSG00000234102.1	1.57845	4.73727	27.1439	1.8886e-07	6.50637e-06	ENSG00000234102			up	up (2721 genes)
ENSG00000204179.11	3.28171	5.04372	27.1025	1.92943e-07	6.63402e-06	ENSG00000204179	PTPN20	protein tyrosine phosphatase non-receptor type 20	up	up (2721 genes)
ENSG00000169891.18	4.97353	6.32296	27.101	1.93093e-07	6.63402e-06	ENSG00000169891	REPS2	RALBP1 associated Eps domain containing 2	up	up (2721 genes)
ENSG00000196132.14	2.19795	4.97841	27.0841	1.94795e-07	6.68335e-06	ENSG00000196132	MYT1	myelin transcription factor 1	up	up (2721 genes)
ENSG00000166847.10	4.77293	6.67554	27.0795	1.95262e-07	6.69024e-06	ENSG00000166847	DCTN5	dynactin subunit 5	up	up (2721 genes)
ENSG00000158019.21	1.99712	4.84799	27.0713	1.96087e-07	6.70938e-06	ENSG00000158019	BABAM2	BRISC and BRCA1 A complex member 2	up	up (2721 genes)
ENSG00000106571.15	4.57404	6.06836	27.0502	1.98242e-07	6.77391e-06	ENSG00000106571	GLI3	GLI family zinc finger 3	up	up (2721 genes)
ENSG00000033627.18	4.98957	7.05552	27.0149	2.01889e-07	6.88916e-06	ENSG00000033627	ATP6V0A1	ATPase H+ transporting V0 subunit a1	up	up (2721 genes)
ENSG00000029725.17	3.58104	5.02942	26.9918	2.04319e-07	6.95551e-06	ENSG00000029725	RABEP1	rabaptin, RAB GTPase binding effector protein 1	up	up (2721 genes)
ENSG00000173080.6	1.84543	4.80122	26.9912	2.04387e-07	6.95551e-06	ENSG00000173080	RXFP4	relaxin family peptide/INSL5 receptor 4	up	up (2721 genes)
ENSG00000253114.2	1.57625	4.74998	26.9628	2.07414e-07	7.04899e-06	ENSG00000253114			up	up (2721 genes)
ENSG00000105193.9	-7.80964	6.84992	26.9423	2.0962e-07	7.11436e-06	ENSG00000105193	RPS16	ribosomal protein S16	down	down (4565 genes)
ENSG00000147799.12	-7.70483	5.70414	26.9306	2.10893e-07	7.1479e-06	ENSG00000147799	ARHGAP39	Rho GTPase activating protein 39	down	down (4565 genes)
ENSG00000110422.12	4.79047	6.48873	26.9275	2.11234e-07	7.14982e-06	ENSG00000110422	HIPK3	homeodomain interacting protein kinase 3	up	up (2721 genes)
ENSG00000074966.11	2.10671	5.05464	26.8795	2.16549e-07	7.31694e-06	ENSG00000074966	TXK	TXK tyrosine kinase	up	up (2721 genes)
ENSG00000167380.17	2.75851	5.66986	26.8776	2.16753e-07	7.31694e-06	ENSG00000167380	ZNF226	zinc finger protein 226	up	up (2721 genes)
ENSG00000230335.1	1.16823	4.62023	26.8679	2.17852e-07	7.34418e-06	ENSG00000230335			up	up (2721 genes)
ENSG00000119242.9	-7.51024	5.5855	26.8543	2.19382e-07	7.38586e-06	ENSG00000119242	CCDC92	coiled-coil domain containing 92	down	down (4565 genes)
ENSG00000152443.13	2.44204	5.37194	26.7881	2.27027e-07	7.63301e-06	ENSG00000152443	ZNF776	zinc finger protein 776	up	up (2721 genes)
ENSG00000124721.18	4.82621	5.6848	26.7813	2.27833e-07	7.64988e-06	ENSG00000124721	DNAH8	dynein axonemal heavy chain 8	up	up (2721 genes)
ENSG00000112531.17	-8.2819	7.54119	26.7645	2.29823e-07	7.70643e-06	ENSG00000112531	QKI	QKI, KH domain containing RNA binding	down	down (4565 genes)
ENSG00000135749.19	3.41029	6.38738	26.7497	2.31586e-07	7.7552e-06	ENSG00000135749	PCNX2	pecanex 2	up	up (2721 genes)
ENSG00000117594.10	-7.09256	7.06941	26.7445	2.32217e-07	7.75795e-06	ENSG00000117594	HSD11B1	hydroxysteroid 11-beta dehydrogenase 1	down	down (4565 genes)
ENSG00000130479.11	-7.54128	6.69414	26.7421	2.32506e-07	7.75795e-06	ENSG00000130479	MAP1S	microtubule associated protein 1S	down	down (4565 genes)
ENSG00000004961.15	2.001	4.77468	26.7413	2.32593e-07	7.75795e-06	ENSG00000004961	HCCS	holocytochrome c synthase	up	up (2721 genes)
ENSG00000171606.18	4.6072	6.02808	26.7295	2.34021e-07	7.79523e-06	ENSG00000171606	ZNF274	zinc finger protein 274	up	up (2721 genes)
ENSG00000155506.19	-7.40478	7.07451	26.7053	2.36972e-07	7.88309e-06	ENSG00000155506	LARP1	La ribonucleoprotein 1, translational regulator	down	down (4565 genes)
ENSG00000182195.9	2.37937	5.24476	26.7027	2.37293e-07	7.88334e-06	ENSG00000182195	LDOC1	LDOC1 regulator of NFKB signaling	up	up (2721 genes)
ENSG00000171307.19	-7.441	6.79329	26.6953	2.382e-07	7.90302e-06	ENSG00000171307	ZDHHC16	zinc finger DHHC-type palmitoyltransferase 16	down	down (4565 genes)
ENSG00000149273.15	-7.36676	7.77749	26.6842	2.39575e-07	7.93818e-06	ENSG00000149273	RPS3	ribosomal protein S3	down	down (4565 genes)
ENSG00000166845.15	2.27455	5.26599	26.6379	2.45377e-07	8.11971e-06	ENSG00000166845	C18orf54	chromosome 18 open reading frame 54	up	up (2721 genes)
ENSG00000133477.17	-6.64891	8.35294	26.6248	2.47048e-07	8.16426e-06	ENSG00000133477	FAM83F	family with sequence similarity 83 member F	down	down (4565 genes)
ENSG00000167323.13	3.97037	6.38783	26.6104	2.48901e-07	8.21471e-06	ENSG00000167323	STIM1	stromal interaction molecule 1	up	up (2721 genes)
ENSG00000215915.10	-7.70778	6.03329	26.5697	2.54199e-07	8.37858e-06	ENSG00000215915	ATAD3C	ATPase family AAA domain containing 3C	down	down (4565 genes)
ENSG00000162873.15	-7.40892	5.65564	26.5504	2.56753e-07	8.45166e-06	ENSG00000162873	KLHDC8A	kelch domain containing 8A	down	down (4565 genes)
ENSG00000102904.15	2.66499	4.89173	26.5272	2.59857e-07	8.54268e-06	ENSG00000102904	TSNAXIP1	translin associated factor X interacting protein 1	up	up (2721 genes)
ENSG00000228474.6	-7.49249	6.41081	26.5103	2.62138e-07	8.60639e-06	ENSG00000228474	OST4	oligosaccharyltransferase complex subunit 4, non-catalytic	down	down (4565 genes)
ENSG00000153006.16	4.61176	6.05367	26.5075	2.62512e-07	8.60744e-06	ENSG00000153006	SREK1IP1	SREK1 interacting protein 1	up	up (2721 genes)
ENSG00000257108.2	3.8126	5.09103	26.4886	2.65103e-07	8.68108e-06	ENSG00000257108	NHLRC4	NHL repeat containing 4	up	up (2721 genes)
ENSG00000168843.14	4.1863	5.25736	26.4729	2.67255e-07	8.74016e-06	ENSG00000168843	FSTL5	follistatin like 5	up	up (2721 genes)
ENSG00000140854.13	-7.77104	5.95607	26.4632	2.68601e-07	8.77278e-06	ENSG00000140854	KATNB1	katanin regulatory subunit B1	down	down (4565 genes)
ENSG00000254656.3	4.13304	5.51566	26.4418	2.716e-07	8.85925e-06	ENSG00000254656	RTL1	retrotransposon Gag like 1	up	up (2721 genes)
ENSG00000124486.15	3.51265	6.14249	26.3968	2.77994e-07	9.05057e-06	ENSG00000124486	USP9X	ubiquitin specific peptidase 9 X-linked	up	up (2721 genes)
ENSG00000268350.8	-7.94966	6.2932	26.3955	2.78186e-07	9.05057e-06	ENSG00000268350	FAM156A	family with sequence similarity 156 member A	down	down (4565 genes)
ENSG00000281618.1	1.85798	4.91193	26.3374	2.86684e-07	9.315e-06	ENSG00000281618	IFITM10	interferon induced transmembrane protein 10	up	up (2721 genes)
ENSG00000261557.1	1.6657	4.81815	26.3343	2.87137e-07	9.3177e-06	ENSG00000261557			up	up (2721 genes)
ENSG00000140577.17	-7.46373	6.45258	26.3144	2.90116e-07	9.40223e-06	ENSG00000140577	CRTC3	CREB regulated transcription coactivator 3	down	down (4565 genes)
ENSG00000163900.11	4.36163	6.04508	26.3008	2.92175e-07	9.45677e-06	ENSG00000163900	TMEM41A	transmembrane protein 41A	up	up (2721 genes)
ENSG00000162763.4	1.64929	4.7082	26.2983	2.92552e-07	9.45678e-06	ENSG00000162763	LRRC52	leucine rich repeat containing 52	up	up (2721 genes)
ENSG00000155269.12	4.54975	5.54298	26.2862	2.94392e-07	9.50407e-06	ENSG00000155269	GPR78	G protein-coupled receptor 78	up	up (2721 genes)
ENSG00000101224.18	2.37751	5.45328	26.2783	2.95591e-07	9.53053e-06	ENSG00000101224	CDC25B	cell division cycle 25B	up	up (2721 genes)
ENSG00000163032.12	2.41113	5.36582	26.2151	3.05425e-07	9.835e-06	ENSG00000163032	VSNL1	visinin like 1	up	up (2721 genes)
ENSG00000231049.3	1.50876	4.72868	26.2002	3.07796e-07	9.8866e-06	ENSG00000231049	OR52B5P	olfactory receptor family 52 subfamily B member 5 pseudogene	up	up (2721 genes)
ENSG00000107938.18	2.11686	5.31353	26.2001	3.07814e-07	9.8866e-06	ENSG00000107938	EDRF1	erythroid differentiation regulatory factor 1	up	up (2721 genes)
ENSG00000268222.1	1.83714	4.9408	26.1885	3.09666e-07	9.92162e-06	ENSG00000268222			up	up (2721 genes)
ENSG00000076201.16	-7.08992	7.04285	26.1883	3.09693e-07	9.92162e-06	ENSG00000076201	PTPN23	protein tyrosine phosphatase non-receptor type 23	down	down (4565 genes)
ENSG00000175084.13	2.07643	4.92246	26.1494	3.16e-07	1.01108e-05	ENSG00000175084	DES	desmin	up	up (2721 genes)
ENSG00000184156.17	2.50612	5.7623	26.1386	3.17761e-07	1.01542e-05	ENSG00000184156	KCNQ3	potassium voltage-gated channel subfamily Q member 3	up	up (2721 genes)
ENSG00000105722.10	3.61082	5.27325	26.1332	3.18664e-07	1.01702e-05	ENSG00000105722	ERF	ETS2 repressor factor	up	up (2721 genes)
ENSG00000257103.9	2.1039	5.13089	26.1122	3.22139e-07	1.0268e-05	ENSG00000257103	LSM14A	LSM14A mRNA processing body assembly factor	up	up (2721 genes)
ENSG00000141574.8	2.10641	5.01492	26.1007	3.2407e-07	1.03165e-05	ENSG00000141574	SECTM1	secreted and transmembrane 1	up	up (2721 genes)
ENSG00000255870.1	1.10303	4.59786	26.0536	3.32068e-07	1.05577e-05	ENSG00000255870	LOC390251	SH3 domain containing GRB2 like 1, endophilin A2 pseudogene	up	up (2721 genes)
ENSG00000163512.14	1.85864	5.18893	25.9978	3.41813e-07	1.08539e-05	ENSG00000163512	AZI2	5-azacytidine induced 2	up	up (2721 genes)
ENSG00000046889.19	2.39062	6.4955	25.9883	3.43495e-07	1.08935e-05	ENSG00000046889	PREX2	phosphatidylinositol-3,4,5-trisphosphate dependent Rac exchange factor 2	up	up (2721 genes)
ENSG00000187134.14	-8.57493	7.20513	25.9769	3.45525e-07	1.09409e-05	ENSG00000187134	AKR1C1	aldo-keto reductase family 1 member C1	down	down (4565 genes)
ENSG00000250231.1	1.69589	4.81407	25.9751	3.45858e-07	1.09409e-05	ENSG00000250231			up	up (2721 genes)
ENSG00000170836.13	4.98545	6.41786	25.9698	3.46808e-07	1.09571e-05	ENSG00000170836	PPM1D	protein phosphatase, Mg2+/Mn2+ dependent 1D	up	up (2721 genes)
ENSG00000167257.11	1.9435	4.85994	25.9519	3.50037e-07	1.10453e-05	ENSG00000167257	RNF214	ring finger protein 214	up	up (2721 genes)
ENSG00000166579.16	3.93528	5.73306	25.9268	3.54609e-07	1.11755e-05	ENSG00000166579	NDEL1	nudE neurodevelopment protein 1 like 1	up	up (2721 genes)
ENSG00000166794.6	5.40219	5.9769	25.911	3.57527e-07	1.1241e-05	ENSG00000166794	PPIB	peptidylprolyl isomerase B	up	up (2721 genes)
ENSG00000248507.1	1.50955	4.7739	25.9107	3.5758e-07	1.1241e-05	ENSG00000248507	OR5H4P	olfactory receptor family 5 subfamily H member 4 pseudogene	up	up (2721 genes)
ENSG00000143614.11	2.25408	5.00092	25.8999	3.59592e-07	1.12901e-05	ENSG00000143614	GATAD2B	GATA zinc finger domain containing 2B	up	up (2721 genes)
ENSG00000132326.13	-8.66925	8.48294	25.8657	3.6601e-07	1.14773e-05	ENSG00000132326	PER2	period circadian regulator 2	down	down (4565 genes)
ENSG00000165861.14	-7.23729	5.87509	25.8275	3.73328e-07	1.16922e-05	ENSG00000165861	ZFYVE1	zinc finger FYVE-type containing 1	down	down (4565 genes)
ENSG00000125631.8	1.19367	4.63022	25.8234	3.74132e-07	1.17028e-05	ENSG00000125631	HTR5BP	5-hydroxytryptamine receptor 5B, pseudogene	up	up (2721 genes)
ENSG00000251553.1	1.77122	4.82871	25.8048	3.77747e-07	1.18012e-05	ENSG00000251553			up	up (2721 genes)
ENSG00000104447.13	-8.13793	7.25879	25.801	3.78496e-07	1.18099e-05	ENSG00000104447	TRPS1	transcriptional repressor GATA binding 1	down	down (4565 genes)
ENSG00000170779.11	1.6648	4.80172	25.7846	3.81719e-07	1.18957e-05	ENSG00000170779	CDCA4	cell division cycle associated 4	up	up (2721 genes)
ENSG00000218226.1	1.81219	4.84934	25.7677	3.8507e-07	1.19814e-05	ENSG00000218226			up	up (2721 genes)
ENSG00000165238.17	-7.99073	7.6621	25.766	3.85422e-07	1.19814e-05	ENSG00000165238	WNK2	WNK lysine deficient protein kinase 2	down	down (4565 genes)
ENSG00000124541.7	2.01987	4.80538	25.7485	3.88926e-07	1.20742e-05	ENSG00000124541	RRP36	ribosomal RNA processing 36	up	up (2721 genes)
ENSG00000167562.14	-7.5251	6.03301	25.7463	3.89365e-07	1.20742e-05	ENSG00000167562	ZNF701	zinc finger protein 701	down	down (4565 genes)
ENSG00000124104.19	4.46247	5.51793	25.7302	3.92641e-07	1.21386e-05	ENSG00000124104	SNX21	sorting nexin family member 21	up	up (2721 genes)
ENSG00000104205.16	2.20477	5.41912	25.7295	3.92774e-07	1.21386e-05	ENSG00000104205	SGK3	serum/glucocorticoid regulated kinase family member 3	up	up (2721 genes)
ENSG00000125285.6	-6.98119	6.90397	25.7289	3.92892e-07	1.21386e-05	ENSG00000125285	SOX21	SRY-box transcription factor 21	down	down (4565 genes)
ENSG00000185269.12	1.84581	4.92542	25.7215	3.94402e-07	1.21703e-05	ENSG00000185269	NOTUM	notum, palmitoleoyl-protein carboxylesterase	up	up (2721 genes)
ENSG00000162620.16	2.15343	5.4016	25.6868	4.01558e-07	1.2376e-05	ENSG00000162620	LRRIQ3	leucine rich repeats and IQ motif containing 3	up	up (2721 genes)
ENSG00000067836.13	-6.4992	5.40176	25.6841	4.0212e-07	1.23781e-05	ENSG00000067836	ROGDI	rogdi atypical leucine zipper	down	down (4565 genes)
ENSG00000101126.18	4.13574	5.86913	25.6787	4.0326e-07	1.2398e-05	ENSG00000101126	ADNP	activity dependent neuroprotector homeobox	up	up (2721 genes)
ENSG00000176101.12	1.73806	4.81417	25.6574	4.07736e-07	1.25203e-05	ENSG00000176101	SSNA1	SS nuclear autoantigen 1	up	up (2721 genes)
ENSG00000262085.2	1.55451	4.74263	25.6517	4.08936e-07	1.25419e-05	ENSG00000262085	OR1P1	olfactory receptor family 1 subfamily P member 1 (gene/pseudogene)	up	up (2721 genes)
ENSG00000104142.11	-7.27477	6.50634	25.6446	4.10436e-07	1.25725e-05	ENSG00000104142	VPS18	VPS18 core subunit of CORVET and HOPS complexes	down	down (4565 genes)
ENSG00000115607.10	1.77219	4.84856	25.6339	4.12715e-07	1.2627e-05	ENSG00000115607	IL18RAP	interleukin 18 receptor accessory protein	up	up (2721 genes)
ENSG00000182674.6	2.02173	5.12948	25.6305	4.13458e-07	1.2633e-05	ENSG00000182674	KCNB2	potassium voltage-gated channel subfamily B member 2	up	up (2721 genes)
ENSG00000197599.13	-6.80893	5.54	25.6283	4.13915e-07	1.2633e-05	ENSG00000197599	CCDC154	coiled-coil domain containing 154	down	down (4565 genes)
ENSG00000135902.10	-7.31292	5.94036	25.6243	4.14773e-07	1.26438e-05	ENSG00000135902	CHRND	cholinergic receptor nicotinic delta subunit	down	down (4565 genes)
ENSG00000173848.19	-6.79886	7.40044	25.6147	4.16849e-07	1.26917e-05	ENSG00000173848	NET1	neuroepithelial cell transforming 1	down	down (4565 genes)
ENSG00000198301.12	-7.30686	6.71675	25.582	4.23975e-07	1.28931e-05	ENSG00000198301	SDAD1	SDA1 domain containing 1	down	down (4565 genes)
ENSG00000204195.4	1.34366	4.68112	25.5787	4.24695e-07	1.28994e-05	ENSG00000204195	AWAT1	acyl-CoA wax alcohol acyltransferase 1	up	up (2721 genes)
ENSG00000061676.16	-8.31835	7.97594	25.5727	4.26015e-07	1.29238e-05	ENSG00000061676	NCKAP1	NCK associated protein 1	down	down (4565 genes)
ENSG00000243317.8	2.35845	5.68526	25.5693	4.26768e-07	1.29311e-05	ENSG00000243317	STMP1	short transmembrane mitochondrial protein 1	up	up (2721 genes)
ENSG00000168807.17	-9.17061	6.11543	25.5656	4.27589e-07	1.29404e-05	ENSG00000168807	SNTB2	syntrophin beta 2	down	down (4565 genes)
ENSG00000146826.17	1.94427	4.89472	25.5429	4.32649e-07	1.30778e-05	ENSG00000146826	TRAPPC14	trafficking protein particle complex subunit 14	up	up (2721 genes)
ENSG00000145016.17	4.61889	7.25077	25.539	4.3354e-07	1.3089e-05	ENSG00000145016	RUBCN	rubicon autophagy regulator	up	up (2721 genes)
ENSG00000116266.11	2.57888	5.26624	25.5352	4.34377e-07	1.30985e-05	ENSG00000116266	STXBP3	syntaxin binding protein 3	up	up (2721 genes)
ENSG00000197969.14	3.70215	6.55558	25.4683	4.49723e-07	1.35398e-05	ENSG00000197969	VPS13A	vacuolar protein sorting 13 homolog A	up	up (2721 genes)
ENSG00000163219.12	4.45178	6.54205	25.4667	4.5009e-07	1.35398e-05	ENSG00000163219	ARHGAP25	Rho GTPase activating protein 25	up	up (2721 genes)
ENSG00000135838.14	-7.24943	6.42504	25.4548	4.5287e-07	1.36072e-05	ENSG00000135838	NPL	N-acetylneuraminate pyruvate lyase	down	down (4565 genes)
ENSG00000074276.11	3.21684	4.88796	25.4121	4.62997e-07	1.38949e-05	ENSG00000074276	CDHR2	cadherin related family member 2	up	up (2721 genes)
ENSG00000150471.17	2.54615	5.91801	25.373	4.72481e-07	1.41626e-05	ENSG00000150471	ADGRL3	adhesion G protein-coupled receptor L3	up	up (2721 genes)
ENSG00000197083.14	1.42326	4.7429	25.3672	4.73913e-07	1.41886e-05	ENSG00000197083			up	up (2721 genes)
ENSG00000049323.16	-7.49371	6.26016	25.3244	4.84536e-07	1.44888e-05	ENSG00000049323	LTBP1	latent transforming growth factor beta binding protein 1	down	down (4565 genes)
ENSG00000156304.15	2.13713	5.25797	25.3222	4.8509e-07	1.44888e-05	ENSG00000156304	SCAF4	SR-related CTD associated factor 4	up	up (2721 genes)
ENSG00000233385.1	1.26357	4.64499	25.3069	4.88964e-07	1.45871e-05	ENSG00000233385	MTCO3P8	MT-CO3 pseudogene 8	up	up (2721 genes)
ENSG00000234335.1	1.41484	4.73808	25.2867	4.94094e-07	1.47204e-05	ENSG00000234335	RPS4XP11	ribosomal protein S4X pseudogene 11	up	up (2721 genes)
ENSG00000181609.5	1.69777	4.77856	25.2848	4.94602e-07	1.47204e-05	ENSG00000181609	OR52D1	olfactory receptor family 52 subfamily D member 1	up	up (2721 genes)
ENSG00000118217.7	4.6878	6.62105	25.2773	4.9651e-07	1.47597e-05	ENSG00000118217	ATF6	activating transcription factor 6	up	up (2721 genes)
ENSG00000156345.18	3.95347	5.49813	25.2538	5.02599e-07	1.49231e-05	ENSG00000156345	CDK20	cyclin dependent kinase 20	up	up (2721 genes)
ENSG00000184363.10	3.9758	5.22787	25.239	5.06466e-07	1.50202e-05	ENSG00000184363	PKP3	plakophilin 3	up	up (2721 genes)
ENSG00000016391.11	-8.4505	6.76279	25.2218	5.11025e-07	1.51375e-05	ENSG00000016391	CHDH	choline dehydrogenase	down	down (4565 genes)
ENSG00000073711.11	2.75911	5.47081	25.2186	5.11871e-07	1.51448e-05	ENSG00000073711	PPP2R3A	protein phosphatase 2 regulatory subunit B''alpha	up	up (2721 genes)
ENSG00000066739.12	-6.96887	5.99848	25.2028	5.16085e-07	1.5232e-05	ENSG00000066739	ATG2B	autophagy related 2B	down	down (4565 genes)
ENSG00000102898.13	-7.79858	8.50539	25.2017	5.16354e-07	1.5232e-05	ENSG00000102898	NUTF2	nuclear transport factor 2	down	down (4565 genes)
ENSG00000066322.15	-6.52399	5.39635	25.2007	5.16638e-07	1.5232e-05	ENSG00000066322	ELOVL1	ELOVL fatty acid elongase 1	down	down (4565 genes)
ENSG00000235718.9	-6.1166	5.2745	25.1297	5.36009e-07	1.5768e-05	ENSG00000235718	MFRP	membrane frizzled-related protein	down	down (4565 genes)
ENSG00000129990.15	-8.15618	6.44531	25.1295	5.36072e-07	1.5768e-05	ENSG00000129990	SYT5	synaptotagmin 5	down	down (4565 genes)
ENSG00000266028.8	-6.62649	7.20739	25.0875	5.47879e-07	1.60965e-05	ENSG00000266028	SRGAP2	SLIT-ROBO Rho GTPase activating protein 2	down	down (4565 genes)
ENSG00000104221.13	-7.15103	5.76971	25.0824	5.49333e-07	1.61204e-05	ENSG00000104221	BRF2	BRF2 RNA polymerase III transcription initiation factor subunit	down	down (4565 genes)
ENSG00000221983.8	-7.52409	6.56042	25.0518	5.5812e-07	1.63592e-05	ENSG00000221983	UBA52	ubiquitin A-52 residue ribosomal protein fusion product 1	down	down (4565 genes)
ENSG00000122971.9	2.51557	5.09608	25.0434	5.60556e-07	1.64114e-05	ENSG00000122971	ACADS	acyl-CoA dehydrogenase short chain	up	up (2721 genes)
ENSG00000135446.17	2.49764	5.03391	24.9944	5.74984e-07	1.68143e-05	ENSG00000135446	CDK4	cyclin dependent kinase 4	up	up (2721 genes)
ENSG00000108641.20	4.67993	5.97799	24.9879	5.76907e-07	1.68509e-05	ENSG00000108641	B9D1	B9 domain containing 1	up	up (2721 genes)
ENSG00000273978.1	2.9499	4.67179	24.9619	5.84734e-07	1.70597e-05	ENSG00000273978	LOC100419762	zinc finger protein 773 pseudogene	up	up (2721 genes)
ENSG00000196126.12	1.98356	5.04321	24.9565	5.86382e-07	1.7088e-05	ENSG00000196126	HLA-DRB1	major histocompatibility complex, class II, DR beta 1	up	up (2721 genes)
ENSG00000164619.10	-7.0458	6.26231	24.9534	5.87332e-07	1.70959e-05	ENSG00000164619	BMPER	BMP binding endothelial regulator	down	down (4565 genes)
ENSG00000070915.10	-6.88578	6.6333	24.9298	5.94558e-07	1.72862e-05	ENSG00000070915	SLC12A3	solute carrier family 12 member 3	down	down (4565 genes)
ENSG00000146072.6	1.79723	4.96162	24.9175	5.98381e-07	1.73772e-05	ENSG00000146072	TNFRSF21	TNF receptor superfamily member 21	up	up (2721 genes)
ENSG00000168538.16	-8.0602	6.6361	24.9016	6.03329e-07	1.75007e-05	ENSG00000168538	TRAPPC11	trafficking protein particle complex subunit 11	down	down (4565 genes)
ENSG00000266524.3	1.7599	4.87706	24.8918	6.06413e-07	1.75699e-05	ENSG00000266524	GDF10	growth differentiation factor 10	up	up (2721 genes)
ENSG00000134058.12	1.5066	4.7909	24.877	6.11056e-07	1.76841e-05	ENSG00000134058	CDK7	cyclin dependent kinase 7	up	up (2721 genes)
ENSG00000198960.11	2.11261	5.01877	24.8514	6.19246e-07	1.79005e-05	ENSG00000198960	ARMCX6	armadillo repeat containing X-linked 6	up	up (2721 genes)
ENSG00000262860.5	1.90977	5.01509	24.8266	6.2727e-07	1.80961e-05	ENSG00000262860	LSM14A	LSM14A mRNA processing body assembly factor	up	up (2721 genes)
ENSG00000214193.11	-7.05564	6.63163	24.826	6.27452e-07	1.80961e-05	ENSG00000214193	SH3D21	SH3 domain containing 21	down	down (4565 genes)
ENSG00000067842.19	2.81239	5.29707	24.8045	6.34508e-07	1.82786e-05	ENSG00000067842	ATP2B3	ATPase plasma membrane Ca2+ transporting 3	up	up (2721 genes)
ENSG00000276565.1	2.50294	5.11746	24.7986	6.36446e-07	1.82931e-05	ENSG00000276565			up	up (2721 genes)
ENSG00000116001.17	3.96223	5.33422	24.7985	6.36466e-07	1.82931e-05	ENSG00000116001	TIA1	TIA1 cytotoxic granule associated RNA binding protein	up	up (2721 genes)
ENSG00000130703.17	4.73013	6.98331	24.7913	6.38845e-07	1.83405e-05	ENSG00000130703	OSBPL2	oxysterol binding protein like 2	up	up (2721 genes)
ENSG00000189280.3	1.81513	4.89395	24.7762	6.43888e-07	1.84642e-05	ENSG00000189280	GJB5	gap junction protein beta 5	up	up (2721 genes)
ENSG00000128881.18	-8.53563	6.55161	24.773	6.44961e-07	1.84739e-05	ENSG00000128881	TTBK2	tau tubulin kinase 2	down	down (4565 genes)
ENSG00000174227.16	2.39778	5.7186	24.7435	6.54885e-07	1.87369e-05	ENSG00000174227	PIGG	phosphatidylinositol glycan anchor biosynthesis class G	up	up (2721 genes)
ENSG00000198844.12	-7.28574	6.30747	24.7165	6.64146e-07	1.89802e-05	ENSG00000198844	ARHGEF15	Rho guanine nucleotide exchange factor 15	down	down (4565 genes)
ENSG00000137757.11	2.74905	5.12897	24.7034	6.68678e-07	1.90881e-05	ENSG00000137757	CASP5	caspase 5	up	up (2721 genes)
ENSG00000151093.8	1.57047	4.77441	24.6754	6.78431e-07	1.93286e-05	ENSG00000151093	OXSM	3-oxoacyl-ACP synthase, mitochondrial	up	up (2721 genes)
ENSG00000183454.18	-6.7885	7.07466	24.6748	6.78642e-07	1.93286e-05	ENSG00000183454	GRIN2A	glutamate ionotropic receptor NMDA type subunit 2A	down	down (4565 genes)
ENSG00000166704.13	3.96213	5.77622	24.6599	6.83928e-07	1.94571e-05	ENSG00000166704	ZNF606	zinc finger protein 606	up	up (2721 genes)
ENSG00000145495.16	3.53121	6.648	24.6265	6.95891e-07	1.97751e-05	ENSG00000145495	MARCHF6	membrane associated ring-CH-type finger 6	up	up (2721 genes)
ENSG00000112081.17	-6.95204	6.44515	24.6206	6.98001e-07	1.98127e-05	ENSG00000112081	SRSF3	serine and arginine rich splicing factor 3	down	down (4565 genes)
ENSG00000178965.14	2.91107	5.40062	24.6177	6.99061e-07	1.98204e-05	ENSG00000178965	ERICH3	glutamate rich 3	up	up (2721 genes)
ENSG00000267369.1	1.51364	4.71767	24.6128	7.00861e-07	1.9849e-05	ENSG00000267369	TAF5LP1	TATA-box binding protein associated factor 5 like pseudogene 1	up	up (2721 genes)
ENSG00000116106.12	2.26572	5.4276	24.601	7.05142e-07	1.99478e-05	ENSG00000116106	EPHA4	EPH receptor A4	up	up (2721 genes)
ENSG00000124875.10	1.38555	4.67285	24.5813	7.12392e-07	2.01303e-05	ENSG00000124875	CXCL6	C-X-C motif chemokine ligand 6	up	up (2721 genes)
ENSG00000148834.13	-6.1718	8.02225	24.5682	7.17273e-07	2.02455e-05	ENSG00000148834	GSTO1	glutathione S-transferase omega 1	down	down (4565 genes)
ENSG00000177576.12	-7.71745	6.56866	24.5632	7.19138e-07	2.02471e-05	ENSG00000177576	C18orf32	chromosome 18 open reading frame 32	down	down (4565 genes)
ENSG00000182053.13	1.32027	4.71396	24.5618	7.19635e-07	2.02471e-05	ENSG00000182053	TRIM49B	tripartite motif containing 49B	up	up (2721 genes)
ENSG00000164591.14	2.2627	5.59415	24.5588	7.20768e-07	2.02471e-05	ENSG00000164591	MYOZ3	myozenin 3	up	up (2721 genes)
ENSG00000149328.15	4.15639	5.53188	24.556	7.21831e-07	2.02471e-05	ENSG00000149328	GLB1L2	galactosidase beta 1 like 2	up	up (2721 genes)
ENSG00000223970.1	1.50056	4.70595	24.5551	7.22142e-07	2.02471e-05	ENSG00000223970	RRBP1P1	RRBP1 pseudogene 1	up	up (2721 genes)
ENSG00000153956.17	3.75418	5.49598	24.5551	7.2216e-07	2.02471e-05	ENSG00000153956	CACNA2D1	calcium voltage-gated channel auxiliary subunit alpha2delta 1	up	up (2721 genes)
ENSG00000163798.14	-6.92048	6.2851	24.5278	7.32467e-07	2.05132e-05	ENSG00000163798	SLC4A1AP	solute carrier family 4 member 1 adaptor protein	down	down (4565 genes)
ENSG00000147604.14	4.79204	7.08298	24.5249	7.33555e-07	2.05208e-05	ENSG00000147604	RPL7	ribosomal protein L7	up	up (2721 genes)
ENSG00000158352.18	-8.88662	6.97676	24.5211	7.35e-07	2.05384e-05	ENSG00000158352	SHROOM4	shroom family member 4	down	down (4565 genes)
ENSG00000180340.7	2.97999	5.19362	24.4914	7.46417e-07	2.08342e-05	ENSG00000180340	FZD2	frizzled class receptor 2	up	up (2721 genes)
ENSG00000151422.14	4.68796	7.01885	24.4855	7.48715e-07	2.08752e-05	ENSG00000151422	FER	FER tyrosine kinase	up	up (2721 genes)
ENSG00000057657.17	3.06515	5.49358	24.4777	7.51764e-07	2.0937e-05	ENSG00000057657	PRDM1	PR/SET domain 1	up	up (2721 genes)
ENSG00000174776.12	1.734	4.79286	24.4633	7.57376e-07	2.107e-05	ENSG00000174776	WDR49	WD repeat domain 49	up	up (2721 genes)
ENSG00000248521.1	1.48574	4.70377	24.4596	7.58836e-07	2.10873e-05	ENSG00000248521			up	up (2721 genes)
ENSG00000154330.13	-7.89239	6.42315	24.4321	7.69773e-07	2.13598e-05	ENSG00000154330	PGM5	phosphoglucomutase 5	down	down (4565 genes)
ENSG00000214888.4	1.21058	4.66655	24.4306	7.70341e-07	2.13598e-05	ENSG00000214888			up	up (2721 genes)
ENSG00000174243.11	-6.87338	6.43166	24.4144	7.76863e-07	2.15169e-05	ENSG00000174243	DDX23	DEAD-box helicase 23	down	down (4565 genes)
ENSG00000270712.1	1.52042	4.73456	24.4003	7.82584e-07	2.16515e-05	ENSG00000270712			up	up (2721 genes)
ENSG00000177169.10	-6.72819	5.80684	24.3881	7.87557e-07	2.17651e-05	ENSG00000177169	ULK1	unc-51 like autophagy activating kinase 1	down	down (4565 genes)
ENSG00000172943.21	-6.81076	6.34132	24.383	7.89627e-07	2.17984e-05	ENSG00000172943	PHF8	PHD finger protein 8	down	down (4565 genes)
ENSG00000171847.11	-6.58364	5.56315	24.3751	7.92857e-07	2.18495e-05	ENSG00000171847	FAM90A1	family with sequence similarity 90 member A1	down	down (4565 genes)
ENSG00000181433.11	1.24226	4.64067	24.3743	7.93218e-07	2.18495e-05	ENSG00000181433	SAGE1	sarcoma antigen 1	up	up (2721 genes)
ENSG00000184205.14	-7.11192	5.94511	24.3678	7.95878e-07	2.18902e-05	ENSG00000184205	TSPYL2	TSPY like 2	down	down (4565 genes)
ENSG00000146373.17	4.36744	6.60064	24.3665	7.96434e-07	2.18902e-05	ENSG00000146373	RNF217	ring finger protein 217	up	up (2721 genes)
ENSG00000087589.17	3.96799	5.85859	24.3595	7.99328e-07	2.19457e-05	ENSG00000087589	CASS4	Cas scaffold protein family member 4	up	up (2721 genes)
ENSG00000136144.12	-6.2533	5.47031	24.3464	8.04786e-07	2.20715e-05	ENSG00000136144	RCBTB1	RCC1 and BTB domain containing protein 1	down	down (4565 genes)
ENSG00000175115.13	4.68482	6.34192	24.3282	8.12411e-07	2.22557e-05	ENSG00000175115	PACS1	phosphofurin acidic cluster sorting protein 1	up	up (2721 genes)
ENSG00000185278.16	-6.543	6.89876	24.3262	8.13272e-07	2.22557e-05	ENSG00000185278	ZBTB37	zinc finger and BTB domain containing 37	down	down (4565 genes)
ENSG00000171634.19	-7.96596	7.41604	24.3058	8.21896e-07	2.24672e-05	ENSG00000171634	BPTF	bromodomain PHD finger transcription factor	down	down (4565 genes)
ENSG00000133104.14	-6.93572	6.169	24.3013	8.23849e-07	2.24962e-05	ENSG00000133104	SPART	spartin	down	down (4565 genes)
ENSG00000172183.16	-6.62323	7.3311	24.2919	8.27857e-07	2.25811e-05	ENSG00000172183	ISG20	interferon stimulated exonuclease gene 20	down	down (4565 genes)
ENSG00000058335.16	4.81927	5.99795	24.2823	8.32017e-07	2.267e-05	ENSG00000058335	RASGRF1	Ras protein specific guanine nucleotide releasing factor 1	up	up (2721 genes)
ENSG00000183631.5	1.15362	4.6535	24.2716	8.36647e-07	2.27656e-05	ENSG00000183631	PRR32	proline rich 32	up	up (2721 genes)
ENSG00000162236.13	1.86627	5.07652	24.27	8.37338e-07	2.27656e-05	ENSG00000162236	STX5	syntaxin 5	up	up (2721 genes)
ENSG00000087116.17	2.24416	5.65814	24.2678	8.38307e-07	2.27674e-05	ENSG00000087116	ADAMTS2	ADAM metallopeptidase with thrombospondin type 1 motif 2	up	up (2721 genes)
ENSG00000131791.8	-6.82038	5.89526	24.2357	8.52396e-07	2.3125e-05	ENSG00000131791	PRKAB2	protein kinase AMP-activated non-catalytic subunit beta 2	down	down (4565 genes)
ENSG00000186526.13	4.28628	6.09489	24.2276	8.5598e-07	2.31814e-05	ENSG00000186526	CYP4F8	cytochrome P450 family 4 subfamily F member 8	up	up (2721 genes)
ENSG00000123416.15	-7.57469	7.63117	24.2268	8.56318e-07	2.31814e-05	ENSG00000123416	TUBA1B	tubulin alpha 1b	down	down (4565 genes)
ENSG00000113643.9	1.84991	4.93569	24.1973	8.69552e-07	2.35144e-05	ENSG00000113643	RARS1	arginyl-tRNA synthetase 1	up	up (2721 genes)
ENSG00000188803.15	3.76195	5.64155	24.1928	8.71563e-07	2.35434e-05	ENSG00000188803	SHISA6	shisa family member 6	up	up (2721 genes)
ENSG00000224570.1	1.57861	4.89196	24.1853	8.7496e-07	2.36098e-05	ENSG00000224570			up	up (2721 genes)
ENSG00000105383.15	-7.01064	6.1316	24.1827	8.76163e-07	2.3617e-05	ENSG00000105383	CD33	CD33 molecule	down	down (4565 genes)
ENSG00000231722.1	1.02345	4.62064	24.1557	8.88527e-07	2.39246e-05	ENSG00000231722			up	up (2721 genes)
ENSG00000133687.16	-6.18001	7.51688	24.1264	9.02153e-07	2.42655e-05	ENSG00000133687	TMTC1	transmembrane O-mannosyltransferase targeting cadherins 1	down	down (4565 genes)
ENSG00000065135.12	3.54734	6.41457	24.1065	9.11528e-07	2.44915e-05	ENSG00000065135	GNAI3	G protein subunit alpha i3	up	up (2721 genes)
ENSG00000284814.1	2.89927	5.87159	24.0838	9.2234e-07	2.47555e-05	ENSG00000284814	ADCY4	adenylate cyclase 4	up	up (2721 genes)
ENSG00000065150.21	2.18727	5.77829	24.0653	9.31247e-07	2.49679e-05	ENSG00000065150	IPO5	importin 5	up	up (2721 genes)
ENSG00000171824.14	2.58412	5.35577	24.0555	9.35966e-07	2.50677e-05	ENSG00000171824	EXOSC10	exosome component 10	up	up (2721 genes)
ENSG00000211695.2	3.70678	5.18513	24.0515	9.37925e-07	2.50935e-05	ENSG00000211695	TRGV9	T cell receptor gamma variable 9	up	up (2721 genes)
ENSG00000198075.10	4.08262	5.45635	24.0057	9.6051e-07	2.56704e-05	ENSG00000198075	SULT1C4	sulfotransferase family 1C member 4	up	up (2721 genes)
ENSG00000185721.13	1.97189	4.81996	23.9983	9.64188e-07	2.57335e-05	ENSG00000185721	DRG1	developmentally regulated GTP binding protein 1	up	up (2721 genes)
ENSG00000205085.13	-7.48765	6.97221	23.9969	9.64915e-07	2.57335e-05	ENSG00000205085	GARIN1A	golgi associated RAB2 interactor 1A	down	down (4565 genes)
ENSG00000181409.14	-8.46124	8.03681	23.9815	9.72639e-07	2.5912e-05	ENSG00000181409	AATK	apoptosis associated tyrosine kinase	down	down (4565 genes)
ENSG00000175548.9	-8.34093	6.82131	23.9564	9.8543e-07	2.6225e-05	ENSG00000175548	ALG10B	ALG10 alpha-1,2-glucosyltransferase B	down	down (4565 genes)
ENSG00000168575.10	-6.41587	6.97492	23.9446	9.9146e-07	2.63575e-05	ENSG00000168575	SLC20A2	solute carrier family 20 member 2	down	down (4565 genes)
ENSG00000163946.14	-7.99371	8.26121	23.934	9.96972e-07	2.64324e-05	ENSG00000163946	TASOR	transcription activation suppressor	down	down (4565 genes)
ENSG00000162734.13	2.46306	5.22757	23.9332	9.97361e-07	2.64324e-05	ENSG00000162734	PEA15	proliferation and apoptosis adaptor protein 15	up	up (2721 genes)
ENSG00000135372.10	2.18633	5.02042	23.9331	9.97429e-07	2.64324e-05	ENSG00000135372	NAT10	N-acetyltransferase 10	up	up (2721 genes)
ENSG00000124193.16	2.36587	5.95466	23.9237	1.00232e-06	2.65341e-05	ENSG00000124193	SRSF6	serine and arginine rich splicing factor 6	up	up (2721 genes)
ENSG00000123094.16	-7.48885	6.39323	23.9041	1.01255e-06	2.67766e-05	ENSG00000123094	RASSF8	Ras association domain family member 8	down	down (4565 genes)
ENSG00000204572.10	3.55636	5.37282	23.8806	1.025e-06	2.70775e-05	ENSG00000204572	KRTAP5-10	keratin associated protein 5-10	up	up (2721 genes)
ENSG00000243974.1	1.40813	4.6942	23.8156	1.06022e-06	2.79786e-05	ENSG00000243974			up	up (2721 genes)
ENSG00000223459.6	1.44074	4.78823	23.8131	1.06157e-06	2.79848e-05	ENSG00000223459	TCAF1P1	TRPM8 channel associated factor 1 pseudogene 1	up	up (2721 genes)
ENSG00000272602.6	-6.41943	6.87988	23.7845	1.07747e-06	2.83693e-05	ENSG00000272602	ZNF595	zinc finger protein 595	down	down (4565 genes)
ENSG00000185565.12	-6.77804	6.69908	23.7828	1.07841e-06	2.83693e-05	ENSG00000185565	LSAMP	limbic system associated membrane protein	down	down (4565 genes)
ENSG00000071909.19	-7.33609	7.38014	23.7806	1.07967e-06	2.83727e-05	ENSG00000071909	MYO3B	myosin IIIB	down	down (4565 genes)
ENSG00000122042.10	3.05576	5.49993	23.7668	1.08742e-06	2.85464e-05	ENSG00000122042	UBL3	ubiquitin like 3	up	up (2721 genes)
ENSG00000155252.14	1.77724	5.06504	23.7498	1.09706e-06	2.87694e-05	ENSG00000155252	PI4K2A	phosphatidylinositol 4-kinase type 2 alpha	up	up (2721 genes)
ENSG00000106080.11	4.51848	6.17749	23.7445	1.10008e-06	2.88187e-05	ENSG00000106080	FKBP14	FKBP prolyl isomerase 14	up	up (2721 genes)
ENSG00000134987.13	-6.84353	6.25241	23.7358	1.10507e-06	2.8883e-05	ENSG00000134987	WDR36	WD repeat domain 36	down	down (4565 genes)
ENSG00000226794.1	1.01745	4.63394	23.7356	1.1052e-06	2.8883e-05	ENSG00000226794	MTND1P20	MT-ND1 pseudogene 20	up	up (2721 genes)
ENSG00000124587.14	1.5515	4.84656	23.7335	1.10641e-06	2.8883e-05	ENSG00000124587	PEX6	peroxisomal biogenesis factor 6	up	up (2721 genes)
ENSG00000151962.8	-6.02901	5.45008	23.7322	1.10713e-06	2.8883e-05	ENSG00000151962	RBM46	RNA binding motif protein 46	down	down (4565 genes)
ENSG00000138356.14	1.68718	4.8688	23.7113	1.11921e-06	2.9168e-05	ENSG00000138356	AOX1	aldehyde oxidase 1	up	up (2721 genes)
ENSG00000184277.13	-6.14066	7.21953	23.6941	1.12928e-06	2.94e-05	ENSG00000184277	TM2D3	TM2 domain containing 3	down	down (4565 genes)
ENSG00000065923.10	-6.79738	6.25047	23.6908	1.13122e-06	2.94199e-05	ENSG00000065923	SLC9A7	solute carrier family 9 member A7	down	down (4565 genes)
ENSG00000155827.12	-7.13765	5.74897	23.6866	1.13368e-06	2.94535e-05	ENSG00000155827	RNF20	ring finger protein 20	down	down (4565 genes)
ENSG00000133063.16	-7.32986	6.60626	23.6761	1.1399e-06	2.95846e-05	ENSG00000133063	CHIT1	chitinase 1	down	down (4565 genes)
ENSG00000108219.16	-8.25837	7.75402	23.6707	1.1431e-06	2.9637e-05	ENSG00000108219	TSPAN14	tetraspanin 14	down	down (4565 genes)
ENSG00000214944.10	3.71347	6.63394	23.6635	1.14741e-06	2.9718e-05	ENSG00000214944	ARHGEF28	Rho guanine nucleotide exchange factor 28	up	up (2721 genes)
ENSG00000113300.13	-6.64832	6.62466	23.6332	1.16559e-06	3.01437e-05	ENSG00000113300	CNOT6	CCR4-NOT transcription complex subunit 6	down	down (4565 genes)
ENSG00000123838.11	1.51533	4.84918	23.6321	1.16624e-06	3.01437e-05	ENSG00000123838	C4BPA	complement component 4 binding protein alpha	up	up (2721 genes)
ENSG00000104679.12	1.75186	5.02381	23.6193	1.17403e-06	3.03138e-05	ENSG00000104679	R3HCC1	R3H domain and coiled-coil containing 1	up	up (2721 genes)
ENSG00000073670.14	1.73312	4.91545	23.6149	1.17672e-06	3.03522e-05	ENSG00000073670	ADAM11	ADAM metallopeptidase domain 11	up	up (2721 genes)
ENSG00000142534.7	-6.67963	6.53577	23.6011	1.18517e-06	3.05387e-05	ENSG00000142534	RPS11	ribosomal protein S11	down	down (4565 genes)
ENSG00000231744.1	1.07515	4.64176	23.5825	1.19671e-06	3.08047e-05	ENSG00000231744			up	up (2721 genes)
ENSG00000174640.15	-7.22405	6.78002	23.5749	1.20143e-06	3.08945e-05	ENSG00000174640	SLCO2A1	solute carrier organic anion transporter family member 2A1	down	down (4565 genes)
ENSG00000104365.16	-6.41265	6.69855	23.5619	1.20958e-06	3.10722e-05	ENSG00000104365	IKBKB	inhibitor of nuclear factor kappa B kinase subunit beta	down	down (4565 genes)
ENSG00000156925.12	1.83414	5.07733	23.5565	1.21299e-06	3.11281e-05	ENSG00000156925	ZIC3	Zic family member 3	up	up (2721 genes)
ENSG00000103485.19	4.49155	6.05928	23.5468	1.21912e-06	3.12534e-05	ENSG00000103485	QPRT	quinolinate phosphoribosyltransferase	up	up (2721 genes)
ENSG00000243137.8	-6.55337	6.50035	23.5405	1.22315e-06	3.12974e-05	ENSG00000243137	PSG4	pregnancy specific beta-1-glycoprotein 4	down	down (4565 genes)
ENSG00000158941.17	-6.79383	6.47844	23.5402	1.22332e-06	3.12974e-05	ENSG00000158941	CCAR2	cell cycle and apoptosis regulator 2	down	down (4565 genes)
ENSG00000215845.11	1.55256	4.74479	23.5262	1.23226e-06	3.14941e-05	ENSG00000215845	TSTD1	thiosulfate sulfurtransferase like domain containing 1	up	up (2721 genes)
ENSG00000186260.17	3.32762	6.21401	23.5229	1.23433e-06	3.14952e-05	ENSG00000186260	MRTFB	myocardin related transcription factor B	up	up (2721 genes)
ENSG00000111907.21	-6.49611	6.55393	23.5222	1.23481e-06	3.14952e-05	ENSG00000111907	TPD52L1	TPD52 like 1	down	down (4565 genes)
ENSG00000137834.15	-6.185	5.59385	23.4978	1.25055e-06	3.18643e-05	ENSG00000137834	SMAD6	SMAD family member 6	down	down (4565 genes)
ENSG00000183044.12	-6.58275	6.48698	23.4517	1.28086e-06	3.26036e-05	ENSG00000183044	ABAT	4-aminobutyrate aminotransferase	down	down (4565 genes)
ENSG00000133112.17	-5.65299	8.74214	23.443	1.28669e-06	3.27188e-05	ENSG00000133112	TPT1	tumor protein, translationally-controlled 1	down	down (4565 genes)
ENSG00000103196.12	2.6312	5.51083	23.4378	1.29021e-06	3.27753e-05	ENSG00000103196	CRISPLD2	cysteine rich secretory protein LCCL domain containing 2	up	up (2721 genes)
ENSG00000226549.3	-4.64486	4.97911	23.4319	1.29412e-06	3.28414e-05	ENSG00000226549			down	down (4565 genes)
ENSG00000130714.19	4.76021	6.76517	23.4295	1.29574e-06	3.28495e-05	ENSG00000130714	POMT1	protein O-mannosyltransferase 1	up	up (2721 genes)
ENSG00000180638.19	3.65183	5.34613	23.4195	1.30251e-06	3.29877e-05	ENSG00000180638	SLC47A2	solute carrier family 47 member 2	up	up (2721 genes)
ENSG00000127334.11	-6.57977	6.64437	23.3971	1.31774e-06	3.33398e-05	ENSG00000127334	DYRK2	dual specificity tyrosine phosphorylation regulated kinase 2	down	down (4565 genes)
ENSG00000258397.1	-4.89512	5.0406	23.3896	1.32289e-06	3.34087e-05	ENSG00000258397	BCAR1P1	BCAR1 pseudogene 1	down	down (4565 genes)
ENSG00000224674.1	1.34991	4.77829	23.3893	1.32312e-06	3.34087e-05	ENSG00000224674	EIF3EP2	EIF3E pseudogene 2	up	up (2721 genes)
ENSG00000189046.11	1.66001	4.9596	23.3851	1.32603e-06	3.34487e-05	ENSG00000189046	ALKBH2	alkB homolog 2, alpha-ketoglutarate dependent dioxygenase	up	up (2721 genes)
ENSG00000257884.2	1.80588	5.06183	23.3819	1.32823e-06	3.34706e-05	ENSG00000257884			up	up (2721 genes)
ENSG00000117625.14	-6.70039	5.87873	23.3593	1.34393e-06	3.38322e-05	ENSG00000117625	RCOR3	REST corepressor 3	down	down (4565 genes)
ENSG00000113569.16	-7.1924	6.60042	23.3532	1.34821e-06	3.3906e-05	ENSG00000113569	NUP155	nucleoporin 155	down	down (4565 genes)
ENSG00000276163.4	4.65467	8.41392	23.3433	1.35516e-06	3.40469e-05	ENSG00000276163	LAIR1	leukocyte associated immunoglobulin like receptor 1	up	up (2721 genes)
ENSG00000163637.13	-8.29395	7.19362	23.3312	1.36373e-06	3.42279e-05	ENSG00000163637	PRICKLE2	prickle planar cell polarity protein 2	down	down (4565 genes)
ENSG00000231861.3	1.03967	4.646	23.314	1.37593e-06	3.44998e-05	ENSG00000231861	OR5K2	olfactory receptor family 5 subfamily K member 2	up	up (2721 genes)
ENSG00000164403.15	4.42989	6.81746	23.3084	1.37994e-06	3.45611e-05	ENSG00000164403	SHROOM1	shroom family member 1	up	up (2721 genes)
ENSG00000221944.9	4.4082	7.97976	23.3053	1.38216e-06	3.45611e-05	ENSG00000221944	TIGD1	tigger transposable element derived 1	up	up (2721 genes)
ENSG00000117010.17	1.7962	5.25777	23.3049	1.3825e-06	3.45611e-05	ENSG00000117010	ZNF684	zinc finger protein 684	up	up (2721 genes)
ENSG00000122406.14	-6.12421	7.12806	23.2945	1.38994e-06	3.47126e-05	ENSG00000122406	RPL5	ribosomal protein L5	down	down (4565 genes)
ENSG00000111713.3	1.60433	4.82486	23.2629	1.413e-06	3.52358e-05	ENSG00000111713	GYS2	glycogen synthase 2	up	up (2721 genes)
ENSG00000137713.16	-6.55524	6.34681	23.262	1.41369e-06	3.52358e-05	ENSG00000137713	PPP2R1B	protein phosphatase 2 scaffold subunit Abeta	down	down (4565 genes)
ENSG00000204469.13	2.02508	4.89353	23.2592	1.41572e-06	3.52515e-05	ENSG00000204469	PRRC2A	proline rich coiled-coil 2A	up	up (2721 genes)
ENSG00000283128.3	3.9377	5.89226	23.2526	1.42059e-06	3.53378e-05	ENSG00000283128			up	up (2721 genes)
ENSG00000055950.17	1.87258	5.12822	23.2493	1.42299e-06	3.53624e-05	ENSG00000055950	MRPL43	mitochondrial ribosomal protein L43	up	up (2721 genes)
ENSG00000273780.2	-6.76719	6.3619	23.2301	1.4373e-06	3.56829e-05	ENSG00000273780	ARHGAP23	Rho GTPase activating protein 23	down	down (4565 genes)
ENSG00000071655.18	-6.59858	5.97872	23.218	1.44634e-06	3.58717e-05	ENSG00000071655	MBD3	methyl-CpG binding domain protein 3	down	down (4565 genes)
ENSG00000198258.11	-6.09821	5.52181	23.2146	1.44892e-06	3.59004e-05	ENSG00000198258	UBL5	ubiquitin like 5	down	down (4565 genes)
ENSG00000214434.2	1.01339	4.63994	23.1836	1.47247e-06	3.64479e-05	ENSG00000214434	NIFKP1	nucleolar protein interacting with the FHA domain of MKI67 pseudogene 1	up	up (2721 genes)
ENSG00000280663.4	3.30386	5.36724	23.1817	1.47394e-06	3.64485e-05	ENSG00000280663	PCMTD2	protein-L-isoaspartate (D-aspartate) O-methyltransferase domain containing 2	up	up (2721 genes)
ENSG00000103335.22	-6.56474	6.37896	23.1794	1.47572e-06	3.64568e-05	ENSG00000103335	PIEZO1	piezo type mechanosensitive ion channel component 1	down	down (4565 genes)
ENSG00000167965.18	1.80489	5.08322	23.1729	1.48072e-06	3.65444e-05	ENSG00000167965	MLST8	MTOR associated protein, LST8 homolog	up	up (2721 genes)
ENSG00000130299.17	3.66663	5.59606	23.1696	1.48321e-06	3.65699e-05	ENSG00000130299	GTPBP3	GTP binding protein 3, mitochondrial	up	up (2721 genes)
ENSG00000139364.11	4.3551	6.09436	23.1663	1.4858e-06	3.65979e-05	ENSG00000139364	TMEM132B	transmembrane protein 132B	up	up (2721 genes)
ENSG00000213625.9	-7.99875	7.19452	23.1492	1.49906e-06	3.68883e-05	ENSG00000213625	LEPROT	leptin receptor overlapping transcript	down	down (4565 genes)
ENSG00000182149.21	-6.2515	6.83846	23.1066	1.53261e-06	3.76755e-05	ENSG00000182149	IST1	IST1 factor associated with ESCRT-III	down	down (4565 genes)
ENSG00000072062.16	2.94271	5.1608	23.1048	1.53404e-06	3.76755e-05	ENSG00000072062	PRKACA	protein kinase cAMP-activated catalytic subunit alpha	up	up (2721 genes)
ENSG00000119682.18	-6.74353	5.91283	23.0888	1.54686e-06	3.79531e-05	ENSG00000119682	AREL1	apoptosis resistant E3 ubiquitin protein ligase 1	down	down (4565 genes)
ENSG00000137941.17	-7.67538	6.62441	23.0745	1.55845e-06	3.82003e-05	ENSG00000137941	TTLL7	tubulin tyrosine ligase like 7	down	down (4565 genes)
ENSG00000236232.1	1.12505	4.67362	23.0709	1.56138e-06	3.82348e-05	ENSG00000236232	MTCYBP24	MT-CYB pseudogene 24	up	up (2721 genes)
ENSG00000168769.14	-6.39957	6.40885	23.0435	1.58375e-06	3.8745e-05	ENSG00000168769	TET2	tet methylcytosine dioxygenase 2	down	down (4565 genes)
ENSG00000213424.9	-6.47005	5.86618	23.0393	1.58721e-06	3.87918e-05	ENSG00000213424	KRT222	keratin 222	down	down (4565 genes)
ENSG00000156931.16	-6.40446	6.11334	23.0327	1.59269e-06	3.8888e-05	ENSG00000156931	VPS8	VPS8 subunit of CORVET complex	down	down (4565 genes)
ENSG00000133393.13	1.28141	4.74257	23.0105	1.61116e-06	3.92829e-05	ENSG00000133393	CEP20	centrosomal protein 20	up	up (2721 genes)
ENSG00000070770.10	2.14919	5.53578	23.0095	1.61199e-06	3.92829e-05	ENSG00000070770	CSNK2A2	casein kinase 2 alpha 2	up	up (2721 genes)
ENSG00000187634.13	2.03294	5.09737	22.9883	1.62987e-06	3.96802e-05	ENSG00000187634	SAMD11	sterile alpha motif domain containing 11	up	up (2721 genes)
ENSG00000107443.16	1.82052	5.22922	22.9753	1.64098e-06	3.99119e-05	ENSG00000107443	CCNJ	cyclin J	up	up (2721 genes)
ENSG00000204851.7	4.25807	5.54285	22.963	1.65152e-06	4.01296e-05	ENSG00000204851	PNMA8B	PNMA family member 8B	up	up (2721 genes)
ENSG00000071127.18	-8.37922	7.37701	22.9418	1.66978e-06	4.05341e-05	ENSG00000071127	WDR1	WD repeat domain 1	down	down (4565 genes)
ENSG00000241224.8	1.73393	5.12845	22.9094	1.69818e-06	4.11838e-05	ENSG00000241224	C3orf85	chromosome 3 open reading frame 85	up	up (2721 genes)
ENSG00000162813.18	2.16852	4.98642	22.9035	1.7034e-06	4.12313e-05	ENSG00000162813	BPNT1	3'(2'), 5'-bisphosphate nucleotidase 1	up	up (2721 genes)
ENSG00000233680.4	0.975655	4.62325	22.9035	1.70342e-06	4.12313e-05	ENSG00000233680	HNRNPA1P27	heterogeneous nuclear ribonucleoprotein A1 pseudogene 27	up	up (2721 genes)
ENSG00000153936.18	-6.26899	6.40094	22.8878	1.7174e-06	4.15109e-05	ENSG00000153936	HS2ST1	heparan sulfate 2-O-sulfotransferase 1	down	down (4565 genes)
ENSG00000136939.1	1.00277	4.62356	22.8868	1.71827e-06	4.15109e-05	ENSG00000136939	OR1L4	olfactory receptor family 1 subfamily L member 4	up	up (2721 genes)
ENSG00000155893.13	4.78032	6.39244	22.8686	1.73467e-06	4.18341e-05	ENSG00000155893	PXYLP1	2-phosphoxylose phosphatase 1	up	up (2721 genes)
ENSG00000167759.13	2.5735	4.94349	22.8682	1.73498e-06	4.18341e-05	ENSG00000167759	KLK13	kallikrein related peptidase 13	up	up (2721 genes)
ENSG00000198818.10	1.46181	4.8028	22.8657	1.73723e-06	4.18482e-05	ENSG00000198818	SFT2D1	SFT2 domain containing 1	up	up (2721 genes)
ENSG00000139083.11	-7.27968	6.93928	22.8518	1.74989e-06	4.2113e-05	ENSG00000139083	ETV6	ETS variant transcription factor 6	down	down (4565 genes)
ENSG00000112414.15	1.93853	5.52079	22.8341	1.76606e-06	4.24615e-05	ENSG00000112414	ADGRG6	adhesion G protein-coupled receptor G6	up	up (2721 genes)
ENSG00000134160.16	2.00274	4.9565	22.8281	1.77154e-06	4.25525e-05	ENSG00000134160	TRPM1	transient receptor potential cation channel subfamily M member 1	up	up (2721 genes)
ENSG00000110427.17	3.92986	5.94317	22.8066	1.79151e-06	4.29911e-05	ENSG00000110427	KIAA1549L	KIAA1549 like	up	up (2721 genes)
ENSG00000281067.1	1.15292	4.69437	22.7987	1.7989e-06	4.31272e-05	ENSG00000281067			up	up (2721 genes)
ENSG00000165775.18	-6.3939	6.17154	22.7792	1.81721e-06	4.35164e-05	ENSG00000165775	FUNDC2	FUN14 domain containing 2	down	down (4565 genes)
ENSG00000104756.16	-6.23223	6.74342	22.7777	1.81859e-06	4.35164e-05	ENSG00000104756	KCTD9	potassium channel tetramerization domain containing 9	down	down (4565 genes)
ENSG00000268964.3	1.54128	4.86877	22.7687	1.82715e-06	4.36796e-05	ENSG00000268964	ERVV-2	endogenous retrovirus group V member 2, envelope	up	up (2721 genes)
ENSG00000165606.10	1.58304	4.925	22.7585	1.83691e-06	4.37847e-05	ENSG00000165606	DRGX	dorsal root ganglia homeobox	up	up (2721 genes)
ENSG00000186281.13	-6.2417	5.80244	22.7579	1.83743e-06	4.37847e-05	ENSG00000186281	GPAT2	glycerol-3-phosphate acyltransferase 2, mitochondrial	down	down (4565 genes)
ENSG00000185955.5	-5.4114	5.35239	22.7577	1.83769e-06	4.37847e-05	ENSG00000185955	SPACDR	sperm acrosome developmental regulator	down	down (4565 genes)
ENSG00000257528.1	2.54847	4.99543	22.7568	1.83851e-06	4.37847e-05	ENSG00000257528	KRT8P19	keratin 8 pseudogene 19	up	up (2721 genes)
ENSG00000187109.15	-5.62043	8.42226	22.7469	1.84802e-06	4.39696e-05	ENSG00000187109	NAP1L1	nucleosome assembly protein 1 like 1	down	down (4565 genes)
ENSG00000288796.1	-6.23674	6.6157	22.7346	1.8599e-06	4.42104e-05	ENSG00000288796			down	down (4565 genes)
ENSG00000140323.6	-7.82973	7.76583	22.709	1.88483e-06	4.47607e-05	ENSG00000140323	DISP2	dispatched RND transporter family member 2	down	down (4565 genes)
ENSG00000230280.2	1.37983	4.75247	22.704	1.88978e-06	4.4835e-05	ENSG00000230280			up	up (2721 genes)
ENSG00000214753.4	-6.32653	5.98935	22.7022	1.89152e-06	4.4835e-05	ENSG00000214753	HNRNPUL2	heterogeneous nuclear ribonucleoprotein U like 2	down	down (4565 genes)
ENSG00000032742.18	-6.15768	5.56184	22.676	1.91743e-06	4.54063e-05	ENSG00000032742	IFT88	intraflagellar transport 88	down	down (4565 genes)
ENSG00000174327.7	1.54912	4.89008	22.6636	1.92987e-06	4.56578e-05	ENSG00000174327	SLC16A13	solute carrier family 16 member 13	up	up (2721 genes)
ENSG00000234201.1	1.06506	4.64063	22.6141	1.98031e-06	4.68072e-05	ENSG00000234201	BMI1P1	BMI1 proto-oncogene, polycomb ring finger pseudogene 1	up	up (2721 genes)
ENSG00000180934.7	-6.51673	5.96346	22.5934	2.00171e-06	4.72687e-05	ENSG00000180934	OR56A1	olfactory receptor family 56 subfamily A member 1	down	down (4565 genes)
ENSG00000166529.16	1.19322	4.67311	22.5784	2.01744e-06	4.75954e-05	ENSG00000166529	ZSCAN21	zinc finger and SCAN domain containing 21	up	up (2721 genes)
ENSG00000121858.11	4.41351	5.78892	22.5629	2.03376e-06	4.79355e-05	ENSG00000121858	TNFSF10	TNF superfamily member 10	up	up (2721 genes)
ENSG00000126870.16	-6.56133	6.0409	22.548	2.04956e-06	4.82626e-05	ENSG00000126870	DYNC2I1	dynein 2 intermediate chain 1	down	down (4565 genes)
ENSG00000169783.13	-6.4377	5.83395	22.5369	2.06141e-06	4.84962e-05	ENSG00000169783	LINGO1	leucine rich repeat and Ig domain containing 1	down	down (4565 genes)
ENSG00000168754.15	1.79565	4.90346	22.4983	2.1033e-06	4.94355e-05	ENSG00000168754	FAM178B	family with sequence similarity 178 member B	up	up (2721 genes)
ENSG00000147364.17	-7.78949	7.5098	22.458	2.14792e-06	5.0437e-05	ENSG00000147364	FBXO25	F-box protein 25	down	down (4565 genes)
ENSG00000230721.1	1.11512	4.67548	22.4463	2.16097e-06	5.06962e-05	ENSG00000230721	RPL17P5	ribosomal protein L17 pseudogene 5	up	up (2721 genes)
ENSG00000223621.1	0.941056	4.618	22.4241	2.18614e-06	5.12064e-05	ENSG00000223621			up	up (2721 genes)
ENSG00000100372.15	2.13862	5.09331	22.4235	2.18679e-06	5.12064e-05	ENSG00000100372	SLC25A17	solute carrier family 25 member 17	up	up (2721 genes)
ENSG00000151322.20	-6.329	6.23522	22.418	2.19314e-06	5.13073e-05	ENSG00000151322	NPAS3	neuronal PAS domain protein 3	down	down (4565 genes)
ENSG00000139910.20	3.04521	5.64923	22.4043	2.20876e-06	5.16246e-05	ENSG00000139910	NOVA1	NOVA alternative splicing regulator 1	up	up (2721 genes)
ENSG00000271687.1	1.2284	4.73736	22.3883	2.22723e-06	5.20081e-05	ENSG00000271687	MTND5P10	MT-ND5 pseudogene 10	up	up (2721 genes)
ENSG00000234910.2	1.45268	4.76443	22.378	2.23923e-06	5.22398e-05	ENSG00000234910	IL6RP1	interleukin 6 receptor pseudogene 1	up	up (2721 genes)
ENSG00000205359.10	1.44424	4.73017	22.3743	2.24356e-06	5.22523e-05	ENSG00000205359	SLCO6A1	solute carrier organic anion transporter family member 6A1	up	up (2721 genes)
ENSG00000173302.5	-5.0298	5.23471	22.374	2.24393e-06	5.22523e-05	ENSG00000173302	GPR148	G protein-coupled receptor 148	down	down (4565 genes)
ENSG00000070756.17	-6.96207	8.03172	22.365	2.25444e-06	5.24423e-05	ENSG00000070756	PABPC1	poly(A) binding protein cytoplasmic 1	down	down (4565 genes)
ENSG00000214819.2	1.57121	4.86444	22.3635	2.25626e-06	5.24423e-05	ENSG00000214819	CDRT15L2	CMT1A duplicated region transcript 15 like 2	up	up (2721 genes)
ENSG00000139998.16	3.05139	5.8548	22.3612	2.25889e-06	5.2455e-05	ENSG00000139998	RAB15	RAB15, member RAS oncogene family	up	up (2721 genes)
ENSG00000213973.10	2.8459	5.61758	22.3532	2.26837e-06	5.25325e-05	ENSG00000213973	ZNF99	zinc finger protein 99	up	up (2721 genes)
ENSG00000180336.18	-6.09282	5.98939	22.3528	2.26882e-06	5.25325e-05	ENSG00000180336	MEIOC	meiosis specific with coiled-coil domain	down	down (4565 genes)
ENSG00000139974.17	4.62899	6.13132	22.3518	2.26995e-06	5.25325e-05	ENSG00000139974	SLC38A6	solute carrier family 38 member 6	up	up (2721 genes)
ENSG00000164944.12	2.86595	5.88707	22.3513	2.27058e-06	5.25325e-05	ENSG00000164944	VIRMA	vir like m6A methyltransferase associated	up	up (2721 genes)
ENSG00000164054.17	2.01942	5.14839	22.348	2.27454e-06	5.25757e-05	ENSG00000164054	SHISA5	shisa family member 5	up	up (2721 genes)
ENSG00000163602.12	-6.32207	6.02679	22.3404	2.28347e-06	5.27322e-05	ENSG00000163602	RYBP	RING1 and YY1 binding protein	down	down (4565 genes)
ENSG00000177707.11	-6.22776	6.17209	22.3387	2.2855e-06	5.27322e-05	ENSG00000177707	NECTIN3	nectin cell adhesion molecule 3	down	down (4565 genes)
ENSG00000117394.24	-8.10045	7.05667	22.3275	2.2989e-06	5.29926e-05	ENSG00000117394	SLC2A1	solute carrier family 2 member 1	down	down (4565 genes)
ENSG00000166900.17	-8.39405	6.79188	22.3248	2.30219e-06	5.30199e-05	ENSG00000166900	STX3	syntaxin 3	down	down (4565 genes)
ENSG00000187607.16	-7.93324	6.75101	22.3191	2.30896e-06	5.31272e-05	ENSG00000187607	ZNF286A	zinc finger protein 286A	down	down (4565 genes)
ENSG00000004534.15	4.02347	5.73682	22.2987	2.33367e-06	5.36466e-05	ENSG00000004534	RBM6	RNA binding motif protein 6	up	up (2721 genes)
ENSG00000154438.8	1.52356	4.80257	22.288	2.34664e-06	5.38957e-05	ENSG00000154438	ASZ1	ankyrin repeat, SAM and basic leucine zipper domain containing 1	up	up (2721 genes)
ENSG00000227729.5	1.12208	4.71254	22.2795	2.35711e-06	5.40866e-05	ENSG00000227729	RD3L	RD3 like	up	up (2721 genes)
ENSG00000135426.16	2.81452	5.50657	22.2665	2.37312e-06	5.44045e-05	ENSG00000135426	TESPA1	thymocyte expressed, positive selection associated 1	up	up (2721 genes)
ENSG00000103023.12	1.07737	4.63318	22.2602	2.38095e-06	5.45342e-05	ENSG00000103023	PRSS54	serine protease 54	up	up (2721 genes)
ENSG00000100353.18	-6.15259	5.75844	22.2517	2.39145e-06	5.47249e-05	ENSG00000100353	EIF3D	eukaryotic translation initiation factor 3 subunit D	down	down (4565 genes)
ENSG00000163608.15	2.02064	5.60716	22.2468	2.39761e-06	5.48159e-05	ENSG00000163608	NEPRO	nucleolus and neural progenitor protein	up	up (2721 genes)
ENSG00000148606.15	4.81715	6.14409	22.2364	2.4106e-06	5.50629e-05	ENSG00000148606	POLR3A	RNA polymerase III subunit A	up	up (2721 genes)
ENSG00000160282.15	2.59708	4.77317	22.2259	2.42385e-06	5.53152e-05	ENSG00000160282	FTCD	formimidoyltransferase cyclodeaminase	up	up (2721 genes)
ENSG00000022567.10	-6.51305	6.20941	22.2223	2.42836e-06	5.5368e-05	ENSG00000022567	SLC45A4	solute carrier family 45 member 4	down	down (4565 genes)
ENSG00000155508.14	1.66755	5.15983	22.2129	2.44031e-06	5.55899e-05	ENSG00000155508	CNOT8	CCR4-NOT transcription complex subunit 8	up	up (2721 genes)
ENSG00000166007.12	1.35027	4.81157	22.2038	2.45193e-06	5.58043e-05	ENSG00000166007			up	up (2721 genes)
ENSG00000084628.10	-5.55056	5.43616	22.2018	2.45438e-06	5.58094e-05	ENSG00000084628	NKAIN1	sodium/potassium transporting ATPase interacting 1	down	down (4565 genes)
ENSG00000203727.4	2.49492	5.75462	22.1704	2.49485e-06	5.66784e-05	ENSG00000203727	SAMD5	sterile alpha motif domain containing 5	up	up (2721 genes)
ENSG00000166035.11	-6.04893	6.01144	22.1662	2.50036e-06	5.67524e-05	ENSG00000166035	LIPC	lipase C, hepatic type	down	down (4565 genes)
ENSG00000071054.17	-7.36717	7.81684	22.158	2.51105e-06	5.69437e-05	ENSG00000071054	MAP4K4	mitogen-activated protein kinase kinase kinase kinase 4	down	down (4565 genes)
ENSG00000135824.13	-6.0674	5.72776	22.1547	2.51544e-06	5.69918e-05	ENSG00000135824	RGS8	regulator of G protein signaling 8	down	down (4565 genes)
ENSG00000168067.12	-7.75326	8.28629	22.1424	2.53158e-06	5.73057e-05	ENSG00000168067	MAP4K2	mitogen-activated protein kinase kinase kinase kinase 2	down	down (4565 genes)
ENSG00000166169.17	2.7293	5.20772	22.1371	2.53852e-06	5.73979e-05	ENSG00000166169	POLL	DNA polymerase lambda	up	up (2721 genes)
ENSG00000172331.12	-6.07355	6.19843	22.1358	2.54022e-06	5.73979e-05	ENSG00000172331	BPGM	bisphosphoglycerate mutase	down	down (4565 genes)
ENSG00000130508.11	2.16905	5.81741	22.1273	2.55154e-06	5.76019e-05	ENSG00000130508	PXDN	peroxidasin	up	up (2721 genes)
ENSG00000260290.2	-4.93822	5.1656	22.1136	2.56979e-06	5.79425e-05	ENSG00000260290			down	down (4565 genes)
ENSG00000124588.22	-4.56932	4.86484	22.1126	2.57123e-06	5.79425e-05	ENSG00000124588	NQO2	N-ribosyldihydronicotinamide:quinone reductase 2	down	down (4565 genes)
ENSG00000037637.11	4.58403	6.60806	22.0933	2.59708e-06	5.84728e-05	ENSG00000037637	FBXO42	F-box protein 42	up	up (2721 genes)
ENSG00000253313.6	-5.86558	5.6433	22.0799	2.61529e-06	5.88299e-05	ENSG00000253313	C1orf210	chromosome 1 open reading frame 210	down	down (4565 genes)
ENSG00000162407.9	1.69096	5.24636	22.0587	2.64443e-06	5.94276e-05	ENSG00000162407	PLPP3	phospholipid phosphatase 3	up	up (2721 genes)
ENSG00000136231.14	-6.21735	6.24587	22.0571	2.64658e-06	5.94276e-05	ENSG00000136231	IGF2BP3	insulin like growth factor 2 mRNA binding protein 3	down	down (4565 genes)
ENSG00000248851.1	1.18394	4.62497	22.0536	2.65143e-06	5.94675e-05	ENSG00000248851	LOC100421364	fibroblast growth factor binding protein 1 pseudogene	up	up (2721 genes)
ENSG00000109475.17	-7.11001	6.1039	22.0524	2.65309e-06	5.94675e-05	ENSG00000109475	RPL34	ribosomal protein L34	down	down (4565 genes)
ENSG00000124780.14	1.30197	4.76384	22.035	2.67719e-06	5.99542e-05	ENSG00000124780	KCNK17	potassium two pore domain channel subfamily K member 17	up	up (2721 genes)
ENSG00000230708.10	1.93161	5.02484	22.0229	2.69417e-06	6.02809e-05	ENSG00000230708	HLA-DPB1	major histocompatibility complex, class II, DP beta 1	up	up (2721 genes)
ENSG00000170615.15	1.25103	4.73336	22.0198	2.69852e-06	6.032e-05	ENSG00000170615	SLC26A5	solute carrier family 26 member 5	up	up (2721 genes)
ENSG00000242703.1	1.28602	4.82324	22.0182	2.70072e-06	6.032e-05	ENSG00000242703			up	up (2721 genes)
ENSG00000197446.9	1.8777	5.21476	21.9998	2.72685e-06	6.08497e-05	ENSG00000197446	CYP2F1	cytochrome P450 family 2 subfamily F member 1	up	up (2721 genes)
ENSG00000181950.3	1.03201	4.66753	21.9822	2.75193e-06	6.13091e-05	ENSG00000181950	OR4A13P	olfactory receptor family 4 subfamily A member 13 pseudogene	up	up (2721 genes)
ENSG00000269097.1	0.930375	4.6055	21.9819	2.75232e-06	6.13091e-05	ENSG00000269097	TPRG1LP1	tumor protein p63 regulated 1 like pseudogene 1	up	up (2721 genes)
ENSG00000171403.10	1.34852	4.77072	21.9783	2.75753e-06	6.1321e-05	ENSG00000171403	KRT9	keratin 9	up	up (2721 genes)
ENSG00000138755.6	1.57791	4.92694	21.9781	2.75773e-06	6.1321e-05	ENSG00000138755	CXCL9	C-X-C motif chemokine ligand 9	up	up (2721 genes)
ENSG00000134548.11	-6.15802	6.02262	21.9475	2.80211e-06	6.2253e-05	ENSG00000134548	SPX	spexin hormone	down	down (4565 genes)
ENSG00000162086.16	-6.21704	6.18312	21.9425	2.80936e-06	6.23588e-05	ENSG00000162086	ZNF75A	zinc finger protein 75a	down	down (4565 genes)
ENSG00000110799.14	-6.27782	5.87729	21.9378	2.81636e-06	6.24592e-05	ENSG00000110799	VWF	von Willebrand factor	down	down (4565 genes)
ENSG00000168036.18	-5.91439	6.9011	21.9357	2.81942e-06	6.24719e-05	ENSG00000168036	CTNNB1	catenin beta 1	down	down (4565 genes)
ENSG00000259339.2	1.9851	4.71555	21.9279	2.83089e-06	6.26708e-05	ENSG00000259339			up	up (2721 genes)
ENSG00000148384.14	-7.13595	6.62244	21.9054	2.8642e-06	6.33525e-05	ENSG00000148384	INPP5E	inositol polyphosphate-5-phosphatase E	down	down (4565 genes)
ENSG00000280204.4	1.00872	4.66483	21.9006	2.87139e-06	6.34557e-05	ENSG00000280204	OR1S1	olfactory receptor family 1 subfamily S member 1	up	up (2721 genes)
ENSG00000166592.12	1.21017	4.69588	21.884	2.89644e-06	6.39169e-05	ENSG00000166592	RRAD	RRAD, Ras related glycolysis inhibitor and calcium channel regulator	up	up (2721 genes)
ENSG00000103056.12	-6.06722	5.53035	21.8834	2.89734e-06	6.39169e-05	ENSG00000103056	SMPD3	sphingomyelin phosphodiesterase 3	down	down (4565 genes)
ENSG00000107736.22	-6.17933	6.33601	21.8762	2.90819e-06	6.40999e-05	ENSG00000107736	CDH23	cadherin related 23	down	down (4565 genes)
ENSG00000137266.15	-6.97182	6.86806	21.8641	2.92658e-06	6.44488e-05	ENSG00000137266	SLC22A23	solute carrier family 22 member 23	down	down (4565 genes)
ENSG00000265107.3	-5.6154	5.52035	21.852	2.94507e-06	6.47992e-05	ENSG00000265107	GJA5	gap junction protein alpha 5	down	down (4565 genes)
ENSG00000184436.12	1.66924	4.99382	21.8459	2.95452e-06	6.49505e-05	ENSG00000184436	THAP7	THAP domain containing 7	up	up (2721 genes)
ENSG00000249226.1	1.13963	4.7277	21.8396	2.96416e-06	6.51053e-05	ENSG00000249226			up	up (2721 genes)
ENSG00000100336.18	4.53337	7.74707	21.8121	3.00693e-06	6.59872e-05	ENSG00000100336	APOL4	apolipoprotein L4	up	up (2721 genes)
ENSG00000136238.20	-6.54891	7.28259	21.8008	3.0248e-06	6.63215e-05	ENSG00000136238	RAC1	Rac family small GTPase 1	down	down (4565 genes)
ENSG00000144591.20	-7.84518	7.43677	21.7974	3.03009e-06	6.63795e-05	ENSG00000144591	GMPPA	GDP-mannose pyrophosphorylase A	down	down (4565 genes)
ENSG00000232447.1	1.57762	4.75697	21.7902	3.04145e-06	6.65705e-05	ENSG00000232447	MTND5P3	MT-ND5 pseudogene 3	up	up (2721 genes)
ENSG00000130429.16	-5.83043	7.15146	21.7727	3.06936e-06	6.71229e-05	ENSG00000130429	ARPC1B	actin related protein 2/3 complex subunit 1B	down	down (4565 genes)
ENSG00000185028.4	1.93754	4.86981	21.7652	3.08133e-06	6.73262e-05	ENSG00000185028	LRRC14B	leucine rich repeat containing 14B	up	up (2721 genes)
ENSG00000173898.15	-7.58017	8.0058	21.7629	3.08504e-06	6.73486e-05	ENSG00000173898	SPTBN2	spectrin beta, non-erythrocytic 2	down	down (4565 genes)
ENSG00000127074.15	-5.67504	6.80859	21.7604	3.08904e-06	6.73776e-05	ENSG00000127074	RGS13	regulator of G protein signaling 13	down	down (4565 genes)
ENSG00000263142.6	1.55608	5.04434	21.7568	3.09492e-06	6.743e-05	ENSG00000263142	LRRC37A17P	leucine rich repeat containing 37 member A17, pseudogene	up	up (2721 genes)
ENSG00000197016.12	3.52559	5.80608	21.7556	3.09681e-06	6.743e-05	ENSG00000197016	ZNF470	zinc finger protein 470	up	up (2721 genes)
ENSG00000275744.4	-5.67796	5.62268	21.7519	3.10288e-06	6.75038e-05	ENSG00000275744	SLC2A11	solute carrier family 2 member 11	down	down (4565 genes)
ENSG00000087086.15	4.28661	8.84918	21.7375	3.12619e-06	6.7952e-05	ENSG00000087086	FTL	ferritin light chain	up	up (2721 genes)
ENSG00000116151.14	-6.1209	6.52007	21.7328	3.13395e-06	6.80619e-05	ENSG00000116151	MORN1	MORN repeat containing 1	down	down (4565 genes)
ENSG00000166128.13	-7.03518	6.50773	21.7279	3.14186e-06	6.81748e-05	ENSG00000166128	RAB8B	RAB8B, member RAS oncogene family	down	down (4565 genes)
ENSG00000169594.14	-5.86074	5.83555	21.7104	3.17062e-06	6.87395e-05	ENSG00000169594	BNC1	basonuclin 1	down	down (4565 genes)
ENSG00000274290.3	2.37215	5.14216	21.701	3.18625e-06	6.9019e-05	ENSG00000274290	H2BC6	H2B clustered histone 6	up	up (2721 genes)
ENSG00000164695.5	1.25062	4.75105	21.6959	3.19475e-06	6.91435e-05	ENSG00000164695	CHMP4C	charged multivesicular body protein 4C	up	up (2721 genes)
ENSG00000282895.2	2.20996	5.23221	21.6929	3.1998e-06	6.91933e-05	ENSG00000282895	RINL	Ras and Rab interactor like	up	up (2721 genes)
ENSG00000155561.15	2.50999	5.36056	21.6856	3.2119e-06	6.93572e-05	ENSG00000155561	NUP205	nucleoporin 205	up	up (2721 genes)
ENSG00000011454.18	3.60941	5.80263	21.685	3.2129e-06	6.93572e-05	ENSG00000011454	RABGAP1	RAB GTPase activating protein 1	up	up (2721 genes)
ENSG00000119938.9	1.40231	4.93463	21.6822	3.21761e-06	6.93994e-05	ENSG00000119938	PPP1R3C	protein phosphatase 1 regulatory subunit 3C	up	up (2721 genes)
ENSG00000256087.7	-5.87359	6.6362	21.6726	3.23377e-06	6.96882e-05	ENSG00000256087	ZNF432	zinc finger protein 432	down	down (4565 genes)
ENSG00000167117.10	2.69938	5.39039	21.6647	3.24714e-06	6.99163e-05	ENSG00000167117	ANKRD40CL	ANKRD40 C-terminal like	up	up (2721 genes)
ENSG00000005175.10	-5.32241	5.40955	21.6457	3.27944e-06	7.05514e-05	ENSG00000005175	RPAP3	RNA polymerase II associated protein 3	down	down (4565 genes)
ENSG00000274717.1	1.16401	4.70402	21.6355	3.29695e-06	7.08506e-05	ENSG00000274717			up	up (2721 genes)
ENSG00000171873.8	-5.53353	5.47277	21.6343	3.29898e-06	7.08506e-05	ENSG00000171873	ADRA1D	adrenoceptor alpha 1D	down	down (4565 genes)
ENSG00000056050.7	1.41948	4.7267	21.6306	3.30542e-06	7.09284e-05	ENSG00000056050	HPF1	histone PARylation factor 1	up	up (2721 genes)
ENSG00000131686.15	4.33835	5.75854	21.623	3.31844e-06	7.11471e-05	ENSG00000131686	CA6	carbonic anhydrase 6	up	up (2721 genes)
ENSG00000183853.18	3.34212	5.48361	21.6129	3.33604e-06	7.14108e-05	ENSG00000183853	KIRREL1	kirre like nephrin family adhesion molecule 1	up	up (2721 genes)
ENSG00000160957.15	2.2532	4.85498	21.6127	3.33642e-06	7.14108e-05	ENSG00000160957	RECQL4	RecQ like helicase 4	up	up (2721 genes)
ENSG00000162836.12	-6.56447	6.50215	21.6107	3.33978e-06	7.14219e-05	ENSG00000162836	ACP6	acid phosphatase 6, lysophosphatidic	down	down (4565 genes)
ENSG00000288338.1	1.18294	4.774	21.6043	3.35098e-06	7.16006e-05	ENSG00000288338			up	up (2721 genes)
ENSG00000105556.12	1.84591	4.93157	21.6025	3.3542e-06	7.16084e-05	ENSG00000105556	MIER2	MIER family member 2	up	up (2721 genes)
ENSG00000198668.14	2.63885	6.43882	21.5972	3.36342e-06	7.17443e-05	ENSG00000198668	CALM1	calmodulin 1	up	up (2721 genes)
ENSG00000237620.1	1.07983	4.67982	21.5946	3.368e-06	7.17811e-05	ENSG00000237620			up	up (2721 genes)
ENSG00000238090.1	0.992875	4.64539	21.5662	3.41818e-06	7.27889e-05	ENSG00000238090	LOC100421336	RAB3A interacting protein like 1 pseudogene	up	up (2721 genes)
ENSG00000166189.8	-5.9428	6.31305	21.5532	3.44145e-06	7.32224e-05	ENSG00000166189	HPS6	HPS6 biogenesis of lysosomal organelles complex 2 subunit 3	down	down (4565 genes)
ENSG00000111912.20	-5.78137	5.6721	21.5485	3.4499e-06	7.33402e-05	ENSG00000111912	NCOA7	nuclear receptor coactivator 7	down	down (4565 genes)
ENSG00000198794.12	2.5163	5.27139	21.5074	3.52458e-06	7.48646e-05	ENSG00000198794	SCAMP5	secretory carrier membrane protein 5	up	up (2721 genes)
ENSG00000163803.13	2.12509	5.2835	21.4993	3.53953e-06	7.51186e-05	ENSG00000163803	PLB1	phospholipase B1	up	up (2721 genes)
ENSG00000197790.1	1.28348	4.65194	21.491	3.55491e-06	7.53814e-05	ENSG00000197790	OR52M1	olfactory receptor family 52 subfamily M member 1	up	up (2721 genes)
ENSG00000104490.18	-5.88584	6.36939	21.4853	3.56545e-06	7.5454e-05	ENSG00000104490	NCALD	neurocalcin delta	down	down (4565 genes)
ENSG00000142156.16	-5.30146	5.34547	21.4847	3.56664e-06	7.5454e-05	ENSG00000142156	COL6A1	collagen type VI alpha 1 chain	down	down (4565 genes)
ENSG00000182985.18	3.32261	5.80225	21.4843	3.56733e-06	7.5454e-05	ENSG00000182985	CADM1	cell adhesion molecule 1	up	up (2721 genes)
ENSG00000042832.12	-6.21586	5.97525	21.4602	3.61257e-06	7.62995e-05	ENSG00000042832	TG	thyroglobulin	down	down (4565 genes)
ENSG00000088926.14	-5.95781	5.69621	21.4597	3.61337e-06	7.62995e-05	ENSG00000088926	F11	coagulation factor XI	down	down (4565 genes)
ENSG00000223611.7	3.96178	7.17681	21.443	3.64504e-06	7.69035e-05	ENSG00000223611	SUPT20HL2	SUPT20H like 2	up	up (2721 genes)
ENSG00000111670.16	-7.09781	7.43122	21.4376	3.6554e-06	7.70576e-05	ENSG00000111670	GNPTAB	N-acetylglucosamine-1-phosphate transferase subunits alpha and beta	down	down (4565 genes)
ENSG00000176547.11	1.15775	4.71751	21.4344	3.66134e-06	7.71182e-05	ENSG00000176547	OR4C3	olfactory receptor family 4 subfamily C member 3	up	up (2721 genes)
ENSG00000206150.4	1.48624	4.74199	21.4326	3.66492e-06	7.71289e-05	ENSG00000206150	RNASE13	ribonuclease A family member 13 (inactive)	up	up (2721 genes)
ENSG00000240554.1	0.858972	4.58118	21.4201	3.68882e-06	7.7567e-05	ENSG00000240554	RPL7AP58	ribosomal protein L7a pseudogene 58	up	up (2721 genes)
ENSG00000129696.13	2.78374	4.97654	21.4158	3.69721e-06	7.76785e-05	ENSG00000129696	TTI2	TELO2 interacting protein 2	up	up (2721 genes)
ENSG00000134278.16	-5.99937	6.01528	21.3732	3.78013e-06	7.93544e-05	ENSG00000134278	SPIRE1	spire type actin nucleation factor 1	down	down (4565 genes)
ENSG00000267022.1	1.23995	4.65202	21.3604	3.80558e-06	7.9822e-05	ENSG00000267022			up	up (2721 genes)
ENSG00000285379.2	-4.98293	5.32801	21.3416	3.84307e-06	8.05411e-05	ENSG00000285379	RIPK3	receptor interacting serine/threonine kinase 3	down	down (4565 genes)
ENSG00000110400.11	4.25469	6.01254	21.3308	3.86465e-06	8.0926e-05	ENSG00000110400	NECTIN1	nectin cell adhesion molecule 1	up	up (2721 genes)
ENSG00000180035.13	-6.07047	6.59411	21.3266	3.87329e-06	8.10394e-05	ENSG00000180035	ZNF48	zinc finger protein 48	down	down (4565 genes)
ENSG00000161036.13	3.66644	5.75131	21.3227	3.88114e-06	8.11361e-05	ENSG00000161036	LRWD1	leucine rich repeats and WD repeat domain containing 1	up	up (2721 genes)
ENSG00000078589.13	1.93712	5.28966	21.3083	3.91029e-06	8.16113e-05	ENSG00000078589	P2RY10	P2Y receptor family member 10	up	up (2721 genes)
ENSG00000274101.3	-3.57138	4.84403	21.3083	3.91036e-06	8.16113e-05	ENSG00000274101			down	down (4565 genes)
ENSG00000122642.11	2.15043	5.35452	21.2764	3.97598e-06	8.29121e-05	ENSG00000122642	FKBP9	FKBP prolyl isomerase 9	up	up (2721 genes)
ENSG00000282159.1	1.03021	4.65816	21.2734	3.98228e-06	8.29746e-05	ENSG00000282159			up	up (2721 genes)
ENSG00000106153.13	1.48631	4.92104	21.2151	4.10526e-06	8.54662e-05	ENSG00000106153	CHCHD2	coiled-coil-helix-coiled-coil-helix domain containing 2	up	up (2721 genes)
ENSG00000196735.13	1.58868	5.02185	21.1977	4.14267e-06	8.61736e-05	ENSG00000196735	HLA-DQA1	major histocompatibility complex, class II, DQ alpha 1	up	up (2721 genes)
ENSG00000229268.1	1.34441	4.88518	21.181	4.1789e-06	8.68556e-05	ENSG00000229268	PES1P2	pescadillo ribosomal biogenesis factor 1 pseudogene 2	up	up (2721 genes)
ENSG00000114126.18	-7.58394	7.67146	21.1704	4.20202e-06	8.72639e-05	ENSG00000114126	TFDP2	transcription factor Dp-2	down	down (4565 genes)
ENSG00000101935.13	1.57712	5.19219	21.1627	4.21894e-06	8.75431e-05	ENSG00000101935	AMMECR1	AMMECR nuclear protein 1	up	up (2721 genes)
ENSG00000203778.8	-5.65309	5.79282	21.1607	4.2234e-06	8.75633e-05	ENSG00000203778	FAM229B	family with sequence similarity 229 member B	down	down (4565 genes)
ENSG00000258951.1	1.04897	4.67182	21.1421	4.26466e-06	8.83459e-05	ENSG00000258951	KRT18P7	keratin 18 pseudogene 7	up	up (2721 genes)
ENSG00000180347.15	-6.20712	6.67865	21.1254	4.30183e-06	8.90425e-05	ENSG00000180347	ITPRID1	ITPR interacting domain containing 1	down	down (4565 genes)
ENSG00000121297.8	-6.43618	6.58397	21.1058	4.3462e-06	8.98869e-05	ENSG00000121297	TSHZ3	teashirt zinc finger homeobox 3	down	down (4565 genes)
ENSG00000166167.18	-7.53789	6.45033	21.1036	4.35102e-06	8.99127e-05	ENSG00000166167	BTRC	beta-transducin repeat containing E3 ubiquitin protein ligase	down	down (4565 genes)
ENSG00000284468.3	2.0005	5.25528	21.0939	4.37311e-06	9.0295e-05	ENSG00000284468	SLC25A24	solute carrier family 25 member 24	up	up (2721 genes)
ENSG00000226948.2	0.85777	4.60921	21.0918	4.37798e-06	9.03214e-05	ENSG00000226948	RPS4XP2	ribosomal protein S4X pseudogene 2	up	up (2721 genes)
ENSG00000177694.16	-6.5094	7.191	21.0747	4.41725e-06	9.1057e-05	ENSG00000177694	NAALADL2	N-acetylated alpha-linked acidic dipeptidase like 2	down	down (4565 genes)
ENSG00000204435.15	-4.34021	4.96098	21.0527	4.4683e-06	9.20339e-05	ENSG00000204435	CSNK2B	casein kinase 2 beta	down	down (4565 genes)
ENSG00000182108.11	-5.82839	6.01782	21.0038	4.58373e-06	9.4334e-05	ENSG00000182108	DEXI	Dexi homolog	down	down (4565 genes)
ENSG00000155530.4	-5.57397	5.44329	20.9974	4.599e-06	9.4571e-05	ENSG00000155530	LRGUK	leucine rich repeats and guanylate kinase domain containing	down	down (4565 genes)
ENSG00000214369.2	-6.52576	6.50304	20.992	4.61199e-06	9.47606e-05	ENSG00000214369			down	down (4565 genes)
ENSG00000006194.11	1.49737	5.0527	20.9892	4.61884e-06	9.48239e-05	ENSG00000006194	ZNF263	zinc finger protein 263	up	up (2721 genes)
ENSG00000166971.17	-5.80709	5.97541	20.9796	4.64191e-06	9.52197e-05	ENSG00000166971	AKTIP	AKT interacting protein	down	down (4565 genes)
ENSG00000091129.22	-5.7921	6.15537	20.9731	4.6577e-06	9.54658e-05	ENSG00000091129	NRCAM	neuronal cell adhesion molecule	down	down (4565 genes)
ENSG00000107164.17	2.16494	5.4616	20.9665	4.67387e-06	9.57191e-05	ENSG00000107164	FUBP3	far upstream element binding protein 3	up	up (2721 genes)
ENSG00000004700.16	-4.93295	5.22392	20.9537	4.70528e-06	9.62841e-05	ENSG00000004700	RECQL	RecQ like helicase	down	down (4565 genes)
ENSG00000204176.14	-5.50466	5.481	20.9468	4.72219e-06	9.65515e-05	ENSG00000204176	SYT15	synaptotagmin 15	down	down (4565 genes)
ENSG00000257773.1	0.969886	4.65577	20.9186	4.79212e-06	9.79018e-05	ENSG00000257773			up	up (2721 genes)
ENSG00000146386.8	1.12115	4.75627	20.9055	4.82511e-06	9.84958e-05	ENSG00000146386	ABRACL	ABRA C-terminal like	up	up (2721 genes)
ENSG00000040199.18	-7.49996	5.99127	20.8986	4.84238e-06	9.87681e-05	ENSG00000040199	PHLPP2	PH domain and leucine rich repeat protein phosphatase 2	down	down (4565 genes)
ENSG00000287694.1	1.11016	4.74225	20.8871	4.87152e-06	9.92819e-05	ENSG00000287694			up	up (2721 genes)
ENSG00000079308.21	-5.10119	7.72018	20.8855	4.87565e-06	9.92857e-05	ENSG00000079308	TNS1	tensin 1	down	down (4565 genes)
ENSG00000090674.16	1.49838	4.95289	20.8836	4.88053e-06	9.93046e-05	ENSG00000090674	MCOLN1	mucolipin TRP cation channel 1	up	up (2721 genes)
ENSG00000225859.10	-5.82378	5.81598	20.8741	4.90491e-06	9.972e-05	ENSG00000225859	DDX39B	DExD-box helicase 39B	down	down (4565 genes)
ENSG00000204482.11	-5.78122	6.20572	20.8612	4.93797e-06	0.000100311	ENSG00000204482	LST1	leukocyte specific transcript 1	down	down (4565 genes)
ENSG00000128610.12	1.28236	4.78827	20.8508	4.9648e-06	0.000100775	ENSG00000128610	FEZF1	FEZ family zinc finger 1	up	up (2721 genes)
ENSG00000142546.14	2.07256	5.20393	20.8492	4.96905e-06	0.00010078	ENSG00000142546	NOSIP	nitric oxide synthase interacting protein	up	up (2721 genes)
ENSG00000089876.12	1.9859	5.02945	20.8385	4.99673e-06	0.00010124	ENSG00000089876	DHX32	DEAH-box helicase 32 (putative)	up	up (2721 genes)
ENSG00000256723.1	0.994852	4.65626	20.8374	4.99981e-06	0.00010124	ENSG00000256723	LOC100421622	family with sequence similarity 91 member A1 pseudogene	up	up (2721 genes)
ENSG00000125995.16	0.937651	4.63505	20.8339	5.00887e-06	0.000101342	ENSG00000125995	ROMO1	reactive oxygen species modulator 1	up	up (2721 genes)
ENSG00000241015.2	0.814082	4.57063	20.8297	5.01979e-06	0.000101481	ENSG00000241015	TPM3P9	tropomyosin 3 pseudogene 9	up	up (2721 genes)
ENSG00000027644.5	-5.39295	7.1291	20.8229	5.03775e-06	0.000101763	ENSG00000027644	INSRR	insulin receptor related receptor	down	down (4565 genes)
ENSG00000241852.11	1.36006	4.89569	20.8119	5.06668e-06	0.000102265	ENSG00000241852	C8orf58	chromosome 8 open reading frame 58	up	up (2721 genes)
ENSG00000182531.7	1.00099	4.68344	20.7988	5.10149e-06	0.000102885	ENSG00000182531			up	up (2721 genes)
ENSG00000169083.18	1.8884	5.61587	20.7745	5.16655e-06	0.000104113	ENSG00000169083	AR	androgen receptor	up	up (2721 genes)
ENSG00000109572.16	2.73672	5.57961	20.768	5.18424e-06	0.000104386	ENSG00000109572	CLCN3	chloride voltage-gated channel 3	up	up (2721 genes)
ENSG00000158528.12	-6.16692	7.19786	20.739	5.2632e-06	0.000105891	ENSG00000158528	PPP1R9A	protein phosphatase 1 regulatory subunit 9A	down	down (4565 genes)
ENSG00000235554.1	0.935891	4.64471	20.73	5.28809e-06	0.000106307	ENSG00000235554			up	up (2721 genes)
ENSG00000283703.3	2.25901	5.02789	20.7126	5.33625e-06	0.00010719	ENSG00000283703	VSIG10L2	V-set and immunoglobulin domain containing 10 like 2	up	up (2721 genes)
ENSG00000115233.12	-5.52083	6.32354	20.7	5.37154e-06	0.000107812	ENSG00000115233	PSMD14	proteasome 26S subunit, non-ATPase 14	down	down (4565 genes)
ENSG00000129204.17	-6.94591	8.36359	20.6864	5.40991e-06	0.000108496	ENSG00000129204	USP6	ubiquitin specific peptidase 6	down	down (4565 genes)
ENSG00000147689.17	3.89841	5.55283	20.6847	5.4146e-06	0.000108503	ENSG00000147689	FAM83A	family with sequence similarity 83 member A	up	up (2721 genes)
ENSG00000256420.1	1.01501	4.70921	20.668	5.46209e-06	0.000109368	ENSG00000256420			up	up (2721 genes)
ENSG00000111432.5	1.56749	5.10982	20.6619	5.47946e-06	0.000109628	ENSG00000111432	FZD10	frizzled class receptor 10	up	up (2721 genes)
ENSG00000053770.12	2.95205	6.90104	20.657	5.49352e-06	0.000109822	ENSG00000053770	AP5M1	adaptor related protein complex 5 subunit mu 1	up	up (2721 genes)
ENSG00000111913.20	3.323	5.86508	20.6452	5.5275e-06	0.000110414	ENSG00000111913	RIPOR2	RHO family interacting cell polarization regulator 2	up	up (2721 genes)
ENSG00000172765.19	-7.59435	6.89083	20.6346	5.55833e-06	0.000110942	ENSG00000172765	TMCC1	transmembrane and coiled-coil domain family 1	down	down (4565 genes)
ENSG00000089847.13	3.84271	5.26375	20.6113	5.62624e-06	0.000112208	ENSG00000089847	ANKRD24	ankyrin repeat domain 24	up	up (2721 genes)
ENSG00000105771.14	-6.56217	5.97671	20.5993	5.66165e-06	0.000112748	ENSG00000105771	SMG9	SMG9 nonsense mediated mRNA decay factor	down	down (4565 genes)
ENSG00000129455.16	1.24383	4.67832	20.5991	5.66228e-06	0.000112748	ENSG00000129455	KLK8	kallikrein related peptidase 8	up	up (2721 genes)
ENSG00000092978.11	4.19107	5.80045	20.5918	5.68401e-06	0.000113091	ENSG00000092978	GPATCH2	G-patch domain containing 2	up	up (2721 genes)
ENSG00000185215.11	-6.38366	6.3033	20.5865	5.69967e-06	0.000113313	ENSG00000185215	TNFAIP2	TNF alpha induced protein 2	down	down (4565 genes)
ENSG00000253885.1	0.846385	4.6075	20.5799	5.71925e-06	0.000113613	ENSG00000253885			up	up (2721 genes)
ENSG00000066468.24	3.73208	6.34655	20.5762	5.73051e-06	0.000113746	ENSG00000066468	FGFR2	fibroblast growth factor receptor 2	up	up (2721 genes)
ENSG00000006652.15	-5.7618	5.77022	20.5369	5.84915e-06	0.00011601	ENSG00000006652	IFRD1	interferon related developmental regulator 1	down	down (4565 genes)
ENSG00000100146.20	-5.1001	5.38379	20.5306	5.86848e-06	0.000116301	ENSG00000100146	SOX10	SRY-box transcription factor 10	down	down (4565 genes)
ENSG00000269743.3	-7.09633	6.90799	20.5054	5.94619e-06	0.000117749	ENSG00000269743	SLC25A53	solute carrier family 25 member 53	down	down (4565 genes)
ENSG00000172824.17	-5.27736	5.47455	20.4719	6.05144e-06	0.000119739	ENSG00000172824	CES4A	carboxylesterase 4A	down	down (4565 genes)
ENSG00000106278.12	3.93949	5.58138	20.4556	6.10316e-06	0.00012066	ENSG00000106278	PTPRZ1	protein tyrosine phosphatase receptor type Z1	up	up (2721 genes)
ENSG00000172840.7	-6.98807	7.85741	20.4542	6.10759e-06	0.00012066	ENSG00000172840	PDP2	pyruvate dehydrogenase phosphatase catalytic subunit 2	down	down (4565 genes)
ENSG00000133640.20	1.72732	5.53185	20.4384	6.15803e-06	0.000121561	ENSG00000133640	LRRIQ1	leucine rich repeats and IQ motif containing 1	up	up (2721 genes)
ENSG00000259449.1	0.973105	4.69437	20.4354	6.16796e-06	0.000121661	ENSG00000259449	NIFKP8	nucleolar protein interacting with the FHA domain of MKI67 pseudogene 8	up	up (2721 genes)
ENSG00000116785.15	1.61743	5.00536	20.4277	6.19275e-06	0.000122054	ENSG00000116785	CFHR3	complement factor H related 3	up	up (2721 genes)
ENSG00000096093.16	-6.54033	7.5216	20.4254	6.20002e-06	0.000122102	ENSG00000096093	EFHC1	EF-hand domain containing 1	down	down (4565 genes)
ENSG00000123395.15	1.55655	5.01868	20.4023	6.27537e-06	0.000123489	ENSG00000123395	ATG101	autophagy related 101	up	up (2721 genes)
ENSG00000234889.2	1.47112	4.86066	20.3916	6.31069e-06	0.00012407	ENSG00000234889	KPNB1P1	KPNB1 pseudogene 1	up	up (2721 genes)
ENSG00000006744.19	-5.40936	5.62423	20.3903	6.31477e-06	0.00012407	ENSG00000006744	ELAC2	elaC ribonuclease Z 2	down	down (4565 genes)
ENSG00000189014.7	1.2096	4.88592	20.3839	6.33616e-06	0.000124393	ENSG00000189014			up	up (2721 genes)
ENSG00000198799.12	3.56173	6.18179	20.3754	6.36436e-06	0.00012485	ENSG00000198799	LRIG2	leucine rich repeats and immunoglobulin like domains 2	up	up (2721 genes)
ENSG00000237984.3	1.02635	4.71577	20.3712	6.37812e-06	0.000125022	ENSG00000237984	PTENP1	phosphatase and tensin homolog pseudogene 1	up	up (2721 genes)
ENSG00000227124.11	3.06445	6.44691	20.3596	6.41716e-06	0.000125676	ENSG00000227124	ZNF717	zinc finger protein 717	up	up (2721 genes)
ENSG00000139579.13	1.28192	4.80053	20.3583	6.42147e-06	0.000125676	ENSG00000139579	NABP2	nucleic acid binding protein 2	up	up (2721 genes)
ENSG00000124788.19	3.84499	6.81247	20.3548	6.43321e-06	0.000125808	ENSG00000124788	ATXN1	ataxin 1	up	up (2721 genes)
ENSG00000198826.11	-7.68495	5.97124	20.3526	6.44071e-06	0.000125857	ENSG00000198826	ARHGAP11A	Rho GTPase activating protein 11A	down	down (4565 genes)
ENSG00000179299.17	3.20663	5.52062	20.3501	6.44892e-06	0.000125919	ENSG00000179299	NSUN7	NOP2/Sun RNA methyltransferase family member 7	up	up (2721 genes)
ENSG00000217330.1	0.800586	4.61467	20.3287	6.52152e-06	0.000127159	ENSG00000217330			up	up (2721 genes)
ENSG00000133574.10	3.89904	5.87883	20.3279	6.52436e-06	0.000127159	ENSG00000133574	GIMAP4	GTPase, IMAP family member 4	up	up (2721 genes)
ENSG00000239306.5	-5.62817	6.12698	20.3269	6.52761e-06	0.000127159	ENSG00000239306	RBM14	RNA binding motif protein 14	down	down (4565 genes)
ENSG00000110880.11	-5.51601	6.34352	20.3135	6.57365e-06	0.000127957	ENSG00000110880	CORO1C	coronin 1C	down	down (4565 genes)
ENSG00000131781.13	3.53507	5.56796	20.3113	6.58102e-06	0.000128002	ENSG00000131781	FMO5	flavin containing dimethylaniline monoxygenase 5	up	up (2721 genes)
ENSG00000105325.15	4.0342	5.72839	20.2569	6.77094e-06	0.000131594	ENSG00000105325	FZR1	fizzy and cell division cycle 20 related 1	up	up (2721 genes)
ENSG00000133812.18	4.3298	8.87687	20.2428	6.82104e-06	0.000132465	ENSG00000133812	SBF2	SET binding factor 2	up	up (2721 genes)
ENSG00000153237.19	-5.01485	7.09679	20.2399	6.83145e-06	0.000132565	ENSG00000153237	CCDC148	coiled-coil domain containing 148	down	down (4565 genes)
ENSG00000248302.3	1.09622	4.78551	20.2132	6.92737e-06	0.000134323	ENSG00000248302			up	up (2721 genes)
ENSG00000135373.13	-5.37953	5.74813	20.2103	6.93779e-06	0.000134421	ENSG00000135373	EHF	ETS homologous factor	down	down (4565 genes)
ENSG00000187446.12	3.94112	6.85916	20.2057	6.95447e-06	0.00013464	ENSG00000187446	CHP1	calcineurin like EF-hand protein 1	up	up (2721 genes)
ENSG00000215871.2	0.784875	4.60195	20.2024	6.96665e-06	0.000134701	ENSG00000215871			up	up (2721 genes)
ENSG00000145428.15	2.10168	5.09308	20.2019	6.96832e-06	0.000134701	ENSG00000145428	RNF175	ring finger protein 175	up	up (2721 genes)
ENSG00000240602.10	0.841382	4.6374	20.1833	7.03645e-06	0.000135914	ENSG00000240602			up	up (2721 genes)
ENSG00000214269.3	0.828212	4.60845	20.1777	7.05724e-06	0.000136211	ENSG00000214269			up	up (2721 genes)
ENSG00000085511.20	-5.51401	6.34058	20.1549	7.14159e-06	0.000137718	ENSG00000085511	MAP3K4	mitogen-activated protein kinase kinase kinase 4	down	down (4565 genes)
ENSG00000154920.15	2.99426	5.13035	20.1537	7.14627e-06	0.000137718	ENSG00000154920	EME1	essential meiotic structure-specific endonuclease 1	up	up (2721 genes)
ENSG00000159267.17	-5.68283	6.10616	20.1485	7.16553e-06	0.000137983	ENSG00000159267	HLCS	holocarboxylase synthetase	down	down (4565 genes)
ENSG00000235413.3	1.07416	4.71861	20.1366	7.21054e-06	0.000138744	ENSG00000235413	KRT18P63	keratin 18 pseudogene 63	up	up (2721 genes)
ENSG00000134809.9	0.93313	4.66302	20.1292	7.23837e-06	0.000139173	ENSG00000134809	TIMM10	translocase of inner mitochondrial membrane 10	up	up (2721 genes)
ENSG00000156475.19	-5.65378	6.3944	20.1273	7.24541e-06	0.000139202	ENSG00000156475	PPP2R2B	protein phosphatase 2 regulatory subunit Bbeta	down	down (4565 genes)
ENSG00000131914.11	3.60087	5.83831	20.1224	7.26397e-06	0.000139406	ENSG00000131914	LIN28A	lin-28 homolog A	up	up (2721 genes)
ENSG00000213588.6	1.41004	4.98165	20.1216	7.26714e-06	0.000139406	ENSG00000213588	ZBTB9	zinc finger and BTB domain containing 9	up	up (2721 genes)
ENSG00000168461.13	3.32392	6.05743	20.1014	7.34422e-06	0.000140715	ENSG00000168461	RAB31	RAB31, member RAS oncogene family	up	up (2721 genes)
ENSG00000118985.16	-5.32263	6.33795	20.1008	7.34656e-06	0.000140715	ENSG00000118985	ELL2	elongation factor for RNA polymerase II 2	down	down (4565 genes)
ENSG00000149418.11	1.77226	4.91946	20.0875	7.39787e-06	0.00014159	ENSG00000149418	ST14	ST14 transmembrane serine protease matriptase	up	up (2721 genes)
ENSG00000091622.16	-6.97552	7.18241	20.0824	7.41769e-06	0.000141861	ENSG00000091622	PITPNM3	PITPNM family member 3	down	down (4565 genes)
ENSG00000143546.10	-5.68625	5.99499	20.0648	7.48631e-06	0.000143008	ENSG00000143546	S100A8	S100 calcium binding protein A8	down	down (4565 genes)
ENSG00000135766.9	-7.0595	7.10515	20.064	7.4895e-06	0.000143008	ENSG00000135766	EGLN1	egl-9 family hypoxia inducible factor 1	down	down (4565 genes)
ENSG00000136807.14	-4.21705	4.99963	20.0626	7.49474e-06	0.000143008	ENSG00000136807	CDK9	cyclin dependent kinase 9	down	down (4565 genes)
ENSG00000089094.20	-6.77847	6.63001	20.0499	7.5447e-06	0.000143853	ENSG00000089094	KDM2B	lysine demethylase 2B	down	down (4565 genes)
ENSG00000088038.20	-4.48903	5.15036	20.045	7.56429e-06	0.000144029	ENSG00000088038	CNOT3	CCR4-NOT transcription complex subunit 3	down	down (4565 genes)
ENSG00000101019.22	3.2887	5.78123	20.0447	7.56541e-06	0.000144029	ENSG00000101019	UQCC1	ubiquinol-cytochrome c reductase complex assembly factor 1	up	up (2721 genes)
ENSG00000036530.9	3.77126	6.24423	20.033	7.61159e-06	0.000144703	ENSG00000036530	CYP46A1	cytochrome P450 family 46 subfamily A member 1	up	up (2721 genes)
ENSG00000139151.16	-3.85289	4.93797	20.0328	7.61233e-06	0.000144703	ENSG00000139151	PLCZ1	phospholipase C zeta 1	down	down (4565 genes)
ENSG00000131051.24	-6.67816	7.33889	20.0288	7.62865e-06	0.000144904	ENSG00000131051	RBM39	RNA binding motif protein 39	down	down (4565 genes)
ENSG00000149506.12	2.40114	4.99078	20.0142	7.68706e-06	0.000145903	ENSG00000149506	ZP1	zona pellucida glycoprotein 1	up	up (2721 genes)
ENSG00000271034.1	1.01133	4.7373	20.0055	7.72203e-06	0.000146456	ENSG00000271034	RNPC3P1	RNA binding region (RNP1, RRM) containing 3 pseudogene 1	up	up (2721 genes)
ENSG00000281244.2	1.40349	4.99274	19.987	7.79707e-06	0.000147768	ENSG00000281244	ADAMTS13	ADAM metallopeptidase with thrombospondin type 1 motif 13	up	up (2721 genes)
ENSG00000132386.11	2.00349	5.60791	19.9848	7.80606e-06	0.000147827	ENSG00000132386	SERPINF1	serpin family F member 1	up	up (2721 genes)
ENSG00000161682.15	-5.45049	5.71806	19.9759	7.84251e-06	0.000148406	ENSG00000161682	FAM171A2	family with sequence similarity 171 member A2	down	down (4565 genes)
ENSG00000164331.10	-5.92282	6.31575	19.9743	7.84918e-06	0.00014842	ENSG00000164331	ANKRA2	ankyrin repeat family A member 2	down	down (4565 genes)
ENSG00000156413.15	3.92186	5.61115	19.9528	7.93759e-06	0.000149979	ENSG00000156413	FUT6	fucosyltransferase 6	up	up (2721 genes)
ENSG00000151640.13	-4.59008	5.15126	19.9426	7.98036e-06	0.000150674	ENSG00000151640	DPYSL4	dihydropyrimidinase like 4	down	down (4565 genes)
ENSG00000168634.5	-3.75953	4.94223	19.939	7.99543e-06	0.000150846	ENSG00000168634	WFDC13	WAP four-disulfide core domain 13	down	down (4565 genes)
ENSG00000189320.9	-5.22908	5.71488	19.9369	8.0042e-06	0.000150898	ENSG00000189320	FAM180A	family with sequence similarity 180 member A	down	down (4565 genes)
ENSG00000148337.22	-5.54961	5.81787	19.9351	8.01165e-06	0.000150925	ENSG00000148337	CIZ1	CDKN1A interacting zinc finger protein 1	down	down (4565 genes)
ENSG00000138592.14	4.02397	8.72676	19.9226	8.06401e-06	0.000151798	ENSG00000138592	USP8	ubiquitin specific peptidase 8	up	up (2721 genes)
ENSG00000162433.15	-5.40165	6.2174	19.9146	8.09783e-06	0.00015232	ENSG00000162433	AK4	adenylate kinase 4	down	down (4565 genes)
ENSG00000160633.13	4.19512	6.44457	19.9126	8.10632e-06	0.000152366	ENSG00000160633	SAFB	scaffold attachment factor B	up	up (2721 genes)
ENSG00000110324.12	2.85995	6.28063	19.9026	8.14878e-06	0.00015305	ENSG00000110324	IL10RA	interleukin 10 receptor subunit alpha	up	up (2721 genes)
ENSG00000108840.16	-5.6045	6.04616	19.8896	8.20442e-06	0.00015398	ENSG00000108840	HDAC5	histone deacetylase 5	down	down (4565 genes)
ENSG00000235207.1	-4.77909	5.37285	19.8793	8.2489e-06	0.000154699	ENSG00000235207	TUBBP6	tubulin beta class I pseudogene 6	down	down (4565 genes)
ENSG00000168710.18	-5.56014	5.88953	19.8773	8.25754e-06	0.000154746	ENSG00000168710	AHCYL1	adenosylhomocysteinase like 1	down	down (4565 genes)
ENSG00000164023.15	-5.43665	5.89891	19.8651	8.31047e-06	0.000155622	ENSG00000164023	SGMS2	sphingomyelin synthase 2	down	down (4565 genes)
ENSG00000241981.2	0.901998	4.59982	19.8573	8.34413e-06	0.000156136	ENSG00000241981	RPL21P49	ribosomal protein L21 pseudogene 49	up	up (2721 genes)
ENSG00000087095.13	-5.36723	5.85616	19.8462	8.39291e-06	0.000156932	ENSG00000087095	NLK	nemo like kinase	down	down (4565 genes)
ENSG00000198092.6	0.772222	4.61594	19.844	8.40266e-06	0.000156997	ENSG00000198092	TMPRSS11F	transmembrane serine protease 11F	up	up (2721 genes)
ENSG00000167798.20	-5.3786	5.95016	19.8417	8.41284e-06	0.000157044	ENSG00000167798			down	down (4565 genes)
ENSG00000290320.1	1.19145	4.76364	19.8406	8.41766e-06	0.000157044	ENSG00000290320	H2BN1	H2B.N variant histone 1	up	up (2721 genes)
ENSG00000105053.11	4.4105	6.94247	19.8222	8.49881e-06	0.000158441	ENSG00000105053	VRK3	VRK serine/threonine kinase 3	up	up (2721 genes)
ENSG00000189337.17	2.39205	5.91882	19.8189	8.51345e-06	0.000158596	ENSG00000189337	KAZN	kazrin, periplakin interacting protein	up	up (2721 genes)
ENSG00000113580.15	-5.45024	5.91078	19.8019	8.5898e-06	0.0001599	ENSG00000113580	NR3C1	nuclear receptor subfamily 3 group C member 1	down	down (4565 genes)
ENSG00000130032.17	-5.44741	5.86395	19.7963	8.61506e-06	0.000160252	ENSG00000130032	PRRG3	proline rich and Gla domain 3	down	down (4565 genes)
ENSG00000179314.16	3.28656	5.54143	19.7859	8.66191e-06	0.000161004	ENSG00000179314	WSCD1	WSC domain containing 1	up	up (2721 genes)
ENSG00000152818.20	-7.18732	8.08816	19.7788	8.69403e-06	0.000161482	ENSG00000152818	UTRN	utrophin	down	down (4565 genes)
ENSG00000135108.16	3.74517	5.70181	19.7771	8.70176e-06	0.000161506	ENSG00000135108	FBXO21	F-box protein 21	up	up (2721 genes)
ENSG00000187554.14	-5.08087	5.86434	19.7751	8.71104e-06	0.000161559	ENSG00000187554	TLR5	toll like receptor 5	down	down (4565 genes)
ENSG00000159164.10	-4.60251	5.3299	19.759	8.78474e-06	0.000162806	ENSG00000159164	SV2A	synaptic vesicle glycoprotein 2A	down	down (4565 genes)
ENSG00000180425.11	-3.84978	4.98019	19.7453	8.84781e-06	0.000163854	ENSG00000180425	C11orf71	chromosome 11 open reading frame 71	down	down (4565 genes)
ENSG00000125648.15	1.63244	5.2756	19.7307	8.91557e-06	0.000164987	ENSG00000125648	SLC25A23	solute carrier family 25 member 23	up	up (2721 genes)
ENSG00000234145.1	0.946954	4.71311	19.7237	8.94834e-06	0.000165472	ENSG00000234145	NAP1L4P3	nucleosome assembly protein 1 like 4 pseudogene 3	up	up (2721 genes)
ENSG00000139641.13	-5.67011	6.28154	19.709	9.01734e-06	0.000166625	ENSG00000139641	ESYT1	extended synaptotagmin 1	down	down (4565 genes)
ENSG00000165816.13	1.44508	5.14296	19.6982	9.0688e-06	0.000167453	ENSG00000165816	VWA2	von Willebrand factor A domain containing 2	up	up (2721 genes)
ENSG00000171914.17	3.8592	9.09261	19.6941	9.08833e-06	0.000167476	ENSG00000171914	TLN2	talin 2	up	up (2721 genes)
ENSG00000171045.16	1.9734	4.85588	19.6933	9.09211e-06	0.000167476	ENSG00000171045	TSNARE1	t-SNARE domain containing 1	up	up (2721 genes)
ENSG00000178795.10	2.11241	4.89299	19.6932	9.09225e-06	0.000167476	ENSG00000178795	GDPD4	glycerophosphodiester phosphodiesterase domain containing 4	up	up (2721 genes)
ENSG00000175267.15	-5.14398	5.26527	19.6923	9.09669e-06	0.000167476	ENSG00000175267	VWA3A	von Willebrand factor A domain containing 3A	down	down (4565 genes)
ENSG00000164587.13	-7.78764	7.22434	19.6814	9.14895e-06	0.000168315	ENSG00000164587	RPS14	ribosomal protein S14	down	down (4565 genes)
ENSG00000118263.16	-5.46416	6.11401	19.6762	9.1736e-06	0.000168645	ENSG00000118263	KLF7	KLF transcription factor 7	down	down (4565 genes)
ENSG00000181541.6	1.20927	4.77176	19.6591	9.25631e-06	0.000170042	ENSG00000181541	MAB21L2	mab-21 like 2	up	up (2721 genes)
ENSG00000100345.23	-4.84502	7.64197	19.6533	9.28418e-06	0.000170429	ENSG00000100345	MYH9	myosin heavy chain 9	down	down (4565 genes)
ENSG00000196357.12	-5.49732	6.28889	19.6512	9.29457e-06	0.00017044	ENSG00000196357	ZNF565	zinc finger protein 565	down	down (4565 genes)
ENSG00000132300.19	-5.30612	6.79798	19.6504	9.2983e-06	0.00017044	ENSG00000132300	PTCD3	pentatricopeptide repeat domain 3	down	down (4565 genes)
ENSG00000281971.1	-4.22572	5.17866	19.6447	9.32619e-06	0.000170826	ENSG00000281971			down	down (4565 genes)
ENSG00000161981.11	1.98377	5.08204	19.6404	9.34694e-06	0.000171082	ENSG00000161981	SNRNP25	small nuclear ribonucleoprotein U11/U12 subunit 25	up	up (2721 genes)
ENSG00000175928.6	-4.74869	5.47966	19.638	9.35881e-06	0.000171174	ENSG00000175928	LRRN1	leucine rich repeat neuronal 1	down	down (4565 genes)
ENSG00000135482.7	-6.33952	6.42178	19.6299	9.39879e-06	0.000171781	ENSG00000135482	ZC3H10	zinc finger CCCH-type containing 10	down	down (4565 genes)
ENSG00000146416.19	-5.70907	6.45541	19.619	9.45235e-06	0.00017242	ENSG00000146416	AIG1	androgen induced 1	down	down (4565 genes)
ENSG00000119718.11	-5.4509	6.16676	19.6186	9.45431e-06	0.00017242	ENSG00000119718	EIF2B2	eukaryotic translation initiation factor 2B subunit beta	down	down (4565 genes)
ENSG00000163430.12	3.39043	5.62763	19.6186	9.45435e-06	0.00017242	ENSG00000163430	FSTL1	follistatin like 1	up	up (2721 genes)
ENSG00000021826.18	-7.04959	7.48071	19.6002	9.54614e-06	0.000173968	ENSG00000021826	CPS1	carbamoyl-phosphate synthase 1	down	down (4565 genes)
ENSG00000220586.2	1.0009	4.70502	19.5979	9.55762e-06	0.000174051	ENSG00000220586	TUBBP9	tubulin beta class I pseudogene 9	up	up (2721 genes)
ENSG00000284980.2	-5.06734	5.65807	19.596	9.56676e-06	0.000174092	ENSG00000284980	AGPAT5	1-acylglycerol-3-phosphate O-acyltransferase 5	down	down (4565 genes)
ENSG00000282046.3	-7.25807	6.53454	19.5942	9.57576e-06	0.000174129	ENSG00000282046	GREM1	gremlin 1, DAN family BMP antagonist	down	down (4565 genes)
ENSG00000020577.14	-5.33496	6.22351	19.5921	9.58665e-06	0.000174201	ENSG00000020577	SAMD4A	sterile alpha motif domain containing 4A	down	down (4565 genes)
ENSG00000165819.12	1.46957	5.22146	19.5817	9.639e-06	0.000175026	ENSG00000165819	METTL3	methyltransferase 3, N6-adenosine-methyltransferase complex catalytic subunit	up	up (2721 genes)
ENSG00000188846.14	-5.49308	7.61351	19.5704	9.69617e-06	0.000175937	ENSG00000188846	RPL14	ribosomal protein L14	down	down (4565 genes)
ENSG00000112787.14	-5.44728	6.32106	19.5652	9.7225e-06	0.000176288	ENSG00000112787	FBRSL1	fibrosin like 1	down	down (4565 genes)
ENSG00000164946.20	3.0222	5.44976	19.5617	9.74042e-06	0.000176485	ENSG00000164946	FREM1	FRAS1 related extracellular matrix 1	up	up (2721 genes)
ENSG00000026950.17	-4.90213	5.61351	19.5575	9.76162e-06	0.000176742	ENSG00000026950	BTN3A1	butyrophilin subfamily 3 member A1	down	down (4565 genes)
ENSG00000130066.17	-5.23712	6.03744	19.5544	9.77729e-06	0.000176899	ENSG00000130066	SAT1	spermidine/spermine N1-acetyltransferase 1	down	down (4565 genes)
ENSG00000152601.18	-6.9782	7.6476	19.5467	9.81714e-06	0.000177492	ENSG00000152601	MBNL1	muscleblind like splicing regulator 1	down	down (4565 genes)
ENSG00000174233.12	-7.6249	6.38072	19.5321	9.8923e-06	0.000178722	ENSG00000174233	ADCY6	adenylate cyclase 6	down	down (4565 genes)
ENSG00000167377.19	-6.00269	6.06682	19.5253	9.92761e-06	0.000179231	ENSG00000167377	ZNF23	zinc finger protein 23	down	down (4565 genes)
ENSG00000169139.12	-6.47384	6.58879	19.5186	9.96273e-06	0.000179737	ENSG00000169139	UBE2V2	ubiquitin conjugating enzyme E2 V2	down	down (4565 genes)
ENSG00000111696.12	3.97792	6.76051	19.5158	9.97687e-06	0.000179863	ENSG00000111696	NT5DC3	5'-nucleotidase domain containing 3	up	up (2721 genes)
ENSG00000254521.7	1.1353	4.79012	19.5113	1.00004e-05	0.000180158	ENSG00000254521	SIGLEC12	sialic acid binding Ig like lectin 12	up	up (2721 genes)
ENSG00000171224.9	-4.09949	5.15231	19.5068	1.0024e-05	0.000180392	ENSG00000171224	FAM241B	family with sequence similarity 241 member B	down	down (4565 genes)
ENSG00000255150.2	1.13418	4.81882	19.5061	1.00278e-05	0.000180392	ENSG00000255150	EID3	EP300 interacting inhibitor of differentiation 3	up	up (2721 genes)
ENSG00000111801.16	-5.54346	5.99277	19.4947	1.0088e-05	0.000181345	ENSG00000111801	BTN3A3	butyrophilin subfamily 3 member A3	down	down (4565 genes)
ENSG00000139865.17	-4.12032	5.08869	19.4916	1.01043e-05	0.00018151	ENSG00000139865	TTC6	tetratricopeptide repeat domain 6	down	down (4565 genes)
ENSG00000111229.16	-4.7371	5.55275	19.4885	1.01205e-05	0.000181512	ENSG00000111229	ARPC3	actin related protein 2/3 complex subunit 3	down	down (4565 genes)
ENSG00000213741.11	-7.29519	7.84566	19.4884	1.01211e-05	0.000181512	ENSG00000213741	RPS29	ribosomal protein S29	down	down (4565 genes)
ENSG00000130940.15	-5.61452	6.61163	19.4875	1.01262e-05	0.000181512	ENSG00000130940	CASZ1	castor zinc finger 1	down	down (4565 genes)
ENSG00000117598.14	1.83779	5.16472	19.486	1.01341e-05	0.000181512	ENSG00000117598	PLPPR5	phospholipid phosphatase related 5	up	up (2721 genes)
ENSG00000227593.2	0.910425	4.66897	19.4843	1.01429e-05	0.000181512	ENSG00000227593			up	up (2721 genes)
ENSG00000173166.18	-4.36369	5.36582	19.4834	1.01478e-05	0.000181512	ENSG00000173166	RAPH1	Ras association (RalGDS/AF-6) and pleckstrin homology domains 1	down	down (4565 genes)
ENSG00000154760.14	-6.34032	6.38033	19.4681	1.02295e-05	0.000182792	ENSG00000154760	SLFN13	schlafen family member 13	down	down (4565 genes)
ENSG00000176531.11	1.42136	5.09298	19.4664	1.02384e-05	0.000182792	ENSG00000176531	PHLDB3	pleckstrin homology like domain family B member 3	up	up (2721 genes)
ENSG00000103148.17	-5.48249	6.03667	19.4659	1.02411e-05	0.000182792	ENSG00000103148	NPRL3	NPR3 like, GATOR1 complex subunit	down	down (4565 genes)
ENSG00000275600.2	1.16202	4.88514	19.4637	1.0253e-05	0.000182794	ENSG00000275600	PIGW	phosphatidylinositol glycan anchor biosynthesis class W	up	up (2721 genes)
ENSG00000082153.18	-7.06165	7.10451	19.4632	1.02557e-05	0.000182794	ENSG00000082153	BZW1	basic leucine zipper and W2 domains 1	down	down (4565 genes)
ENSG00000165752.17	2.67869	4.91599	19.4595	1.02757e-05	0.00018302	ENSG00000165752	STK32C	serine/threonine kinase 32C	up	up (2721 genes)
ENSG00000152944.9	-4.57942	5.48627	19.4518	1.03172e-05	0.000183629	ENSG00000152944	MED21	mediator complex subunit 21	down	down (4565 genes)
ENSG00000091664.9	-4.38729	5.21515	19.431	1.04302e-05	0.000185509	ENSG00000091664	SLC17A6	solute carrier family 17 member 6	down	down (4565 genes)
ENSG00000139973.18	-6.96985	6.79523	19.4257	1.04592e-05	0.000185893	ENSG00000139973	SYT16	synaptotagmin 16	down	down (4565 genes)
ENSG00000148848.15	-5.27296	6.44153	19.4204	1.04883e-05	0.000186279	ENSG00000148848	ADAM12	ADAM metallopeptidase domain 12	down	down (4565 genes)
ENSG00000172403.11	-5.89223	7.41081	19.4145	1.05207e-05	0.000186722	ENSG00000172403	SYNPO2	synaptopodin 2	down	down (4565 genes)
ENSG00000153885.15	-5.34576	6.28651	19.4086	1.05533e-05	0.000187169	ENSG00000153885	KCTD15	potassium channel tetramerization domain containing 15	down	down (4565 genes)
ENSG00000240184.7	-4.96778	5.52713	19.4003	1.05991e-05	0.000187849	ENSG00000240184	PCDHGC3	protocadherin gamma subfamily C, 3	down	down (4565 genes)
ENSG00000171497.5	1.00342	4.72519	19.3986	1.06084e-05	0.00018786	ENSG00000171497	PPID	peptidylprolyl isomerase D	up	up (2721 genes)
ENSG00000095383.20	4.04364	6.10625	19.3975	1.06147e-05	0.00018786	ENSG00000095383	TBC1D2	TBC1 domain family member 2	up	up (2721 genes)
ENSG00000187535.14	-5.31552	5.97675	19.3959	1.06235e-05	0.000187884	ENSG00000187535	IFT140	intraflagellar transport 140	down	down (4565 genes)
ENSG00000186577.14	1.06542	4.74944	19.3914	1.06483e-05	0.00018819	ENSG00000186577	SMIM29	small integral membrane protein 29	up	up (2721 genes)
ENSG00000255819.7	0.968209	4.64105	19.3894	1.06598e-05	0.000188261	ENSG00000255819			up	up (2721 genes)
ENSG00000182083.8	0.911409	4.66453	19.3851	1.06839e-05	0.000188554	ENSG00000182083	OR6B2	olfactory receptor family 6 subfamily B member 2	up	up (2721 genes)
ENSG00000150594.7	3.67484	5.35639	19.3834	1.06931e-05	0.000188584	ENSG00000150594	ADRA2A	adrenoceptor alpha 2A	up	up (2721 genes)
ENSG00000229754.3	-5.14763	5.80736	19.3784	1.07214e-05	0.0001887	ENSG00000229754			down	down (4565 genes)
ENSG00000251338.1	1.01391	4.76346	19.3783	1.07217e-05	0.0001887	ENSG00000251338	LOC100422639	MX dynamin like GTPase 1 pseudogene	up	up (2721 genes)
ENSG00000205126.2	-2.71753	4.72838	19.3782	1.07222e-05	0.0001887	ENSG00000205126	ACCSL	1-aminocyclopropane-1-carboxylate synthase homolog (inactive) like	down	down (4565 genes)
ENSG00000021300.14	-5.21723	5.74783	19.3532	1.08636e-05	0.000191055	ENSG00000021300	PLEKHB1	pleckstrin homology domain containing B1	down	down (4565 genes)
ENSG00000101997.13	-4.35249	5.2244	19.346	1.0905e-05	0.000191649	ENSG00000101997	CCDC22	coiled-coil domain containing 22	down	down (4565 genes)
ENSG00000125686.12	-5.37659	5.97032	19.3382	1.09496e-05	0.000192299	ENSG00000125686	MED1	mediator complex subunit 1	down	down (4565 genes)
ENSG00000101892.12	3.66936	5.9755	19.3359	1.09623e-05	0.000192387	ENSG00000101892	ATP1B4	ATPase Na+/K+ transporting family member beta 4	up	up (2721 genes)
ENSG00000181322.15	3.02102	5.16244	19.3268	1.1015e-05	0.000193177	ENSG00000181322	NME9	NME/NM23 family member 9	up	up (2721 genes)
ENSG00000183607.10	0.998913	4.76934	19.3209	1.10492e-05	0.000193641	ENSG00000183607	GKN2	gastrokine 2	up	up (2721 genes)
ENSG00000075336.12	-5.19727	5.77285	19.3181	1.10651e-05	0.000193785	ENSG00000075336	TIMM21	translocase of inner mitochondrial membrane 21	down	down (4565 genes)
ENSG00000136770.11	-5.0412	5.57607	19.3121	1.10998e-05	0.000194259	ENSG00000136770	DNAJC1	DnaJ heat shock protein family (Hsp40) member C1	down	down (4565 genes)
ENSG00000161973.11	0.871536	4.63031	19.3048	1.11425e-05	0.000194869	ENSG00000161973	CCDC42	coiled-coil domain containing 42	up	up (2721 genes)
ENSG00000132388.13	1.88196	5.18964	19.2613	1.13993e-05	0.000199222	ENSG00000132388	UBE2G1	ubiquitin conjugating enzyme E2 G1	up	up (2721 genes)
ENSG00000241787.1	0.844985	4.66862	19.2425	1.1512e-05	0.000201051	ENSG00000241787	MTND4P16	MT-ND4 pseudogene 16	up	up (2721 genes)
ENSG00000162825.18	1.1725	4.88909	19.2402	1.15261e-05	0.000201109	ENSG00000162825	NBPF20	NBPF member 20	up	up (2721 genes)
ENSG00000254709.8	1.13133	4.82055	19.2393	1.15312e-05	0.000201109	ENSG00000254709	IGLL5	immunoglobulin lambda like polypeptide 5	up	up (2721 genes)
ENSG00000090060.19	-5.02804	6.41783	19.2193	1.16526e-05	0.000203085	ENSG00000090060	PAPOLA	poly(A) polymerase alpha	down	down (4565 genes)
ENSG00000257376.1	-3.56159	4.98264	19.2162	1.16719e-05	0.000203279	ENSG00000257376			down	down (4565 genes)
ENSG00000107186.17	1.58327	5.26539	19.2117	1.16992e-05	0.000203614	ENSG00000107186	MPDZ	multiple PDZ domain crumbs cell polarity complex component	up	up (2721 genes)
ENSG00000118369.13	1.66097	5.20239	19.2072	1.17269e-05	0.000203955	ENSG00000118369	USP35	ubiquitin specific peptidase 35	up	up (2721 genes)
ENSG00000134668.13	-5.13166	5.95271	19.2057	1.1736e-05	0.000203973	ENSG00000134668	SPOCD1	SPOC domain containing 1	down	down (4565 genes)
ENSG00000061273.18	-5.32098	6.42895	19.1999	1.17719e-05	0.000204455	ENSG00000061273	HDAC7	histone deacetylase 7	down	down (4565 genes)
ENSG00000215223.3	1.04529	4.71339	19.1863	1.18562e-05	0.000205777	ENSG00000215223			up	up (2721 genes)
ENSG00000183722.9	-4.36609	5.26695	19.1822	1.18816e-05	0.000206066	ENSG00000183722	LHFPL6	LHFPL tetraspan subfamily member 6	down	down (4565 genes)
ENSG00000170820.12	-3.78944	4.97728	19.1808	1.18904e-05	0.000206066	ENSG00000170820	FSHR	follicle stimulating hormone receptor	down	down (4565 genes)
ENSG00000117262.19	-6.25325	6.12447	19.1797	1.18974e-05	0.000206066	ENSG00000117262	GPR89A	G protein-coupled receptor 89A	down	down (4565 genes)
ENSG00000096746.18	-5.05228	5.80371	19.1539	1.20594e-05	0.000208727	ENSG00000096746	HNRNPH3	heterogeneous nuclear ribonucleoprotein H3	down	down (4565 genes)
ENSG00000119185.13	-7.12312	7.08364	19.1521	1.20702e-05	0.000208771	ENSG00000119185	ITGB1BP1	integrin subunit beta 1 binding protein 1	down	down (4565 genes)
ENSG00000272887.1	-4.89107	5.68825	19.1406	1.21435e-05	0.000209895	ENSG00000272887			down	down (4565 genes)
ENSG00000283378.1	-3.67934	5.02644	19.1353	1.21771e-05	0.00021033	ENSG00000283378	CNTNAP3C	contactin associated protein family member 3C	down	down (4565 genes)
ENSG00000218336.9	2.27886	5.54789	19.1286	1.22203e-05	0.000210932	ENSG00000218336	TENM3	teneurin transmembrane protein 3	up	up (2721 genes)
ENSG00000268267.1	1.04437	4.75201	19.1271	1.22297e-05	0.00021095	ENSG00000268267			up	up (2721 genes)
ENSG00000205693.4	1.61768	4.78775	19.095	1.24371e-05	0.000214264	ENSG00000205693	MANSC4	MANSC domain containing 4	up	up (2721 genes)
ENSG00000220378.3	1.21559	4.74774	19.0947	1.24389e-05	0.000214264	ENSG00000220378			up	up (2721 genes)
ENSG00000135736.6	1.1598	4.79005	19.0922	1.24552e-05	0.000214397	ENSG00000135736	CCDC102A	coiled-coil domain containing 102A	up	up (2721 genes)
ENSG00000248778.1	0.834826	4.65967	19.0874	1.24866e-05	0.000214792	ENSG00000248778			up	up (2721 genes)
ENSG00000255536.1	1.62967	4.79096	19.0859	1.24962e-05	0.00021481	ENSG00000255536	MRGPRX5P	MAS related GPR family member X5, pseudogene	up	up (2721 genes)
ENSG00000164440.15	-3.70675	5.01558	19.0825	1.2519e-05	0.000215055	ENSG00000164440	TXLNB	taxilin beta	down	down (4565 genes)
ENSG00000132286.12	-5.16811	5.85437	19.0753	1.25663e-05	0.00021572	ENSG00000132286	TIMM10B	translocase of inner mitochondrial membrane 10B	down	down (4565 genes)
ENSG00000107185.10	-7.10091	6.80578	19.0445	1.27702e-05	0.000219071	ENSG00000107185	RGP1	RGP1 homolog, RAB6A GEF complex partner 1	down	down (4565 genes)
ENSG00000215301.11	-6.27761	6.94923	19.0231	1.29148e-05	0.000221337	ENSG00000215301	DDX3X	DEAD-box helicase 3 X-linked	down	down (4565 genes)
ENSG00000240563.2	4.02916	7.90351	19.0223	1.29199e-05	0.000221337	ENSG00000240563	L1TD1	LINE1 type transposase domain containing 1	up	up (2721 genes)
ENSG00000125826.22	3.61448	6.08898	19.0012	1.30639e-05	0.000223651	ENSG00000125826	RBCK1	RANBP2-type and C3HC4-type zinc finger containing 1	up	up (2721 genes)
ENSG00000196183.5	0.895182	4.66988	18.9829	1.31899e-05	0.000225654	ENSG00000196183	RPS2P4	ribosomal protein S2 pseudogene 4	up	up (2721 genes)
ENSG00000198467.16	1.3952	4.99007	18.9805	1.32058e-05	0.000225774	ENSG00000198467	TPM2	tropomyosin 2	up	up (2721 genes)
ENSG00000170011.14	-5.17463	5.78419	18.9716	1.32681e-05	0.000226684	ENSG00000170011	MYRIP	myosin VIIA and Rab interacting protein	down	down (4565 genes)
ENSG00000173641.18	-6.69367	6.74808	18.9617	1.3337e-05	0.000227706	ENSG00000173641	HSPB7	heat shock protein family B (small) member 7	down	down (4565 genes)
ENSG00000113812.14	-5.02312	5.75263	18.9525	1.34015e-05	0.000228653	ENSG00000113812	ACTR8	actin related protein 8	down	down (4565 genes)
ENSG00000167447.13	1.70094	4.9902	18.9482	1.34316e-05	0.000228884	ENSG00000167447	SMG8	SMG8 nonsense mediated mRNA decay factor	up	up (2721 genes)
ENSG00000215571.5	1.05715	4.78278	18.948	1.34332e-05	0.000228884	ENSG00000215571			up	up (2721 genes)
ENSG00000102763.18	-6.48311	5.85591	18.9459	1.3448e-05	0.00022898	ENSG00000102763	VWA8	von Willebrand factor A domain containing 8	down	down (4565 genes)
ENSG00000116977.19	-6.87049	6.49934	18.9402	1.34882e-05	0.000229509	ENSG00000116977	LGALS8	galectin 8	down	down (4565 genes)
ENSG00000151092.18	1.3502	5.16349	18.9292	1.35659e-05	0.000230675	ENSG00000151092	NGLY1	N-glycanase 1	up	up (2721 genes)
ENSG00000140564.13	-5.22303	5.85264	18.9261	1.35877e-05	0.000230891	ENSG00000140564	FURIN	furin, paired basic amino acid cleaving enzyme	down	down (4565 genes)
ENSG00000114544.17	-5.89793	6.35317	18.8813	1.39108e-05	0.000236221	ENSG00000114544	SLC41A3	solute carrier family 41 member 3	down	down (4565 genes)
ENSG00000181982.20	-5.73347	6.64855	18.8765	1.39461e-05	0.00023666	ENSG00000181982	CCDC149	coiled-coil domain containing 149	down	down (4565 genes)
ENSG00000144369.14	1.20138	5.02737	18.8662	1.40213e-05	0.000237775	ENSG00000144369	FAM171B	family with sequence similarity 171 member B	up	up (2721 genes)
ENSG00000160447.7	-3.70929	4.99979	18.8643	1.40352e-05	0.000237851	ENSG00000160447	PKN3	protein kinase N3	down	down (4565 genes)
ENSG00000243710.8	1.30511	4.96202	18.852	1.41261e-05	0.000239074	ENSG00000243710	CFAP57	cilia and flagella associated protein 57	up	up (2721 genes)
ENSG00000173120.15	-5.56431	6.30515	18.852	1.41264e-05	0.000239074	ENSG00000173120	KDM2A	lysine demethylase 2A	down	down (4565 genes)
ENSG00000128271.22	-5.24322	5.86342	18.8398	1.42171e-05	0.000240448	ENSG00000128271	ADORA2A	adenosine A2a receptor	down	down (4565 genes)
ENSG00000188167.9	-4.34614	5.29147	18.8292	1.42958e-05	0.000241617	ENSG00000188167	TMPPE	transmembrane protein with metallophosphoesterase domain	down	down (4565 genes)
ENSG00000143028.9	-4.83891	5.67408	18.8147	1.44051e-05	0.000243299	ENSG00000143028	SYPL2	synaptophysin like 2	down	down (4565 genes)
ENSG00000135974.10	-5.63073	6.30139	18.807	1.44633e-05	0.00024403	ENSG00000135974	C2orf49	chromosome 2 open reading frame 49	down	down (4565 genes)
ENSG00000170677.6	2.02732	5.3796	18.8064	1.44677e-05	0.00024403	ENSG00000170677	SOCS6	suppressor of cytokine signaling 6	up	up (2721 genes)
ENSG00000100632.11	1.02756	4.72945	18.8025	1.44978e-05	0.000244248	ENSG00000100632	ERH	ERH mRNA splicing and mitosis factor	up	up (2721 genes)
ENSG00000158457.6	-5.03701	5.81404	18.8022	1.45001e-05	0.000244248	ENSG00000158457	TSPAN33	tetraspanin 33	down	down (4565 genes)
ENSG00000171135.15	-3.52972	4.96932	18.7988	1.45255e-05	0.000244513	ENSG00000171135	JAGN1	jagunal homolog 1	down	down (4565 genes)
ENSG00000178913.9	-4.91579	6.1919	18.7912	1.45841e-05	0.000245335	ENSG00000178913	TAF7	TATA-box binding protein associated factor 7	down	down (4565 genes)
ENSG00000163082.10	1.37654	5.14301	18.7881	1.46073e-05	0.000245561	ENSG00000163082	SGPP2	sphingosine-1-phosphate phosphatase 2	up	up (2721 genes)
ENSG00000116191.19	-6.61275	6.6853	18.7807	1.46647e-05	0.000246361	ENSG00000116191	RALGPS2	Ral GEF with PH domain and SH3 binding motif 2	down	down (4565 genes)
ENSG00000242110.9	1.42485	4.91872	18.7743	1.47135e-05	0.000247016	ENSG00000242110	AMACR	alpha-methylacyl-CoA racemase	up	up (2721 genes)
ENSG00000135297.17	-7.15293	7.19631	18.7679	1.47635e-05	0.000247652	ENSG00000135297	MTO1	mitochondrial tRNA translation optimization 1	down	down (4565 genes)
ENSG00000203877.9	-5.16396	5.39136	18.7669	1.47711e-05	0.000247652	ENSG00000203877	RIPPLY2	ripply transcriptional repressor 2	down	down (4565 genes)
ENSG00000243323.7	1.10505	4.83836	18.7627	1.48037e-05	0.000248034	ENSG00000243323	PTPRVP	protein tyrosine phosphatase receptor type V, pseudogene	up	up (2721 genes)
ENSG00000259411.1	-3.06762	4.85471	18.7604	1.48217e-05	0.000248169	ENSG00000259411	HNRNPA1P45	heterogeneous nuclear ribonucleoprotein A1 pseudogene 45	down	down (4565 genes)
ENSG00000235639.1	0.698458	4.59897	18.7474	1.49223e-05	0.000249545	ENSG00000235639	LOC100419447	lysine acetyltransferase 14 pseudogene	up	up (2721 genes)
ENSG00000244462.8	3.85847	5.69195	18.7473	1.49237e-05	0.000249545	ENSG00000244462	RBM12	RNA binding motif protein 12	up	up (2721 genes)
ENSG00000283892.2	0.93114	4.65846	18.7378	1.49981e-05	0.000250623	ENSG00000283892			up	up (2721 genes)
ENSG00000285862.1	0.914211	4.59966	18.7312	1.50499e-05	0.000251321	ENSG00000285862			up	up (2721 genes)
ENSG00000172046.21	-5.09622	5.50081	18.7174	1.51591e-05	0.000252977	ENSG00000172046	USP19	ubiquitin specific peptidase 19	down	down (4565 genes)
ENSG00000128641.19	-5.2068	6.60528	18.7135	1.51906e-05	0.000253334	ENSG00000128641	MYO1B	myosin IB	down	down (4565 genes)
ENSG00000120071.15	-4.82054	6.77615	18.7056	1.5253e-05	0.000254207	ENSG00000120071	KANSL1	KAT8 regulatory NSL complex subunit 1	down	down (4565 genes)
ENSG00000198574.6	1.36733	5.11686	18.7	1.52985e-05	0.000254796	ENSG00000198574	SH2D1B	SH2 domain containing 1B	up	up (2721 genes)
ENSG00000001629.10	-6.47074	6.8508	18.6943	1.53439e-05	0.000255382	ENSG00000001629	ANKIB1	ankyrin repeat and IBR domain containing 1	down	down (4565 genes)
ENSG00000137634.10	0.91906	4.71078	18.6831	1.54343e-05	0.000256718	ENSG00000137634	NXPE4	neurexophilin and PC-esterase domain family member 4	up	up (2721 genes)
ENSG00000163376.11	-4.9488	5.68016	18.6787	1.54703e-05	0.000257146	ENSG00000163376	KBTBD8	kelch repeat and BTB domain containing 8	down	down (4565 genes)
ENSG00000224783.1	0.73154	4.62834	18.6773	1.54813e-05	0.00025716	ENSG00000224783			up	up (2721 genes)
ENSG00000167555.14	-6.84794	6.96779	18.6698	1.55428e-05	0.000258011	ENSG00000167555	ZNF528	zinc finger protein 528	down	down (4565 genes)
ENSG00000141540.11	-4.96004	5.75276	18.6665	1.55691e-05	0.000258146	ENSG00000141540	TTYH2	tweety family member 2	down	down (4565 genes)
ENSG00000118260.15	-6.8055	7.11622	18.6661	1.55731e-05	0.000258146	ENSG00000118260	CREB1	cAMP responsive element binding protein 1	down	down (4565 genes)
ENSG00000198517.10	-4.98909	5.69813	18.665	1.55818e-05	0.000258146	ENSG00000198517	MAFK	MAF bZIP transcription factor K	down	down (4565 genes)
ENSG00000196335.13	-4.84798	5.97153	18.6535	1.56763e-05	0.000259435	ENSG00000196335	STK31	serine/threonine kinase 31	down	down (4565 genes)
ENSG00000176922.5	0.801677	4.6338	18.653	1.56802e-05	0.000259435	ENSG00000176922	OR51S1	olfactory receptor family 51 subfamily S member 1	up	up (2721 genes)
ENSG00000184613.11	-5.23585	6.32631	18.6477	1.57234e-05	0.000259979	ENSG00000184613	NELL2	neural EGFL like 2	down	down (4565 genes)
ENSG00000224289.1	-5.8153	6.55164	18.6434	1.57591e-05	0.000260398	ENSG00000224289			down	down (4565 genes)
ENSG00000087245.13	1.41683	4.93339	18.6369	1.58132e-05	0.000261121	ENSG00000087245	MMP2	matrix metallopeptidase 2	up	up (2721 genes)
ENSG00000277734.8	1.22201	4.8199	18.6314	1.5859e-05	0.000261705	ENSG00000277734	TRAC	T cell receptor alpha constant	up	up (2721 genes)
ENSG00000145907.16	3.03309	7.27637	18.6195	1.59578e-05	0.000263163	ENSG00000145907	G3BP1	G3BP stress granule assembly factor 1	up	up (2721 genes)
ENSG00000091986.16	-4.77253	6.75749	18.6178	1.59725e-05	0.000263232	ENSG00000091986	CCDC80	coiled-coil domain containing 80	down	down (4565 genes)
ENSG00000143199.18	-4.22719	5.38505	18.616	1.59874e-05	0.000263305	ENSG00000143199	ADCY10	adenylate cyclase 10	down	down (4565 genes)
ENSG00000049192.15	-4.77998	5.54357	18.6103	1.60353e-05	0.000263922	ENSG00000049192	ADAMTS6	ADAM metallopeptidase with thrombospondin type 1 motif 6	down	down (4565 genes)
ENSG00000138074.15	-4.84397	5.66926	18.6059	1.60722e-05	0.000264355	ENSG00000138074	SLC5A6	solute carrier family 5 member 6	down	down (4565 genes)
ENSG00000101654.18	-5.01561	6.08843	18.6012	1.61118e-05	0.000264833	ENSG00000101654	RNMT	RNA guanine-7 methyltransferase	down	down (4565 genes)
ENSG00000215094.3	-3.45964	4.92375	18.5992	1.61289e-05	0.000264941	ENSG00000215094			down	down (4565 genes)
ENSG00000175874.10	-4.86262	6.15686	18.5894	1.62122e-05	0.000266137	ENSG00000175874	CREG2	cellular repressor of E1A stimulated genes 2	down	down (4565 genes)
ENSG00000164900.5	2.74288	4.96061	18.5837	1.62605e-05	0.00026671	ENSG00000164900	GBX1	gastrulation brain homeobox 1	up	up (2721 genes)
ENSG00000133313.15	-6.32725	6.36861	18.5828	1.62684e-05	0.00026671	ENSG00000133313	CNDP2	carnosine dipeptidase 2	down	down (4565 genes)
ENSG00000115504.15	-5.02082	6.26467	18.5743	1.63413e-05	0.000267731	ENSG00000115504	EHBP1	EH domain binding protein 1	down	down (4565 genes)
ENSG00000091157.15	-6.08142	6.16533	18.5694	1.63827e-05	0.000268122	ENSG00000091157	WDR7	WD repeat domain 7	down	down (4565 genes)
ENSG00000125861.16	1.13804	4.76081	18.569	1.63865e-05	0.000268122	ENSG00000125861	GFRA4	GDNF family receptor alpha 4	up	up (2721 genes)
ENSG00000140853.17	-5.94571	6.55832	18.5634	1.6435e-05	0.000268741	ENSG00000140853	NLRC5	NLR family CARD domain containing 5	down	down (4565 genes)
ENSG00000197125.3	3.90611	5.77084	18.5532	1.6523e-05	0.000269838	ENSG00000197125	OR8B8	olfactory receptor family 8 subfamily B member 8	up	up (2721 genes)
ENSG00000233476.3	-4.37491	5.4125	18.5531	1.65236e-05	0.000269838	ENSG00000233476			down	down (4565 genes)
ENSG00000125726.11	1.32379	4.71352	18.5451	1.65933e-05	0.000270801	ENSG00000125726	CD70	CD70 molecule	up	up (2721 genes)
ENSG00000109171.15	-6.259	7.2218	18.5358	1.66741e-05	0.000271943	ENSG00000109171	SLAIN2	SLAIN motif family member 2	down	down (4565 genes)
ENSG00000135119.15	-5.85184	6.20652	18.5167	1.6842e-05	0.000274504	ENSG00000135119	RNFT2	ring finger protein, transmembrane 2	down	down (4565 genes)
ENSG00000162600.12	3.52353	5.45626	18.5104	1.68979e-05	0.000275237	ENSG00000162600	OMA1	OMA1 zinc metallopeptidase	up	up (2721 genes)
ENSG00000125755.19	-5.04655	6.54025	18.4935	1.70482e-05	0.000277505	ENSG00000125755	SYMPK	symplekin scaffold protein	down	down (4565 genes)
ENSG00000185608.9	2.18569	5.03429	18.488	1.70976e-05	0.00027813	ENSG00000185608	MRPL40	mitochondrial ribosomal protein L40	up	up (2721 genes)
ENSG00000124356.17	-7.06955	7.07424	18.4865	1.71115e-05	0.000278175	ENSG00000124356	STAMBP	STAM binding protein	down	down (4565 genes)
ENSG00000123473.17	1.38822	5.44603	18.4731	1.72323e-05	0.000279959	ENSG00000123473	STIL	STIL centriolar assembly protein	up	up (2721 genes)
ENSG00000240048.1	0.975326	4.73762	18.4703	1.72569e-05	0.000280177	ENSG00000240048			up	up (2721 genes)
ENSG00000113048.19	-4.79766	6.62161	18.4529	1.74153e-05	0.000282566	ENSG00000113048	MRPS27	mitochondrial ribosomal protein S27	down	down (4565 genes)
ENSG00000229859.10	1.56988	5.65685	18.4499	1.74433e-05	0.000282839	ENSG00000229859	PGA3	pepsinogen A3	up	up (2721 genes)
ENSG00000119125.17	-4.85996	6.19886	18.4474	1.74662e-05	0.000283027	ENSG00000119125	GDA	guanine deaminase	down	down (4565 genes)
ENSG00000131482.10	-4.97262	5.75351	18.4269	1.76551e-05	0.000285904	ENSG00000131482	G6PC1	glucose-6-phosphatase catalytic subunit 1	down	down (4565 genes)
ENSG00000112936.21	-4.85595	6.24953	18.4183	1.7735e-05	0.000286843	ENSG00000112936	C7	complement C7	down	down (4565 genes)
ENSG00000175104.15	-4.51854	6.93187	18.4182	1.77359e-05	0.000286843	ENSG00000175104	TRAF6	TNF receptor associated factor 6	down	down (4565 genes)
ENSG00000147162.15	3.61416	5.89903	18.4065	1.78452e-05	0.000288424	ENSG00000147162	OGT	O-linked N-acetylglucosamine (GlcNAc) transferase	up	up (2721 genes)
ENSG00000280529.2	-4.91882	6.00013	18.4033	1.78749e-05	0.00028864	ENSG00000280529	TAF4	TATA-box binding protein associated factor 4	down	down (4565 genes)
ENSG00000115084.15	-6.95876	7.85783	18.4026	1.78815e-05	0.00028864	ENSG00000115084	SLC35F5	solute carrier family 35 member F5	down	down (4565 genes)
ENSG00000164418.22	4.08205	6.8985	18.3967	1.79371e-05	0.000289352	ENSG00000164418	GRIK2	glutamate ionotropic receptor kainate type subunit 2	up	up (2721 genes)
ENSG00000168993.15	-5.03524	6.04218	18.3933	1.79689e-05	0.000289679	ENSG00000168993	CPLX1	complexin 1	down	down (4565 genes)
ENSG00000214626.2	0.914617	4.71123	18.3914	1.79866e-05	0.000289778	ENSG00000214626	POLR3DP1	RNA polymerase III subunit D pseudogene 1	up	up (2721 genes)
ENSG00000103769.10	-5.4149	6.70985	18.3873	1.80253e-05	0.000290217	ENSG00000103769	RAB11A	RAB11A, member RAS oncogene family	down	down (4565 genes)
ENSG00000143751.10	-4.71648	5.82401	18.3856	1.80412e-05	0.000290287	ENSG00000143751	SDE2	SDE2 telomere maintenance homolog	down	down (4565 genes)
ENSG00000175183.10	-4.69275	7.39008	18.3839	1.80577e-05	0.000290366	ENSG00000175183	CSRP2	cysteine and glycine rich protein 2	down	down (4565 genes)
ENSG00000259025.1	-3.95355	5.2244	18.3724	1.81669e-05	0.000291936	ENSG00000259025	LOC283804	disintegrin and metalloproteinase domain-containing protein 21-like	down	down (4565 genes)
ENSG00000236424.7	-3.39428	4.94069	18.3639	1.82484e-05	0.000293058	ENSG00000236424	TSPY10	testis specific protein Y-linked 10	down	down (4565 genes)
ENSG00000186642.16	2.16548	5.3792	18.358	1.8305e-05	0.00029378	ENSG00000186642	PDE2A	phosphodiesterase 2A	up	up (2721 genes)
ENSG00000160410.15	-4.92376	5.77734	18.3563	1.83216e-05	0.000293859	ENSG00000160410	SHKBP1	SH3KBP1 binding protein 1	down	down (4565 genes)
ENSG00000119699.8	-4.86453	5.72092	18.3397	1.84818e-05	0.000296239	ENSG00000119699	TGFB3	transforming growth factor beta 3	down	down (4565 genes)
ENSG00000254858.10	0.908697	4.69422	18.3354	1.85237e-05	0.000296721	ENSG00000254858	MPV17L2	MPV17 mitochondrial inner membrane protein like 2	up	up (2721 genes)
ENSG00000197576.14	0.99126	4.74937	18.3329	1.85473e-05	0.000296911	ENSG00000197576	HOXA4	homeobox A4	up	up (2721 genes)
ENSG00000198858.10	1.66396	5.79373	18.3267	1.86079e-05	0.000297646	ENSG00000198858	R3HDM4	R3H domain containing 4	up	up (2721 genes)
ENSG00000114554.12	-4.68616	5.76558	18.3258	1.8617e-05	0.000297646	ENSG00000114554	PLXNA1	plexin A1	down	down (4565 genes)
ENSG00000174473.16	1.37924	5.25024	18.3238	1.86363e-05	0.000297766	ENSG00000174473	GALNTL6	polypeptide N-acetylgalactosaminyltransferase like 6	up	up (2721 genes)
ENSG00000271095.1	-3.69778	5.03737	18.3203	1.86703e-05	0.000298121	ENSG00000271095	BNIP3P28	BCL2 interacting protein 3 pseudogene 28	down	down (4565 genes)
ENSG00000135631.17	-5.31708	6.34657	18.3144	1.87284e-05	0.000298858	ENSG00000135631	RAB11FIP5	RAB11 family interacting protein 5	down	down (4565 genes)
ENSG00000115548.17	-4.99415	6.50849	18.3082	1.87896e-05	0.000299645	ENSG00000115548	KDM3A	lysine demethylase 3A	down	down (4565 genes)
ENSG00000185670.9	-4.25077	5.40558	18.283	1.90396e-05	0.000303438	ENSG00000185670	ZBTB3	zinc finger and BTB domain containing 3	down	down (4565 genes)
ENSG00000124602.10	-3.59438	4.96039	18.27	1.91706e-05	0.000305213	ENSG00000124602	UNC5CL	unc-5 family C-terminal like	down	down (4565 genes)
ENSG00000214063.12	-4.75563	5.77277	18.2695	1.91752e-05	0.000305213	ENSG00000214063	TSPAN4	tetraspanin 4	down	down (4565 genes)
ENSG00000143153.14	-6.17775	7.12822	18.2664	1.92069e-05	0.000305525	ENSG00000143153	ATP1B1	ATPase Na+/K+ transporting subunit beta 1	down	down (4565 genes)
ENSG00000227234.2	0.768492	4.63357	18.2636	1.92345e-05	0.00030577	ENSG00000227234	SPANXB1	SPANX family member B1	up	up (2721 genes)
ENSG00000275835.5	-5.94865	6.17679	18.2589	1.92821e-05	0.000306333	ENSG00000275835	TUBGCP5	tubulin gamma complex associated protein 5	down	down (4565 genes)
ENSG00000284925.2	1.63468	5.16214	18.247	1.9403e-05	0.000308059	ENSG00000284925	GCSAM	germinal center associated signaling and motility	up	up (2721 genes)
ENSG00000139800.9	1.16054	4.89453	18.2423	1.94512e-05	0.00030863	ENSG00000139800	ZIC5	Zic family member 5	up	up (2721 genes)
ENSG00000180229.13	1.10905	4.90201	18.2395	1.948e-05	0.000308892	ENSG00000180229			up	up (2721 genes)
ENSG00000166926.9	-3.45628	4.94416	18.2341	1.95352e-05	0.000309572	ENSG00000166926	MS4A6E	membrane spanning 4-domains A6E	down	down (4565 genes)
ENSG00000160179.19	1.29746	5.01556	18.2302	1.95755e-05	0.000309835	ENSG00000160179	ABCG1	ATP binding cassette subfamily G member 1	up	up (2721 genes)
ENSG00000163214.21	-5.98189	6.40541	18.2301	1.95764e-05	0.000309835	ENSG00000163214	DHX57	DExH-box helicase 57	down	down (4565 genes)
ENSG00000106538.10	1.91944	4.8943	18.22	1.96799e-05	0.000311277	ENSG00000106538	RARRES2	retinoic acid receptor responder 2	up	up (2721 genes)
ENSG00000117281.16	2.64936	5.45246	18.2166	1.97158e-05	0.000311648	ENSG00000117281	CD160	CD160 molecule	up	up (2721 genes)
ENSG00000120798.17	1.46722	5.1152	18.2085	1.97989e-05	0.000312765	ENSG00000120798	NR2C1	nuclear receptor subfamily 2 group C member 1	up	up (2721 genes)
ENSG00000173557.15	1.24453	4.85044	18.2013	1.98739e-05	0.000313753	ENSG00000173557	FAM166C	family with sequence similarity 166 member C	up	up (2721 genes)
ENSG00000283649.4	2.50915	5.66324	18.1988	1.99007e-05	0.000313979	ENSG00000283649	ZDBF2	zinc finger DBF-type containing 2	up	up (2721 genes)
ENSG00000118620.13	-4.89752	6.48766	18.1963	1.99267e-05	0.000314192	ENSG00000118620	ZNF430	zinc finger protein 430	down	down (4565 genes)
ENSG00000225254.2	0.901156	4.71844	18.1771	2.01286e-05	0.000317003	ENSG00000225254	ARMC8P1	armadillo repeat containing 8 pseudogene 1	up	up (2721 genes)
ENSG00000101152.12	2.73757	5.73209	18.1769	2.01302e-05	0.000317003	ENSG00000101152	DNAJC5	DnaJ heat shock protein family (Hsp40) member C5	up	up (2721 genes)
ENSG00000130226.18	-6.11439	7.0485	18.1709	2.01941e-05	0.000317706	ENSG00000130226	DPP6	dipeptidyl peptidase like 6	down	down (4565 genes)
ENSG00000116016.14	-4.84885	6.45331	18.1703	2.02007e-05	0.000317706	ENSG00000116016	EPAS1	endothelial PAS domain protein 1	down	down (4565 genes)
ENSG00000164690.8	-5.24603	5.35626	18.1691	2.02127e-05	0.000317706	ENSG00000164690	SHH	sonic hedgehog signaling molecule	down	down (4565 genes)
ENSG00000115211.17	3.7224	5.68106	18.155	2.03638e-05	0.000319881	ENSG00000115211	EIF2B4	eukaryotic translation initiation factor 2B subunit delta	up	up (2721 genes)
ENSG00000100342.22	-6.22125	6.89899	18.1488	2.04298e-05	0.000320576	ENSG00000100342	APOL1	apolipoprotein L1	down	down (4565 genes)
ENSG00000153827.15	4.17514	6.96467	18.1485	2.04335e-05	0.000320576	ENSG00000153827	TRIP12	thyroid hormone receptor interactor 12	up	up (2721 genes)
ENSG00000281216.1	-3.32821	4.9737	18.1437	2.04847e-05	0.000321178	ENSG00000281216	KIF26B	kinesin family member 26B	down	down (4565 genes)
ENSG00000145725.21	-6.41278	8.89722	18.1362	2.05659e-05	0.000322251	ENSG00000145725	PPIP5K2	diphosphoinositol pentakisphosphate kinase 2	down	down (4565 genes)
ENSG00000184047.20	-5.40061	5.92156	18.1299	2.06338e-05	0.000323113	ENSG00000184047	DIABLO	diablo IAP-binding mitochondrial protein	down	down (4565 genes)
ENSG00000159363.19	-3.94408	5.12773	18.1215	2.07243e-05	0.000324328	ENSG00000159363	ATP13A2	ATPase cation transporting 13A2	down	down (4565 genes)
ENSG00000273873.4	1.26076	4.79654	18.1131	2.08165e-05	0.000325569	ENSG00000273873	BDP1	B double prime 1, subunit of RNA polymerase III transcription initiation factor IIIB	up	up (2721 genes)
ENSG00000223958.1	0.672636	4.57775	18.1104	2.08457e-05	0.000325822	ENSG00000223958			up	up (2721 genes)
ENSG00000282844.2	2.94043	5.38655	18.1089	2.08627e-05	0.000325885	ENSG00000282844	ACTN4	actinin alpha 4	up	up (2721 genes)
ENSG00000175691.9	1.17083	4.90015	18.0947	2.10184e-05	0.000328114	ENSG00000175691	ZNF77	zinc finger protein 77	up	up (2721 genes)
ENSG00000123843.13	1.2188	5.10453	18.0826	2.11524e-05	0.000330002	ENSG00000123843	C4BPB	complement component 4 binding protein beta	up	up (2721 genes)
ENSG00000161800.13	-4.70077	5.55873	18.0782	2.12017e-05	0.00033048	ENSG00000161800	RACGAP1	Rac GTPase activating protein 1	down	down (4565 genes)
ENSG00000173821.20	-6.33271	9.03117	18.0775	2.12094e-05	0.00033048	ENSG00000173821	RNF213	ring finger protein 213	down	down (4565 genes)
ENSG00000227600.11	1.00655	4.6241	18.0736	2.1253e-05	0.000330954	ENSG00000227600	PPT2	palmitoyl-protein thioesterase 2	up	up (2721 genes)
ENSG00000175309.15	2.06258	5.58042	18.0682	2.13129e-05	0.000331497	ENSG00000175309	PHYKPL	5-phosphohydroxy-L-lysine phospho-lyase	up	up (2721 genes)
ENSG00000140543.15	1.2711	5.24262	18.0678	2.13174e-05	0.000331497	ENSG00000140543	DET1	DET1 partner of COP1 E3 ubiquitin ligase	up	up (2721 genes)
ENSG00000177910.9	2.69713	5.39585	18.0669	2.13274e-05	0.000331497	ENSG00000177910	SPATA31C2	SPATA31 subfamily C member 2	up	up (2721 genes)
ENSG00000226054.2	0.858828	4.63387	18.056	2.145e-05	0.000333196	ENSG00000226054			up	up (2721 genes)
ENSG00000243749.2	0.789569	4.67061	18.0534	2.1479e-05	0.000333442	ENSG00000243749	TMEM35B	transmembrane protein 35B	up	up (2721 genes)
ENSG00000163539.18	3.9883	6.89508	18.051	2.1506e-05	0.000333655	ENSG00000163539	CLASP2	cytoplasmic linker associated protein 2	up	up (2721 genes)
ENSG00000082175.16	-4.80811	6.33511	18.0478	2.15429e-05	0.000333881	ENSG00000082175	PGR	progesterone receptor	down	down (4565 genes)
ENSG00000166924.9	-4.13453	5.25383	18.0474	2.15471e-05	0.000333881	ENSG00000166924	NYAP1	neuronal tyrosine phosphorylated phosphoinositide-3-kinase adaptor 1	down	down (4565 genes)
ENSG00000104537.17	-3.8073	5.12796	18.036	2.16772e-05	0.000335666	ENSG00000104537	ANXA13	annexin A13	down	down (4565 genes)
ENSG00000265480.6	-3.26093	4.90632	18.0349	2.1689e-05	0.000335666	ENSG00000265480	KRT18P55	keratin 18 pseudogene 55	down	down (4565 genes)
ENSG00000130675.15	1.56653	5.42642	18.0155	2.19119e-05	0.000338906	ENSG00000130675	MNX1	motor neuron and pancreas homeobox 1	up	up (2721 genes)
ENSG00000165730.16	1.66617	5.05232	18.0101	2.19741e-05	0.00033966	ENSG00000165730	STOX1	storkhead box 1	up	up (2721 genes)
ENSG00000130669.17	-6.49513	7.5483	18.0054	2.20275e-05	0.000340276	ENSG00000130669	PAK4	p21 (RAC1) activated kinase 4	down	down (4565 genes)
ENSG00000281496.1	0.676704	4.60174	17.9999	2.20922e-05	0.000341066	ENSG00000281496			up	up (2721 genes)
ENSG00000109576.14	1.31948	4.76495	17.9978	2.21161e-05	0.000341226	ENSG00000109576	AADAT	aminoadipate aminotransferase	up	up (2721 genes)
ENSG00000132718.9	1.23382	5.02327	17.9934	2.21668e-05	0.000341798	ENSG00000132718	SYT11	synaptotagmin 11	up	up (2721 genes)
ENSG00000183260.7	-4.67117	5.76034	17.9889	2.22199e-05	0.000342407	ENSG00000183260	ABHD16B	abhydrolase domain containing 16B	down	down (4565 genes)
ENSG00000066135.13	-5.07006	5.88178	17.9858	2.22558e-05	0.00034275	ENSG00000066135	KDM4A	lysine demethylase 4A	down	down (4565 genes)
ENSG00000165584.16	1.17074	5.05211	17.9839	2.22776e-05	0.000342877	ENSG00000165584	SSX3	SSX family member 3	up	up (2721 genes)
ENSG00000141441.16	-4.65674	5.67428	17.9731	2.2405e-05	0.000344625	ENSG00000141441	GAREM1	GRB2 associated regulator of MAPK1 subtype 1	down	down (4565 genes)
ENSG00000162384.14	1.34125	5.07658	17.9719	2.24187e-05	0.000344626	ENSG00000162384	CZIB	CXXC motif containing zinc binding protein	up	up (2721 genes)
ENSG00000230707.3	-4.3155	5.52986	17.9651	2.24991e-05	0.00034565	ENSG00000230707	HAPSTR2	HUWE1 associated protein modifying stress responses 2	down	down (4565 genes)
ENSG00000128268.12	-4.77297	5.6221	17.9624	2.25312e-05	0.000345932	ENSG00000128268	MGAT3	beta-1,4-mannosyl-glycoprotein 4-beta-N-acetylglucosaminyltransferase	down	down (4565 genes)
ENSG00000158864.13	-5.75395	6.57307	17.9538	2.26327e-05	0.000347176	ENSG00000158864	NDUFS2	NADH:ubiquinone oxidoreductase core subunit S2	down	down (4565 genes)
ENSG00000235640.1	0.892443	4.68701	17.9532	2.26398e-05	0.000347176	ENSG00000235640	ELOAP1	ELOA pseudogene 1	up	up (2721 genes)
ENSG00000213145.10	-4.58827	5.48109	17.9482	2.26994e-05	0.000347878	ENSG00000213145	CRIP1	cysteine rich protein 1	down	down (4565 genes)
ENSG00000118600.13	-6.08908	8.99012	17.9452	2.27351e-05	0.000348213	ENSG00000118600	RXYLT1	ribitol xylosyltransferase 1	down	down (4565 genes)
ENSG00000081870.12	-3.73617	5.11803	17.9358	2.28482e-05	0.000349648	ENSG00000081870	IFT25	intraflagellar transport 25	down	down (4565 genes)
ENSG00000163814.8	2.29534	5.34214	17.9351	2.28566e-05	0.000349648	ENSG00000163814	CDCP1	CUB domain containing protein 1	up	up (2721 genes)
ENSG00000108578.15	1.51489	5.28765	17.9306	2.2911e-05	0.000350267	ENSG00000108578	BLMH	bleomycin hydrolase	up	up (2721 genes)
ENSG00000243943.10	2.97466	5.33746	17.9245	2.29847e-05	0.000351179	ENSG00000243943	ZNF512	zinc finger protein 512	up	up (2721 genes)
ENSG00000149115.14	-4.75446	6.15625	17.9186	2.30558e-05	0.000352052	ENSG00000149115	TNKS1BP1	tankyrase 1 binding protein 1	down	down (4565 genes)
ENSG00000235411.1	0.772239	4.65683	17.9142	2.31087e-05	0.000352645	ENSG00000235411			up	up (2721 genes)
ENSG00000122550.18	3.95333	6.05065	17.9097	2.3164e-05	0.000353276	ENSG00000122550	KLHL7	kelch like family member 7	up	up (2721 genes)
ENSG00000182040.9	-4.08569	5.30014	17.9001	2.3281e-05	0.000354845	ENSG00000182040	USH1G	USH1 protein network component sans	down	down (4565 genes)
ENSG00000124523.17	-5.11867	7.07982	17.8964	2.33259e-05	0.000355109	ENSG00000124523	SIRT5	sirtuin 5	down	down (4565 genes)
ENSG00000113269.14	-5.24507	6.59934	17.8964	2.33266e-05	0.000355109	ENSG00000113269	RNF130	ring finger protein 130	down	down (4565 genes)
ENSG00000241218.1	0.885669	4.71017	17.895	2.33429e-05	0.000355142	ENSG00000241218	CSP2	CS pseudogene 2	up	up (2721 genes)
ENSG00000107984.10	-3.56735	5.02075	17.8925	2.33736e-05	0.000355394	ENSG00000107984	DKK1	dickkopf WNT signaling pathway inhibitor 1	down	down (4565 genes)
ENSG00000134121.10	-4.5329	5.68421	17.8805	2.35213e-05	0.000357424	ENSG00000134121	CHL1	cell adhesion molecule L1 like	down	down (4565 genes)
ENSG00000198829.6	0.953858	4.84523	17.8781	2.35516e-05	0.000357433	ENSG00000198829	SUCNR1	succinate receptor 1	up	up (2721 genes)
ENSG00000206043.7	1.00555	4.83833	17.8775	2.35593e-05	0.000357433	ENSG00000206043	C18orf63	chromosome 18 open reading frame 63	up	up (2721 genes)
ENSG00000122034.17	1.41723	5.26664	17.8771	2.35645e-05	0.000357433	ENSG00000122034	GTF3A	general transcription factor IIIA	up	up (2721 genes)
ENSG00000125503.13	-4.65645	6.03498	17.868	2.36767e-05	0.000358919	ENSG00000125503	PPP1R12C	protein phosphatase 1 regulatory subunit 12C	down	down (4565 genes)
ENSG00000103942.13	-4.7653	6.37342	17.8661	2.3701e-05	0.00035907	ENSG00000103942	HOMER2	homer scaffold protein 2	down	down (4565 genes)
ENSG00000180332.7	1.00803	4.82333	17.8624	2.37472e-05	0.000359553	ENSG00000180332	KCTD4	potassium channel tetramerization domain containing 4	up	up (2721 genes)
ENSG00000185201.18	-4.93387	6.08733	17.8581	2.38e-05	0.000360136	ENSG00000185201	IFITM2	interferon induced transmembrane protein 2	down	down (4565 genes)
ENSG00000274279.1	1.30444	5.10756	17.8549	2.38411e-05	0.00036054	ENSG00000274279			up	up (2721 genes)
ENSG00000140368.14	-4.27591	5.37308	17.8533	2.38601e-05	0.000360611	ENSG00000140368	PSTPIP1	proline-serine-threonine phosphatase interacting protein 1	down	down (4565 genes)
ENSG00000110047.18	3.50957	5.97925	17.8474	2.39341e-05	0.000361512	ENSG00000110047	EHD1	EH domain containing 1	up	up (2721 genes)
ENSG00000140403.13	-5.17723	6.21487	17.8428	2.39925e-05	0.000362177	ENSG00000140403	DNAJA4	DnaJ heat shock protein family (Hsp40) member A4	down	down (4565 genes)
ENSG00000143217.9	-4.44735	5.54604	17.8382	2.40503e-05	0.00036263	ENSG00000143217	NECTIN4	nectin cell adhesion molecule 4	down	down (4565 genes)
ENSG00000002919.15	-4.48955	5.58945	17.8381	2.40513e-05	0.00036263	ENSG00000002919	SNX11	sorting nexin 11	down	down (4565 genes)
ENSG00000276021.4	-4.57121	5.76679	17.836	2.4078e-05	0.000362815	ENSG00000276021	WDR81	WD repeat domain 81	down	down (4565 genes)
ENSG00000126777.18	3.42833	6.38548	17.8279	2.41814e-05	0.000364155	ENSG00000126777	KTN1	kinectin 1	up	up (2721 genes)
ENSG00000115339.14	1.27735	5.10026	17.8264	2.42007e-05	0.000364227	ENSG00000115339	GALNT3	polypeptide N-acetylgalactosaminyltransferase 3	up	up (2721 genes)
ENSG00000079805.19	-6.32397	7.4715	17.8213	2.42651e-05	0.000364836	ENSG00000079805	DNM2	dynamin 2	down	down (4565 genes)
ENSG00000217835.3	-3.49424	5.05041	17.8209	2.42702e-05	0.000364836	ENSG00000217835			down	down (4565 genes)
ENSG00000113558.19	-6.07597	7.60533	17.8099	2.44109e-05	0.000366688	ENSG00000113558	SKP1	S-phase kinase associated protein 1	down	down (4565 genes)
ENSG00000244234.3	1.03664	4.87403	17.809	2.44225e-05	0.000366688	ENSG00000244234	GMCL2	germ cell-less 2, spermatogenesis associated	up	up (2721 genes)
ENSG00000229361.5	0.91905	4.68445	17.7984	2.45595e-05	0.00036824	ENSG00000229361	UBTFL7	UBTF like 7 (pseudogene)	up	up (2721 genes)
ENSG00000187033.9	0.864304	4.70322	17.7977	2.45686e-05	0.00036824	ENSG00000187033	SAMD7	sterile alpha motif domain containing 7	up	up (2721 genes)
ENSG00000067715.15	-4.61719	5.78904	17.7976	2.45698e-05	0.00036824	ENSG00000067715	SYT1	synaptotagmin 1	down	down (4565 genes)
ENSG00000227613.1	0.691806	4.62593	17.7893	2.46766e-05	0.000369619	ENSG00000227613	QRSL1P2	QRSL1 pseudogene 2	up	up (2721 genes)
ENSG00000196531.14	-6.30287	7.35642	17.7814	2.4779e-05	0.000370933	ENSG00000196531	NACA	nascent polypeptide associated complex subunit alpha	down	down (4565 genes)
ENSG00000175497.17	-4.16319	5.46337	17.7777	2.4827e-05	0.00037143	ENSG00000175497	DPP10	dipeptidyl peptidase like 10	down	down (4565 genes)
ENSG00000163848.21	3.99848	6.45802	17.7669	2.49689e-05	0.000373331	ENSG00000163848	ZNF148	zinc finger protein 148	up	up (2721 genes)
ENSG00000136485.16	-5.88007	7.3241	17.7644	2.50016e-05	0.000373502	ENSG00000136485	DCAF7	DDB1 and CUL4 associated factor 7	down	down (4565 genes)
ENSG00000188716.6	0.94553	4.57345	17.7638	2.501e-05	0.000373502	ENSG00000188716	DUSP29	dual specificity phosphatase 29	up	up (2721 genes)
ENSG00000047621.12	-5.34234	6.86582	17.7625	2.50263e-05	0.000373524	ENSG00000047621	C12orf4	chromosome 12 open reading frame 4	down	down (4565 genes)
ENSG00000104517.13	-5.15199	6.07524	17.7595	2.5066e-05	0.000373893	ENSG00000104517	UBR5	ubiquitin protein ligase E3 component n-recognin 5	down	down (4565 genes)
ENSG00000162461.8	1.43518	5.31865	17.7535	2.51459e-05	0.000374863	ENSG00000162461	SLC25A34	solute carrier family 25 member 34	up	up (2721 genes)
ENSG00000260001.7	3.43961	5.24761	17.7509	2.51798e-05	0.000375146	ENSG00000260001	TGFBR3L	transforming growth factor beta receptor 3 like	up	up (2721 genes)
ENSG00000073910.23	-4.63176	6.52828	17.7429	2.52861e-05	0.000376241	ENSG00000073910	FRY	FRY microtubule binding protein	down	down (4565 genes)
ENSG00000270430.1	-3.407	5.05992	17.7425	2.52906e-05	0.000376241	ENSG00000270430	LOC100533677	basal body orientation factor 1 pseudogene	down	down (4565 genes)
ENSG00000151952.16	1.37311	5.2772	17.742	2.52981e-05	0.000376241	ENSG00000151952	TMEM132D	transmembrane protein 132D	up	up (2721 genes)
ENSG00000115524.17	3.59145	6.57359	17.7359	2.53795e-05	0.000377227	ENSG00000115524	SF3B1	splicing factor 3b subunit 1	up	up (2721 genes)
ENSG00000165059.8	0.905867	4.72539	17.7283	2.54813e-05	0.000378518	ENSG00000165059	PRKACG	protein kinase cAMP-activated catalytic subunit gamma	up	up (2721 genes)
ENSG00000253537.3	2.10868	5.14669	17.7271	2.54964e-05	0.000378518	ENSG00000253537	PCDHGA7	protocadherin gamma subfamily A, 7	up	up (2721 genes)
ENSG00000095110.9	1.86069	5.18384	17.7154	2.56541e-05	0.000380635	ENSG00000095110	NXPE1	neurexophilin and PC-esterase domain family member 1	up	up (2721 genes)
ENSG00000000971.17	4.20639	7.47632	17.7051	2.57928e-05	0.000382466	ENSG00000000971	CFH	complement factor H	up	up (2721 genes)
ENSG00000151650.8	1.33391	5.21983	17.704	2.58089e-05	0.00038248	ENSG00000151650	VENTX	VENT homeobox	up	up (2721 genes)
ENSG00000213949.10	-6.50747	7.43578	17.6859	2.60544e-05	0.000385891	ENSG00000213949	ITGA1	integrin subunit alpha 1	down	down (4565 genes)
ENSG00000140678.17	-4.65878	6.17085	17.684	2.60814e-05	0.000386064	ENSG00000140678	ITGAX	integrin subunit alpha X	down	down (4565 genes)
ENSG00000170122.6	1.14439	4.80906	17.6823	2.61041e-05	0.000386172	ENSG00000170122	FOXD4	forkhead box D4	up	up (2721 genes)
ENSG00000102043.16	0.963291	4.7154	17.6747	2.62089e-05	0.000387494	ENSG00000102043	MTMR8	myotubularin related protein 8	up	up (2721 genes)
ENSG00000070444.15	3.34941	6.23426	17.6682	2.62993e-05	0.000388469	ENSG00000070444	MNT	MAX network transcriptional repressor	up	up (2721 genes)
ENSG00000160007.20	-6.03164	7.65179	17.6677	2.63057e-05	0.000388469	ENSG00000160007	ARHGAP35	Rho GTPase activating protein 35	down	down (4565 genes)
ENSG00000142606.16	0.842918	4.64833	17.6633	2.63666e-05	0.000389139	ENSG00000142606	MMEL1	membrane metalloendopeptidase like 1	up	up (2721 genes)
ENSG00000176256.11	-3.96967	5.1903	17.6598	2.64146e-05	0.00038962	ENSG00000176256	HMGB4	high mobility group box 4	down	down (4565 genes)
ENSG00000180720.8	-4.17236	5.40783	17.6573	2.64492e-05	0.000389673	ENSG00000180720	CHRM4	cholinergic receptor muscarinic 4	down	down (4565 genes)
ENSG00000198788.9	-4.28088	5.47136	17.6563	2.64638e-05	0.000389673	ENSG00000198788	MUC2	mucin 2, oligomeric mucus/gel-forming	down	down (4565 genes)
ENSG00000181291.8	-6.58271	6.32664	17.6562	2.64647e-05	0.000389673	ENSG00000181291	TMEM132E	transmembrane protein 132E	down	down (4565 genes)
ENSG00000124571.18	-6.22914	6.37398	17.6539	2.64965e-05	0.000389912	ENSG00000124571	XPO5	exportin 5	down	down (4565 genes)
ENSG00000242265.6	-4.81798	5.84893	17.6455	2.66148e-05	0.000391424	ENSG00000242265	PEG10	paternally expressed 10	down	down (4565 genes)
ENSG00000114547.10	-4.30805	5.4865	17.6399	2.66932e-05	0.000392348	ENSG00000114547	ROPN1B	rhophilin associated tail protein 1B	down	down (4565 genes)
ENSG00000264714.1	1.24777	4.73899	17.6358	2.67509e-05	0.000392966	ENSG00000264714			up	up (2721 genes)
ENSG00000282222.1	1.07769	4.74228	17.6325	2.67971e-05	0.000393415	ENSG00000282222			up	up (2721 genes)
ENSG00000248909.1	1.69556	4.78672	17.6312	2.68155e-05	0.000393456	ENSG00000248909			up	up (2721 genes)
ENSG00000187961.15	2.30791	4.93529	17.6271	2.68727e-05	0.000393985	ENSG00000187961	KLHL17	kelch like family member 17	up	up (2721 genes)
ENSG00000205189.12	-4.45653	6.41069	17.6264	2.68829e-05	0.000393985	ENSG00000205189	ZBTB10	zinc finger and BTB domain containing 10	down	down (4565 genes)
ENSG00000211584.14	1.50389	5.3194	17.6205	2.69668e-05	0.000394888	ENSG00000211584	SLC48A1	solute carrier family 48 member 1	up	up (2721 genes)
ENSG00000168452.21	-4.45901	5.51782	17.6198	2.69759e-05	0.000394888	ENSG00000168452	PPT2	palmitoyl-protein thioesterase 2	down	down (4565 genes)
ENSG00000137403.19	0.834449	4.68799	17.6146	2.7051e-05	0.000395756	ENSG00000137403	HLA-F	major histocompatibility complex, class I, F	up	up (2721 genes)
ENSG00000196341.3	-6.16328	6.60039	17.6024	2.72243e-05	0.000398061	ENSG00000196341	OR8D1	olfactory receptor family 8 subfamily D member 1	down	down (4565 genes)
ENSG00000172116.23	-4.31725	5.46427	17.5947	2.73353e-05	0.000399451	ENSG00000172116	CD8B	CD8 subunit beta	down	down (4565 genes)
ENSG00000076554.16	2.10945	5.64254	17.5921	2.73728e-05	0.000399743	ENSG00000076554	TPD52	tumor protein D52	up	up (2721 genes)
ENSG00000168273.8	-3.51154	5.15547	17.5911	2.73871e-05	0.000399743	ENSG00000168273	UQCC5	ubiquinol-cytochrome c reductase complex assembly factor 5	down	down (4565 genes)
ENSG00000003400.16	3.58922	6.93267	17.59	2.74032e-05	0.000399746	ENSG00000003400	CASP10	caspase 10	up	up (2721 genes)
ENSG00000085872.15	2.01648	5.26812	17.5872	2.74425e-05	0.000400087	ENSG00000085872	CHERP	calcium homeostasis endoplasmic reticulum protein	up	up (2721 genes)
ENSG00000275581.4	0.937517	4.65252	17.5844	2.74832e-05	0.000400449	ENSG00000275581	SERF1A	small EDRK-rich factor 1A	up	up (2721 genes)
ENSG00000257680.1	0.809726	4.62443	17.5829	2.75054e-05	0.000400541	ENSG00000257680			up	up (2721 genes)
ENSG00000174373.17	-4.88001	6.31721	17.575	2.76195e-05	0.000401969	ENSG00000174373	RALGAPA1	Ral GTPase activating protein catalytic subunit alpha 1	down	down (4565 genes)
ENSG00000162572.21	-4.59405	5.98439	17.5695	2.76997e-05	0.000402903	ENSG00000162572	SCNN1D	sodium channel epithelial 1 subunit delta	down	down (4565 genes)
ENSG00000178695.6	3.04838	5.82881	17.5671	2.77345e-05	0.000403176	ENSG00000178695	KCTD12	potassium channel tetramerization domain containing 12	up	up (2721 genes)
ENSG00000105559.13	-5.35347	6.08247	17.5578	2.787e-05	0.000404745	ENSG00000105559	PLEKHA4	pleckstrin homology domain containing A4	down	down (4565 genes)
ENSG00000155906.20	2.88336	5.7493	17.5575	2.78746e-05	0.000404745	ENSG00000155906	RMND1	required for meiotic nuclear division 1 homolog	up	up (2721 genes)
ENSG00000244509.4	-4.17936	5.21071	17.5544	2.79201e-05	0.000405171	ENSG00000244509	APOBEC3C	apolipoprotein B mRNA editing enzyme catalytic subunit 3C	down	down (4565 genes)
ENSG00000131080.15	-4.3481	5.61992	17.553	2.79403e-05	0.000405231	ENSG00000131080	EDA2R	ectodysplasin A2 receptor	down	down (4565 genes)
ENSG00000124575.7	-4.33178	5.50276	17.5498	2.79873e-05	0.000405679	ENSG00000124575	H1-3	H1.3 linker histone, cluster member	down	down (4565 genes)
ENSG00000029639.11	-4.35787	5.38177	17.5482	2.80121e-05	0.000405804	ENSG00000029639	TFB1M	transcription factor B1, mitochondrial	down	down (4565 genes)
ENSG00000107165.13	-4.12416	5.55007	17.5455	2.80515e-05	0.000406142	ENSG00000107165	TYRP1	tyrosinase related protein 1	down	down (4565 genes)
ENSG00000263513.6	0.994856	4.85237	17.5365	2.8185e-05	0.000407839	ENSG00000263513	FAM72C	family with sequence similarity 72 member C	up	up (2721 genes)
ENSG00000170128.5	-3.69574	5.19961	17.5309	2.82669e-05	0.00040879	ENSG00000170128	GPR25	G protein-coupled receptor 25	down	down (4565 genes)
ENSG00000267450.1	1.00047	4.63407	17.5282	2.83079e-05	0.000409147	ENSG00000267450	OR1AB1P	olfactory receptor family 1 subfamily AB member 1 pseudogene	up	up (2721 genes)
ENSG00000161904.12	-5.00453	5.93804	17.5262	2.83379e-05	0.000409156	ENSG00000161904	LEMD2	LEM domain nuclear envelope protein 2	down	down (4565 genes)
ENSG00000247570.2	0.747523	4.66076	17.526	2.83411e-05	0.000409156	ENSG00000247570			up	up (2721 genes)
ENSG00000198754.5	1.15659	4.76724	17.5069	2.86266e-05	0.000413041	ENSG00000198754	OXCT2	3-oxoacid CoA-transferase 2	up	up (2721 genes)
ENSG00000188112.10	3.94602	8.8268	17.5044	2.86643e-05	0.000413348	ENSG00000188112	C6orf132	chromosome 6 open reading frame 132	up	up (2721 genes)
ENSG00000119401.11	1.29468	5.154	17.5025	2.86923e-05	0.000413436	ENSG00000119401	TRIM32	tripartite motif containing 32	up	up (2721 genes)
ENSG00000125741.6	-6.48738	6.4846	17.5018	2.87036e-05	0.000413436	ENSG00000125741	OPA3	outer mitochondrial membrane lipid metabolism regulator OPA3	down	down (4565 genes)
ENSG00000204414.14	1.20327	4.85761	17.5007	2.87198e-05	0.000413436	ENSG00000204414	CSHL1	chorionic somatomammotropin hormone like 1	up	up (2721 genes)
ENSG00000134014.18	-4.51197	5.87098	17.4952	2.88036e-05	0.000414405	ENSG00000134014	ELP3	elongator acetyltransferase complex subunit 3	down	down (4565 genes)
ENSG00000251419.1	1.0699	4.72166	17.4859	2.89448e-05	0.000416064	ENSG00000251419	LOC391798	karyopherin subunit alpha 7 pseudogene	up	up (2721 genes)
ENSG00000254634.4	0.790209	4.69168	17.4854	2.89519e-05	0.000416064	ENSG00000254634	SMG1P6	SMG1 pseudogene 6	up	up (2721 genes)
ENSG00000148671.14	0.896131	4.62857	17.4675	2.92258e-05	0.000419738	ENSG00000148671	ADIRF	adipogenesis regulatory factor	up	up (2721 genes)
ENSG00000163126.15	0.978331	4.81341	17.4665	2.92409e-05	0.000419738	ENSG00000163126	ANKRD23	ankyrin repeat domain 23	up	up (2721 genes)
ENSG00000198515.16	-4.33008	5.56094	17.4646	2.92715e-05	0.000419937	ENSG00000198515	CNGA1	cyclic nucleotide gated channel subunit alpha 1	down	down (4565 genes)
ENSG00000111817.19	-4.44946	6.50836	17.4559	2.94048e-05	0.000421609	ENSG00000111817	DSE	dermatan sulfate epimerase	down	down (4565 genes)
ENSG00000115107.20	1.49075	5.42806	17.4443	2.95857e-05	0.000423822	ENSG00000115107	STEAP3	STEAP3 metalloreductase	up	up (2721 genes)
ENSG00000238243.3	1.09625	4.74051	17.4438	2.95929e-05	0.000423822	ENSG00000238243	OR2W3	olfactory receptor family 2 subfamily W member 3	up	up (2721 genes)
ENSG00000074603.19	2.5854	6.33711	17.4415	2.96287e-05	0.000423961	ENSG00000074603	DPP8	dipeptidyl peptidase 8	up	up (2721 genes)
ENSG00000188681.14	1.16956	4.94907	17.4406	2.96433e-05	0.000423961	ENSG00000188681			up	up (2721 genes)
ENSG00000196411.10	-4.60412	5.74532	17.4399	2.96532e-05	0.000423961	ENSG00000196411	EPHB4	EPH receptor B4	down	down (4565 genes)
ENSG00000172780.17	3.44203	5.80276	17.4361	2.97125e-05	0.000424425	ENSG00000172780	RAB43	RAB43, member RAS oncogene family	up	up (2721 genes)
ENSG00000153094.24	2.8389	5.31899	17.4357	2.97194e-05	0.000424425	ENSG00000153094	BCL2L11	BCL2 like 11	up	up (2721 genes)
ENSG00000078142.14	-5.56297	6.78698	17.4308	2.9796e-05	0.000425277	ENSG00000078142	PIK3C3	phosphatidylinositol 3-kinase catalytic subunit type 3	down	down (4565 genes)
ENSG00000156026.15	1.21019	5.02036	17.4186	2.99881e-05	0.000427777	ENSG00000156026	MCU	mitochondrial calcium uniporter	up	up (2721 genes)
ENSG00000198840.2	3.80786	8.27558	17.4154	3.00389e-05	0.000428259	ENSG00000198840	ND3	NADH dehydrogenase subunit 3	up	up (2721 genes)
ENSG00000198909.8	-4.82853	6.2384	17.4059	3.01891e-05	0.000430081	ENSG00000198909	MAP3K3	mitogen-activated protein kinase kinase kinase 3	down	down (4565 genes)
ENSG00000166557.14	-5.711	6.88012	17.4051	3.0201e-05	0.000430081	ENSG00000166557	TMED3	transmembrane p24 trafficking protein 3	down	down (4565 genes)
ENSG00000129667.13	-6.42066	7.84818	17.4032	3.02311e-05	0.000430267	ENSG00000129667	RHBDF2	rhomboid 5 homolog 2	down	down (4565 genes)
ENSG00000125266.8	1.22064	5.05071	17.3994	3.02921e-05	0.000430891	ENSG00000125266	EFNB2	ephrin B2	up	up (2721 genes)
ENSG00000140297.13	-5.24487	6.0135	17.3972	3.03279e-05	0.00043099	ENSG00000140297	GCNT3	glucosaminyl (N-acetyl) transferase 3, mucin type	down	down (4565 genes)
ENSG00000174307.7	3.16309	5.25964	17.3968	3.03333e-05	0.00043099	ENSG00000174307	PHLDA3	pleckstrin homology like domain family A member 3	up	up (2721 genes)
ENSG00000137460.10	-4.11559	7.46322	17.3918	3.04142e-05	0.000431891	ENSG00000137460	FHDC1	FH2 domain containing 1	down	down (4565 genes)
ENSG00000169313.10	-3.40844	5.09854	17.3907	3.0431e-05	0.000431891	ENSG00000169313	P2RY12	purinergic receptor P2Y12	down	down (4565 genes)
ENSG00000149564.12	-4.00863	5.37339	17.3845	3.05298e-05	0.000433048	ENSG00000149564	ESAM	endothelial cell adhesion molecule	down	down (4565 genes)
ENSG00000185359.14	-5.09756	6.04955	17.383	3.05552e-05	0.000433164	ENSG00000185359	HGS	hepatocyte growth factor-regulated tyrosine kinase substrate	down	down (4565 genes)
ENSG00000167195.8	1.89808	5.85248	17.3735	3.07076e-05	0.000434863	ENSG00000167195	GOLGA6C	golgin A6 family member C	up	up (2721 genes)
ENSG00000163933.10	-6.71214	7.44364	17.3734	3.07096e-05	0.000434863	ENSG00000163933	RFT1	RFT1 homolog	down	down (4565 genes)
ENSG00000070193.5	-4.02345	5.49465	17.371	3.07483e-05	0.000435165	ENSG00000070193	FGF10	fibroblast growth factor 10	down	down (4565 genes)
ENSG00000162729.14	0.948112	4.73263	17.3631	3.08764e-05	0.000436733	ENSG00000162729	IGSF8	immunoglobulin superfamily member 8	up	up (2721 genes)
ENSG00000135441.8	-3.06509	4.91713	17.3528	3.10434e-05	0.000438848	ENSG00000135441	BLOC1S1	biogenesis of lysosomal organelles complex 1 subunit 1	down	down (4565 genes)
ENSG00000162148.11	0.682483	4.60097	17.3469	3.11409e-05	0.000439978	ENSG00000162148	PPP1R32	protein phosphatase 1 regulatory subunit 32	up	up (2721 genes)
ENSG00000138686.10	-4.42839	6.24971	17.3439	3.11895e-05	0.000440418	ENSG00000138686	BBS7	Bardet-Biedl syndrome 7	down	down (4565 genes)
ENSG00000121671.12	-3.98111	5.44884	17.3401	3.12522e-05	0.000440719	ENSG00000121671	CRY2	cryptochrome circadian regulator 2	down	down (4565 genes)
ENSG00000162733.19	-4.42396	6.17749	17.3399	3.1255e-05	0.000440719	ENSG00000162733	DDR2	discoidin domain receptor tyrosine kinase 2	down	down (4565 genes)
ENSG00000234704.9	-4.2661	5.36088	17.3394	3.12634e-05	0.000440719	ENSG00000234704	BRD2	bromodomain containing 2	down	down (4565 genes)
ENSG00000139540.12	-3.31834	5.08117	17.3323	3.13802e-05	0.000442109	ENSG00000139540	SLC39A5	solute carrier family 39 member 5	down	down (4565 genes)
ENSG00000243592.1	0.692872	4.59368	17.3313	3.13971e-05	0.000442109	ENSG00000243592	RPL17P22	ribosomal protein L17 pseudogene 22	up	up (2721 genes)
ENSG00000234745.14	-4.49185	5.65043	17.3258	3.14885e-05	0.000443147	ENSG00000234745	HLA-B	major histocompatibility complex, class I, B	down	down (4565 genes)
ENSG00000174903.16	1.96433	5.22303	17.3107	3.17402e-05	0.000446296	ENSG00000174903	RAB1B	RAB1B, member RAS oncogene family	up	up (2721 genes)
ENSG00000239880.1	1.5381	4.97578	17.3102	3.17477e-05	0.000446296	ENSG00000239880	RALBP1P1	RALBP1 pseudogene 1	up	up (2721 genes)
ENSG00000115464.15	3.86874	6.84817	17.3074	3.17943e-05	0.000446701	ENSG00000115464	USP34	ubiquitin specific peptidase 34	up	up (2721 genes)
ENSG00000166068.13	3.79521	6.75508	17.2981	3.19505e-05	0.000448551	ENSG00000166068	SPRED1	sprouty related EVH1 domain containing 1	up	up (2721 genes)
ENSG00000159648.13	1.08418	4.93857	17.2974	3.19616e-05	0.000448551	ENSG00000159648	TEPP	testis, prostate and placenta expressed	up	up (2721 genes)
ENSG00000167740.10	-3.3906	5.05705	17.2903	3.20814e-05	0.00044998	ENSG00000167740	CYB5D2	cytochrome b5 domain containing 2	down	down (4565 genes)
ENSG00000261949.7	1.11052	5.00636	17.2822	3.22183e-05	0.000451649	ENSG00000261949	GFY	golgi associated olfactory signaling regulator	up	up (2721 genes)
ENSG00000119760.16	4.00894	5.51181	17.2748	3.23452e-05	0.000453175	ENSG00000119760	SUPT7L	SPT7 like, STAGA complex subunit gamma	up	up (2721 genes)
ENSG00000237821.1	0.894814	4.7497	17.2729	3.23776e-05	0.000453312	ENSG00000237821			up	up (2721 genes)
ENSG00000152104.12	3.24031	6.46189	17.2721	3.2391e-05	0.000453312	ENSG00000152104	PTPN14	protein tyrosine phosphatase non-receptor type 14	up	up (2721 genes)
ENSG00000101367.9	-3.87204	5.3541	17.2654	3.25044e-05	0.000454646	ENSG00000101367	MAPRE1	microtubule associated protein RP/EB family member 1	down	down (4565 genes)
ENSG00000142698.15	-4.98595	6.82008	17.2537	3.27063e-05	0.000457009	ENSG00000142698	C1orf94	chromosome 1 open reading frame 94	down	down (4565 genes)
ENSG00000075407.19	-6.59923	6.95839	17.2535	3.27097e-05	0.000457009	ENSG00000075407	ZNF37A	zinc finger protein 37A	down	down (4565 genes)
ENSG00000187091.14	-4.48545	5.63928	17.2498	3.27734e-05	0.000457645	ENSG00000187091	PLCD1	phospholipase C delta 1	down	down (4565 genes)
ENSG00000179335.20	-5.2445	7.25307	17.2425	3.28986e-05	0.000458919	ENSG00000179335	CLK3	CDC like kinase 3	down	down (4565 genes)
ENSG00000011451.21	-5.5474	5.94948	17.2424	3.29011e-05	0.000458919	ENSG00000011451	WIZ	WIZ zinc finger	down	down (4565 genes)
ENSG00000092203.15	-4.56753	5.65726	17.2367	3.29993e-05	0.000460033	ENSG00000092203	TOX4	TOX high mobility group box family member 4	down	down (4565 genes)
ENSG00000285147.2	-4.20177	5.56601	17.2338	3.3051e-05	0.000460498	ENSG00000285147	C8orf74	chromosome 8 open reading frame 74	down	down (4565 genes)
ENSG00000132530.17	-4.6866	6.43638	17.2307	3.3104e-05	0.000460981	ENSG00000132530	XAF1	XIAP associated factor 1	down	down (4565 genes)
ENSG00000184227.8	1.03189	4.7611	17.2269	3.31713e-05	0.000461663	ENSG00000184227	ACOT1	acyl-CoA thioesterase 1	up	up (2721 genes)
ENSG00000130024.15	1.27267	5.15527	17.2225	3.32473e-05	0.000462465	ENSG00000130024	PHF10	PHD finger protein 10	up	up (2721 genes)
ENSG00000177565.19	-4.31541	6.50431	17.2202	3.32883e-05	0.00046278	ENSG00000177565	TBL1XR1	TBL1X/Y related 1	down	down (4565 genes)
ENSG00000005108.17	-4.77766	6.36447	17.2129	3.34164e-05	0.000464304	ENSG00000005108	THSD7A	thrombospondin type 1 domain containing 7A	down	down (4565 genes)
ENSG00000162849.16	2.33628	6.11538	17.2076	3.35089e-05	0.000465332	ENSG00000162849	KIF26B	kinesin family member 26B	up	up (2721 genes)
ENSG00000164604.14	2.99148	5.33816	17.2059	3.35388e-05	0.000465489	ENSG00000164604	GPR85	G protein-coupled receptor 85	up	up (2721 genes)
ENSG00000165716.11	1.30943	5.1228	17.1896	3.38275e-05	0.00046865	ENSG00000165716	DIPK1B	divergent protein kinase domain 1B	up	up (2721 genes)
ENSG00000170954.12	-4.56358	6.09653	17.189	3.38397e-05	0.00046865	ENSG00000170954	ZNF415	zinc finger protein 415	down	down (4565 genes)
ENSG00000227877.7	1.46686	5.02515	17.1883	3.38512e-05	0.00046865	ENSG00000227877	MRLN	myoregulin	up	up (2721 genes)
ENSG00000012817.16	-3.50402	5.07215	17.1879	3.38593e-05	0.00046865	ENSG00000012817	KDM5D	lysine demethylase 5D	down	down (4565 genes)
ENSG00000170448.12	0.939333	4.77757	17.1878	3.38596e-05	0.00046865	ENSG00000170448	NFXL1	nuclear transcription factor, X-box binding like 1	up	up (2721 genes)
ENSG00000155760.3	1.10538	5.053	17.1862	3.38893e-05	0.000468801	ENSG00000155760	FZD7	frizzled class receptor 7	up	up (2721 genes)
ENSG00000285943.1	-3.21765	5.01383	17.1757	3.40773e-05	0.00047099	ENSG00000285943			down	down (4565 genes)
ENSG00000169750.9	-3.01399	4.84118	17.1752	3.40849e-05	0.00047099	ENSG00000169750	RAC3	Rac family small GTPase 3	down	down (4565 genes)
ENSG00000146830.11	-4.13541	5.38982	17.1716	3.41501e-05	0.000471544	ENSG00000146830	GIGYF1	GRB10 interacting GYF protein 1	down	down (4565 genes)
ENSG00000143970.18	-6.90243	6.4395	17.1709	3.41626e-05	0.000471544	ENSG00000143970	ASXL2	ASXL transcriptional regulator 2	down	down (4565 genes)
ENSG00000223367.6	-4.72286	5.90232	17.168	3.42149e-05	0.000471773	ENSG00000223367	RPS18	ribosomal protein S18	down	down (4565 genes)
ENSG00000167985.7	-3.37301	4.96261	17.1679	3.42166e-05	0.000471773	ENSG00000167985	SDHAF2	succinate dehydrogenase complex assembly factor 2	down	down (4565 genes)
ENSG00000141428.17	0.80413	4.6732	17.1543	3.44621e-05	0.000474652	ENSG00000141428	C18orf21	chromosome 18 open reading frame 21	up	up (2721 genes)
ENSG00000158856.19	-4.42798	6.54024	17.1543	3.44632e-05	0.000474652	ENSG00000158856	DMTN	dematin actin binding protein	down	down (4565 genes)
ENSG00000102901.13	-5.07846	5.57719	17.1529	3.44889e-05	0.000474744	ENSG00000102901	CENPT	centromere protein T	down	down (4565 genes)
ENSG00000136531.19	-6.36352	7.15334	17.1518	3.45076e-05	0.000474744	ENSG00000136531	SCN2A	sodium voltage-gated channel alpha subunit 2	down	down (4565 genes)
ENSG00000206281.11	1.13929	5.13313	17.1461	3.46116e-05	0.000475914	ENSG00000206281	TAPBP	TAP binding protein	up	up (2721 genes)
ENSG00000214253.9	-4.0322	5.40741	17.1444	3.4643e-05	0.000476085	ENSG00000214253	FIS1	fission, mitochondrial 1	down	down (4565 genes)
ENSG00000198888.2	3.55073	11.1349	17.1404	3.47163e-05	0.000476832	ENSG00000198888	ND1	NADH dehydrogenase subunit 1	up	up (2721 genes)
ENSG00000069345.12	1.14494	5.22632	17.13	3.49059e-05	0.000479175	ENSG00000069345	DNAJA2	DnaJ heat shock protein family (Hsp40) member A2	up	up (2721 genes)
ENSG00000167291.16	-5.77227	6.62151	17.1266	3.49684e-05	0.000479772	ENSG00000167291	TBC1D16	TBC1 domain family member 16	down	down (4565 genes)
ENSG00000112333.12	-3.65884	5.07672	17.1233	3.50301e-05	0.000480251	ENSG00000112333	NR2E1	nuclear receptor subfamily 2 group E member 1	down	down (4565 genes)
ENSG00000141367.13	-4.49207	6.51309	17.1224	3.50458e-05	0.000480251	ENSG00000141367	CLTC	clathrin heavy chain	down	down (4565 genes)
ENSG00000196781.16	2.23304	5.21346	17.1216	3.50607e-05	0.000480251	ENSG00000196781	TLE1	TLE family member 1, transcriptional corepressor	up	up (2721 genes)
ENSG00000253146.1	0.852884	4.71253	17.1203	3.50848e-05	0.000480319	ENSG00000253146	CIR1P1	CIR1 pseudogene 1	up	up (2721 genes)
ENSG00000183171.5	0.869069	4.7584	17.1052	3.53652e-05	0.000483896	ENSG00000183171	LOC643015	nucleolar protein 11 pseudogene	up	up (2721 genes)
ENSG00000230391.1	-3.73929	5.2875	17.1005	3.54529e-05	0.000484745	ENSG00000230391	RPSAP23	ribosomal protein SA pseudogene 23	down	down (4565 genes)
ENSG00000160014.17	-6.29043	6.78594	17.0998	3.54658e-05	0.000484745	ENSG00000160014	CALM3	calmodulin 3	down	down (4565 genes)
ENSG00000101972.20	3.20014	6.26555	17.0974	3.551e-05	0.000485084	ENSG00000101972	STAG2	stromal antigen 2	up	up (2721 genes)
ENSG00000117569.20	-6.52566	6.82038	17.0941	3.55734e-05	0.000485687	ENSG00000117569	PTBP2	polypyrimidine tract binding protein 2	down	down (4565 genes)
ENSG00000174516.15	-4.4499	6.31235	17.0875	3.56964e-05	0.000486932	ENSG00000174516	PELI3	pellino E3 ubiquitin protein ligase family member 3	down	down (4565 genes)
ENSG00000148700.15	3.38575	5.80592	17.0871	3.57033e-05	0.000486932	ENSG00000148700	ADD3	adducin 3	up	up (2721 genes)
ENSG00000005884.18	-6.32048	6.29743	17.0839	3.57651e-05	0.000487511	ENSG00000005884	ITGA3	integrin subunit alpha 3	down	down (4565 genes)
ENSG00000104983.8	1.14842	4.74888	17.077	3.58943e-05	0.000488857	ENSG00000104983	CCDC61	coiled-coil domain containing 61	up	up (2721 genes)
ENSG00000171551.12	1.2127	4.70449	17.0766	3.59028e-05	0.000488857	ENSG00000171551	ECEL1	endothelin converting enzyme like 1	up	up (2721 genes)
ENSG00000108506.13	2.35043	5.38111	17.0664	3.60954e-05	0.000491213	ENSG00000108506	INTS2	integrator complex subunit 2	up	up (2721 genes)
ENSG00000219088.1	0.991711	4.74817	17.0647	3.61267e-05	0.000491374	ENSG00000219088			up	up (2721 genes)
ENSG00000223519.8	-3.20782	5.00262	17.0636	3.61477e-05	0.000491393	ENSG00000223519			down	down (4565 genes)
ENSG00000120539.15	2.30113	5.05961	17.0497	3.64145e-05	0.000494753	ENSG00000120539	MASTL	microtubule associated serine/threonine kinase like	up	up (2721 genes)
ENSG00000236893.1	-3.52211	5.17887	17.0481	3.64441e-05	0.000494888	ENSG00000236893	ASS1P7	argininosuccinate synthetase 1 pseudogene 7	down	down (4565 genes)
ENSG00000101665.10	-3.80547	5.24596	17.0384	3.66305e-05	0.000497151	ENSG00000101665	SMAD7	SMAD family member 7	down	down (4565 genes)
ENSG00000073803.14	-4.67476	6.57215	17.0374	3.66517e-05	0.00049717	ENSG00000073803	MAP3K13	mitogen-activated protein kinase kinase kinase 13	down	down (4565 genes)
ENSG00000166855.9	-4.38488	6.33948	17.0208	3.6973e-05	0.000501258	ENSG00000166855	CLPX	caseinolytic mitochondrial matrix peptidase chaperone subunit X	down	down (4565 genes)
ENSG00000101199.13	3.16375	5.70589	17.0115	3.71533e-05	0.000503154	ENSG00000101199	ARFGAP1	ADP ribosylation factor GTPase activating protein 1	up	up (2721 genes)
ENSG00000137802.14	3.11698	6.36302	17.0111	3.71625e-05	0.000503154	ENSG00000137802	MAPKBP1	mitogen-activated protein kinase binding protein 1	up	up (2721 genes)
ENSG00000276966.3	-3.98605	5.47622	17.01	3.7184e-05	0.000503154	ENSG00000276966	H4C5	H4 clustered histone 5	down	down (4565 genes)
ENSG00000105483.18	-4.56663	6.1878	17.0095	3.71928e-05	0.000503154	ENSG00000105483	CARD8	caspase recruitment domain family member 8	down	down (4565 genes)
ENSG00000277585.5	-4.00556	5.34416	17.007	3.72428e-05	0.000503559	ENSG00000277585	MUC4	mucin 4, cell surface associated	down	down (4565 genes)
ENSG00000248532.2	-3.38121	5.10964	17.0049	3.72843e-05	0.000503849	ENSG00000248532			down	down (4565 genes)
ENSG00000229835.2	0.876342	4.75212	17.0034	3.73123e-05	0.000503957	ENSG00000229835	KHSRPP1	KH-type splicing regulatory protein pseudogene 1	up	up (2721 genes)
ENSG00000198964.14	-4.16616	5.6271	16.9912	3.75538e-05	0.000506934	ENSG00000198964	SGMS1	sphingomyelin synthase 1	down	down (4565 genes)
ENSG00000186153.18	-6.07838	7.15626	16.9902	3.7573e-05	0.000506934	ENSG00000186153	WWOX	WW domain containing oxidoreductase	down	down (4565 genes)
ENSG00000205277.10	3.86775	7.62073	16.9871	3.76344e-05	0.000507489	ENSG00000205277	MUC12	mucin 12, cell surface associated	up	up (2721 genes)
ENSG00000075142.14	-4.3898	5.94807	16.975	3.78752e-05	0.000510462	ENSG00000075142	SRI	sorcin	down	down (4565 genes)
ENSG00000233167.1	0.621234	4.58938	16.9705	3.79652e-05	0.000511202	ENSG00000233167	EEF1A1P26	eukaryotic translation elongation factor 1 alpha 1 pseudogene 26	up	up (2721 genes)
ENSG00000276495.4	-4.67019	5.71653	16.9702	3.79707e-05	0.000511202	ENSG00000276495	APBA2	amyloid beta precursor protein binding family A member 2	down	down (4565 genes)
ENSG00000241014.2	-4.3618	6.16719	16.969	3.79954e-05	0.00051126	ENSG00000241014	GPR199P	G protein-coupled receptor 199, pseudogene	down	down (4565 genes)
ENSG00000153002.12	-4.07694	5.52126	16.965	3.80757e-05	0.000512068	ENSG00000153002	CPB1	carboxypeptidase B1	down	down (4565 genes)
ENSG00000162104.10	4.28258	6.26419	16.9592	3.81918e-05	0.000513354	ENSG00000162104	ADCY9	adenylate cyclase 9	up	up (2721 genes)
ENSG00000064270.13	-4.44389	6.08551	16.9486	3.84065e-05	0.000515725	ENSG00000064270	ATP2C2	ATPase secretory pathway Ca2+ transporting 2	down	down (4565 genes)
ENSG00000175699.15	1.00488	4.85175	16.9476	3.84268e-05	0.000515725	ENSG00000175699	CCDC197	coiled-coil domain containing 197	up	up (2721 genes)
ENSG00000123870.11	-3.84038	5.44961	16.9474	3.84297e-05	0.000515725	ENSG00000123870			down	down (4565 genes)
ENSG00000130165.11	3.10546	5.59186	16.9235	3.89173e-05	0.000521736	ENSG00000130165	ELOF1	elongation factor 1	up	up (2721 genes)
ENSG00000138964.17	-4.5434	6.16568	16.9234	3.89191e-05	0.000521736	ENSG00000138964	PARVG	parvin gamma	down	down (4565 genes)
ENSG00000157087.20	1.56465	5.51719	16.917	3.90512e-05	0.000523228	ENSG00000157087	ATP2B2	ATPase plasma membrane Ca2+ transporting 2	up	up (2721 genes)
ENSG00000119487.17	-4.55467	6.49207	16.9146	3.91002e-05	0.000523327	ENSG00000119487	MAPKAP1	MAPK associated protein 1	down	down (4565 genes)
ENSG00000139890.10	1.02734	4.86504	16.9146	3.91004e-05	0.000523327	ENSG00000139890	REM2	RRAD and GEM like GTPase 2	up	up (2721 genes)
ENSG00000277768.2	-3.27383	5.10292	16.9136	3.9121e-05	0.000523327	ENSG00000277768	CCL3L1	C-C motif chemokine ligand 3 like 1	down	down (4565 genes)
ENSG00000007392.17	-4.39311	6.05265	16.9083	3.92301e-05	0.000524391	ENSG00000007392	LUC7L	LUC7 like	down	down (4565 genes)
ENSG00000141378.15	-4.6251	5.81684	16.9069	3.92592e-05	0.000524391	ENSG00000141378	PTRH2	peptidyl-tRNA hydrolase 2	down	down (4565 genes)
ENSG00000101096.20	1.50419	5.87704	16.9067	3.92631e-05	0.000524391	ENSG00000101096	NFATC2	nuclear factor of activated T cells 2	up	up (2721 genes)
ENSG00000132164.10	-4.13741	5.58631	16.9038	3.93219e-05	0.000524897	ENSG00000132164	SLC6A11	solute carrier family 6 member 11	down	down (4565 genes)
ENSG00000141034.10	-4.11115	5.60562	16.883	3.97558e-05	0.000530407	ENSG00000141034	GID4	GID complex subunit 4 homolog	down	down (4565 genes)
ENSG00000161381.14	-4.4117	5.85379	16.8801	3.98163e-05	0.000530699	ENSG00000161381	PLXDC1	plexin domain containing 1	down	down (4565 genes)
ENSG00000010292.13	-4.58743	6.1109	16.8792	3.98364e-05	0.000530699	ENSG00000010292	NCAPD2	non-SMC condensin I complex subunit D2	down	down (4565 genes)
ENSG00000270615.1	1.13605	4.73312	16.8784	3.98522e-05	0.000530699	ENSG00000270615	SGO1P1	shugoshin 1 pseudogene 1	up	up (2721 genes)
ENSG00000113716.13	-3.95521	5.45908	16.8779	3.9862e-05	0.000530699	ENSG00000113716	HMGXB3	HMG-box containing 3	down	down (4565 genes)
ENSG00000107821.15	-4.06385	5.46946	16.8649	4.01361e-05	0.000534066	ENSG00000107821	KAZALD1	Kazal type serine peptidase inhibitor domain 1	down	down (4565 genes)
ENSG00000156958.15	-4.27926	5.62682	16.859	4.0261e-05	0.000535444	ENSG00000156958	GALK2	galactokinase 2	down	down (4565 genes)
ENSG00000172432.19	-4.27976	5.70682	16.8559	4.03281e-05	0.000535917	ENSG00000172432	GTPBP2	GTP binding protein 2	down	down (4565 genes)
ENSG00000132801.7	1.15098	5.13735	16.8554	4.03392e-05	0.000535917	ENSG00000132801	ZSWIM3	zinc finger SWIM-type containing 3	up	up (2721 genes)
ENSG00000135722.9	2.34493	5.08567	16.8467	4.0523e-05	0.000538074	ENSG00000135722	FBXL8	F-box and leucine rich repeat protein 8	up	up (2721 genes)
ENSG00000182256.13	-5.78876	6.63694	16.8422	4.06198e-05	0.000539076	ENSG00000182256	GABRG3	gamma-aminobutyric acid type A receptor subunit gamma3	down	down (4565 genes)
ENSG00000163870.16	-4.5007	6.03103	16.8385	4.06986e-05	0.000539836	ENSG00000163870	TPRA1	transmembrane protein adipocyte associated 1	down	down (4565 genes)
ENSG00000176723.10	1.5735	5.11039	16.8354	4.07661e-05	0.000540446	ENSG00000176723	ZNF843	zinc finger protein 843	up	up (2721 genes)
ENSG00000134321.13	-4.46515	5.71924	16.8322	4.08349e-05	0.000541073	ENSG00000134321	RSAD2	radical S-adenosyl methionine domain containing 2	down	down (4565 genes)
ENSG00000105568.19	3.52033	5.96757	16.8284	4.09154e-05	0.000541854	ENSG00000105568	PPP2R1A	protein phosphatase 2 scaffold subunit Aalpha	up	up (2721 genes)
ENSG00000119574.13	-4.3486	5.79599	16.8266	4.09553e-05	0.000542097	ENSG00000119574	ZBTB45	zinc finger and BTB domain containing 45	down	down (4565 genes)
ENSG00000093183.14	-5.17159	6.22908	16.816	4.11846e-05	0.000544845	ENSG00000093183	SEC22C	SEC22 homolog C, vesicle trafficking protein	down	down (4565 genes)
ENSG00000140259.7	-3.61558	5.31383	16.8124	4.12626e-05	0.00054559	ENSG00000140259	MFAP1	microfibril associated protein 1	down	down (4565 genes)
ENSG00000183098.11	2.14261	5.29567	16.7984	4.15691e-05	0.000549355	ENSG00000183098	GPC6	glypican 6	up	up (2721 genes)
ENSG00000183682.8	3.8191	5.85174	16.7953	4.16362e-05	0.000549952	ENSG00000183682	BMP8A	bone morphogenetic protein 8a	up	up (2721 genes)
ENSG00000285130.2	-3.98623	5.48956	16.7915	4.17191e-05	0.000550537	ENSG00000285130			down	down (4565 genes)
ENSG00000096654.16	0.92152	4.88218	16.7913	4.17243e-05	0.000550537	ENSG00000096654	ZNF184	zinc finger protein 184	up	up (2721 genes)
ENSG00000148634.16	-4.22058	6.70692	16.7895	4.17631e-05	0.00055076	ENSG00000148634	HERC4	HECT and RLD domain containing E3 ubiquitin protein ligase 4	down	down (4565 genes)
ENSG00000219682.4	0.818879	4.74516	16.7829	4.19086e-05	0.00055239	ENSG00000219682			up	up (2721 genes)
ENSG00000188735.13	-6.22541	7.19555	16.7815	4.19392e-05	0.000552504	ENSG00000188735	TMEM120B	transmembrane protein 120B	down	down (4565 genes)
ENSG00000163319.11	-4.20855	5.65342	16.7789	4.19987e-05	0.000552997	ENSG00000163319	MRPS18C	mitochondrial ribosomal protein S18C	down	down (4565 genes)
ENSG00000140474.14	2.51378	5.00181	16.769	4.22164e-05	0.000555574	ENSG00000140474	ULK3	unc-51 like kinase 3	up	up (2721 genes)
ENSG00000074706.14	-5.94194	6.13329	16.7576	4.24711e-05	0.000558406	ENSG00000074706	IPCEF1	interaction protein for cytohesin exchange factors 1	down	down (4565 genes)
ENSG00000074201.9	-4.36517	5.72417	16.7574	4.24761e-05	0.000558406	ENSG00000074201	CLNS1A	chloride nucleotide-sensitive channel 1A	down	down (4565 genes)
ENSG00000143774.18	1.72717	5.75983	16.7461	4.27301e-05	0.000561452	ENSG00000143774	GUK1	guanylate kinase 1	up	up (2721 genes)
ENSG00000182223.7	0.74501	4.66504	16.7404	4.28583e-05	0.000562619	ENSG00000182223	ZAR1	zygote arrest 1	up	up (2721 genes)
ENSG00000248826.2	0.705789	4.61218	16.7402	4.28637e-05	0.000562619	ENSG00000248826	PCBP2P3	PCBP2 pseudogene 3	up	up (2721 genes)
ENSG00000173442.13	4.5889	6.62939	16.7383	4.29065e-05	0.000562888	ENSG00000173442	EHBP1L1	EH domain binding protein 1 like 1	up	up (2721 genes)
ENSG00000114948.13	-3.73483	5.34313	16.7304	4.30861e-05	0.000564935	ENSG00000114948	ADAM23	ADAM metallopeptidase domain 23	down	down (4565 genes)
ENSG00000170929.6	-3.40409	5.10101	16.7294	4.31075e-05	0.000564935	ENSG00000170929	OR1M1	olfactory receptor family 1 subfamily M member 1	down	down (4565 genes)
ENSG00000280951.3	-3.91169	5.3252	16.7099	4.35528e-05	0.000570473	ENSG00000280951	SURF4	surfeit 4	down	down (4565 genes)
ENSG00000281941.1	-3.17269	5.01084	16.7025	4.37243e-05	0.000572422	ENSG00000281941			down	down (4565 genes)
ENSG00000166046.11	-4.18148	5.58418	16.6999	4.37833e-05	0.000572897	ENSG00000166046	TCP11L2	t-complex 11 like 2	down	down (4565 genes)
ENSG00000148143.13	-4.56804	6.39527	16.6974	4.38411e-05	0.000573353	ENSG00000148143	ZNF462	zinc finger protein 462	down	down (4565 genes)
ENSG00000164050.13	-4.35304	6.18513	16.6854	4.41199e-05	0.0005767	ENSG00000164050	PLXNB1	plexin B1	down	down (4565 genes)
ENSG00000231259.5	-3.75912	5.39666	16.6797	4.42513e-05	0.000578118	ENSG00000231259			down	down (4565 genes)
ENSG00000158220.14	3.88248	6.30514	16.6658	4.45768e-05	0.000582068	ENSG00000158220	ESYT3	extended synaptotagmin 3	up	up (2721 genes)
ENSG00000176771.18	3.34111	5.83357	16.6632	4.46379e-05	0.000582562	ENSG00000176771	NCKAP5	NCK associated protein 5	up	up (2721 genes)
ENSG00000136824.19	-3.5446	5.2548	16.6607	4.4698e-05	0.000583045	ENSG00000136824	SMC2	structural maintenance of chromosomes 2	down	down (4565 genes)
ENSG00000025770.19	-3.58906	5.27296	16.6507	4.49329e-05	0.000585805	ENSG00000025770	NCAPH2	non-SMC condensin II complex subunit H2	down	down (4565 genes)
ENSG00000176170.14	1.21095	5.24641	16.6435	4.51044e-05	0.000587736	ENSG00000176170	SPHK1	sphingosine kinase 1	up	up (2721 genes)
ENSG00000186191.9	0.692074	4.62742	16.638	4.52366e-05	0.000589153	ENSG00000186191	BPIFB4	BPI fold containing family B member 4	up	up (2721 genes)
ENSG00000254012.1	0.600843	4.56421	16.6346	4.53177e-05	0.000589905	ENSG00000254012	RPL10P8	ribosomal protein L10 pseudogene 8	up	up (2721 genes)
ENSG00000145794.17	-4.30229	5.78514	16.6336	4.53416e-05	0.00058991	ENSG00000145794	MEGF10	multiple EGF like domains 10	down	down (4565 genes)
ENSG00000118873.17	2.89329	6.38876	16.6325	4.53678e-05	0.000589945	ENSG00000118873	RAB3GAP2	RAB3 GTPase activating non-catalytic protein subunit 2	up	up (2721 genes)
ENSG00000197629.6	-4.10971	5.67672	16.6289	4.5453e-05	0.000590532	ENSG00000197629	MPEG1	macrophage expressed 1	down	down (4565 genes)
ENSG00000114757.19	-6.68872	6.33926	16.6286	4.54599e-05	0.000590532	ENSG00000114757	PEX5L	peroxisomal biogenesis factor 5 like	down	down (4565 genes)
ENSG00000105983.23	3.19715	6.31583	16.6234	4.55845e-05	0.000591845	ENSG00000105983	LMBR1	limb development membrane protein 1	up	up (2721 genes)
ENSG00000165684.6	2.51125	5.38012	16.6183	4.5707e-05	0.000593129	ENSG00000165684	SNAPC4	small nuclear RNA activating complex polypeptide 4	up	up (2721 genes)
ENSG00000138821.14	-6.19835	6.37107	16.6103	4.58999e-05	0.000595326	ENSG00000138821	SLC39A8	solute carrier family 39 member 8	down	down (4565 genes)
ENSG00000156687.11	2.44799	5.44787	16.6073	4.59731e-05	0.000595968	ENSG00000156687	UNC5D	unc-5 netrin receptor D	up	up (2721 genes)
ENSG00000253803.1	0.585209	4.60431	16.6043	4.60454e-05	0.000596597	ENSG00000253803	LOC728587	zinc finger protein 736 pseudogene	up	up (2721 genes)
ENSG00000151304.6	-6.13684	6.33635	16.602	4.61021e-05	0.000597024	ENSG00000151304	SRFBP1	serum response factor binding protein 1	down	down (4565 genes)
ENSG00000182899.17	-4.43621	6.01706	16.5935	4.63092e-05	0.000599321	ENSG00000182899	RPL35A	ribosomal protein L35a	down	down (4565 genes)
ENSG00000106785.15	-4.32846	5.7484	16.5928	4.63271e-05	0.000599321	ENSG00000106785	TRIM14	tripartite motif containing 14	down	down (4565 genes)
ENSG00000155749.13	-3.95272	5.50575	16.5915	4.63581e-05	0.000599414	ENSG00000155749	FLACC1	flagellum associated containing coiled-coil domains 1	down	down (4565 genes)
ENSG00000071282.12	3.91251	6.75249	16.5894	4.64099e-05	0.000599582	ENSG00000071282	LMCD1	LIM and cysteine rich domains 1	up	up (2721 genes)
ENSG00000170370.12	-4.47232	6.08934	16.589	4.64188e-05	0.000599582	ENSG00000170370	EMX2	empty spiracles homeobox 2	down	down (4565 genes)
ENSG00000127995.17	-3.54662	5.35777	16.5824	4.65817e-05	0.000601377	ENSG00000127995	CASD1	CAS1 domain containing 1	down	down (4565 genes)
ENSG00000040341.18	2.64793	5.72314	16.5784	4.66796e-05	0.000602305	ENSG00000040341	STAU2	staufen double-stranded RNA binding protein 2	up	up (2721 genes)
ENSG00000134817.12	2.21692	5.04111	16.5775	4.67014e-05	0.000602305	ENSG00000134817	APLNR	apelin receptor	up	up (2721 genes)
ENSG00000183780.13	2.29646	5.07749	16.571	4.68618e-05	0.000604019	ENSG00000183780	SLC35F3	solute carrier family 35 member F3	up	up (2721 genes)
ENSG00000182177.15	-4.31811	5.83211	16.5702	4.68824e-05	0.000604019	ENSG00000182177	ASB18	ankyrin repeat and SOCS box containing 18	down	down (4565 genes)
ENSG00000086696.11	-5.91396	6.53564	16.5579	4.71866e-05	0.000607408	ENSG00000086696	HSD17B2	hydroxysteroid 17-beta dehydrogenase 2	down	down (4565 genes)
ENSG00000155330.10	1.27233	5.49188	16.5576	4.71938e-05	0.000607408	ENSG00000155330	C16orf87	chromosome 16 open reading frame 87	up	up (2721 genes)
ENSG00000169955.8	1.22968	5.00541	16.5525	4.73228e-05	0.000608757	ENSG00000169955	ZNF747	zinc finger protein 747	up	up (2721 genes)
ENSG00000114867.22	-5.21178	6.36058	16.5405	4.76223e-05	0.000612052	ENSG00000114867	EIF4G1	eukaryotic translation initiation factor 4 gamma 1	down	down (4565 genes)
ENSG00000137274.13	-4.06472	5.6025	16.5403	4.76275e-05	0.000612052	ENSG00000137274	BPHL	biphenyl hydrolase like	down	down (4565 genes)
ENSG00000168546.11	-3.8579	5.49532	16.5374	4.77003e-05	0.000612435	ENSG00000168546	GFRA2	GDNF family receptor alpha 2	down	down (4565 genes)
ENSG00000151229.13	-4.26951	5.83578	16.5366	4.772e-05	0.000612435	ENSG00000151229	SLC2A13	solute carrier family 2 member 13	down	down (4565 genes)
ENSG00000001626.18	-5.19772	6.2121	16.5354	4.77505e-05	0.000612435	ENSG00000001626	CFTR	CF transmembrane conductance regulator	down	down (4565 genes)
ENSG00000223559.1	0.872677	4.84202	16.5352	4.77548e-05	0.000612435	ENSG00000223559			up	up (2721 genes)
ENSG00000243130.8	-5.59725	5.98101	16.5169	4.82188e-05	0.00061807	ENSG00000243130	PSG11	pregnancy specific beta-1-glycoprotein 11	down	down (4565 genes)
ENSG00000130294.18	3.38586	7.63221	16.5047	4.8529e-05	0.000621627	ENSG00000130294	KIF1A	kinesin family member 1A	up	up (2721 genes)
ENSG00000119943.13	-3.81853	5.34659	16.5036	4.85584e-05	0.000621627	ENSG00000119943	PYROXD2	pyridine nucleotide-disulphide oxidoreductase domain 2	down	down (4565 genes)
ENSG00000092841.19	-4.54976	6.32261	16.5031	4.85704e-05	0.000621627	ENSG00000092841	MYL6	myosin light chain 6	down	down (4565 genes)
ENSG00000182158.16	-5.15425	6.08507	16.4913	4.88726e-05	0.00062517	ENSG00000182158	CREB3L2	cAMP responsive element binding protein 3 like 2	down	down (4565 genes)
ENSG00000123106.11	-4.50304	6.32957	16.4904	4.8897e-05	0.00062517	ENSG00000123106	CCDC91	coiled-coil domain containing 91	down	down (4565 genes)
ENSG00000178226.11	-4.17248	5.62553	16.4819	4.91172e-05	0.000627666	ENSG00000178226	PRSS36	serine protease 36	down	down (4565 genes)
ENSG00000285360.2	2.38206	5.02068	16.477	4.92435e-05	0.000628961	ENSG00000285360	LONRF1	LON peptidase N-terminal domain and ring finger 1	up	up (2721 genes)
ENSG00000232962.11	-3.05433	4.92161	16.4759	4.92728e-05	0.000629016	ENSG00000232962	HLA-DOA	major histocompatibility complex, class II, DO alpha	down	down (4565 genes)
ENSG00000123124.14	3.86524	5.67599	16.474	4.93228e-05	0.000629335	ENSG00000123124	WWP1	WW domain containing E3 ubiquitin protein ligase 1	up	up (2721 genes)
ENSG00000120937.9	0.731081	4.5824	16.4707	4.94067e-05	0.000630086	ENSG00000120937	NPPB	natriuretic peptide B	up	up (2721 genes)
ENSG00000224537.1	0.876452	4.59391	16.4669	4.95078e-05	0.00063077	ENSG00000224537			up	up (2721 genes)
ENSG00000103274.11	1.0798	4.75059	16.4668	4.95105e-05	0.00063077	ENSG00000103274	NUBP1	NUBP iron-sulfur cluster assembly factor 1, cytosolic	up	up (2721 genes)
ENSG00000152061.24	-5.77435	7.84264	16.4601	4.96854e-05	0.000632678	ENSG00000152061	RABGAP1L	RAB GTPase activating protein 1 like	down	down (4565 genes)
ENSG00000173626.10	-3.10309	5.07822	16.4515	4.99102e-05	0.000635219	ENSG00000173626	TRAPPC3L	trafficking protein particle complex subunit 3L	down	down (4565 genes)
ENSG00000144791.10	-4.6566	6.76979	16.4506	4.99356e-05	0.00063522	ENSG00000144791	LIMD1	LIM domain containing 1	down	down (4565 genes)
ENSG00000161509.14	3.75114	5.62351	16.4344	5.03642e-05	0.000640144	ENSG00000161509	GRIN2C	glutamate ionotropic receptor NMDA type subunit 2C	up	up (2721 genes)
ENSG00000110435.13	-4.13472	5.84371	16.4338	5.038e-05	0.000640144	ENSG00000110435	PDHX	pyruvate dehydrogenase complex component X	down	down (4565 genes)
ENSG00000214078.13	2.22225	5.04392	16.433	5.0399e-05	0.000640144	ENSG00000214078	CPNE1	copine 1	up	up (2721 genes)
ENSG00000174695.10	1.19544	5.40489	16.4302	5.04747e-05	0.000640781	ENSG00000174695	TMEM167A	transmembrane protein 167A	up	up (2721 genes)
ENSG00000100941.9	-5.62571	6.36114	16.4258	5.05914e-05	0.000641938	ENSG00000100941	PNN	pinin, desmosome associated protein	down	down (4565 genes)
ENSG00000101188.5	-4.30996	6.2311	16.4241	5.0636e-05	0.000642182	ENSG00000101188	NTSR1	neurotensin receptor 1	down	down (4565 genes)
ENSG00000236428.10	-3.28961	5.04059	16.4232	5.06623e-05	0.000642191	ENSG00000236428	PPP1R18	protein phosphatase 1 regulatory subunit 18	down	down (4565 genes)
ENSG00000184185.10	3.06163	5.58912	16.4183	5.07926e-05	0.000643518	ENSG00000184185	KCNJ12	potassium inwardly rectifying channel subfamily J member 12	up	up (2721 genes)
ENSG00000198929.13	-4.2158	5.77671	16.4161	5.08518e-05	0.000643943	ENSG00000198929	NOS1AP	nitric oxide synthase 1 adaptor protein	down	down (4565 genes)
ENSG00000138347.17	-4.31627	6.06908	16.4106	5.09996e-05	0.00064549	ENSG00000138347	MYPN	myopalladin	down	down (4565 genes)
ENSG00000137842.7	-3.70634	5.4115	16.4079	5.10723e-05	0.000646085	ENSG00000137842	TMEM62	transmembrane protein 62	down	down (4565 genes)
ENSG00000122733.12	-4.31148	5.72379	16.4015	5.12447e-05	0.000647941	ENSG00000122733	PHF24	PHD finger protein 24	down	down (4565 genes)
ENSG00000026025.16	-4.18591	7.0144	16.3968	5.13717e-05	0.000649219	ENSG00000026025	VIM	vimentin	down	down (4565 genes)
ENSG00000167491.18	-5.01403	6.12124	16.3954	5.14096e-05	0.000649372	ENSG00000167491	GATAD2A	GATA zinc finger domain containing 2A	down	down (4565 genes)
ENSG00000132434.10	1.13763	5.06317	16.3904	5.15447e-05	0.000650752	ENSG00000132434	LANCL2	LanC like glutathione S-transferase 2	up	up (2721 genes)
ENSG00000122515.16	-4.06133	5.68115	16.3872	5.16331e-05	0.00065154	ENSG00000122515	ZMIZ2	zinc finger MIZ-type containing 2	down	down (4565 genes)
ENSG00000143575.16	-4.24176	6.26571	16.3861	5.16622e-05	0.000651581	ENSG00000143575	HAX1	HCLS1 associated protein X-1	down	down (4565 genes)
ENSG00000145246.14	-4.82779	5.7519	16.3818	5.17809e-05	0.000652751	ENSG00000145246	ATP10D	ATPase phospholipid transporting 10D (putative)	down	down (4565 genes)
ENSG00000154118.13	-3.99236	5.58922	16.3806	5.1812e-05	0.000652815	ENSG00000154118	JPH3	junctophilin 3	down	down (4565 genes)
ENSG00000100647.8	-4.44953	5.78788	16.3711	5.20718e-05	0.000655761	ENSG00000100647	SUSD6	sushi domain containing 6	down	down (4565 genes)
ENSG00000170632.14	3.75958	7.33506	16.3687	5.21397e-05	0.000656043	ENSG00000170632	ARMC10	armadillo repeat containing 10	up	up (2721 genes)
ENSG00000257281.1	0.804297	4.68523	16.3684	5.21464e-05	0.000656043	ENSG00000257281	LOC196469	DNA dC->dU-editing enzyme APOBEC-3G-like	up	up (2721 genes)
[truncated: 23,150 more rows]

## Sheet: Cell enrichment 
ID	setSize	enrichmentScore	NES	pvalue	p.adjust	qvalue	rank	leading_edge	core_enrichment	statusv2	-log10 p-value	label
NK.bright	163	-0.307825	-1.77619	0.000253729	0.0071044	0.00534165	1890	tags=44%, list=28%, signal=32%	SPN/TRIM41/PSMD10/ANP32A/NMNAT1/BRD3/ARFGAP3/C17orf49/CIRBP/GAS7/NMD3/KCTD5/ACAA2/AGK/FECH/CLCN6/H2AC20/WRAP53/EFTUD2/GFOD1/PURB/ZFP62/ZNF407/JAK1/ELMO2/GRAMD4/ARID4A/SHFL/ACAD8/RIN3/POLB/NCAM1/CTSD/ARFIP1/NCAPH2/HEATR6/ZNF451/RTF1/CD44/PDHX/IPO13/SMARCA2/MEF2A/SFMBT2/ACSL6/RO60/PSTPIP1/RAPH1/SV2A/FRY/ITGAX/SDE2/ZDHHC21/IFITM2/ITGA1/DNM2/TPT1/NCOA7/NCALD/RBM39/PPP1R9A/TFDP2/MBD3/RCOR3/C18orf32/ZN…	enriched in controls	-3.8161	***
B.plasma	370	-0.238247	-1.50475	0.00145624	0.0203873	0.0153288	2173	tags=42%, list=33%, signal=30%	B4GAT1/GOLGA1/CBX4/RPLP2/IGF1/CD40/GRB10/COL6A3/PRMT1/GFPT1/DYM/HYOU1/DNAJC7/MYO1D/NFATC3/CEP164/TACC1/CSF1/SYTL1/SRP19/RPS4X/HAUS2/SND1/RPL18A/PKNOX1/GATM/RPL23A/INTS3/HNRNPM/REPS1/ATN1/UPF3A/RPS5/ARFGAP3/ERICH1/MFAP5/POLR3E/TRPC6/ORC2/ASS1/KPNA1/CENPF/RBM17/NCOA6/SSR1/CNTNAP1/AMT/MYO5C/H2AC20/PPP5C/FAM3A/FH/CD38/MMGT1/SMG7/DUSP10/CNOT2/LYST/BAG1/OSBPL5/SARS1/CS/TCF4/SRPRB/CCNDBP1/C1QTNF3/EEF2/S…	enriched in controls	-2.54399	*
pDC	303	-0.231296	-1.4341	0.00920303	0.0644212	0.048437	1532	tags=32%, list=23%, signal=26%	FECH/ACLY/KLF13/ZNF516/TMEM258/PCMTD1/CLN8/TOPORS/BCL11A/PTPN2/SET/GPX1/TBC1D31/BAG1/HRG/MRM2/TCF4/C1S/DOCK2/ZHX2/OAS2/STAT2/STARD7/NCLN/ZFYVE26/ARF5/TRPM7/AP5B1/MYO1E/MRPL19/MYD88/POLB/GALNT2/SMARCC1/UBE2F/PTPRS/SEC23A/NCKAP1L/PLEKHO1/ALG5/IFT25/SPATS2/ZFP36L1/PKM/NOMO1/HEATR6/PASK/USP32/MRPL30/SEC61A1/ERP29/CD44/ZMIZ2/SEH1L/MX2/MPEG1/CREBBP/RSAD2/CHL1/TOX4/PTRH2/RABGAP1L/XAF1/CSRP2/TNKS1BP1/RAL…	enriched in controls	-1.70797	*
B.naive	340	-0.228936	-1.4327	0.00784975	0.0644212	0.048437	1449	tags=30%, list=22%, signal=25%	PDCD6IP/KHSRP/CDK2/NCOA5/ARHGEF10/SET/MED15/CCAR1/PURB/BAG5/HNRNPH1/SMNDC1/FOXJ2/DUS1L/RAE1/ZW10/UBAP2L/FOXP4/MED14/ZHX2/ADARB1/HLA-DOA/LRRC41/SLC38A1/EIF3M/SF3B4/ACAD8/YWHAZ/CTBP1/USP7/MEF2C/TRAPPC13/RB1/MYO1E/RCC2/PUM2/YTHDF3/SNX3/SRSF4/TARS2/NFX1/SMARCC1/PLEKHM1/NCAPH2/PLEKHO1/CASP9/VPS45/SF3B3/PLCZ1/ARFGAP2/MCM3AP/DTWD2/FIS1/CD44/BPHL/SEH1L/APOBEC3C/PPIA/MEF2A/INIP/CDK9/CSNK2B/TBL1XR1/DSE/SNX…	enriched in controls	-1.7063	*
B.memory	265	-0.234707	-1.44069	0.0117571	0.06584	0.0495037	2083	tags=42%, list=31%, signal=30%	TMED8/ATXN7L3B/TFEB/BUB3/SIAH2/CEP170/CCT5/CLASRP/TKFC/TUBGCP4/GATM/RANGAP1/R3HDM1/NMNAT1/KHDC4/LARS1/ACP1/OGA/GPHN/MAP2K6/ACTR3/CASP2/PHLDB2/RER1/CD209/PIAS4/ELP2/ENSA/RUVBL1/PDHA1/PPP5C/FH/PDCD6IP/KHSRP/CYB5R2/SET/MED15/CCAR1/MED27/HNRNPH1/SMNDC1/TBC1D31/RASGRF2/TERF2/RAE1/UBAP2L/MED14/ZHX2/ZBTB20/CTBP1/USP7/ARF5/TRAPPC13/CCL3L1/RCC2/SNX3/TARS2/NFX1/SMARCC1/PLEKHM1/ABHD15/PLEKHO1/CASP9/ANXA4/SL…	enriched in controls	-1.70219	*
mDC	215	-0.237327	-1.41908	0.0156584	0.0730727	0.0549419	2074	tags=42%, list=31%, signal=30%	USP4/HDAC6/RUFY3/DNAJC7/ACOT8/CEP170/ZBTB24/LGALS9/TKFC/TACC1/INTS3/HERC1/PAK1/LARS1/CTNND1/AP1S2/SPTLC2/CD101/VPS54/CASP1/ANXA2/MPZL1/ARHGEF6/IRF9/ZNF516/FH/RABGGTB/STARD4/PTPN2/CIAO2A/MED27/PSEN1/TRIM2/ZW10/ATP6V1E1/GRAMD4/LY75/UBE2K/EIF3M/GXYLT1/UBE3A/SHFL/ACAA1/TRIO/ILVBL/KLF4/PHYHD1/MYO1E/RCC2/HLA-DPA1/RIN3/OS9/SMARCC1/PLEKHM1/VPS51/PICALM/VPS45/STMN1/ERP29/YWHAE/NAGK/INIP/SFMBT2/PPFIA1/TMPP…	enriched in controls	-1.61242
MO.nonclassical	282	-0.226841	-1.3998	0.0189895	0.0759582	0.0571114	2417	tags=47%, list=36%, signal=31%	VDAC1/PRKAR1A/DMXL2/CASP7/BTBD9/CERS5/CSNK1G2/SLC7A7/NOMO2/THEMIS2/DHDDS/ZBTB7A/IMPDH1/BAZ2A/SNX18/AGPAT3/COMMD9/SFXN5/NUS1/SIGLEC10/C6orf89/RIN1/YIPF4/ACP2/ACTC1/WDR11/DTX2/PTK7/LGALS9/NAAA/RAB5A/TMEM33/MTSS1/CCNY/TBC1D8/HTATIP2/UBE2G2/NMNAT1/ERLIN2/MOSPD2/HACD4/NDOR1/DSC2/ARHGEF10L/UBE4A/RENBP/CASP1/ANXA2/TCIRG1/GPR141/CTSL/TMEM134/CLCN6/SNRNP35/FBH1/AP2A1/TLR2/NBEAL2/VAMP3/MMGT1/FKBP1A/MLYCD/B…	enriched in controls	-1.56697
MO.classical	377	-0.205668	-1.30254	0.0350515	0.12268	0.0922409	2093	tags=40%, list=31%, signal=29%	PTGR1/NSRP1/SLC2A9/USP4/DTX2/RBP7/ANPEP/HGSNAT/ZNF703/CMTR2/BCL2L13/RAB5A/TMEM33/POT1/EEPD1/FPR2/CCNY/MED22/WNK1/NCOA4/HTATIP2/ERLIN2/MOSPD2/ECI1/DSC2/ARHGEF10L/ZNF687/MTRR/ZNF397/SPTLC2/UBE4A/RENBP/CASP1/AKAP13/PSMA3/GAS7/CENPF/MPZL1/TPCN1/TCIRG1/RER1/CTSL/NUMB/AP5S1/FBXW11/TMEM258/CCR2/APOBR/STARD4/CD55/PDCD6IP/ADA2/AP2A1/PEDS1/TLR2/NBEAL2/VAMP3/FKBP1A/AP2B1/GPX1/APOL3/CHD6/FHIP1B/RAB2A/PSEN1/G…	enriched in controls	-1.18691
T8.EMRA	115	-0.256766	-1.40283	0.0529412	0.164706	0.123839	2415	tags=53%, list=36%, signal=34%	PRKAR1A/RASAL3/SSH1/CASP7/FBXW4/ETNK1/ARF6/TNFSF14/AMBRA1/CBLB/BIN1/TUBB4A/NDST1/EXT2/SUN2/SPN/LRRC20/OSBPL7/KHDC4/MFSD12/ZNF831/ACTR3/TRAPPC8/LRCH3/ACAA2/ZNF516/LPIN1/RASSF1/PPP5C/WRAP53/FBH1/GFUS/PURB/FBXW2/TERF2/PLEKHA1/ELMO2/PHF20/PPP1R18/NSUN6/VPS51/ADGRG5/SLC38A7/APOBEC3F/KCNAB2/PTRH1/STK10/APOBEC3C/PXN/SMARCA2/SLC25A42/RO60/MAPKAP1/RNF213/RABGAP1L/CLK3/RAB11FIP5/EIF2B2/ARPC1B/UBL5/SMG9	enriched in controls	-1.09882
MO.intermediate	206	-0.221706	-1.31281	0.0625	0.175	0.131579	2394	tags=45%, list=36%, signal=30%	DMXL2/CASP7/BTBD9/DDX19B/CBX6/THEMIS2/IMPDH1/COMMD9/SFXN5/YIPF4/CASC3/AHNAK/IL32/ACTC1/WDR11/USP4/RBP7/FAM114A1/LGALS9/CCNY/NPTX1/TBC1D8/HTATIP2/UBE2G2/ERLIN2/ARHGEF10L/CTNND1/MTRR/UBE4A/CASP1/ANXA2/AKAP13/TCIRG1/NUMB/NLRC4/PDCD6IP/ADA2/TLR2/NBEAL2/VAMP3/GPX1/CHD6/CCDC18/FHIP1B/DENND10/ELMO2/ATP6V1E1/ATG3/STAT2/GXYLT1/C5/PPM1L/KLF4/RIN3/MSANTD2/VSIR/ARFIP1/PNPLA6/SARM1/PICALM/HNMT/MNDA/PLXND1/ZC3…	enriched in controls	-0.99375
Basophil	232	-0.21338	-1.29503	0.0779915	0.18198	0.136827	2332	tags=47%, list=35%, signal=32%	CSF2RB/DHX36/ABHD17B/NEU1/MAPKAPK5/CENPC/LIMD2/GBE1/ACP2/IMPACT/WDR11/PTCD2/ENPP3/PEX13/TMED8/DTX2/DUSP22/ANPEP/ATP8B4/NFATC3/PAFAH2/HYI/ERO1A/DCTN2/HTATIP2/ERLIN2/ATN1/CD82/TANC2/STAT5A/BRD3/OGA/SLC25A25/ZC3HAV1L/ARHGEF6/TPCN1/FOXO3/RFLNB/METTL25/ACLY/LPIN1/GATA2/APOBR/SGPP1/RAB37/CD55/ADA2/AKAP12/SKIC2/NBEAL2/UBR4/AP2B1/GPX1/ARHGEF5/FBXO45/DENND10/INPP5F/ELMO2/DOCK2/MED14/ADARB1/STAT5B/ARID4A/G…	enriched in controls	-0.958295
Thrombocyte	287	-0.205939	-1.27042	0.0774869	0.18198	0.136827	1761	tags=34%, list=26%, signal=27%	TAGLN2/ZC3HAV1L/SPTLC2/F11R/CYFIP1/PLXNA4/SERPINE2/TRPC6/PDIA5/RENBP/CRKL/FOCAD/STOM/CAVIN2/VPS26B/GUCY1B1/ACSBG1/EGF/RAB37/ROCK1/NBEAL2/TUBA8/CTTN/FKBP1A/GPX1/MFSD1/FAM234A/MGLL/MAN2A2/UBE2K/CAPN1/PSTPIP2/TBC1D20/YWHAZ/NLRX1/RDH11/ROCK2/TOM1L2/ECE1/P2RY12/COL4A2/PLCB4/NFX1/CALD1/ASAP1/UBE2F/CYB5R1/CLIP1/CLINT1/RIMOC1/NSMF/MAPRE1/PDLIM1/GAS2L1/DAB2/KIF2A/ZNF644/ESAM/ITGAV/PTPRJ/SLC2A3/YWHAE/GTPBP…	enriched in controls	-0.94008
mTregs	143	-0.231305	-1.3144	0.0865604	0.186438	0.140179	1824	tags=36%, list=27%, signal=27%	KHDC4/SCRIB/MAML1/GPHN/MARF1/GCC2/GLCE/SAMD9/EEF1A2/TRMT61B/FAM3A/WRAP53/SLC35E2B/RHBDD1/HERC6/FDXR/PIK3AP1/TERF2/STAT5B/HECTD1/RSAD1/PPP1R18/MLLT3/MYO1E/AP4E1/JAGN1/TIAL1/SUPT20H/CCR6/ZC3H4/KDM3B/PYROXD2/C1orf50/TMEM59/ANTXR2/SMARCA2/BRD2/GALK2/TRIM14/RAPH1/LEMD2/HNRNPH3/PNN/RNF130/RAB11FIP5/KDM2A/SLC41A3/PDP2/IKBKB/ABAT/PRKX/WRN	enriched in controls	-0.958808
NK.dim	196	-0.210288	-1.24148	0.138614	0.277228	0.208442	1945	tags=36%, list=29%, signal=26%	PAFAH2/SUN2/ENDOV/SYTL1/SGSH/SPN/PSMD10/DENND2D/AGO1/HOPX/ACP1/RHOF/ACTR3/CDC42/MKRN2/PHLDB2/LRCH3/ACAA2/AGK/FECH/KLF13/VPS26B/RASSF1/PPP5C/MBD2/SNX14/PAIP2B/APOL3/TRIM2/PLEKHA1/PPP1R18/RASSF4/RIN3/SLC25A16/CTSD/UBE2F/AP2M1/RNPEPL1/VPS39/KCNAB2/SNRPD3/STK10/APOBEC3C/PXN/LLGL2/SLC25A42/RO60/HERC4/PSTPIP1/PSD3/NAB1/MED21/RNF213/ARPC3/IFITM2/KBTBD8/DNM2/DCAF7/PTCD3/ELL2/HLCS/NCOA7/ARPC1B/NCALD/GNPTA…	enriched in controls	-0.691709
T4.EM	65	-0.244628	-1.19611	0.21871	0.40826	0.306962	1372	tags=29%, list=21%, signal=23%	UBR4/GFUS/CCNDBP1/CD6/STK16/PUM2/PRKCZ/UBE2D3/HACD2/ZC3H13/FNTA/PLCD1/MAP3K3/CENPT/PAK4/RYBP/AATK/RBPJ/ARIH1	enriched in controls	-0.465363
Th17	50	-0.245492	-1.13997	0.290743	0.508801	0.382557	1454	tags=30%, list=22%, signal=24%	STARD3/CLYBL/WDHD1/RSAD1/CD6/FAM241B/ZNF638/NUP93/KPNA4/CLNS1A/PLCD1/RNMT/MAP3K4/ESYT1/ACP6	enriched in controls	-0.334526
Neutrophil	417	-0.167703	-1.0745	0.315844	0.520213	0.391138	2063	tags=36%, list=31%, signal=26%	BAHD1/TRNAU1AP/RBP7/ABCF3/EPPK1/ARL8A/ANPEP/ALMS1/HGSNAT/ATP8B4/BCL2L13/MTSS1/FPR2/CDC16/POLD1/PLAU/ERO1A/DIS3L2/MOSPD2/RALBP1/DSC2/SBNO2/FAR2/ERICH1/EEA1/SH3TC1/CD101/TLR4/GLCE/AGT/ZBTB25/MON2/GAS7/CRKL/STOM/TCIRG1/RER1/CLEC4D/NUMB/AP5S1/FLOT2/NLRC4/KIDINS220/APOBR/LUC7L3/ROCK1/SKIC2/PLAUR/EFTUD2/NBEAL2/YTHDC2/FBXO9/CIAO2A/SNX14/USP38/SLC22A18/MFSD1/ARHGEF5/CDC20/RAB2A/TSC22D4/TXNRD2/TUBGCP3/RFX…	enriched in controls	-0.304963
Erythrocyte	29	-0.269471	-1.09098	0.364138	0.552411	0.415347	372	tags=34%, list=6%, signal=33%	UBN2/AHSP/CNPY3/TRIO/AQP1/RAB11A/BPGM/SLC2A1/FBXO7/SNCA	enriched in controls	-0.281187
T8.CM	101	-0.199493	-1.06224	0.37485	0.552411	0.415347	1372	tags=27%, list=21%, signal=22%	UBR4/NDUFS7/SARS1/MAN2A2/PTGES2/STK16/PCGF5/PDCD2/RPS24/CDC42SE2/TMEM59/GID4/CD8B/TFB1M/PLCD1/RNF213/LY9/RECQL/ARHGAP35/WIZ/ASXL2/BTN3A3/ITGB1BP1/EIF3D/AREL1/SRP9/ATP6V1C1	enriched in controls	-0.27378
nTregs	101	-0.19441	-1.03518	0.417964	0.58515	0.439962	1350	tags=27%, list=20%, signal=22%	HERC6/BAG5/ARMCX2/URI1/SKIL/PHF20/SH3KBP1/STAT5B/TSR2/BRD4/MLLT3/DNAJC9/GALNT2/SUPT20H/IFT25/SGMS1/HLA-B/MAFK/GNA11/SYMPK/PNN/TIMM10B/IPCEF1/AHCYL1/NRCAM/EGLN1/QRICH1	enriched in controls	-0.24092
T8.EM	95	-0.190538	-1.00322	0.471856	0.629142	0.473039	2516	tags=47%, list=38%, signal=30%	SP4/NDUFA8/PLD6/RASAL3/FBXW4/CERS5/DHDDS/TRANK1/TNFSF14/CBLB/BBLN/FAM114A1/EPS8L2/SGSH/ACTA2/OSBPL7/MAML1/SH3TC1/MGRN1/KCTD5/ACAA2/ATF7IP/MBD2/FOXJ2/PHF14/MTERF4/ZBTB20/SDHAF2/SURF6/SENP6/ADGRG5/CDC42SE2/KCNA2/PTRH1/CD8B/RNF213/LY9/BTN3A1/WIZ/SLC41A3/EIF3D/RYBP/MBTD1/SNTB2/HEG1	enriched in controls	-0.2019
T4.EMRA	71	-0.192707	-0.960249	0.53375	0.679318	0.510766	1574	tags=31%, list=24%, signal=24%	CNTNAP1/FECH/RECQL5/ZFP90/GBP1/SKIL/ATXN1L/C1S/KNOP1/H2BC12/TNRC6B/SLC25A13/ZNF644/C9orf78/RPL35A/CRIP1/ATP10D/C7/TAF7/APOL1/F11/CA12	enriched in controls	-0.161252
T4.naive	180	-0.161548	-0.943593	0.58324	0.6939	0.521729	1086	tags=21%, list=16%, signal=18%	CD6/SDHAF2/PUM2/SRSF4/THOC5/U2AF1/BCL11B/PCGF5/CAMK4/PLCZ1/CSF1R/AK5/POLR1C/MAX/DHX34/H1-3/KMT2D/MED21/APBA2/HGS/MAFK/GNA11/SYMPK/HNRNPH3/RBMX/IPCEF1/PLEKHA4/OPA3/BTN3A3/CREB1/DDX39B/ACP6/MBD3/DDX23/SRSF3/RPTOR/U2SURP	enriched in controls	-0.149751
Eosinophil	216	-0.157335	-0.940109	0.594771	0.6939	0.521729	953	tags=18%, list=14%, signal=16%	ASAP1/CHMP3/FAHD1/MTR/RIMOC1/TNRC6B/MNDA/ASRGL1/ERP29/TTC7B/ARSB/PSTPIP1/SLC2A13/CCDC22/TCF20/MANBA/FRY/MAP3K3/EHBP1/WWOX/KCTD15/ESYT1/DHX57/RALGPS2/ARPC1B/WDR7/SMPD3/KCTD9/FUNDC2/ULK1/STX3/NUP155/AKR1C1/LSS/A2ML1/SCIN/VTI1B/CTSA	enriched in controls	-0.149198
T8.naive	178	-0.153218	-0.894366	0.672991	0.72476	0.544932	960	tags=18%, list=14%, signal=16%	DNAJA3/UBE2D3/BCL11B/RBM5/AK5/NTPCR/CDC42SE2/FAM241B/HADH/SPRYD3/MOV10/CD8B/H1-3/TGFBR3/APBA2/LY9/TAF7/MAFK/IPCEF1/NDUFS2/OPA3/BTN3A3/CREB1/DDX39B/RPL5/SLC25A53/ACP6/MBD3/AATK/RCOR3/AREL1/SRP9	enriched in controls	-0.125038
Th2	122	-0.162006	-0.890189	0.663133	0.72476	0.544932	1350	tags=23%, list=20%, signal=19%	HERC6/ARHGEF5/URI1/PLCL1/TPI1/TSR2/ATP5MC2/STK4/DCAF12/RBX1/SRSF7/MAX/ZNF638/KPNA4/GLE1/CARD8/CRIP1/KBTBD8/HNRNPH3/DIABLO/NDUFS2/ITGB1BP1/HNRNPUL2/SRSF3/NUTF2/OPTN/ARIH1/C1orf109	enriched in controls	-0.124454
Th1	142	-0.138954	-0.788794	0.816837	0.847091	0.63691	2203	tags=36%, list=33%, signal=25%	COG1/SLC6A12/MLXIP/FYB1/IRF2/AMBRA1/LAT/PCID2/HNRNPD/RPL18A/ME3/DENND2D/BRPF1/SLC25A25/YEATS2/GAR1/MKRN2/AHCYL2/CLYBL/GFOD1/CCAR1/RAE1/PHF20/ATPAF1/SH3KBP1/DGKB/NUP98/BRD4/TMEM268/CD6/ATP5MC2/U2AF1/RPL28/JAGN1/SNRPD3/H1-3/MGAT5/RPL35A/FMNL2/RPS18/KANSL1/BTN3A1/TTYH2/LEMD2/RNMT/KDM2A/BTN3A3/HDAC5/ZNF48/CCAR2/OPTN	enriched in controls	-0.0568485
T4.CM	82	-0.142762	-0.735902	0.855037	0.855037	0.642885	1353	tags=34%, list=20%, signal=28%	LAT/BIN1/NDST1/EPS8L2/BOD1L1/OXLD1/NRDE2/ZC3H3/PCBP2/NDUFS7/LLPH/DPY19L3/PITRM1/MRM2/UBE2D1/SH3KBP1/DGKB/MON1A/CAMK4/PAAF1/FNTA/FAM241B/PLCD1/SH3BP4/ITGA1/VWA8/MZT2A/ARIH1	enriched in controls	-0.0500525
