# Supplementary material for: Variation in antiviral immunity and inflammation pathways precedes HIV-1 infection in a high-risk African cohort
Source: J Clin Invest. 2026 Feb 12;136(7):e195172. doi: 10.1172/JCI195172 (PMC13038197; doi:10.1172/JCI195172)
Supplement: Supplemental table 5 [file jci-136-195172-s143.xlsx]

## Sheet: Cases (HPgV1 positive vs negati
ensembleID	logFC	logCPM	LR	PValue	FDR	geneID	symbol	geneName
ENSG00000175183.10	11.5944	7.86926	158.71	2.16477e-36	3.98404e-32	ENSG00000175183	CSRP2	cysteine and glycine rich protein 2
ENSG00000122861.16	11.4745	6.26484	117.611	2.10957e-27	1.94122e-23	ENSG00000122861	PLAU	plasminogen activator, urokinase
ENSG00000137812.21	7.83387	8.86001	103.647	2.41755e-24	1.48309e-20	ENSG00000137812	KNL1	kinetochore scaffold 1
ENSG00000154222.15	9.44918	6.36217	94.3833	2.59974e-22	1.19614e-18	ENSG00000154222	CC2D1B	coiled-coil and C2 domain containing 1B
ENSG00000121068.14	9.55734	6.20584	90.0504	2.32165e-21	8.54552e-18	ENSG00000121068	TBX2	T-box transcription factor 2
ENSG00000163412.13	8.14451	7.13649	85.3305	2.52434e-20	7.74298e-17	ENSG00000163412	EIF4E3	eukaryotic translation initiation factor 4E family member 3
ENSG00000273079.7	7.52777	7.29071	79.6974	4.36366e-19	1.14727e-15	ENSG00000273079	GRIN2B	glutamate ionotropic receptor NMDA type subunit 2B
ENSG00000141429.14	8.28514	5.43333	78.1898	9.36016e-19	2.15331e-15	ENSG00000141429	GALNT1	polypeptide N-acetylgalactosaminyltransferase 1
ENSG00000078018.22	8.6295	6.43788	75.6327	3.4166e-18	6.98658e-15	ENSG00000078018	MAP2	microtubule associated protein 2
ENSG00000160007.20	7.40033	7.32788	73.4585	1.02776e-17	1.89148e-14	ENSG00000160007	ARHGAP35	Rho GTPase activating protein 35
ENSG00000107742.14	8.51871	6.53934	72.0623	2.08508e-17	3.48853e-14	ENSG00000107742	SPOCK2	SPARC (osteonectin), cwcv and kazal like domains proteoglycan 2
ENSG00000088387.22	7.40101	6.54447	67.0348	2.6676e-16	4.09121e-13	ENSG00000088387	DOCK9	dedicator of cytokinesis 9
ENSG00000132953.18	7.30455	5.74419	66.6294	3.27666e-16	4.63874e-13	ENSG00000132953	XPO4	exportin 4
ENSG00000145216.17	7.0115	6.91285	58.8083	1.73809e-14	2.28484e-11	ENSG00000145216	FIP1L1	factor interacting with PAPOLA and CPSF1
ENSG00000065243.20	7.28385	6.15212	58.3621	2.18056e-14	2.67541e-11	ENSG00000065243	PKN2	protein kinase N2
ENSG00000280962.3	6.84785	6.10489	56.9341	4.50665e-14	5.18377e-11	ENSG00000280962	DUSP16	dual specificity phosphatase 16
ENSG00000165914.15	5.51658	8.48037	55.6777	8.53826e-14	9.24342e-11	ENSG00000165914	TTC7B	tetratricopeptide repeat domain 7B
ENSG00000135870.12	6.28907	7.23816	52.6767	3.93227e-13	3.95259e-10	ENSG00000135870	RC3H1	ring finger and CCCH-type domains 1
ENSG00000152932.8	6.17244	6.97807	52.604	4.08059e-13	3.95259e-10	ENSG00000152932	RAB3C	RAB3C, member RAS oncogene family
ENSG00000104219.13	6.29401	6.02837	51.2077	8.3091e-13	7.64603e-10	ENSG00000104219	ZDHHC2	zinc finger DHHC-type palmitoyltransferase 2
ENSG00000203965.13	6.5356	5.216	50.7369	1.05616e-12	9.25601e-10	ENSG00000203965	EFCAB7	EF-hand calcium binding domain 7
ENSG00000113161.17	7.58259	6.29968	50.4733	1.20796e-12	1.01052e-09	ENSG00000113161	HMGCR	3-hydroxy-3-methylglutaryl-CoA reductase
ENSG00000143443.10	8.47533	5.44569	49.8602	1.65096e-12	1.32105e-09	ENSG00000143443	C1orf56	chromosome 1 open reading frame 56
ENSG00000167842.16	6.38295	5.03556	48.007	4.24702e-12	3.25676e-09	ENSG00000167842	MIS12	MIS12 kinetochore complex component
ENSG00000139946.11	6.74555	6.19015	47.5976	5.23315e-12	3.85244e-09	ENSG00000139946	PELI2	pellino E3 ubiquitin protein ligase family member 2
ENSG00000223572.10	6.24112	5.01323	45.6253	1.43182e-11	1.01351e-08	ENSG00000223572	CKMT1B	creatine kinase, mitochondrial 1B
ENSG00000168175.15	6.16462	6.65061	45.4345	1.57831e-11	1.07582e-08	ENSG00000168175	MAPK1IP1L	mitogen-activated protein kinase 1 interacting protein 1 like
ENSG00000114841.18	-9.63206	6.71202	45.0069	1.96346e-11	1.28741e-08	ENSG00000114841	DNAH1	dynein axonemal heavy chain 1
ENSG00000180233.11	8.12445	5.54123	44.9429	2.02862e-11	1.28741e-08	ENSG00000180233	ZNRF2	zinc and ring finger 2
ENSG00000070018.9	5.67578	6.21213	43.6989	3.82983e-11	2.34947e-08	ENSG00000070018	LRP6	LDL receptor related protein 6
ENSG00000072422.17	6.0199	5.73887	43.4621	4.32243e-11	2.56613e-08	ENSG00000072422	RHOBTB1	Rho related BTB domain containing 1
ENSG00000156052.11	6.33405	6.36968	43.0437	5.35299e-11	3.07864e-08	ENSG00000156052	GNAQ	G protein subunit alpha q
ENSG00000164929.17	6.22538	5.3447	42.4975	7.07742e-11	3.94705e-08	ENSG00000164929	BAALC	BAALC binder of MAP3K1 and KLF4
ENSG00000168172.9	5.36144	7.54478	41.9012	9.60059e-11	5.19674e-08	ENSG00000168172	HOOK3	hook microtubule tethering protein 3
ENSG00000140443.15	-8.28762	7.88137	41.8329	9.94148e-11	5.20825e-08	ENSG00000140443	IGF1R	insulin like growth factor 1 receptor
ENSG00000100084.14	7.16174	5.2738	41.7851	1.01878e-10	5.20825e-08	ENSG00000100084	HIRA	histone cell cycle regulator
ENSG00000106460.20	5.18868	8.03724	41.5545	1.1463e-10	5.70174e-08	ENSG00000106460	TMEM106B	transmembrane protein 106B
ENSG00000158006.14	5.90715	5.21084	41.4663	1.19921e-10	5.80796e-08	ENSG00000158006	PAFAH2	platelet activating factor acetylhydrolase 2
ENSG00000165355.8	7.59876	5.6663	41.4129	1.23242e-10	5.81574e-08	ENSG00000165355	FBXO33	F-box protein 33
ENSG00000152078.10	5.43427	6.66891	41.0744	1.46543e-10	6.74245e-08	ENSG00000152078	TLCD4	TLC domain containing 4
ENSG00000079385.23	-9.75749	6.46048	40.4872	1.97906e-10	8.88359e-08	ENSG00000079385	CEACAM1	CEA cell adhesion molecule 1
ENSG00000164219.10	6.51207	6.41182	40.3841	2.08627e-10	9.12769e-08	ENSG00000164219	PGGT1B	protein geranylgeranyltransferase type I subunit beta
ENSG00000184330.12	6.42153	5.62109	40.3412	2.13264e-10	9.12769e-08	ENSG00000184330	S100A7A	S100 calcium binding protein A7A
ENSG00000181163.14	6.15483	6.94086	39.0366	4.15927e-10	1.73971e-07	ENSG00000181163	NPM1	nucleophosmin 1
ENSG00000119616.11	5.65618	6.02559	38.5828	5.24782e-10	2.14624e-07	ENSG00000119616	FCF1	FCF1 rRNA-processing protein
ENSG00000165359.16	7.23894	5.26373	37.8299	7.719e-10	3.08827e-07	ENSG00000165359	INTS6L	integrator complex subunit 6 like
ENSG00000074803.21	5.23138	6.00181	37.2781	1.02426e-09	4.01076e-07	ENSG00000074803	SLC12A1	solute carrier family 12 member 1
ENSG00000071282.12	5.31189	7.03015	36.4082	1.60028e-09	6.13573e-07	ENSG00000071282	LMCD1	LIM and cysteine rich domains 1
ENSG00000197816.16	4.38952	8.09193	35.9743	1.99939e-09	7.50954e-07	ENSG00000197816	CCDC180	coiled-coil domain containing 180
ENSG00000101752.13	5.7362	6.59415	35.5535	2.48136e-09	9.04477e-07	ENSG00000101752	MIB1	MIB E3 ubiquitin protein ligase 1
ENSG00000130675.15	-9.22336	5.70723	35.534	2.50643e-09	9.04477e-07	ENSG00000130675	MNX1	motor neuron and pancreas homeobox 1
ENSG00000198815.9	6.43068	6.34831	35.4002	2.68458e-09	9.50134e-07	ENSG00000198815	FOXJ3	forkhead box J3
ENSG00000146263.12	4.31884	7.9829	34.6068	4.03499e-09	1.40113e-06	ENSG00000146263	MMS22L	MMS22 like, DNA repair protein
ENSG00000076067.13	5.40701	7.74181	34.492	4.28013e-09	1.45873e-06	ENSG00000076067	RBMS2	RNA binding motif single stranded interacting protein 2
ENSG00000131242.18	4.87381	7.37619	34.0168	5.4638e-09	1.80406e-06	ENSG00000131242	RAB11FIP4	RAB11 family interacting protein 4
ENSG00000110693.19	5.58588	7.28002	34.0077	5.48943e-09	1.80406e-06	ENSG00000110693	SOX6	SRY-box transcription factor 6
ENSG00000129214.15	4.843	4.91657	33.7974	6.11593e-09	1.97469e-06	ENSG00000129214	SHBG	sex hormone binding globulin
ENSG00000141699.11	6.78731	5.9178	33.4938	7.14918e-09	2.26851e-06	ENSG00000141699	RETREG3	reticulophagy regulator family member 3
ENSG00000165219.23	-7.41955	7.18594	33.4084	7.47014e-09	2.33018e-06	ENSG00000165219	GAPVD1	GTPase activating protein and VPS9 domains 1
ENSG00000112851.16	5.21713	6.67806	33.3549	7.67839e-09	2.35522e-06	ENSG00000112851	ERBIN	erbb2 interacting protein
ENSG00000171843.17	5.83771	5.95836	33.2604	8.06077e-09	2.41647e-06	ENSG00000171843	MLLT3	MLLT3 super elongation complex subunit
ENSG00000053770.12	4.97907	7.4643	33.2412	8.14068e-09	2.41647e-06	ENSG00000053770	AP5M1	adaptor related protein complex 5 subunit mu 1
ENSG00000144320.14	5.03147	6.75811	32.9992	9.21974e-09	2.69333e-06	ENSG00000144320	LNPK	lunapark, ER junction formation factor
ENSG00000137075.18	7.17977	5.89282	32.8199	1.01104e-08	2.90736e-06	ENSG00000137075	RNF38	ring finger protein 38
ENSG00000062716.13	4.93967	5.59985	32.6374	1.11059e-08	3.14452e-06	ENSG00000062716	VMP1	vacuole membrane protein 1
ENSG00000004939.16	5.37744	7.79712	32.4363	1.23162e-08	3.43436e-06	ENSG00000004939	SLC4A1	solute carrier family 4 member 1 (Diego blood group)
ENSG00000144747.17	5.00138	5.7517	32.0556	1.49819e-08	4.09142e-06	ENSG00000144747	TMF1	TATA element modulatory factor 1
ENSG00000103199.14	4.84108	6.79095	32.0382	1.51172e-08	4.09142e-06	ENSG00000103199	ZNF500	zinc finger protein 500
ENSG00000114491.14	-8.25342	6.33039	31.9356	1.5937e-08	4.25079e-06	ENSG00000114491	UMPS	uridine monophosphate synthetase
ENSG00000185101.13	5.11955	5.35382	31.8341	1.67917e-08	4.41478e-06	ENSG00000185101	ANO9	anoctamin 9
ENSG00000277781.2	5.21157	5.21547	31.7082	1.79167e-08	4.6442e-06	ENSG00000277781	MROH6	maestro heat like repeat family member 6
ENSG00000135540.12	4.91688	6.0029	31.4671	2.02852e-08	5.18511e-06	ENSG00000135540	NHSL1	NHS like 1
ENSG00000183762.13	5.24429	6.71619	31.3785	2.12322e-08	5.35285e-06	ENSG00000183762	KREMEN1	kringle containing transmembrane protein 1
ENSG00000101745.17	4.17093	8.77225	31.0416	2.5256e-08	6.28123e-06	ENSG00000101745	ANKRD12	ankyrin repeat domain 12
ENSG00000136213.10	4.38522	8.12512	30.6982	3.01447e-08	7.34784e-06	ENSG00000136213	CHST12	carbohydrate sulfotransferase 12
ENSG00000074603.19	5.06971	6.51932	30.6782	3.04575e-08	7.34784e-06	ENSG00000074603	DPP8	dipeptidyl peptidase 8
ENSG00000122012.14	4.88495	6.43173	30.6601	3.07424e-08	7.34784e-06	ENSG00000122012	SV2C	synaptic vesicle glycoprotein 2C
ENSG00000143341.12	5.12936	6.2036	30.6031	3.16591e-08	7.46992e-06	ENSG00000143341	HMCN1	hemicentin 1
ENSG00000215529.13	5.80416	5.35514	30.4793	3.3745e-08	7.81139e-06	ENSG00000215529	EFCAB8	EF-hand calcium binding domain 8
ENSG00000272398.6	5.17016	6.09284	30.4672	3.39552e-08	7.81139e-06	ENSG00000272398	CD24	CD24 molecule
ENSG00000141524.19	4.8617	7.3099	30.2446	3.80846e-08	8.63914e-06	ENSG00000141524	TMC6	transmembrane channel like 6
ENSG00000155875.15	5.99985	6.13276	30.224	3.84921e-08	8.63914e-06	ENSG00000155875	SAXO1	stabilizer of axonemal microtubules 1
ENSG00000173473.11	5.33016	6.44988	29.8939	4.56345e-08	1.01188e-05	ENSG00000173473	SMARCC1	SWI/SNF related, matrix associated, actin dependent regulator of chromatin subfamily c member 1
ENSG00000069667.16	4.74061	7.15575	29.8158	4.75094e-08	1.04091e-05	ENSG00000069667	RORA	RAR related orphan receptor A
ENSG00000178567.8	4.5153	6.47083	29.7137	5.00791e-08	1.0843e-05	ENSG00000178567	EPM2AIP1	EPM2A interacting protein 1
ENSG00000213341.11	6.34608	5.42694	29.6182	5.26084e-08	1.12206e-05	ENSG00000213341	CHUK	component of inhibitor of nuclear factor kappa B kinase complex
ENSG00000185551.15	5.8918	5.59988	29.6023	5.30422e-08	1.12206e-05	ENSG00000185551	NR2F2	nuclear receptor subfamily 2 group F member 2
ENSG00000161714.12	-6.12271	7.80834	29.304	6.18686e-08	1.2939e-05	ENSG00000161714	PLCD3	phospholipase C delta 3
ENSG00000170871.12	5.14073	6.66155	28.9665	7.36398e-08	1.51289e-05	ENSG00000170871	KIAA0232	KIAA0232
ENSG00000101654.18	5.81234	5.69851	28.9497	7.42829e-08	1.51289e-05	ENSG00000101654	RNMT	RNA guanine-7 methyltransferase
ENSG00000186714.13	5.06569	5.10438	28.9361	7.48058e-08	1.51289e-05	ENSG00000186714	CCDC73	coiled-coil domain containing 73
ENSG00000145495.16	-6.56546	7.20057	28.8728	7.72889e-08	1.54611e-05	ENSG00000145495	MARCHF6	membrane associated ring-CH-type finger 6
ENSG00000170624.14	5.48339	6.57912	28.6353	8.73733e-08	1.72905e-05	ENSG00000170624	SGCD	sarcoglycan delta
ENSG00000171241.9	5.93297	5.91855	28.4801	9.46669e-08	1.85346e-05	ENSG00000171241	SHCBP1	SHC binding and spindle associated 1
ENSG00000188112.10	4.01287	8.8077	28.438	9.67477e-08	1.87426e-05	ENSG00000188112	C6orf132	chromosome 6 open reading frame 132
ENSG00000090615.16	5.15744	6.49685	28.2627	1.05915e-07	2.03049e-05	ENSG00000090615	GOLGA3	golgin A3
ENSG00000123908.12	-5.33689	8.75136	27.8643	1.3013e-07	2.46897e-05	ENSG00000123908	AGO2	argonaute RISC catalytic component 2
ENSG00000155657.29	-5.12349	9.39951	27.7661	1.36907e-07	2.57106e-05	ENSG00000155657	TTN	titin
ENSG00000146352.13	5.09933	5.56121	27.5162	1.55788e-07	2.89608e-05	ENSG00000146352	CLVS2	clavesin 2
ENSG00000114126.18	4.42143	7.33917	27.4541	1.60866e-07	2.96057e-05	ENSG00000114126	TFDP2	transcription factor Dp-2
ENSG00000143013.13	4.90786	5.60628	27.3225	1.72192e-07	3.11738e-05	ENSG00000143013	LMO4	LIM domain only 4
ENSG00000110330.10	5.40591	5.94159	27.316	1.72774e-07	3.11738e-05	ENSG00000110330	BIRC2	baculoviral IAP repeat containing 2
ENSG00000163673.8	-7.26417	5.90113	27.2079	1.82709e-07	3.26463e-05	ENSG00000163673	DCLK3	doublecortin like kinase 3
ENSG00000160183.17	6.62165	5.95707	27.1819	1.85186e-07	3.27707e-05	ENSG00000160183	TMPRSS3	transmembrane serine protease 3
ENSG00000113088.6	4.64339	4.84806	26.943	2.0955e-07	3.67291e-05	ENSG00000113088	GZMK	granzyme K
ENSG00000117335.21	4.22637	6.53774	26.272	2.96557e-07	5.14891e-05	ENSG00000117335	CD46	CD46 molecule
ENSG00000130338.13	-6.91274	6.56259	26.2468	3.0045e-07	5.16773e-05	ENSG00000130338	TULP4	TUB like protein 4
ENSG00000090534.20	-8.14431	6.53733	26.1401	3.17521e-07	5.4108e-05	ENSG00000090534	THPO	thrombopoietin
ENSG00000140022.14	-6.30298	6.92404	26.0572	3.3145e-07	5.59634e-05	ENSG00000140022	STON2	stonin 2
ENSG00000006210.7	4.66154	6.05912	25.8932	3.6084e-07	6.03718e-05	ENSG00000006210	CX3CL1	C-X3-C motif chemokine ligand 1
ENSG00000262024.6	-6.61942	5.03817	25.8746	3.64332e-07	6.04069e-05	ENSG00000262024	TCF20	transcription factor 20
ENSG00000283883.2	5.76323	6.18409	25.79	3.80654e-07	6.25497e-05	ENSG00000283883	VPS53	VPS53 subunit of GARP complex
ENSG00000136628.18	5.76388	5.68251	25.5497	4.31127e-07	7.02165e-05	ENSG00000136628	EPRS1	glutamyl-prolyl-tRNA synthetase 1
ENSG00000109158.11	5.70639	6.37013	25.4368	4.57125e-07	7.37977e-05	ENSG00000109158	GABRA4	gamma-aminobutyric acid type A receptor subunit alpha4
ENSG00000164483.17	4.56962	5.77151	25.3284	4.83539e-07	7.7383e-05	ENSG00000164483	SAMD3	sterile alpha motif domain containing 3
ENSG00000276615.2	4.24992	5.142	25.1492	5.30621e-07	8.41858e-05	ENSG00000276615	KEL	Kell metallo-endopeptidase (Kell blood group)
ENSG00000166439.6	-6.95695	5.9694	25.0465	5.59651e-07	8.80326e-05	ENSG00000166439	RNF169	ring finger protein 169
ENSG00000119707.14	-6.31407	6.86925	25.0189	5.6771e-07	8.85435e-05	ENSG00000119707	RBM25	RNA binding motif protein 25
ENSG00000099904.16	5.15814	5.56116	24.9939	5.75134e-07	8.89477e-05	ENSG00000099904	ZDHHC8	zinc finger DHHC-type palmitoyltransferase 8
ENSG00000205336.14	5.83872	6.00433	24.9044	6.02461e-07	9.23974e-05	ENSG00000205336	ADGRG1	adhesion G protein-coupled receptor G1
ENSG00000118276.12	-7.22805	5.50604	24.8348	6.24596e-07	9.49773e-05	ENSG00000118276	B4GALT6	beta-1,4-galactosyltransferase 6
ENSG00000255529.9	-6.65929	6.81018	24.8194	6.29604e-07	9.49773e-05	ENSG00000255529	POLR2M	RNA polymerase II subunit M
ENSG00000186017.16	5.98748	5.84483	24.709	6.6673e-07	9.97601e-05	ENSG00000186017	ZNF566	zinc finger protein 566
ENSG00000116539.14	5.40387	6.64065	24.5862	7.10578e-07	0.000105464	ENSG00000116539	ASH1L	ASH1 like histone lysine methyltransferase
ENSG00000103381.12	4.60062	6.46678	24.3173	8.17029e-07	0.000120293	ENSG00000103381	CPPED1	calcineurin like phosphoesterase domain containing 1
ENSG00000139083.11	4.60869	5.91865	24.0181	9.54338e-07	0.000139394	ENSG00000139083	ETV6	ETS variant transcription factor 6
ENSG00000184226.15	-4.94941	8.19909	23.8646	1.03355e-06	0.000149776	ENSG00000184226	PCDH9	protocadherin 9
ENSG00000187627.18	-7.69209	5.58469	23.8236	1.0558e-06	0.000151804	ENSG00000187627	RGPD1	RANBP2 like and GRIP domain containing 1
ENSG00000204217.16	5.04733	6.40418	23.5783	1.19933e-06	0.000170231	ENSG00000204217	BMPR2	bone morphogenetic protein receptor type 2
ENSG00000184305.16	4.91478	5.91015	23.5733	1.20246e-06	0.000170231	ENSG00000184305	CCSER1	coiled-coil serine rich protein 1
ENSG00000110324.12	-6.39874	6.6757	23.4311	1.29471e-06	0.000181892	ENSG00000110324	IL10RA	interleukin 10 receptor subunit alpha
ENSG00000181192.12	4.92657	6.45131	23.3536	1.3479e-06	0.000187929	ENSG00000181192	DHTKD1	dehydrogenase E1 and transketolase domain containing 1
ENSG00000066629.19	4.23412	5.82924	23.3215	1.3706e-06	0.000189659	ENSG00000066629	EML1	EMAP like 1
ENSG00000008441.19	-6.90859	6.45341	23.2646	1.41174e-06	0.000193893	ENSG00000008441	NFIX	nuclear factor I X
ENSG00000099308.13	4.72829	6.01195	23.2345	1.434e-06	0.000195491	ENSG00000099308	MAST3	microtubule associated serine/threonine kinase 3
ENSG00000144893.13	4.68693	6.71903	23.1088	1.5309e-06	0.000207166	ENSG00000144893	MED12L	mediator complex subunit 12L
ENSG00000140323.6	-4.96074	7.88121	23.0256	1.59858e-06	0.000214746	ENSG00000140323	DISP2	dispatched RND transporter family member 2
ENSG00000169418.10	4.49984	5.35789	22.9613	1.65291e-06	0.000219286	ENSG00000169418	NPR1	natriuretic peptide receptor 1
ENSG00000182446.15	4.09097	6.47006	22.9575	1.6562e-06	0.000219286	ENSG00000182446	NPLOC4	NPL4 homolog, ubiquitin recognition factor
ENSG00000284369.3	4.67456	5.68533	22.773	1.82311e-06	0.000239108	ENSG00000284369	COG5	component of oligomeric golgi complex 5
ENSG00000154654.15	4.48984	4.94951	22.7637	1.8319e-06	0.000239108	ENSG00000154654	NCAM2	neural cell adhesion molecule 2
ENSG00000051009.11	5.65551	5.46035	22.6766	1.91689e-06	0.000248439	ENSG00000051009	FHIP1B	FHF complex subunit HOOK interacting protein 1B
ENSG00000166548.17	-6.36879	6.31836	22.6278	1.96616e-06	0.000253044	ENSG00000166548	TK2	thymidine kinase 2
ENSG00000141449.16	5.23665	6.631	22.5392	2.05903e-06	0.000262809	ENSG00000141449	GREB1L	GREB1 like retinoic acid receptor coactivator
ENSG00000214944.10	-5.64826	6.96124	22.5179	2.08197e-06	0.000262809	ENSG00000214944	ARHGEF28	Rho guanine nucleotide exchange factor 28
ENSG00000288408.1	4.83778	5.10697	22.5152	2.08488e-06	0.000262809	ENSG00000288408	UBL7	ubiquitin like 7
ENSG00000111371.16	-5.41442	7.41588	22.4855	2.11741e-06	0.000265094	ENSG00000111371	SLC38A1	solute carrier family 38 member 1
ENSG00000122547.11	-6.57528	5.51924	22.4338	2.17516e-06	0.000270485	ENSG00000122547	EEPD1	endonuclease/exonuclease/phosphatase family domain containing 1
ENSG00000197403.5	-6.04984	5.04799	22.3117	2.31793e-06	0.000286304	ENSG00000197403	OR6N1	olfactory receptor family 6 subfamily N member 1
ENSG00000088881.22	-7.6229	5.65462	22.158	2.51104e-06	0.000308087	ENSG00000088881	EBF4	EBF family member 4
ENSG00000106052.14	4.18137	6.05101	22.128	2.55068e-06	0.000310878	ENSG00000106052	TAX1BP1	Tax1 binding protein 1
ENSG00000112419.15	4.12763	6.62259	22.0917	2.59936e-06	0.000314728	ENSG00000112419	PHACTR2	phosphatase and actin regulator 2
ENSG00000185414.20	4.92893	5.58068	21.6664	3.24422e-06	0.00039024	ENSG00000185414	MRPL30	mitochondrial ribosomal protein L30
ENSG00000061273.18	-6.09283	6.78907	21.6491	3.27361e-06	0.000391218	ENSG00000061273	HDAC7	histone deacetylase 7
ENSG00000110717.13	5.03092	5.67372	21.5476	3.45156e-06	0.000409823	ENSG00000110717	NDUFS8	NADH:ubiquinone oxidoreductase core subunit S8
ENSG00000080839.12	-6.12387	6.49269	21.5163	3.50833e-06	0.000413893	ENSG00000080839	RBL1	RB transcriptional corepressor like 1
ENSG00000008513.16	4.52059	6.91463	21.4541	3.62392e-06	0.00042318	ENSG00000008513	ST3GAL1	ST3 beta-galactoside alpha-2,3-sialyltransferase 1
ENSG00000154727.11	4.32336	5.60314	21.4493	3.63304e-06	0.00042318	ENSG00000154727	GABPA	GA binding protein transcription factor subunit alpha
ENSG00000138018.19	4.24457	6.04667	21.41	3.7083e-06	0.000428459	ENSG00000138018	SELENOI	selenoprotein I
ENSG00000124140.15	4.3536	5.97876	21.4014	3.72492e-06	0.000428459	ENSG00000124140	SLC12A5	solute carrier family 12 member 5
ENSG00000166912.17	5.10733	5.82505	21.3658	3.79484e-06	0.000433791	ENSG00000166912	MTMR10	myotubularin related protein 10
ENSG00000130827.6	-4.97657	8.01144	21.3166	3.89341e-06	0.000442311	ENSG00000130827	PLXNA3	plexin A3
ENSG00000165702.15	5.6768	6.0081	21.1292	4.29328e-06	0.000481823	ENSG00000165702	GFI1B	growth factor independent 1B transcriptional repressor
ENSG00000214517.10	4.9926	6.13238	21.1291	4.29358e-06	0.000481823	ENSG00000214517	PPME1	protein phosphatase methylesterase 1
ENSG00000205476.9	-4.97047	7.37192	20.9672	4.67214e-06	0.000521128	ENSG00000205476	CCDC85C	coiled-coil domain containing 85C
ENSG00000274746.4	4.50306	5.32773	20.8119	5.06661e-06	0.000561722	ENSG00000274746	ZNF100	zinc finger protein 100
ENSG00000143514.18	4.48939	5.44184	20.7901	5.12483e-06	0.000562341	ENSG00000143514	TP53BP2	tumor protein p53 binding protein 2
ENSG00000106688.12	-5.64043	5.05111	20.7858	5.13615e-06	0.000562341	ENSG00000106688	SLC1A1	solute carrier family 1 member 1
ENSG00000173852.16	-5.2264	7.05766	20.7755	5.16386e-06	0.000562341	ENSG00000173852	DPY19L1	dpy-19 like C-mannosyltransferase 1
ENSG00000171435.14	3.83099	6.1907	20.7552	5.21886e-06	0.000563287	ENSG00000171435	KSR2	kinase suppressor of ras 2
ENSG00000167283.9	3.70481	6.84298	20.7498	5.23375e-06	0.000563287	ENSG00000167283	ATP5MG	ATP synthase membrane subunit g
ENSG00000138449.11	4.42688	6.38904	20.6894	5.40131e-06	0.00057794	ENSG00000138449	SLC40A1	solute carrier family 40 member 1
ENSG00000164241.14	5.29335	5.40201	20.5874	5.69692e-06	0.000605106	ENSG00000164241	C5orf63	chromosome 5 open reading frame 63
ENSG00000198466.12	3.86146	5.72848	20.5697	5.74977e-06	0.000605106	ENSG00000198466	ZNF587	zinc finger protein 587
ENSG00000131127.14	3.43965	7.79867	20.5684	5.75383e-06	0.000605106	ENSG00000131127	ZNF141	zinc finger protein 141
ENSG00000125779.24	-6.06301	6.37435	20.4784	6.03083e-06	0.000630633	ENSG00000125779	PANK2	pantothenate kinase 2
ENSG00000155957.19	4.54516	5.32315	20.3377	6.49074e-06	0.00067489	ENSG00000155957	TMBIM4	transmembrane BAX inhibitor motif containing 4
ENSG00000155974.14	-7.00697	5.76486	20.2578	6.76753e-06	0.000699717	ENSG00000155974	GRIP1	glutamate receptor interacting protein 1
ENSG00000123600.21	-4.95756	7.44309	20.1749	7.06759e-06	0.000726658	ENSG00000123600	METTL8	methyltransferase 8, methylcytidine
ENSG00000164542.13	4.48581	5.9556	20.1176	7.28242e-06	0.000744587	ENSG00000164542	MATCAP2	microtubule associated tyrosine carboxypeptidase 2
ENSG00000112977.16	4.16089	5.96013	20.1016	7.34334e-06	0.000746668	ENSG00000112977	DAP	death associated protein
ENSG00000147255.19	3.58646	6.6969	20.0567	7.5179e-06	0.000760216	ENSG00000147255	IGSF1	immunoglobulin superfamily member 1
ENSG00000137393.10	4.24583	5.41381	20.0338	7.60843e-06	0.000765166	ENSG00000137393	RNF144B	ring finger protein 144B
ENSG00000122550.18	-5.59439	6.13767	19.8501	8.37591e-06	0.000837773	ENSG00000122550	KLHL7	kelch like family member 7
ENSG00000261371.6	-5.33518	7.13841	19.8382	8.42804e-06	0.000838431	ENSG00000261371	PECAM1	platelet and endothelial cell adhesion molecule 1
ENSG00000164576.12	-5.91024	6.88986	19.8159	8.5269e-06	0.000843705	ENSG00000164576	SAP30L	SAP30 like
ENSG00000152495.11	4.28345	6.32776	19.7762	8.70582e-06	0.000856802	ENSG00000152495	CAMK4	calcium/calmodulin dependent protein kinase IV
ENSG00000121964.15	3.19013	8.58715	19.7643	8.76046e-06	0.000857593	ENSG00000121964	GTDC1	glycosyltransferase like domain containing 1
ENSG00000165934.13	4.06693	6.49966	19.6956	9.08108e-06	0.000881598	ENSG00000165934	CPSF2	cleavage and polyadenylation specific factor 2
ENSG00000205420.11	-6.36613	5.58649	19.6913	9.10148e-06	0.000881598	ENSG00000205420	KRT6A	keratin 6A
ENSG00000102934.10	-5.82594	6.17155	19.68	9.15528e-06	0.000882167	ENSG00000102934	PLLP	plasmolipin
ENSG00000121989.15	4.15554	5.69105	19.5831	9.63177e-06	0.000923245	ENSG00000121989	ACVR2A	activin A receptor type 2A
ENSG00000123178.15	-5.00208	4.90482	19.3483	1.08917e-05	0.00103861	ENSG00000123178	SPRYD7	SPRY domain containing 7
ENSG00000107937.19	3.93191	7.22154	19.2967	1.119e-05	0.00106155	ENSG00000107937	GTPBP4	GTP binding protein 4
ENSG00000124225.16	4.24363	5.67076	19.2695	1.13505e-05	0.00107125	ENSG00000124225	PMEPA1	prostate transmembrane protein, androgen induced 1
ENSG00000110697.13	3.75806	6.17856	19.2148	1.16805e-05	0.00109678	ENSG00000110697	PITPNM1	phosphatidylinositol transfer protein membrane associated 1
ENSG00000160285.15	-6.39721	5.91568	19.1621	1.20075e-05	0.00112176	ENSG00000160285	LSS	lanosterol synthase
ENSG00000169629.12	4.14089	5.4013	19.1413	1.21389e-05	0.00112831	ENSG00000169629	RGPD8	RANBP2 like and GRIP domain containing 8
ENSG00000111961.19	4.22745	6.4401	19.1194	1.22788e-05	0.00113557	ENSG00000111961	SASH1	SAM and SH3 domain containing 1
ENSG00000103995.14	-5.69038	6.08164	19.0288	1.28758e-05	0.00118483	ENSG00000103995	CEP152	centrosomal protein 152
ENSG00000164172.20	4.24803	5.59911	18.9997	1.30741e-05	0.00119544	ENSG00000164172	MOCS2	molybdenum cofactor synthesis 2
ENSG00000196867.8	3.60546	5.44109	18.9928	1.3121e-05	0.00119544	ENSG00000196867	ZFP28	ZFP28 zinc finger protein
ENSG00000163686.15	4.41401	4.97198	18.9555	1.338e-05	0.00121304	ENSG00000163686	ABHD6	abhydrolase domain containing 6, acylglycerol lipase
ENSG00000047617.17	4.23959	5.48227	18.7802	1.46681e-05	0.00132329	ENSG00000047617	ANO2	anoctamin 2
ENSG00000125772.14	5.38524	5.704	18.6817	1.54456e-05	0.00138664	ENSG00000125772	GPCPD1	glycerophosphocholine phosphodiesterase 1
ENSG00000175938.7	4.21479	5.04397	18.6629	1.55988e-05	0.0013936	ENSG00000175938	ORAI3	ORAI calcium release-activated calcium modulator 3
ENSG00000163812.16	-4.89885	7.34736	18.627	1.5895e-05	0.00141079	ENSG00000163812	ZDHHC3	zinc finger DHHC-type palmitoyltransferase 3
ENSG00000104714.14	3.85129	6.17963	18.6211	1.59446e-05	0.00141079	ENSG00000104714	ERICH1	glutamate rich 1
ENSG00000168016.15	3.94048	6.31769	18.5274	1.67476e-05	0.00147475	ENSG00000168016	TRANK1	tetratricopeptide repeat and ankyrin repeat containing 1
ENSG00000178662.16	3.65317	6.37125	18.3393	1.84857e-05	0.00161398	ENSG00000178662	CSRNP3	cysteine and serine rich nuclear protein 3
ENSG00000031081.11	-5.28493	6.04255	18.3324	1.85527e-05	0.00161398	ENSG00000031081	ARHGAP31	Rho GTPase activating protein 31
ENSG00000153207.16	-5.3519	6.67227	18.3284	1.85918e-05	0.00161398	ENSG00000153207	AHCTF1	AT-hook containing transcription factor 1
ENSG00000105810.10	-5.31021	6.84405	18.2335	1.95408e-05	0.00168333	ENSG00000105810	CDK6	cyclin dependent kinase 6
ENSG00000119535.19	4.29675	6.48087	18.2303	1.95737e-05	0.00168333	ENSG00000119535	CSF3R	colony stimulating factor 3 receptor
ENSG00000097007.20	-6.04772	5.65783	18.169	2.02146e-05	0.00173037	ENSG00000097007	ABL1	ABL proto-oncogene 1, non-receptor tyrosine kinase
ENSG00000005156.12	4.09753	6.61333	18.0386	2.16468e-05	0.00184439	ENSG00000005156	LIG3	DNA ligase 3
ENSG00000186517.14	4.30302	6.23172	18.0145	2.19231e-05	0.00185932	ENSG00000186517	ARHGAP30	Rho GTPase activating protein 30
ENSG00000106261.17	4.2686	7.33684	17.9912	2.21926e-05	0.00187254	ENSG00000106261	ZKSCAN1	zinc finger with KRAB and SCAN domains 1
ENSG00000276495.4	-5.43021	5.49474	17.9835	2.22824e-05	0.00187254	ENSG00000276495	APBA2	amyloid beta precursor protein binding family A member 2
ENSG00000277414.4	-5.99632	6.00742	17.9395	2.28043e-05	0.00190768	ENSG00000277414	LILRB5	leukocyte immunoglobulin like receptor B5
ENSG00000168522.13	3.25873	7.43507	17.9226	2.30076e-05	0.00191598	ENSG00000168522	FNTA	farnesyltransferase, CAAX box, alpha
ENSG00000148773.14	-5.33301	6.78605	17.8959	2.33317e-05	0.00193422	ENSG00000148773	MKI67	marker of proliferation Ki-67
ENSG00000007174.18	4.39141	6.60632	17.8797	2.35315e-05	0.00194203	ENSG00000007174	DNAH9	dynein axonemal heavy chain 9
ENSG00000179270.7	-5.71523	6.27208	17.8593	2.37854e-05	0.00195423	ENSG00000179270	PCARE	photoreceptor cilium actin regulator
ENSG00000116661.11	3.75522	5.02058	17.8194	2.42896e-05	0.00198679	ENSG00000116661	FBXO2	F-box protein 2
ENSG00000163904.13	3.77256	6.46027	17.7714	2.49097e-05	0.00202848	ENSG00000163904	SENP2	SUMO specific peptidase 2
ENSG00000165283.16	4.74727	4.79962	17.7394	2.53328e-05	0.00205386	ENSG00000165283	STOML2	stomatin like 2
ENSG00000131016.17	-5.83932	6.17245	17.637	2.67338e-05	0.00215793	ENSG00000131016	AKAP12	A-kinase anchoring protein 12
ENSG00000176014.13	3.91069	5.29777	17.62	2.69734e-05	0.00216459	ENSG00000176014	TUBB6	tubulin beta 6 class V
ENSG00000010244.19	3.35487	7.7482	17.6145	2.70515e-05	0.00216459	ENSG00000010244	ZNF207	zinc finger protein 207
ENSG00000154330.13	3.72826	6.15978	17.6034	2.72102e-05	0.00216786	ENSG00000154330	PGM5	phosphoglucomutase 5
ENSG00000075275.18	-5.04409	6.97474	17.5944	2.73387e-05	0.00216872	ENSG00000075275	CELSR1	cadherin EGF LAG seven-pass G-type receptor 1
ENSG00000187231.14	-5.21762	6.64031	17.5449	2.80599e-05	0.00221637	ENSG00000187231	SESTD1	SEC14 and spectrin domain containing 1
ENSG00000078142.14	3.63862	6.80311	17.5039	2.86711e-05	0.00225497	ENSG00000078142	PIK3C3	phosphatidylinositol 3-kinase catalytic subunit type 3
ENSG00000101445.10	-5.40286	5.65052	17.481	2.90189e-05	0.00227261	ENSG00000101445	PPP1R16B	protein phosphatase 1 regulatory subunit 16B
ENSG00000147364.17	3.6194	7.09306	17.4497	2.95018e-05	0.00229194	ENSG00000147364	FBXO25	F-box protein 25
ENSG00000124172.10	-5.56488	6.37351	17.4466	2.95499e-05	0.00229194	ENSG00000124172	ATP5F1E	ATP synthase F1 subunit epsilon
ENSG00000130856.18	-4.90975	6.55928	17.4408	2.96392e-05	0.00229194	ENSG00000130856	ZNF236	zinc finger protein 236
ENSG00000167210.17	3.80752	5.5792	17.4151	3.00424e-05	0.00231339	ENSG00000167210	LOXHD1	lipoxygenase homology PLAT domains 1
ENSG00000158169.14	3.86081	6.62969	17.332	3.13856e-05	0.00240675	ENSG00000158169	FANCC	FA complementation group C
ENSG00000104765.16	3.71535	7.09339	17.3161	3.16487e-05	0.00241686	ENSG00000104765	BNIP3L	BCL2 interacting protein 3 like
ENSG00000128266.9	-5.86643	5.98831	17.308	3.17846e-05	0.0024172	ENSG00000128266	GNAZ	G protein subunit alpha z
ENSG00000171262.11	4.01084	5.84634	17.2946	3.20089e-05	0.00242425	ENSG00000171262	FAM98B	family with sequence similarity 98 member B
ENSG00000186472.20	-5.08054	7.12505	17.2644	3.25221e-05	0.00245302	ENSG00000186472	PCLO	piccolo presynaptic cytomatrix protein
ENSG00000157350.13	-5.01776	6.72814	17.2426	3.28976e-05	0.00247121	ENSG00000157350	ST3GAL2	ST3 beta-galactoside alpha-2,3-sialyltransferase 2
ENSG00000166263.13	3.92552	7.70956	17.2116	3.34395e-05	0.00250163	ENSG00000166263	STXBP4	syntaxin binding protein 4
ENSG00000119917.15	4.06441	6.04458	17.2039	3.35743e-05	0.00250163	ENSG00000119917	IFIT3	interferon induced protein with tetratricopeptide repeats 3
ENSG00000205683.12	3.40167	7.48024	17.1927	3.37727e-05	0.00250626	ENSG00000205683	DPF3	double PHD fingers 3
ENSG00000116062.19	4.13782	6.50016	17.1538	3.44718e-05	0.00254787	ENSG00000116062	MSH6	mutS homolog 6
ENSG00000149328.15	4.03143	5.47458	17.0906	3.5639e-05	0.0026236	ENSG00000149328	GLB1L2	galactosidase beta 1 like 2
ENSG00000135535.17	4.71865	5.90034	17.0752	3.59278e-05	0.00263432	ENSG00000135535	CD164	CD164 molecule
ENSG00000065413.20	3.54045	6.87693	16.9962	3.74544e-05	0.00273425	ENSG00000065413	ANKRD44	ankyrin repeat domain 44
ENSG00000164010.15	3.78446	5.39238	16.9895	3.75878e-05	0.00273425	ENSG00000164010	ERMAP	erythroblast membrane associated protein (Scianna blood group)
ENSG00000197006.15	3.57415	6.51076	16.9485	3.84077e-05	0.0027829	ENSG00000197006	METTL9	methyltransferase like 9
ENSG00000039068.20	4.05792	5.50147	16.9176	3.90386e-05	0.00281751	ENSG00000039068	CDH1	cadherin 1
ENSG00000164855.16	-5.5715	5.85442	16.8767	3.98892e-05	0.00286766	ENSG00000164855	TMEM184A	transmembrane protein 184A
ENSG00000154928.19	-5.70298	5.24744	16.8632	4.01726e-05	0.0028768	ENSG00000154928	EPHB1	EPH receptor B1
ENSG00000187605.16	-4.55717	7.16306	16.7997	4.15393e-05	0.00296314	ENSG00000187605	TET3	tet methylcytosine dioxygenase 3
ENSG00000198855.7	4.85283	5.65564	16.7798	4.19778e-05	0.00297349	ENSG00000198855	FICD	FIC domain protein adenylyltransferase
ENSG00000174482.11	3.42783	6.59457	16.7785	4.20075e-05	0.00297349	ENSG00000174482	LINGO2	leucine rich repeat and Ig domain containing 2
ENSG00000155903.14	3.9287	5.46943	16.7145	4.34476e-05	0.00306364	ENSG00000155903	RASA2	RAS p21 protein activator 2
ENSG00000129317.15	3.92925	6.51188	16.6811	4.42199e-05	0.00310619	ENSG00000129317	PUS7L	pseudouridine synthase 7 like
ENSG00000282899.2	-5.94435	6.43499	16.6609	4.46924e-05	0.00312745	ENSG00000282899	E2F2	E2F transcription factor 2
ENSG00000119048.9	-5.34554	6.07866	16.6489	4.49772e-05	0.00313546	ENSG00000119048	UBE2B	ubiquitin conjugating enzyme E2 B
ENSG00000055332.19	4.37324	6.7518	16.5905	4.63827e-05	0.00322123	ENSG00000055332	EIF2AK2	eukaryotic translation initiation factor 2 alpha kinase 2
ENSG00000118482.12	3.51599	7.57169	16.5569	4.72127e-05	0.00326393	ENSG00000118482	PHF3	PHD finger protein 3
ENSG00000184374.3	5.32808	5.03495	16.5414	4.75995e-05	0.00326393	ENSG00000184374	COLEC10	collectin subfamily member 10
ENSG00000150760.13	4.67603	5.72693	16.5359	4.77383e-05	0.00326393	ENSG00000150760	DOCK1	dedicator of cytokinesis 1
ENSG00000112081.17	3.56131	6.07313	16.5318	4.78401e-05	0.00326393	ENSG00000112081	SRSF3	serine and arginine rich splicing factor 3
ENSG00000119927.14	3.92259	6.49938	16.5301	4.78843e-05	0.00326393	ENSG00000119927	GPAM	glycerol-3-phosphate acyltransferase, mitochondrial
ENSG00000137055.15	3.82198	5.44926	16.5001	4.8647e-05	0.00329813	ENSG00000137055	PLAA	phospholipase A2 activating protein
ENSG00000131323.17	-5.23816	6.6486	16.4963	4.87444e-05	0.00329813	ENSG00000131323	TRAF3	TNF receptor associated factor 3
ENSG00000117151.13	3.977	5.10827	16.477	4.92428e-05	0.00331041	ENSG00000117151	CTBS	chitobiase
ENSG00000213079.10	4.01088	6.6094	16.4754	4.92857e-05	0.00331041	ENSG00000213079	SCAF8	SR-related CTD associated factor 8
ENSG00000005108.17	-4.93805	6.59931	16.4593	4.97059e-05	0.0033265	ENSG00000005108	THSD7A	thrombospondin type 1 domain containing 7A
ENSG00000160712.13	3.76974	5.84621	16.4085	5.10547e-05	0.00340439	ENSG00000160712	IL6R	interleukin 6 receptor
ENSG00000006432.16	-4.79329	6.84921	16.3198	5.35022e-05	0.00354378	ENSG00000006432	MAP3K9	mitogen-activated protein kinase kinase kinase 9
ENSG00000132466.20	-5.10723	6.85419	16.3188	5.35303e-05	0.00354378	ENSG00000132466	ANKRD17	ankyrin repeat domain 17
ENSG00000083097.15	-5.37381	6.02937	16.2843	5.45145e-05	0.003596	ENSG00000083097	DOP1A	DOP1 leucine zipper like protein A
ENSG00000106128.19	4.14177	4.98241	16.2586	5.52589e-05	0.00363209	ENSG00000106128	GHRHR	growth hormone releasing hormone receptor
ENSG00000114279.15	4.32436	6.24248	16.1631	5.81149e-05	0.00380621	ENSG00000114279	FGF12	fibroblast growth factor 12
ENSG00000136848.19	-5.44549	6.41531	16.0662	6.11657e-05	0.00399182	ENSG00000136848	DAB2IP	DAB2 interacting protein
ENSG00000063127.16	4.49116	5.32316	16.0368	6.2124e-05	0.00404004	ENSG00000063127	SLC6A16	solute carrier family 6 member 16
ENSG00000165548.11	-5.48034	5.78311	15.9964	6.34645e-05	0.00411268	ENSG00000165548	TMEM63C	transmembrane protein 63C
ENSG00000134539.17	3.0408	8.55689	15.9844	6.38681e-05	0.00411576	ENSG00000134539	KLRD1	killer cell lectin like receptor D1
ENSG00000151718.16	-5.90789	5.93713	15.9817	6.39594e-05	0.00411576	ENSG00000151718	WWC2	WW and C2 domain containing 2
ENSG00000101204.18	-4.90035	6.65643	15.9233	6.59602e-05	0.00422972	ENSG00000101204	CHRNA4	cholinergic receptor nicotinic alpha 4 subunit
ENSG00000143127.13	4.62628	5.32738	15.8897	6.71429e-05	0.00429062	ENSG00000143127	ITGA10	integrin subunit alpha 10
ENSG00000006607.14	3.92592	7.08474	15.8546	6.84018e-05	0.00435594	ENSG00000006607	FARP2	FERM, ARH/RhoGEF and pleckstrin domain protein 2
ENSG00000263001.8	3.2221	7.49188	15.8206	6.9639e-05	0.00441944	ENSG00000263001	GTF2I	general transcription factor IIi
ENSG00000119231.11	-4.67176	6.50621	15.7987	7.04506e-05	0.00445558	ENSG00000119231	SENP5	SUMO specific peptidase 5
ENSG00000121594.12	3.77512	4.79796	15.7749	7.13416e-05	0.00449647	ENSG00000121594	CD80	CD80 molecule
ENSG00000100299.18	4.53728	5.79665	15.7482	7.23558e-05	0.00454483	ENSG00000100299	ARSA	arylsulfatase A
ENSG00000131747.15	-5.54008	5.48046	15.7361	7.28214e-05	0.00455852	ENSG00000131747	TOP2A	DNA topoisomerase II alpha
ENSG00000172183.16	3.90387	6.05948	15.7239	7.3294e-05	0.00457255	ENSG00000172183	ISG20	interferon stimulated exonuclease gene 20
ENSG00000173674.11	4.11888	5.97316	15.6479	7.62956e-05	0.00474373	ENSG00000173674	EIF1AX	eukaryotic translation initiation factor 1A X-linked
ENSG00000013503.10	3.91105	4.78701	15.6193	7.74583e-05	0.00479301	ENSG00000013503	POLR3B	RNA polymerase III subunit B
ENSG00000142330.20	-4.95038	6.18252	15.6157	7.7609e-05	0.00479301	ENSG00000142330	CAPN10	calpain 10
ENSG00000221887.6	-4.63358	5.2151	15.5928	7.85531e-05	0.00483509	ENSG00000221887	HMSD	histocompatibility minor serpin domain containing
ENSG00000111581.10	-4.56059	7.11952	15.5863	7.8825e-05	0.00483565	ENSG00000111581	NUP107	nucleoporin 107
ENSG00000167632.18	-5.11575	6.2268	15.5683	7.95785e-05	0.00486566	ENSG00000167632	TRAPPC9	trafficking protein particle complex subunit 9
ENSG00000137507.11	-5.22195	5.81903	15.5342	8.1025e-05	0.00493769	ENSG00000137507	LRRC32	leucine rich repeat containing 32
ENSG00000101638.14	-4.09727	7.80165	15.4849	8.31688e-05	0.00504254	ENSG00000101638	ST8SIA5	ST8 alpha-N-acetyl-neuraminide alpha-2,8-sialyltransferase 5
ENSG00000182256.13	-4.42109	6.70667	15.482	8.32935e-05	0.00504254	ENSG00000182256	GABRG3	gamma-aminobutyric acid type A receptor subunit gamma3
ENSG00000141956.14	-4.50569	7.05775	15.4408	8.51294e-05	0.00513572	ENSG00000141956	PRDM15	PR/SET domain 15
ENSG00000196235.14	4.54294	6.20718	15.435	8.53907e-05	0.00513572	ENSG00000196235	SUPT5H	SPT5 homolog, DSIF elongation factor subunit
ENSG00000188611.17	-4.5202	4.99942	15.4037	8.68185e-05	0.00519813	ENSG00000188611	ASAH2	N-acylsphingosine amidohydrolase 2
ENSG00000172493.23	-4.8744	7.0006	15.3999	8.69932e-05	0.00519813	ENSG00000172493	AFF1	ALF transcription elongation factor 1
ENSG00000162599.18	2.90979	9.2481	15.3934	8.72944e-05	0.00519924	ENSG00000162599	NFIA	nuclear factor I A
ENSG00000159753.15	4.86375	6.15144	15.3839	8.77316e-05	0.00520843	ENSG00000159753	CARMIL2	capping protein regulator and myosin 1 linker 2
ENSG00000156802.13	3.87683	5.42158	15.3426	8.96708e-05	0.00530644	ENSG00000156802	ATAD2	ATPase family AAA domain containing 2
ENSG00000175854.15	3.87219	4.95394	15.332	9.01745e-05	0.00531914	ENSG00000175854	SWI5	SWI5 homologous recombination repair protein
ENSG00000262327.7	4.27348	4.7827	15.2972	9.18502e-05	0.00540067	ENSG00000262327	AGK	acylglycerol kinase
ENSG00000172478.18	-4.96262	5.09425	15.2892	9.224e-05	0.00540632	ENSG00000172478	MAB21L4	mab-21 like 4
ENSG00000116824.5	3.93768	4.94822	15.1801	9.77289e-05	0.00570985	ENSG00000116824	CD2	CD2 molecule
ENSG00000172738.13	3.55327	4.90022	15.1026	0.000101823	0.00592909	ENSG00000172738	TMEM217	transmembrane protein 217
ENSG00000037280.16	-5.36679	6.27537	15.097	0.000102126	0.00592909	ENSG00000037280	FLT4	fms related receptor tyrosine kinase 4
ENSG00000107862.7	-4.00361	7.60408	15.071	0.00010354	0.00599232	ENSG00000107862	GBF1	golgi brefeldin A resistant guanine nucleotide exchange factor 1
ENSG00000106004.5	-4.03411	4.79668	15.0242	0.000106142	0.00612363	ENSG00000106004	HOXA5	homeobox A5
ENSG00000275035.2	-5.2418	5.90483	14.9681	0.000109343	0.00627186	ENSG00000275035	CCDC92	coiled-coil domain containing 92
ENSG00000164880.16	-4.54377	6.32363	14.9673	0.000109393	0.00627186	ENSG00000164880	INTS1	integrator complex subunit 1
ENSG00000166446.15	-4.65881	6.70811	14.9486	0.000110481	0.00631458	ENSG00000166446	CDYL2	chromodomain Y like 2
ENSG00000122786.20	-4.2613	6.76857	14.926	0.00011181	0.00637076	ENSG00000122786	CALD1	caldesmon 1
ENSG00000089022.14	2.93764	7.87127	14.9052	0.000113053	0.0064217	ENSG00000089022	MAPKAPK5	MAPK activated protein kinase 5
ENSG00000049283.19	-5.27215	5.65269	14.8666	0.000115387	0.00653409	ENSG00000049283	EPN3	epsin 3
ENSG00000018189.13	-4.64844	6.50849	14.8415	0.000116934	0.00659399	ENSG00000018189	RUFY3	RUN and FYVE domain containing 3
ENSG00000132485.14	3.53025	5.27325	14.8378	0.000117161	0.00659399	ENSG00000132485	ZRANB2	zinc finger RANBP2-type containing 2
ENSG00000071054.17	3.92107	6.58876	14.8162	0.000118516	0.00664989	ENSG00000071054	MAP4K4	mitogen-activated protein kinase kinase kinase kinase 4
ENSG00000157823.17	-4.72398	6.48218	14.7671	0.000121638	0.00680431	ENSG00000157823	AP3S2	adaptor related protein complex 3 subunit sigma 2
ENSG00000176715.17	-4.4281	6.96998	14.7551	0.000122419	0.00682383	ENSG00000176715	ACSF3	acyl-CoA synthetase family member 3
ENSG00000196220.17	-4.36753	7.00687	14.7503	0.000122728	0.00682383	ENSG00000196220	SRGAP3	SLIT-ROBO Rho GTPase activating protein 3
ENSG00000141404.17	3.95663	5.82973	14.7433	0.000123182	0.00682842	ENSG00000141404	GNAL	G protein subunit alpha L
ENSG00000008130.15	-4.73551	6.11661	14.6772	0.000127581	0.00705103	ENSG00000008130	NADK	NAD kinase
ENSG00000187257.16	3.69923	6.09334	14.65	0.000129438	0.00713225	ENSG00000187257	RSBN1L	round spermatid basic protein 1 like
ENSG00000103363.16	3.52476	5.60593	14.623	0.000131302	0.0072015	ENSG00000103363	ELOB	elongin B
ENSG00000166225.9	3.41742	5.42839	14.6205	0.000131477	0.0072015	ENSG00000166225	FRS2	fibroblast growth factor receptor substrate 2
ENSG00000136367.15	-4.97324	6.25985	14.6105	0.000132175	0.00721825	ENSG00000136367	ZFHX2	zinc finger homeobox 2
ENSG00000275395.7	-4.5584	6.4718	14.602	0.000132774	0.00722951	ENSG00000275395	FCGBP	Fc gamma binding protein
ENSG00000213626.13	-5.35898	5.83316	14.5665	0.000135298	0.00733759	ENSG00000213626	LBH	LBH regulator of WNT signaling pathway
ENSG00000104738.19	-4.30423	6.55518	14.5629	0.000135556	0.00733759	ENSG00000104738	MCM4	minichromosome maintenance complex component 4
ENSG00000106415.13	3.16091	5.74418	14.5449	0.00013686	0.00738642	ENSG00000106415	GLCCI1	glucocorticoid induced 1
ENSG00000080371.6	-3.94034	7.60483	14.5083	0.00013954	0.00750904	ENSG00000080371	RAB21	RAB21, member RAS oncogene family
ENSG00000100324.14	-5.27692	5.39701	14.486	0.000141207	0.00757659	ENSG00000100324	TAB1	TGF-beta activated kinase 1 (MAP3K7) binding protein 1
ENSG00000171105.14	-4.36732	6.43138	14.4369	0.000144934	0.00775396	ENSG00000171105	INSR	insulin receptor
ENSG00000172795.17	3.18919	6.59859	14.4134	0.000146757	0.00779128	ENSG00000172795	DCP2	decapping mRNA 2
ENSG00000077279.21	-5.00525	5.51066	14.4071	0.000147248	0.00779128	ENSG00000077279	DCX	doublecortin
ENSG00000172663.9	4.13905	6.06892	14.4061	0.000147322	0.00779128	ENSG00000172663	TMEM134	transmembrane protein 134
ENSG00000152242.11	-4.65555	6.28451	14.4061	0.000147325	0.00779128	ENSG00000152242	ARK2N	arkadia (RNF111) N-terminal like PKA signaling regulator 2N
ENSG00000105641.4	3.45913	5.04693	14.3966	0.000148066	0.00780734	ENSG00000105641	SLC5A5	solute carrier family 5 member 5
ENSG00000126214.22	-3.8044	7.8308	14.3879	0.000148754	0.00780734	ENSG00000126214	KLC1	kinesin light chain 1
ENSG00000215301.11	-4.32637	6.79914	14.3742	0.000149844	0.00780734	ENSG00000215301	DDX3X	DEAD-box helicase 3 X-linked
ENSG00000198908.12	3.19995	4.92113	14.3738	0.000149875	0.00780734	ENSG00000198908	GPRASP3	G protein-coupled receptor associated sorting protein family member 3
ENSG00000182963.11	3.65797	6.01401	14.3705	0.000150135	0.00780734	ENSG00000182963	GJC1	gap junction protein gamma 1
ENSG00000085433.17	3.29238	5.3998	14.37	0.000150174	0.00780734	ENSG00000085433	WDR47	WD repeat domain 47
ENSG00000138442.11	3.85006	6.35953	14.3292	0.000153463	0.00795586	ENSG00000138442	WDR12	WD repeat domain 12
ENSG00000147437.10	5.07254	5.12436	14.3193	0.000154275	0.00797549	ENSG00000147437	GNRH1	gonadotropin releasing hormone 1
ENSG00000138162.19	3.31407	6.82009	14.3137	0.000154731	0.00797667	ENSG00000138162	TACC2	transforming acidic coiled-coil containing protein 2
ENSG00000119285.11	-5.26136	5.29803	14.2848	0.000157129	0.00807765	ENSG00000119285	HEATR1	HEAT repeat containing 1
ENSG00000181638.20	4.14799	5.86145	14.2466	0.000160353	0.00822041	ENSG00000181638	ZFP41	ZFP41 zinc finger protein
ENSG00000134873.10	3.61106	4.91278	14.1768	0.000166414	0.00849407	ENSG00000134873	CLDN10	claudin 10
ENSG00000138134.12	4.26621	5.67273	14.1745	0.000166614	0.00849407	ENSG00000138134	STAMBPL1	STAM binding protein like 1
ENSG00000054611.14	3.58458	5.53642	14.1584	0.000168042	0.00854321	ENSG00000054611	TBC1D22A	TBC1 domain family member 22A
ENSG00000142449.13	-4.80966	6.00472	14.128	0.000170779	0.00865845	ENSG00000142449	FBN3	fibrillin 3
ENSG00000126822.18	-4.50704	6.65206	14.079	0.000175292	0.00886284	ENSG00000126822	PLEKHG3	pleckstrin homology and RhoGEF domain containing G3
ENSG00000112902.12	3.29321	6.81972	14.0172	0.000181143	0.00913359	ENSG00000112902	SEMA5A	semaphorin 5A
ENSG00000239474.7	-4.0124	4.95148	14.0017	0.000182644	0.00918409	ENSG00000239474	KLHL41	kelch like family member 41
ENSG00000164236.12	3.96558	6.30758	13.9106	0.000191713	0.00961386	ENSG00000164236	ANKRD33B	ankyrin repeat domain 33B
ENSG00000008323.16	3.48193	5.23729	13.8855	0.00019429	0.00971661	ENSG00000008323	PLEKHG6	pleckstrin homology and RhoGEF domain containing G6
ENSG00000288149.1	-4.89755	5.44429	13.8741	0.000195469	0.00973176	ENSG00000288149	SYT8	synaptotagmin 8
ENSG00000091536.20	3.23003	6.81115	13.8714	0.00019576	0.00973176	ENSG00000091536	MYO15A	myosin XVA
ENSG00000237289.10	3.56116	5.15988	13.8673	0.000196179	0.00973176	ENSG00000237289	CKMT1B	creatine kinase, mitochondrial 1B
ENSG00000177575.13	-4.93597	5.75821	13.8305	0.000200059	0.00989754	ENSG00000177575	CD163	CD163 molecule
ENSG00000146038.12	-4.76388	5.54755	13.7835	0.00020513	0.0101212	ENSG00000146038	DCDC2	doublecortin domain containing 2
ENSG00000096968.14	-4.66325	5.84564	13.7616	0.000207534	0.0102125	ENSG00000096968	JAK2	Janus kinase 2
ENSG00000106266.11	4.0651	5.89159	13.7146	0.000212791	0.0104432	ENSG00000106266	SNX8	sorting nexin 8
ENSG00000277518.4	2.99674	7.4268	13.7083	0.000213504	0.0104503	ENSG00000277518	MUC6	mucin 6, oligomeric mucus/gel-forming
ENSG00000129315.11	3.79003	6.1777	13.6872	0.000215925	0.0105408	ENSG00000129315	CCNT1	cyclin T1
ENSG00000213402.3	-3.93214	4.97149	13.6276	0.000222885	0.0108518	ENSG00000213402	PTPRCAP	protein tyrosine phosphatase receptor type C associated protein
ENSG00000182752.10	-4.4385	6.23826	13.6138	0.000224529	0.010903	ENSG00000182752	PAPPA	pappalysin 1
ENSG00000198538.11	4.48577	5.66269	13.5937	0.000226949	0.0109471	ENSG00000198538	ZNF28	zinc finger protein 28
ENSG00000160789.24	3.57451	6.03081	13.5874	0.000227712	0.0109471	ENSG00000160789	LMNA	lamin A/C
ENSG00000051620.11	3.0261	6.47928	13.5874	0.000227713	0.0109471	ENSG00000051620	HEBP2	heme binding protein 2
ENSG00000070915.10	-4.68113	5.65113	13.5865	0.000227816	0.0109471	ENSG00000070915	SLC12A3	solute carrier family 12 member 3
ENSG00000134909.19	-4.54042	6.64116	13.5809	0.000228504	0.0109515	ENSG00000134909	ARHGAP32	Rho GTPase activating protein 32
ENSG00000152766.6	3.3681	5.00555	13.5757	0.000229127	0.0109529	ENSG00000152766	ANKRD22	ankyrin repeat domain 22
ENSG00000103175.11	3.75144	6.28732	13.5305	0.000234712	0.0111908	ENSG00000103175	WFDC1	WAP four-disulfide core domain 1
ENSG00000141127.15	-4.30955	5.10793	13.5105	0.000237235	0.0112819	ENSG00000141127	PRPSAP2	phosphoribosyl pyrophosphate synthetase associated protein 2
ENSG00000187134.14	3.35359	6.04532	13.5006	0.000238485	0.0112857	ENSG00000187134	AKR1C1	aldo-keto reductase family 1 member C1
ENSG00000135823.14	3.20393	5.32773	13.5002	0.000238542	0.0112857	ENSG00000135823	STX6	syntaxin 6
ENSG00000176383.9	-4.81867	5.55828	13.4894	0.000239911	0.0113183	ENSG00000176383	B3GNT4	UDP-GlcNAc:betaGal beta-1,3-N-acetylglucosaminyltransferase 4
ENSG00000091317.8	3.2914	5.69445	13.4849	0.000240494	0.0113183	ENSG00000091317	CMTM6	CKLF like MARVEL transmembrane domain containing 6
ENSG00000141380.14	-4.41662	6.3711	13.4803	0.000241077	0.0113183	ENSG00000141380	SS18	SS18 subunit of BAF chromatin remodeling complex
ENSG00000166573.6	-4.48678	5.85111	13.4619	0.000243452	0.0114007	ENSG00000166573	GALR1	galanin receptor 1
ENSG00000281166.2	-5.32294	5.67217	13.4544	0.000244436	0.0114178	ENSG00000281166	NLRP10	NLR family pyrin domain containing 10
ENSG00000177239.16	4.05262	6.03055	13.4099	0.000250294	0.0116618	ENSG00000177239	MAN1B1	mannosidase alpha class 1B member 1
ENSG00000129595.14	-4.2796	6.10221	13.4017	0.0002514	0.0116838	ENSG00000129595	EPB41L4A	erythrocyte membrane protein band 4.1 like 4A
ENSG00000136630.13	-4.9051	5.83753	13.3387	0.000259991	0.0120526	ENSG00000136630	HLX	H2.0 like homeobox
ENSG00000161203.14	3.13004	6.69003	13.3338	0.00026066	0.0120533	ENSG00000161203	AP2M1	adaptor related protein complex 2 subunit mu 1
ENSG00000126705.15	-4.44703	6.40524	13.2783	0.000268497	0.0123845	ENSG00000126705	AHDC1	AT-hook DNA binding motif containing 1
ENSG00000196834.14	3.7511	7.06482	13.2615	0.000270918	0.012465	ENSG00000196834	POTEI	POTE ankyrin domain family member I
ENSG00000205085.13	-4.38	6.58524	13.2169	0.000277431	0.0127328	ENSG00000205085	GARIN1A	golgi associated RAB2 interactor 1A
ENSG00000118557.16	3.27587	5.06547	13.1886	0.000281655	0.0128945	ENSG00000118557	PMFBP1	polyamine modulated factor 1 binding protein 1
ENSG00000154781.17	-4.99926	5.55538	13.1745	0.000283786	0.0129598	ENSG00000154781	CCDC174	coiled-coil domain containing 174
ENSG00000113575.12	4.0004	6.19755	13.1352	0.000289795	0.0132015	ENSG00000113575	PPP2CA	protein phosphatase 2 catalytic subunit alpha
ENSG00000109079.10	3.63168	5.32438	13.1294	0.000290704	0.0132102	ENSG00000109079	TNFAIP1	TNF alpha induced protein 1
ENSG00000080573.7	-4.71716	5.26089	13.0862	0.000297482	0.0134711	ENSG00000080573	COL5A3	collagen type V alpha 3 chain
ENSG00000173598.14	-4.49811	6.62521	13.0835	0.000297911	0.0134711	ENSG00000173598	NUDT4	nudix hydrolase 4
ENSG00000160055.20	3.84746	5.12088	13.0668	0.000300576	0.0135376	ENSG00000160055	TMEM234	transmembrane protein 234
ENSG00000147224.13	-4.65258	5.04366	13.0608	0.000301538	0.0135376	ENSG00000147224	PRPS1	phosphoribosyl pyrophosphate synthetase 1
ENSG00000188352.13	4.36013	6.21156	13.0596	0.000301733	0.0135376	ENSG00000188352	FOCAD	focadhesin
ENSG00000120896.14	-4.603	5.80038	13.0531	0.000302787	0.0135376	ENSG00000120896	SORBS3	sorbin and SH3 domain containing 3
ENSG00000274646.4	-5.13467	5.45428	13.0483	0.000303553	0.0135376	ENSG00000274646	RPS9	ribosomal protein S9
ENSG00000159322.18	3.75647	6.62495	13.0469	0.000303794	0.0135376	ENSG00000159322	ADPGK	ADP dependent glucokinase
ENSG00000170915.9	3.37822	5.55128	13.0312	0.00030634	0.0136181	ENSG00000170915	PAQR8	progestin and adipoQ receptor family member 8
ENSG00000188171.17	3.61428	5.4854	13.0216	0.000307922	0.013633	ENSG00000188171	ZNF626	zinc finger protein 626
ENSG00000054116.12	3.14414	5.13566	13.0201	0.000308157	0.013633	ENSG00000054116	TRAPPC3	trafficking protein particle complex subunit 3
ENSG00000137992.15	3.55662	6.40902	12.983	0.000314325	0.0138725	ENSG00000137992	DBT	dihydrolipoamide branched chain transacylase E2
ENSG00000067141.17	-4.24682	6.22201	12.9631	0.000317693	0.0139575	ENSG00000067141	NEO1	neogenin 1
ENSG00000164112.14	4.22187	4.95246	12.9627	0.000317767	0.0139575	ENSG00000164112	SMIM43	small integral membrane protein 43
ENSG00000071127.18	3.06961	7.34781	12.943	0.000321125	0.0140714	ENSG00000071127	WDR1	WD repeat domain 1
ENSG00000122779.18	-4.64525	6.28023	12.9342	0.000322628	0.0141036	ENSG00000122779	TRIM24	tripartite motif containing 24
ENSG00000135241.17	-5.06603	5.65394	12.9204	0.000325018	0.0141703	ENSG00000135241	PNPLA8	patatin like phospholipase domain containing 8
ENSG00000152778.10	3.43193	5.68977	12.9165	0.000325692	0.0141703	ENSG00000152778	IFIT5	interferon induced protein with tetratricopeptide repeats 5
ENSG00000196074.13	-4.51788	5.10991	12.9102	0.000326794	0.0141847	ENSG00000196074	SYCP2	synaptonemal complex protein 2
ENSG00000257923.12	2.84813	7.24954	12.9014	0.000328338	0.0141879	ENSG00000257923	CUX1	cut like homeobox 1
ENSG00000164142.16	-4.37996	6.43201	12.901	0.00032841	0.0141879	ENSG00000164142	FHIP1A	FHF complex subunit HOOK interacting protein 1A
ENSG00000152527.14	3.64092	5.98422	12.8516	0.000337186	0.014533	ENSG00000152527	PLEKHH2	pleckstrin homology, MyTH4 and FERM domain containing H2
ENSG00000138650.9	3.76356	5.75897	12.8436	0.000338631	0.0145611	ENSG00000138650	PCDH10	protocadherin 10
ENSG00000076344.16	-4.64265	5.51863	12.8223	0.000342514	0.0146938	ENSG00000076344	RGS11	regulator of G protein signaling 11
ENSG00000100345.23	-3.46603	7.99663	12.795	0.000347546	0.014875	ENSG00000100345	MYH9	myosin heavy chain 9
ENSG00000007350.17	3.27656	4.74788	12.7861	0.000349203	0.0149112	ENSG00000007350	TKTL1	transketolase like 1
ENSG00000188786.10	-4.2818	6.3617	12.7534	0.00035537	0.0150962	ENSG00000188786	MTF1	metal regulatory transcription factor 1
ENSG00000075413.19	2.72879	7.64684	12.7509	0.000355841	0.0150962	ENSG00000075413	MARK3	microtubule affinity regulating kinase 3
ENSG00000111052.8	-4.31557	5.6772	12.7501	0.000355995	0.0150962	ENSG00000111052	LIN7A	lin-7 homolog A, crumbs cell polarity complex component
ENSG00000165071.15	3.67489	4.99463	12.7024	0.000365187	0.0154503	ENSG00000165071	TMEM71	transmembrane protein 71
ENSG00000050327.15	-4.47474	5.07899	12.6641	0.000372742	0.0157338	ENSG00000050327	ARHGEF5	Rho guanine nucleotide exchange factor 5
ENSG00000089902.10	-4.68083	6.19981	12.6406	0.000377457	0.0158964	ENSG00000089902	RCOR1	REST corepressor 1
ENSG00000169249.14	-4.50383	5.54098	12.5798	0.000389945	0.0163848	ENSG00000169249	ZRSR2	zinc finger CCCH-type, RNA binding motif and serine/arginine rich 2
ENSG00000149212.12	-4.04504	6.61407	12.5629	0.000393471	0.0164953	ENSG00000149212	SESN3	sestrin 3
ENSG00000109184.15	3.13593	5.74124	12.5558	0.000394988	0.0165106	ENSG00000109184	DCUN1D4	defective in cullin neddylation 1 domain containing 4
ENSG00000120451.11	-3.7314	7.5412	12.5496	0.000396299	0.0165106	ENSG00000120451	SNX19	sorting nexin 19
ENSG00000116918.15	3.74743	5.73434	12.542	0.000397906	0.0165106	ENSG00000116918	TSNAX	translin associated factor X
ENSG00000102445.20	-3.92601	7.06205	12.5402	0.000398288	0.0165106	ENSG00000102445	RUBCNL	rubicon like autophagy enhancer
ENSG00000091009.8	-4.65315	6.01388	12.539	0.000398551	0.0165106	ENSG00000091009	RBM27	RNA binding motif protein 27
ENSG00000171302.17	4.08058	5.48775	12.5358	0.000399218	0.0165106	ENSG00000171302	CANT1	calcium activated nucleotidase 1
ENSG00000241489.8	-4.57352	5.68137	12.5163	0.000403408	0.0166465	ENSG00000241489
ENSG00000133106.15	-5.03459	6.09313	12.4969	0.00040763	0.0167831	ENSG00000133106	EPSTI1	epithelial stromal interaction 1
ENSG00000163913.14	-3.85023	7.17831	12.4896	0.000409228	0.0168112	ENSG00000163913	IFT122	intraflagellar transport 122
ENSG00000109794.14	3.19092	5.64098	12.4758	0.000412257	0.016898	ENSG00000109794	FAM149A	family with sequence similarity 149 member A
ENSG00000196182.11	-4.62498	6.23747	12.4508	0.000417815	0.0170877	ENSG00000196182	STK40	serine/threonine kinase 40
ENSG00000155846.17	-4.16945	6.87357	12.4257	0.000423459	0.0172801	ENSG00000155846	PPARGC1B	PPARG coactivator 1 beta
ENSG00000282825.2	-4.77026	6.41227	12.3967	0.000430091	0.0175119	ENSG00000282825	CTIF	cap binding complex dependent translation initiation factor
ENSG00000145331.14	-4.18624	5.31902	12.39	0.000431633	0.0175359	ENSG00000145331	TRMT10A	tRNA methyltransferase 10A
ENSG00000143702.16	3.54765	6.10225	12.3812	0.000433673	0.01758	ENSG00000143702	CEP170	centrosomal protein 170
ENSG00000105699.17	-4.14715	5.02069	12.3688	0.000436577	0.0176588	ENSG00000105699	LSR	lipolysis stimulated lipoprotein receptor
ENSG00000204767.4	-4.52739	5.79486	12.3484	0.000441371	0.0178127	ENSG00000204767	INSYN2B	inhibitory synaptic factor family member 2B
ENSG00000151117.9	-4.58946	5.51565	12.3444	0.000442317	0.0178127	ENSG00000151117	TMEM86A	transmembrane protein 86A
ENSG00000166405.16	2.95718	6.40047	12.3093	0.000450697	0.0181105	ENSG00000166405	RIC3	RIC3 acetylcholine receptor chaperone
ENSG00000277292.2	3.892	5.22613	12.2962	0.000453881	0.0181987	ENSG00000277292	PIP4K2B	phosphatidylinositol-5-phosphate 4-kinase type 2 beta
ENSG00000198742.10	3.29302	5.25703	12.2682	0.000460742	0.0184337	ENSG00000198742	SMURF1	SMAD specific E3 ubiquitin protein ligase 1
ENSG00000169490.17	-4.90978	5.65343	12.2459	0.000466277	0.0186024	ENSG00000169490	TM2D2	TM2 domain containing 2
ENSG00000066032.19	3.70089	5.05811	12.2431	0.000466981	0.0186024	ENSG00000066032	CTNNA2	catenin alpha 2
ENSG00000281894.3	3.4472	5.64357	12.1988	0.000478202	0.0190022	ENSG00000281894	ZKSCAN7	zinc finger with KRAB and SCAN domains 7
ENSG00000081014.11	-4.38303	6.31507	12.1954	0.000479081	0.0190022	ENSG00000081014	AP4E1	adaptor related protein complex 4 subunit epsilon 1
ENSG00000082701.17	3.16635	7.4473	12.188	0.00048098	0.0190365	ENSG00000082701	GSK3B	glycogen synthase kinase 3 beta
ENSG00000147162.15	-4.49889	6.24835	12.177	0.000483834	0.0191083	ENSG00000147162	OGT	O-linked N-acetylglucosamine (GlcNAc) transferase
ENSG00000121297.8	2.98497	5.58028	12.158	0.000488769	0.0192619	ENSG00000121297	TSHZ3	teashirt zinc finger homeobox 3
ENSG00000162585.17	-4.17772	6.48326	12.1448	0.000492237	0.0193571	ENSG00000162585	FAAP20	FA core complex associated protein 20
ENSG00000189007.16	3.71875	5.93132	12.1385	0.000493904	0.0193813	ENSG00000189007	ADAT2	adenosine deaminase tRNA specific 2
ENSG00000144524.18	3.40445	6.27673	12.1234	0.000497935	0.0194979	ENSG00000144524	COPS7B	COP9 signalosome subunit 7B
ENSG00000075711.21	2.9149	6.80919	12.1073	0.00050225	0.0196251	ENSG00000075711	DLG1	discs large MAGUK scaffold protein 1
ENSG00000165338.17	3.20029	5.52284	12.0882	0.000507431	0.019699	ENSG00000165338	HECTD2	HECT domain E3 ubiquitin protein ligase 2
ENSG00000185721.13	-3.52721	4.77405	12.0866	0.000507865	0.019699	ENSG00000185721	DRG1	developmentally regulated GTP binding protein 1
ENSG00000160191.18	-4.34366	5.55115	12.082	0.000509112	0.019699	ENSG00000160191	PDE9A	phosphodiesterase 9A
ENSG00000101307.16	-4.41318	6.17671	12.0812	0.000509321	0.019699	ENSG00000101307	SIRPB1	signal regulatory protein beta 1
ENSG00000141027.23	-3.45984	8.09829	12.0785	0.000510059	0.019699	ENSG00000141027	NCOR1	nuclear receptor corepressor 1
ENSG00000163463.13	3.43418	5.28631	12.0767	0.000510565	0.019699	ENSG00000163463	KRTCAP2	keratinocyte associated protein 2
ENSG00000041982.17	-4.79879	6.0457	12.0275	0.0005242	0.0201828	ENSG00000041982	TNC	tenascin C
ENSG00000066926.13	3.00424	7.4821	12.0144	0.000527922	0.0202837	ENSG00000066926	FECH	ferrochelatase
ENSG00000105737.10	-4.12531	5.06807	11.9976	0.000532685	0.020424	ENSG00000105737	GRIK5	glutamate ionotropic receptor kainate type subunit 5
ENSG00000079156.17	-4.4333	5.96931	11.9629	0.00054271	0.0207651	ENSG00000079156	OSBPL6	oxysterol binding protein like 6
ENSG00000016391.11	-4.3065	6.38892	11.9504	0.00054635	0.0208589	ENSG00000016391	CHDH	choline dehydrogenase
ENSG00000118515.12	3.0003	6.44274	11.943	0.000548533	0.0208589	ENSG00000118515	SGK1	serum/glucocorticoid regulated kinase 1
ENSG00000105429.13	-3.65806	6.53758	11.9402	0.000549342	0.0208589	ENSG00000105429	MEGF8	multiple EGF like domains 8
ENSG00000241322.11	-3.81183	6.96289	11.9391	0.000549694	0.0208589	ENSG00000241322	FBXW10B	F-box and WD repeat domain containing 10B
ENSG00000105875.15	-4.07854	6.77158	11.9144	0.000557025	0.0210936	ENSG00000105875	WDR91	WD repeat domain 91
ENSG00000141485.17	-4.49396	6.87522	11.9026	0.000560569	0.0211654	ENSG00000141485	SLC13A5	solute carrier family 13 member 5
ENSG00000120278.17	3.50848	6.31221	11.9004	0.000561222	0.0211654	ENSG00000120278	PLEKHG1	pleckstrin homology and RhoGEF domain containing G1
ENSG00000156011.18	3.01831	7.40213	11.8816	0.000566925	0.0213368	ENSG00000156011	PSD3	pleckstrin and Sec7 domain containing 3
ENSG00000118454.13	3.13924	5.67677	11.8591	0.000573805	0.0215516	ENSG00000118454	ANKRD13C	ankyrin repeat domain 13C
ENSG00000119922.11	-4.29441	6.36636	11.8453	0.00057807	0.0216676	ENSG00000119922	IFIT2	interferon induced protein with tetratricopeptide repeats 2
ENSG00000167658.16	-3.1897	8.46	11.8231	0.000584998	0.0218827	ENSG00000167658	EEF2	eukaryotic translation elongation factor 2
ENSG00000153933.10	3.25588	6.06515	11.8044	0.000590906	0.0219845	ENSG00000153933	DGKE	diacylglycerol kinase epsilon
ENSG00000275575.4	-4.40268	5.26766	11.7994	0.000592483	0.0219845	ENSG00000275575	PTP4A3	protein tyrosine phosphatase 4A3
ENSG00000109586.12	3.59349	5.52634	11.7971	0.000593246	0.0219845	ENSG00000109586	GALNT7	polypeptide N-acetylgalactosaminyltransferase 7
ENSG00000170275.15	2.88793	6.56939	11.797	0.000593255	0.0219845	ENSG00000170275	CRTAP	cartilage associated protein
ENSG00000136279.21	-4.0539	6.95032	11.7957	0.000593691	0.0219845	ENSG00000136279	DBNL	drebrin like
ENSG00000121879.6	2.57874	7.66432	11.7857	0.000596871	0.0220579	ENSG00000121879	PIK3CA	phosphatidylinositol-4,5-bisphosphate 3-kinase catalytic subunit alpha
ENSG00000127483.19	3.29003	6.52602	11.7643	0.000603791	0.0222689	ENSG00000127483	HP1BP3	heterochromatin protein 1 binding protein 3
ENSG00000143850.16	3.03552	5.67142	11.7604	0.000605052	0.0222708	ENSG00000143850	PLEKHA6	pleckstrin homology domain containing A6
ENSG00000115977.21	-3.25295	8.24278	11.7375	0.000612543	0.0225015	ENSG00000115977	AAK1	AP2 associated kinase 1
ENSG00000172840.7	-3.58574	7.1952	11.7191	0.000618615	0.0226792	ENSG00000172840	PDP2	pyruvate dehydrogenase phosphatase catalytic subunit 2
ENSG00000123562.18	4.0969	5.28049	11.7105	0.000621473	0.0227387	ENSG00000123562	MORF4L2	mortality factor 4 like 2
ENSG00000153214.11	-4.44966	5.65438	11.7052	0.000623242	0.0227582	ENSG00000153214	TMEM87B	transmembrane protein 87B
ENSG00000119953.14	2.99464	5.23486	11.6878	0.0006291	0.0229266	ENSG00000119953	SMNDC1	survival motor neuron domain containing 1
ENSG00000204116.12	3.28797	5.23514	11.672	0.000634482	0.0230771	ENSG00000204116	CHIC1	cysteine rich hydrophobic domain 1
ENSG00000006534.17	3.63926	6.18931	11.6214	0.000651986	0.023667	ENSG00000006534	ALDH3B1	aldehyde dehydrogenase 3 family member B1
ENSG00000168878.19	2.95837	5.96818	11.6165	0.000653676	0.0236816	ENSG00000168878	SFTPB	surfactant protein B
ENSG00000125386.16	-4.48248	5.7605	11.6053	0.000657638	0.0237245	ENSG00000125386	FAM193A	family with sequence similarity 193 member A
ENSG00000076641.4	-3.98627	6.90696	11.6041	0.000658065	0.0237245	ENSG00000076641	PAG1	phosphoprotein membrane anchor with glycosphingolipid microdomains 1
ENSG00000156017.13	-4.67594	5.5133	11.6014	0.000659029	0.0237245	ENSG00000156017	CARNMT1	carnosine N-methyltransferase 1
ENSG00000179399.15	3.09543	4.83403	11.5986	0.000660017	0.0237245	ENSG00000179399	GPC5	glypican 5
ENSG00000152439.13	-4.0535	6.40805	11.5853	0.000664764	0.023816	ENSG00000152439	ZNF773	zinc finger protein 773
ENSG00000107798.18	-4.49861	5.21251	11.5842	0.000665151	0.023816	ENSG00000107798	LIPA	lipase A, lysosomal acid type
ENSG00000138073.14	-4.53606	5.29067	11.5763	0.000667986	0.0238711	ENSG00000138073	PREB	prolactin regulatory element binding
ENSG00000063245.15	-3.25354	8.29276	11.5669	0.000671364	0.0239161	ENSG00000063245	EPN1	epsin 1
ENSG00000182606.17	-4.63227	5.96142	11.5656	0.000671844	0.0239161	ENSG00000182606	TRAK1	trafficking kinesin protein 1
ENSG00000163625.17	-4.14152	6.53845	11.5536	0.000676183	0.0240241	ENSG00000163625	WDFY3	WD repeat and FYVE domain containing 3
ENSG00000095261.14	3.33001	5.20727	11.5386	0.000681666	0.0241722	ENSG00000095261	PSMD5	proteasome 26S subunit, non-ATPase 5
ENSG00000179119.15	-4.29808	5.80367	11.5335	0.000683529	0.0241917	ENSG00000179119	SPTY2D1	SPT2 chromatin protein domain containing 1
ENSG00000106541.12	3.28187	4.92859	11.5195	0.000688682	0.0243273	ENSG00000106541	AGR2	anterior gradient 2, protein disulphide isomerase family member
ENSG00000094804.12	-4.63696	5.88853	11.4886	0.000700257	0.0246887	ENSG00000094804	CDC6	cell division cycle 6
ENSG00000173320.12	-3.78716	6.72269	11.4486	0.000715488	0.0251775	ENSG00000173320	STOX2	storkhead box 2
ENSG00000110497.15	-4.25136	5.80237	11.4363	0.00072022	0.0252957	ENSG00000110497	AMBRA1	autophagy and beclin 1 regulator 1
ENSG00000168118.12	-4.27696	5.40056	11.4286	0.000723214	0.0253524	ENSG00000168118	RAB4A	RAB4A, member RAS oncogene family
ENSG00000107371.14	-4.3197	6.76547	11.4178	0.000727421	0.0254514	ENSG00000107371	EXOSC3	exosome component 3
ENSG00000103942.13	-3.58886	6.75063	11.4019	0.000733699	0.0256224	ENSG00000103942	HOMER2	homer scaffold protein 2
ENSG00000215029.12	-4.17049	5.47467	11.3839	0.000740851	0.0258231	ENSG00000215029	TCP11X2	t-complex 11 family, X-linked 2
ENSG00000079215.15	-3.62005	7.18776	11.3769	0.000743649	0.0258361	ENSG00000079215	SLC1A3	solute carrier family 1 member 3
ENSG00000111832.13	2.96477	6.35991	11.3759	0.000744029	0.0258361	ENSG00000111832	RWDD1	RWD domain containing 1
ENSG00000116199.12	-4.20855	5.75859	11.3606	0.000750185	0.0259786	ENSG00000116199	FAM20B	FAM20B glycosaminoglycan xylosylkinase
ENSG00000275176.4	2.97038	6.37757	11.3587	0.000750957	0.0259786	ENSG00000275176	ACACA	acetyl-CoA carboxylase alpha
ENSG00000070729.14	3.08438	5.25406	11.3359	0.000760218	0.0262496	ENSG00000070729	CNGB1	cyclic nucleotide gated channel subunit beta 1
ENSG00000134318.16	-3.91144	6.63413	11.2899	0.000779305	0.0268583	ENSG00000134318	ROCK2	Rho associated coiled-coil containing protein kinase 2
ENSG00000111962.8	-4.50335	5.80693	11.2849	0.000781414	0.0268806	ENSG00000111962	UST	uronyl 2-sulfotransferase
ENSG00000105852.11	3.42306	5.12387	11.275	0.000785596	0.0269741	ENSG00000105852	PON3	paraoxonase 3
ENSG00000198795.11	3.39398	5.80083	11.2656	0.00078956	0.0270006	ENSG00000198795	ZNF521	zinc finger protein 521
ENSG00000095713.14	3.38456	5.03709	11.2628	0.000790759	0.0270006	ENSG00000095713	CRTAC1	cartilage acidic protein 1
ENSG00000168779.21	-4.35191	5.59893	11.2597	0.000792083	0.0270006	ENSG00000168779	SHOX2	short stature homeobox 2
ENSG00000162944.11	3.90035	5.76181	11.2587	0.000792519	0.0270006	ENSG00000162944	RFTN2	raftlin family member 2
ENSG00000138100.14	-3.99125	4.98978	11.2559	0.000793704	0.0270006	ENSG00000138100	TRIM54	tripartite motif containing 54
ENSG00000182580.3	3.11716	5.49674	11.2501	0.000796176	0.0270347	ENSG00000182580	EPHB3	EPH receptor B3
ENSG00000139679.16	-3.90203	4.88361	11.2357	0.000802394	0.0271957	ENSG00000139679	LPAR6	lysophosphatidic acid receptor 6
ENSG00000167216.19	3.11485	5.98755	11.2236	0.000807644	0.0273233	ENSG00000167216	KATNAL2	katanin catalytic subunit A1 like 2
ENSG00000136895.19	3.01294	5.8648	11.2154	0.000811233	0.0273638	ENSG00000136895	GARNL3	GTPase activating Rap/RanGAP domain like 3
ENSG00000198700.10	-3.77485	6.7155	11.214	0.000811814	0.0273638	ENSG00000198700	IPO9	importin 9
ENSG00000226651.6	-3.90295	4.98085	11.1459	0.000842185	0.0283356	ENSG00000226651	CLIC1	chloride intracellular channel 1
ENSG00000006756.16	-4.15358	5.75315	11.1259	0.000851288	0.0285896	ENSG00000006756	ARSD	arylsulfatase D
ENSG00000166326.7	-3.54818	7.59427	11.1141	0.000856739	0.0287203	ENSG00000166326	TRIM44	tripartite motif containing 44
ENSG00000185666.15	-3.09356	8.48934	11.0937	0.000866233	0.028982	ENSG00000185666	SYN3	synapsin III
ENSG00000165113.13	-3.31142	4.78831	11.0905	0.000867696	0.028982	ENSG00000165113	GKAP1	G kinase anchoring protein 1
ENSG00000283041.1	3.51192	4.95972	11.0794	0.000872925	0.0291038	ENSG00000283041	LOC729998	eukaryotic translation elongation factor 1 gamma pseudogene
ENSG00000104408.11	2.4516	8.97039	11.0716	0.000876612	0.0291739	ENSG00000104408	EIF3E	eukaryotic translation initiation factor 3 subunit E
ENSG00000197442.11	2.98422	5.78901	11.0674	0.000878578	0.0291866	ENSG00000197442	MAP3K5	mitogen-activated protein kinase kinase kinase 5
ENSG00000249853.9	2.71414	4.86044	11.0638	0.000880287	0.0291906	ENSG00000249853	HS3ST5	heparan sulfate-glucosamine 3-sulfotransferase 5
ENSG00000181450.18	-3.8046	5.75119	11.0576	0.000883267	0.0292368	ENSG00000181450	ZNF678	zinc finger protein 678
ENSG00000157483.9	-4.17402	6.7329	11.0221	0.000900306	0.0297087	ENSG00000157483	MYO1E	myosin IE
ENSG00000178950.18	3.46907	6.47165	11.0189	0.000901881	0.0297087	ENSG00000178950	GAK	cyclin G associated kinase
ENSG00000280899.3	3.0648	5.19883	11.0162	0.000903175	0.0297087	ENSG00000280899	OR10A6	olfactory receptor family 10 subfamily A member 6 (gene/pseudogene)
ENSG00000072958.9	-3.10209	8.21194	11.0146	0.000903982	0.0297087	ENSG00000072958	AP1M1	adaptor related protein complex 1 subunit mu 1
ENSG00000111799.22	3.28951	6.13707	10.9942	0.000913996	0.0299616	ENSG00000111799	COL12A1	collagen type XII alpha 1 chain
ENSG00000070950.10	2.92997	6.03252	10.9879	0.000917083	0.0299616	ENSG00000070950	RAD18	RAD18 E3 ubiquitin protein ligase
ENSG00000095370.20	-4.24084	5.52416	10.9874	0.00091731	0.0299616	ENSG00000095370	SH2D3C	SH2 domain containing 3C
ENSG00000197381.18	-4.71299	6.24182	10.9857	0.000918189	0.0299616	ENSG00000197381	ADARB1	adenosine deaminase RNA specific B1
ENSG00000168843.14	-3.99	5.10024	10.9594	0.000931323	0.0303364	ENSG00000168843	FSTL5	follistatin like 5
ENSG00000115556.14	-4.32838	5.23632	10.9542	0.000933906	0.0303656	ENSG00000115556	PLCD4	phospholipase C delta 4
ENSG00000116675.16	2.99914	5.68836	10.951	0.000935519	0.0303656	ENSG00000116675	DNAJC6	DnaJ heat shock protein family (Hsp40) member C6
ENSG00000091513.16	-2.84679	9.10792	10.9165	0.000953102	0.0308818	ENSG00000091513	TF	transferrin
ENSG00000141627.14	-3.64744	6.50701	10.9105	0.000956198	0.0309277	ENSG00000141627	DYM	dymeclin
ENSG00000006747.15	3.66795	7.08909	10.8927	0.00096542	0.0311175	ENSG00000006747	SCIN	scinderin
ENSG00000198924.8	-4.27988	5.67051	10.8927	0.000965448	0.0311175	ENSG00000198924	DCLRE1A	DNA cross-link repair 1A
ENSG00000178927.19	-3.21691	7.82437	10.8758	0.000974311	0.0313483	ENSG00000178927	CYBC1	cytochrome b-245 chaperone 1
ENSG00000173480.11	3.12608	5.29915	10.8632	0.000980955	0.031507	ENSG00000173480	ZNF417	zinc finger protein 417
ENSG00000137216.19	-3.98945	5.1393	10.8403	0.000993157	0.0318255	ENSG00000137216	TMEM63B	transmembrane protein 63B
ENSG00000174136.13	-4.1468	5.69261	10.8381	0.000994331	0.0318255	ENSG00000174136	RGMB	repulsive guidance molecule BMP co-receptor b
ENSG00000198408.14	3.13801	6.27744	10.8304	0.000998473	0.0319026	ENSG00000198408	OGA	O-GlcNAcase
ENSG00000187997.12	3.41905	5.84767	10.8198	0.00100418	0.0320293	ENSG00000187997	C17orf99	chromosome 17 open reading frame 99
ENSG00000138182.15	-3.89114	5.16453	10.8071	0.00101112	0.032195	ENSG00000138182	KIF20B	kinesin family member 20B
ENSG00000183773.16	3.13706	5.66966	10.785	0.00102323	0.0325244	ENSG00000183773	AIFM3	apoptosis inducing factor mitochondria associated 3
ENSG00000166188.3	3.32186	6.26237	10.7732	0.00102982	0.0326707	ENSG00000166188	ZNF319	zinc finger protein 319
ENSG00000166073.11	-3.9495	5.02939	10.7701	0.00103154	0.0326707	ENSG00000166073	GPR176	G protein-coupled receptor 176
ENSG00000152910.19	-4.02327	5.44467	10.7672	0.00103316	0.0326707	ENSG00000152910	CNTNAP4	contactin associated protein family member 4
ENSG00000278545.4	3.0563	6.05798	10.7331	0.00105238	0.0332214	ENSG00000278545	MARCHF8	membrane associated ring-CH-type finger 8
ENSG00000183054.13	2.99016	5.92973	10.7239	0.00105761	0.0332754	ENSG00000183054	RGPD6	RANBP2 like and GRIP domain containing 6
ENSG00000213471.10	3.437	4.96722	10.7237	0.00105771	0.0332754	ENSG00000213471	TTLL13	tubulin tyrosine ligase like 13
ENSG00000225830.16	-3.55177	7.07261	10.6992	0.00107182	0.0336617	ENSG00000225830	ERCC6	ERCC excision repair 6, chromatin remodeling factor
ENSG00000087302.9	-3.90801	5.99295	10.689	0.00107777	0.0337909	ENSG00000087302	RTRAF	RNA transcription, translation and transport factor
ENSG00000128815.20	-3.95885	5.95406	10.6843	0.00108048	0.0338183	ENSG00000128815	WDFY4	WDFY family member 4
ENSG00000160201.12	3.69212	6.45453	10.6578	0.00109609	0.0342487	ENSG00000160201	U2AF1	U2 small nuclear RNA auxiliary factor 1
ENSG00000097046.13	-3.40444	4.82656	10.6453	0.00110349	0.0344215	ENSG00000097046	CDC7	cell division cycle 7
ENSG00000172845.18	-3.74255	6.70484	10.6393	0.0011071	0.0344757	ENSG00000172845	SP3	Sp3 transcription factor
ENSG00000103522.17	-4.09804	5.72448	10.6316	0.00111171	0.0345192	ENSG00000103522	IL21R	interleukin 21 receptor
ENSG00000170100.14	2.89583	6.0334	10.6307	0.00111225	0.0345192	ENSG00000170100	ZNF778	zinc finger protein 778
ENSG00000080854.16	-3.85488	6.99612	10.6262	0.00111499	0.0345461	ENSG00000080854	IGSF9B	immunoglobulin superfamily member 9B
ENSG00000105325.15	-4.34549	5.96878	10.6055	0.00112752	0.0348448	ENSG00000105325	FZR1	fizzy and cell division cycle 20 related 1
ENSG00000197497.11	2.85669	7.91294	10.6023	0.00112945	0.0348448	ENSG00000197497	ZNF665	zinc finger protein 665
ENSG00000187097.13	-3.88284	6.11742	10.6009	0.00113032	0.0348448	ENSG00000187097	ENTPD5	ectonucleoside triphosphate diphosphohydrolase 5 (inactive)
ENSG00000241258.7	-4.16846	5.46848	10.5896	0.00113725	0.035	ENSG00000241258	CRCP	CGRP receptor component
ENSG00000188559.16	3.21468	5.80325	10.585	0.00114007	0.0350281	ENSG00000188559	RALGAPA2	Ral GTPase activating protein catalytic subunit alpha 2
ENSG00000108021.22	-3.81232	6.46815	10.5805	0.00114288	0.0350558	ENSG00000108021	TASOR2	transcription activation suppressor family member 2
ENSG00000075391.18	-3.50516	7.19091	10.5527	0.00116019	0.0354824	ENSG00000075391	RASAL2	RAS protein activator like 2
ENSG00000038427.16	-3.64927	6.78853	10.552	0.00116064	0.0354824	ENSG00000038427	VCAN	versican
ENSG00000073803.14	-3.90954	6.77897	10.5471	0.00116374	0.0355181	ENSG00000073803	MAP3K13	mitogen-activated protein kinase kinase kinase 13
ENSG00000240747.9	-3.7868	5.03147	10.5398	0.00116831	0.0355988	ENSG00000240747	KRBOX1	KRAB box domain containing 1
ENSG00000099998.19	3.76069	7.2469	10.4731	0.00121123	0.036808	ENSG00000099998	GGT5	gamma-glutamyltransferase 5
ENSG00000213297.8	-2.73868	4.77107	10.472	0.001212	0.036808	ENSG00000213297
ENSG00000213619.11	-4.26245	5.68909	10.467	0.00121528	0.036847	ENSG00000213619	NDUFS3	NADH:ubiquinone oxidoreductase core subunit S3
ENSG00000108506.13	-3.7216	5.41448	10.4524	0.00122489	0.0370771	ENSG00000108506	INTS2	integrator complex subunit 2
ENSG00000219545.12	3.11674	4.92421	10.4399	0.00123319	0.0371893	ENSG00000219545	UMAD1	UBAP1-MVB12-associated (UMA) domain containing 1
ENSG00000174514.13	3.67426	5.78419	10.4389	0.00123391	0.0371893	ENSG00000174514	MFSD4A	major facilitator superfamily domain containing 4A
ENSG00000138592.14	-2.82412	8.83544	10.4377	0.00123466	0.0371893	ENSG00000138592	USP8	ubiquitin specific peptidase 8
ENSG00000160445.11	-4.27342	5.7009	10.4333	0.00123766	0.0372188	ENSG00000160445	ZER1	zyg-11 related cell cycle regulator
ENSG00000148408.14	-3.98986	5.47072	10.4076	0.00125501	0.037679	ENSG00000148408	CACNA1B	calcium voltage-gated channel subunit alpha1 B
ENSG00000120708.17	-4.14061	6.31418	10.3951	0.00126351	0.0378724	ENSG00000120708	TGFBI	transforming growth factor beta induced
ENSG00000173894.11	-4.1366	5.70206	10.3817	0.00127268	0.0380851	ENSG00000173894	CBX2	chromobox 2
ENSG00000106546.14	3.01684	5.81826	10.3701	0.00128076	0.0382647	ENSG00000106546	AHR	aryl hydrocarbon receptor
ENSG00000234704.9	3.51781	5.09539	10.3621	0.00128631	0.0383255	ENSG00000234704	BRD2	bromodomain containing 2
ENSG00000102858.13	3.12013	6.29816	10.3611	0.00128696	0.0383255	ENSG00000102858	MGRN1	mahogunin ring finger 1
ENSG00000100490.10	-3.94751	5.89727	10.343	0.00129969	0.0386422	ENSG00000100490	CDKL1	cyclin dependent kinase like 1
ENSG00000157680.17	2.49625	7.5591	10.325	0.00131238	0.0388338	ENSG00000157680	DGKI	diacylglycerol kinase iota
ENSG00000168066.22	2.97384	5.80499	10.3245	0.00131275	0.0388338	ENSG00000168066	SF1	splicing factor 1
ENSG00000131409.13	-3.92614	5.08921	10.3225	0.0013142	0.0388338	ENSG00000131409	LRRC4B	leucine rich repeat containing 4B
ENSG00000188706.13	3.04038	4.87807	10.3214	0.00131498	0.0388338	ENSG00000188706	ZDHHC9	zinc finger DHHC-type palmitoyltransferase 9
ENSG00000177511.6	-3.41551	6.29751	10.319	0.00131669	0.0388338	ENSG00000177511	ST8SIA3	ST8 alpha-N-acetyl-neuraminide alpha-2,8-sialyltransferase 3
ENSG00000154124.6	-3.72535	6.84139	10.3149	0.00131958	0.0388568	ENSG00000154124	OTULIN	OTU deubiquitinase with linear linkage specificity
ENSG00000093167.18	-4.16736	6.23919	10.3059	0.00132603	0.0389414	ENSG00000093167	LRRFIP2	LRR binding FLII interacting protein 2
ENSG00000134255.16	-4.08378	5.94971	10.305	0.00132668	0.0389414	ENSG00000134255	CEPT1	choline/ethanolamine phosphotransferase 1
ENSG00000163170.12	3.05247	5.38473	10.2967	0.00133265	0.0390544	ENSG00000163170	BOLA3	bolA family member 3
ENSG00000064225.13	3.72213	5.52643	10.287	0.00133972	0.0391991	ENSG00000064225	ST3GAL6	ST3 beta-galactoside alpha-2,3-sialyltransferase 6
ENSG00000163479.14	2.8097	6.08271	10.2821	0.00134328	0.0392407	ENSG00000163479	SSR2	signal sequence receptor subunit 2
ENSG00000186566.13	-3.94334	6.47417	10.2746	0.00134878	0.0393124	ENSG00000186566	GPATCH8	G-patch domain containing 8
ENSG00000183379.9	-3.81241	5.03927	10.2729	0.00135	0.0393124	ENSG00000183379	SYNDIG1L	synapse differentiation inducing 1 like
ENSG00000162241.13	-3.95522	6.03537	10.2587	0.00136045	0.0395459	ENSG00000162241	SLC25A45	solute carrier family 25 member 45
ENSG00000127334.11	2.53357	6.72622	10.2561	0.00136232	0.0395459	ENSG00000127334	DYRK2	dual specificity tyrosine phosphorylation regulated kinase 2
ENSG00000163565.20	-4.27365	5.70907	10.25	0.00136685	0.0396149	ENSG00000163565	IFI16	interferon gamma inducible protein 16
ENSG00000180776.17	2.90259	5.56376	10.2459	0.00136992	0.0396414	ENSG00000180776	ZDHHC20	zinc finger DHHC-type palmitoyltransferase 20
ENSG00000107164.17	2.8462	5.58164	10.2424	0.00137251	0.0396542	ENSG00000107164	FUBP3	far upstream element binding protein 3
ENSG00000111300.10	2.75684	6.73017	10.2333	0.0013793	0.0397879	ENSG00000111300	NAA25	N-alpha-acetyltransferase 25, NatB auxiliary subunit
ENSG00000142178.9	2.95706	5.61226	10.2233	0.00138679	0.0399413	ENSG00000142178	SIK1	salt inducible kinase 1
ENSG00000140632.17	-4.02989	5.79463	10.1803	0.00141947	0.0408185	ENSG00000140632	GLYR1	glyoxylate reductase 1 homolog
ENSG00000139618.18	-4.29388	5.68516	10.1657	0.00143081	0.0410805	ENSG00000139618	BRCA2	BRCA2 DNA repair associated
ENSG00000204335.4	-5.00722	5.87556	10.1616	0.00143395	0.0411049	ENSG00000204335	SP5	Sp5 transcription factor
ENSG00000150768.17	3.1106	5.23379	10.157	0.00143755	0.0411049	ENSG00000150768	DLAT	dihydrolipoamide S-acetyltransferase
ENSG00000129744.3	-3.2435	4.76526	10.156	0.00143836	0.0411049	ENSG00000129744	ART1	ADP-ribosyltransferase 1
ENSG00000198648.12	-3.80703	5.45221	10.1397	0.0014511	0.0414047	ENSG00000198648	STK39	serine/threonine kinase 39
ENSG00000151967.18	-3.81575	6.18318	10.1267	0.00146136	0.0415622	ENSG00000151967	SCHIP1	schwannomin interacting protein 1
ENSG00000198551.10	3.984	5.28789	10.1259	0.00146197	0.0415622	ENSG00000198551	ZNF627	zinc finger protein 627
ENSG00000179403.12	-4.07064	5.71368	10.1241	0.00146339	0.0415622	ENSG00000179403	VWA1	von Willebrand factor A domain containing 1
ENSG00000134317.18	2.92268	5.92325	10.1189	0.00146758	0.041617	ENSG00000134317	GRHL1	grainyhead like transcription factor 1
ENSG00000282377.2	-2.78146	4.84859	10.1134	0.00147199	0.0416777	ENSG00000282377
ENSG00000010327.10	-3.86256	5.69687	10.1049	0.00147873	0.0418042	ENSG00000010327	STAB1	stabilin 1
ENSG00000256029.6	2.89724	5.72506	10.1	0.00148271	0.0418524	ENSG00000256029
ENSG00000288283.1	-3.5457	5.84041	10.0963	0.00148566	0.0418716	ENSG00000288283	RFX1	regulatory factor X1
ENSG00000084112.15	-3.27609	7.513	10.0843	0.00149538	0.0420809	ENSG00000084112	SSH1	slingshot protein phosphatase 1
ENSG00000215186.7	-3.80656	5.92236	10.0739	0.00150382	0.042254	ENSG00000215186	GOLGA6B	golgin A6 family member B
ENSG00000005844.19	-3.66925	6.64236	10.067	0.00150952	0.0423494	ENSG00000005844	ITGAL	integrin subunit alpha L
ENSG00000140398.14	-3.97654	5.72462	10.0595	0.00151567	0.0424572	ENSG00000140398	NEIL1	nei like DNA glycosylase 1
ENSG00000087245.13	3.20843	5.1193	10.0541	0.00152013	0.0425175	ENSG00000087245	MMP2	matrix metallopeptidase 2
ENSG00000231738.11	2.75621	5.01367	10.0488	0.00152451	0.0425482	ENSG00000231738	TSPAN19	tetraspanin 19
ENSG00000168350.8	-4.14718	5.66835	10.0458	0.00152692	0.0425482	ENSG00000168350	DEGS2	delta 4-desaturase, sphingolipid 2
ENSG00000132613.16	-4.05505	5.44955	10.0443	0.00152816	0.0425482	ENSG00000132613	MTSS2	MTSS I-BAR domain containing 2
ENSG00000175766.13	-3.63479	4.9665	10.0325	0.00153802	0.042758	ENSG00000175766	EIF4E1B	eukaryotic translation initiation factor 4E family member 1B
ENSG00000068097.16	-3.78118	5.57871	10.0231	0.00154587	0.0429114	ENSG00000068097	HEATR6	HEAT repeat containing 6
ENSG00000111110.12	-3.85068	5.97939	10.0131	0.0015543	0.0430804	ENSG00000111110	PPM1H	protein phosphatase, Mg2+/Mn2+ dependent 1H
ENSG00000141905.19	3.3823	6.25454	10.0095	0.00155731	0.0430989	ENSG00000141905	NFIC	nuclear factor I C
ENSG00000148655.15	-4.16475	5.85649	9.99423	0.00157031	0.0433349	ENSG00000148655	LRMDA	leucine rich melanocyte differentiation associated
ENSG00000288217.3	2.98243	5.71472	9.99223	0.00157202	0.0433349	ENSG00000288217	PEX5	peroxisomal biogenesis factor 5
ENSG00000164687.11	3.00729	5.1913	9.9912	0.0015729	0.0433349	ENSG00000164687	FABP5	fatty acid binding protein 5
ENSG00000168994.14	2.85268	4.7507	9.98574	0.00157757	0.0433986	ENSG00000168994	PXDC1	PX domain containing 1
ENSG00000130821.17	-4.20314	6.48492	9.9779	0.0015843	0.0434817	ENSG00000130821	SLC6A8	solute carrier family 6 member 8
ENSG00000178467.18	-4.11466	5.91202	9.97479	0.00158698	0.0434817	ENSG00000178467	P4HTM	prolyl 4-hydroxylase, transmembrane
ENSG00000137288.10	-3.88333	6.12064	9.97398	0.00158768	0.0434817	ENSG00000137288	UQCC2	ubiquinol-cytochrome c reductase complex assembly factor 2
ENSG00000211448.14	-4.6391	6.18776	9.96872	0.00159222	0.0435413	ENSG00000211448	DIO2	iodothyronine deiodinase 2
ENSG00000106012.18	-3.82618	6.06371	9.96059	0.00159927	0.043669	ENSG00000106012	IQCE	IQ motif containing E
ENSG00000066827.16	-3.96786	6.03008	9.94997	0.00160852	0.0437786	ENSG00000066827	ZFAT	zinc finger and AT-hook domain containing
ENSG00000110925.7	-4.06749	6.09913	9.9495	0.00160893	0.0437786	ENSG00000110925	CSRNP2	cysteine and serine rich nuclear protein 2
ENSG00000278173.4	-2.86967	4.83282	9.9478	0.00161042	0.0437786	ENSG00000278173	NLRP7	NLR family pyrin domain containing 7
ENSG00000100764.14	-4.13656	5.72114	9.90514	0.00164818	0.0447391	ENSG00000100764	PSMC1	proteasome 26S subunit, ATPase 1
ENSG00000150051.14	3.04565	5.03811	9.87973	0.00167109	0.0452732	ENSG00000150051	MKX	mohawk homeobox
ENSG00000068354.16	-3.88872	5.10365	9.87788	0.00167278	0.0452732	ENSG00000068354	TBC1D25	TBC1 domain family member 25
ENSG00000118690.13	3.0242	5.08983	9.87312	0.00167711	0.0452931	ENSG00000118690	ARMC2	armadillo repeat containing 2
ENSG00000158122.12	2.66445	6.71187	9.87167	0.00167843	0.0452931	ENSG00000158122	PRXL2C	peroxiredoxin like 2C
ENSG00000171246.7	2.94788	5.58546	9.8578	0.00169113	0.0455689	ENSG00000171246	NPTX1	neuronal pentraxin 1
ENSG00000260307.2	2.98019	4.81654	9.83807	0.00170937	0.0459534	ENSG00000260307
ENSG00000145012.14	-3.44063	6.40362	9.83507	0.00171216	0.0459534	ENSG00000145012	LPP	LIM domain containing preferred translocation partner in lipoma
ENSG00000108100.18	-4.11322	6.00445	9.83281	0.00171426	0.0459534	ENSG00000108100	CCNY	cyclin Y
ENSG00000104852.15	-4.11064	5.40441	9.8316	0.00171539	0.0459534	ENSG00000104852	SNRNP70	small nuclear ribonucleoprotein U1 subunit 70
ENSG00000167173.19	-3.8813	6.06345	9.81756	0.00172854	0.0462383	ENSG00000167173	C15orf39	chromosome 15 open reading frame 39
ENSG00000173801.17	3.29562	5.63267	9.81153	0.00173422	0.046323	ENSG00000173801	JUP	junction plakoglobin
ENSG00000002587.10	-3.78052	5.58575	9.77498	0.00176903	0.0471804	ENSG00000002587	HS3ST1	heparan sulfate-glucosamine 3-sulfotransferase 1
ENSG00000181790.12	-3.92222	5.41303	9.77247	0.00177145	0.0471804	ENSG00000181790	ADGRB1	adhesion G protein-coupled receptor B1
ENSG00000137628.18	-3.65185	6.21495	9.74632	0.00179682	0.0475852	ENSG00000137628	DDX60	DExD/H-box helicase 60
ENSG00000104369.5	-3.98086	5.21243	9.74543	0.00179769	0.0475852	ENSG00000104369	JPH1	junctophilin 1
ENSG00000275338.4	-3.73075	5.31688	9.74497	0.00179814	0.0475852	ENSG00000275338	RAB11FIP3	RAB11 family interacting protein 3
ENSG00000140548.10	-3.87417	5.71938	9.74396	0.00179913	0.0475852	ENSG00000140548	ZNF710	zinc finger protein 710
ENSG00000109756.10	2.94573	6.32505	9.74351	0.00179957	0.0475852	ENSG00000109756	RAPGEF2	Rap guanine nucleotide exchange factor 2
ENSG00000105983.23	-3.76347	6.58579	9.73877	0.00180421	0.0476385	ENSG00000105983	LMBR1	limb development membrane protein 1
ENSG00000007545.16	-3.49296	5.61304	9.73618	0.00180676	0.0476385	ENSG00000007545	CRAMP1	cramped chromatin regulator homolog 1
ENSG00000171992.13	2.71323	8.3652	9.70929	0.00183339	0.0482713	ENSG00000171992	SYNPO	synaptopodin
ENSG00000109099.16	3.3022	6.14168	9.67938	0.00186348	0.0489935	ENSG00000109099	PMP22	peripheral myelin protein 22
ENSG00000255330.9	-4.04788	5.13036	9.6569	0.00188642	0.0495259	ENSG00000255330
ENSG00000186918.14	2.85921	5.76282	9.64997	0.00189355	0.0496422	ENSG00000186918	ZNF395	zinc finger protein 395
ENSG00000151240.17	3.20494	5.74311	9.64396	0.00189976	0.0497174	ENSG00000151240	DIP2C	disco interacting protein 2 homolog C
ENSG00000163320.12	-3.84114	5.95859	9.64196	0.00190182	0.0497174	ENSG00000163320	CGGBP1	CGG triplet repeat binding protein 1
ENSG00000131653.14	-4.02703	5.35709	9.63425	0.00190982	0.0498542	ENSG00000131653	TRAF7	TNF receptor associated factor 7
ENSG00000149294.17	3.2238	6.25169	9.63171	0.00191247	0.0498542	ENSG00000149294	NCAM1	neural cell adhesion molecule 1
ENSG00000278574.4	3.0264	5.56355	9.62663	0.00191777	0.0499216	ENSG00000278574	ZNHIT3	zinc finger HIT-type containing 3
ENSG00000158373.9	2.95169	4.89099	9.62099	0.00192366	0.0500043	ENSG00000158373	H2BC5	H2B clustered histone 5
ENSG00000136044.12	3.36925	5.38207	9.61703	0.00192781	0.0500227	ENSG00000136044	APPL2	adaptor protein, phosphotyrosine interacting with PH domain and leucine zipper 2
ENSG00000172939.9	-4.12041	5.80695	9.61513	0.00192981	0.0500227	ENSG00000172939	OXSR1	oxidative stress responsive kinase 1
ENSG00000101391.21	3.80003	5.35768	9.61207	0.00193303	0.0500358	ENSG00000101391	CDK5RAP1	CDK5 regulatory subunit associated protein 1
ENSG00000139144.11	-3.12346	4.837	9.599	0.00194684	0.0503225	ENSG00000139144	PIK3C2G	phosphatidylinositol-4-phosphate 3-kinase catalytic subunit type 2 gamma
ENSG00000104356.11	-4.39515	5.67304	9.59372	0.00195244	0.0503966	ENSG00000104356	POP1	POP1 homolog, ribonuclease P/MRP subunit
ENSG00000054965.11	-3.98761	5.99083	9.58759	0.00195897	0.0504942	ENSG00000054965	FAM168A	family with sequence similarity 168 member A
ENSG00000015676.18	-3.82047	6.31103	9.58102	0.00196599	0.0506044	ENSG00000015676	NUDCD3	NudC domain containing 3
ENSG00000065923.10	-3.84774	5.93084	9.57447	0.00197302	0.0506951	ENSG00000065923	SLC9A7	solute carrier family 9 member A7
ENSG00000103042.9	-3.65056	6.25842	9.5726	0.00197503	0.0506951	ENSG00000103042	SLC38A7	solute carrier family 38 member 7
ENSG00000119397.19	-3.44988	7.24752	9.57001	0.00197782	0.050696	ENSG00000119397	CNTRL	centriolin
ENSG00000161638.11	-3.70431	5.94151	9.56633	0.00198179	0.0507272	ENSG00000161638	ITGA5	integrin subunit alpha 5
ENSG00000160213.9	-4.07997	5.37421	9.563	0.00198538	0.0507485	ENSG00000160213	CSTB	cystatin B
ENSG00000146674.16	3.10041	5.3921	9.54819	0.00200147	0.0510317	ENSG00000146674	IGFBP3	insulin like growth factor binding protein 3
ENSG00000158813.18	-4.02401	5.45235	9.5477	0.00200201	0.0510317	ENSG00000158813	EDA	ectodysplasin A
ENSG00000249709.8	-3.35927	4.89849	9.53198	0.00201923	0.0513995	ENSG00000249709	ZNF564	zinc finger protein 564
ENSG00000250644.3	-3.71722	5.03523	9.5282	0.00202338	0.0514342	ENSG00000250644
ENSG00000179933.6	-4.26611	5.49606	9.523	0.00202912	0.0515089	ENSG00000179933	C14orf119	chromosome 14 open reading frame 119
ENSG00000203805.11	-4.15111	5.40495	9.51817	0.00203447	0.0515735	ENSG00000203805	PLPP4	phospholipid phosphatase 4
ENSG00000173227.14	-3.52694	6.56708	9.50837	0.00204537	0.0517784	ENSG00000173227	SYT12	synaptotagmin 12
ENSG00000107581.13	2.72215	6.24507	9.50064	0.002054	0.0519256	ENSG00000107581	EIF3A	eukaryotic translation initiation factor 3 subunit A
ENSG00000071889.17	-3.90569	5.21493	9.49687	0.00205823	0.0519612	ENSG00000071889	FAM3A	FAM3 metabolism regulating signaling molecule A
ENSG00000108854.16	2.97554	6.09176	9.48421	0.00207248	0.0521712	ENSG00000108854	SMURF2	SMAD specific E3 ubiquitin protein ligase 2
ENSG00000107625.14	-3.2158	4.83012	9.48323	0.00207359	0.0521712	ENSG00000107625	DDX50	DExD-box helicase 50
ENSG00000130649.10	-3.63873	6.11288	9.48193	0.00207506	0.0521712	ENSG00000130649	CYP2E1	cytochrome P450 family 2 subfamily E member 1
ENSG00000105122.13	2.86597	5.30433	9.47289	0.00208531	0.052347	ENSG00000105122	RASAL3	RAS protein activator like 3
ENSG00000179520.11	-4.22231	5.34569	9.46917	0.00208954	0.052347	ENSG00000179520	SLC17A8	solute carrier family 17 member 8
ENSG00000179912.21	-3.91435	5.65415	9.46826	0.00209058	0.052347	ENSG00000179912	R3HDM2	R3H domain containing 2
ENSG00000145555.15	-3.72575	6.12247	9.43776	0.00212562	0.0531522	ENSG00000145555	MYO10	myosin X
ENSG00000164411.12	3.48019	5.16453	9.43433	0.0021296	0.0531794	ENSG00000164411	GJB7	gap junction protein beta 7
ENSG00000115705.22	3.56073	6.104	9.41671	0.00215017	0.0536202	ENSG00000115705	TPO	thyroid peroxidase
ENSG00000105695.15	2.79062	4.78422	9.40507	0.00216386	0.0537698	ENSG00000105695	MAG	myelin associated glycoprotein
ENSG00000113387.12	3.05337	6.25816	9.40425	0.00216483	0.0537698	ENSG00000113387	SUB1	SUB1 regulator of transcription
ENSG00000180155.20	-3.74591	5.47493	9.40417	0.00216493	0.0537698	ENSG00000180155	LYNX1	Ly6/neurotoxin 1
ENSG00000169914.6	-3.31346	6.85623	9.39528	0.00217545	0.0539582	ENSG00000169914	OTUD3	OTU deubiquitinase 3
ENSG00000147676.14	-3.81217	5.15773	9.38142	0.00219195	0.0542943	ENSG00000147676	MAL2	mal, T cell differentiation protein 2
ENSG00000148484.18	-3.04471	7.46747	9.3788	0.00219509	0.0542989	ENSG00000148484	RSU1	Ras suppressor protein 1
ENSG00000253352.10	-3.56935	6.3563	9.37481	0.00219988	0.0543443	ENSG00000253352	TUG1	taurine up-regulated 1
ENSG00000105186.16	-3.97363	6.05915	9.36244	0.00221477	0.0545792	ENSG00000105186	ANKRD27	ankyrin repeat domain 27
ENSG00000047365.13	2.6338	5.94789	9.36199	0.00221532	0.0545792	ENSG00000047365	ARAP2	ArfGAP with RhoGAP domain, ankyrin repeat and PH domain 2
ENSG00000080822.17	3.3603	5.44601	9.3587	0.0022193	0.0546042	ENSG00000080822	CLDND1	claudin domain containing 1
ENSG00000091947.10	-3.85487	5.13073	9.34204	0.00223956	0.0548902	ENSG00000091947	TMEM101	transmembrane protein 101
ENSG00000168275.16	3.06537	4.8101	9.34062	0.0022413	0.0548902	ENSG00000168275	COA6	cytochrome c oxidase assembly factor 6
ENSG00000240771.8	-3.76237	5.02427	9.33738	0.00224526	0.0548902	ENSG00000240771	ARHGEF25	Rho guanine nucleotide exchange factor 25
ENSG00000188283.12	-3.58322	6.10584	9.33644	0.00224641	0.0548902	ENSG00000188283	ZNF383	zinc finger protein 383
ENSG00000181610.13	2.71245	5.64147	9.33508	0.00224809	0.0548902	ENSG00000181610	MRPS23	mitochondrial ribosomal protein S23
ENSG00000171847.11	-4.5897	5.32814	9.33448	0.00224881	0.0548902	ENSG00000171847	FAM90A1	family with sequence similarity 90 member A1
ENSG00000164237.9	-3.43686	6.4116	9.31277	0.00227562	0.055471	ENSG00000164237	CMBL	carboxymethylenebutenolidase homolog
ENSG00000115504.15	-3.78327	5.96855	9.3085	0.00228093	0.0555268	ENSG00000115504	EHBP1	EH domain binding protein 1
ENSG00000172766.19	2.84027	5.407	9.28878	0.00230562	0.0560536	ENSG00000172766	NAA16	N-alpha-acetyltransferase 16, NatA auxiliary subunit
ENSG00000232804.5	-2.80838	4.89527	9.28098	0.00231545	0.0562184	ENSG00000232804	HSPA1B	heat shock protein family A (Hsp70) member 1B
ENSG00000112640.16	-3.85237	5.13052	9.26747	0.00233259	0.0565599	ENSG00000112640	PPP2R5D	protein phosphatase 2 regulatory subunit B'delta
ENSG00000146918.20	-3.47002	5.58026	9.24421	0.00236242	0.0571559	ENSG00000146918	NCAPG2	non-SMC condensin II complex subunit G2
ENSG00000187323.12	-3.72441	6.50591	9.24346	0.00236338	0.0571559	ENSG00000187323	DCC	DCC netrin 1 receptor
ENSG00000135482.7	-3.53506	6.49406	9.23794	0.00237052	0.0572533	ENSG00000135482	ZC3H10	zinc finger CCCH-type containing 10
ENSG00000224320.9	-3.9539	5.4081	9.22737	0.00238423	0.0575091	ENSG00000224320	HLA-A	major histocompatibility complex, class I, A
ENSG00000203499.12	4.00371	5.66702	9.20821	0.00240933	0.0579973	ENSG00000203499	IQANK1	IQ motif and ankyrin repeat containing 1
ENSG00000177556.12	-3.56813	5.85896	9.2071	0.00241078	0.0579973	ENSG00000177556	ATOX1	antioxidant 1 copper chaperone
ENSG00000133119.13	-3.55292	4.96322	9.20253	0.00241681	0.0580665	ENSG00000133119	RFC3	replication factor C subunit 3
ENSG00000171033.13	-4.30318	5.48876	9.19972	0.00242052	0.0580799	ENSG00000171033	PKIA	cAMP-dependent protein kinase inhibitor alpha
ENSG00000151576.10	3.2808	7.08158	9.18193	0.00244416	0.0585151	ENSG00000151576	QTRT2	queuine tRNA-ribosyltransferase accessory subunit 2
ENSG00000132623.16	3.01287	5.19177	9.18129	0.00244502	0.0585151	ENSG00000132623	ANKEF1	ankyrin repeat and EF-hand domain containing 1
ENSG00000175322.12	2.60296	7.7348	9.15726	0.00247733	0.0591099	ENSG00000175322	ZNF519	zinc finger protein 519
ENSG00000197044.11	2.70293	5.27496	9.15612	0.00247887	0.0591099	ENSG00000197044	ZNF441	zinc finger protein 441
ENSG00000173166.18	2.62751	5.202	9.15511	0.00248024	0.0591099	ENSG00000173166	RAPH1	Ras association (RalGDS/AF-6) and pleckstrin homology domains 1
ENSG00000104967.8	-3.69914	6.24905	9.15169	0.00248488	0.0591099	ENSG00000104967	NOVA2	NOVA alternative splicing regulator 2
ENSG00000148848.15	-3.52646	6.35642	9.14723	0.00249095	0.0591099	ENSG00000148848	ADAM12	ADAM metallopeptidase domain 12
ENSG00000151474.23	-3.45012	6.27766	9.14656	0.00249187	0.0591099	ENSG00000151474	FRMD4A	FERM domain containing 4A
ENSG00000102781.14	-3.53528	5.94714	9.14365	0.00249582	0.0591099	ENSG00000102781	KATNAL1	katanin catalytic subunit A1 like 1
ENSG00000120049.20	2.55724	4.87893	9.13812	0.00250338	0.0591099	ENSG00000120049	KCNIP2	potassium voltage-gated channel interacting protein 2
ENSG00000184731.6	3.28469	5.62847	9.13791	0.00250368	0.0591099	ENSG00000184731	FAM110C	family with sequence similarity 110 member C
ENSG00000139329.5	-3.2539	4.85818	9.13741	0.00250435	0.0591099	ENSG00000139329	LUM	lumican
ENSG00000165288.11	-3.41905	6.04231	9.13679	0.0025052	0.0591099	ENSG00000165288	BRWD3	bromodomain and WD repeat domain containing 3
ENSG00000170606.16	3.19269	5.57759	9.13346	0.00250976	0.0591233	ENSG00000170606	HSPA4	heat shock protein family A (Hsp70) member 4
ENSG00000059915.17	3.35546	5.48611	9.13169	0.0025122	0.0591233	ENSG00000059915	PSD	pleckstrin and Sec7 domain containing
ENSG00000132792.19	-3.65764	5.14123	9.12377	0.0025231	0.0592453	ENSG00000132792	CTNNBL1	catenin beta like 1
ENSG00000180644.8	-3.69965	5.26465	9.12325	0.00252382	0.0592453	ENSG00000180644	PRF1	perforin 1
ENSG00000179335.20	2.8068	7.3665	9.11352	0.00253727	0.0594711	ENSG00000179335	CLK3	CDC like kinase 3
ENSG00000143476.18	-4.28644	5.55837	9.11163	0.0025399	0.0594711	ENSG00000143476	DTL	denticleless E3 ubiquitin protein ligase homolog
ENSG00000178922.18	-3.66725	4.94411	9.10412	0.00255034	0.0596398	ENSG00000178922	HYI	hydroxypyruvate isomerase (putative)
ENSG00000256591.5	-3.61813	6.28311	9.09739	0.00255975	0.0597613	ENSG00000256591
ENSG00000234485.5	-2.93361	4.80993	9.09526	0.00256273	0.0597613	ENSG00000234485	OR7E46P	olfactory receptor family 7 subfamily E member 46 pseudogene
ENSG00000180304.14	-3.11624	7.25463	9.09344	0.00256528	0.0597613	ENSG00000180304	OAZ2	ornithine decarboxylase antizyme 2
ENSG00000162601.12	-3.19408	6.98857	9.087	0.00257433	0.0598963	ENSG00000162601	MYSM1	Myb like, SWIRM and MPN domains 1
ENSG00000065548.18	-3.43785	5.08924	9.081	0.00258278	0.0600171	ENSG00000065548	ZC3H15	zinc finger CCCH-type containing 15
ENSG00000171928.14	2.50509	6.10312	9.07601	0.00258985	0.0601053	ENSG00000171928	TVP23B	trans-golgi network vesicle protein 23 homolog B
ENSG00000100813.15	-3.56159	6.22571	9.0576	0.00261605	0.060596	ENSG00000100813	ACIN1	apoptotic chromatin condensation inducer 1
ENSG00000100722.20	2.34843	7.43325	9.05654	0.00261757	0.060596	ENSG00000100722	ZC3H14	zinc finger CCCH-type containing 14
ENSG00000138185.20	-2.86671	7.70974	9.0485	0.0026291	0.0607759	ENSG00000138185	ENTPD1	ectonucleoside triphosphate diphosphohydrolase 1
ENSG00000118946.12	-3.58826	5.96436	9.04652	0.00263195	0.0607759	ENSG00000118946	PCDH17	protocadherin 17
ENSG00000018625.15	-3.76425	5.44973	9.03177	0.00265327	0.0611915	ENSG00000018625	ATP1A2	ATPase Na+/K+ transporting subunit alpha 2
ENSG00000070367.16	2.70629	6.84041	9.0234	0.00266545	0.0613953	ENSG00000070367	EXOC5	exocyst complex component 5
ENSG00000136161.13	-3.93808	5.34834	9.02076	0.00266931	0.0614074	ENSG00000136161	RCBTB2	RCC1 and BTB domain containing protein 2
ENSG00000130300.9	-3.98032	5.64155	9.00299	0.00269538	0.0619177	ENSG00000130300	PLVAP	plasmalemma vesicle associated protein
ENSG00000168404.13	3.53736	5.99273	9.00107	0.00269822	0.0619177	ENSG00000168404	MLKL	mixed lineage kinase domain like pseudokinase
ENSG00000244242.2	-3.50758	4.9085	8.98936	0.00271555	0.0622379	ENSG00000244242	IFITM10	interferon induced transmembrane protein 10
ENSG00000171862.14	-3.73168	6.39433	8.97336	0.00273944	0.0627073	ENSG00000171862	PTEN	phosphatase and tensin homolog
ENSG00000136169.17	-3.58472	5.95906	8.96944	0.00274533	0.062764	ENSG00000136169	SETDB2	SET domain bifurcated histone lysine methyltransferase 2
ENSG00000106991.14	3.44511	4.8719	8.96426	0.00275312	0.0628639	ENSG00000106991	ENG	endoglin
ENSG00000172869.15	2.46709	6.58457	8.95612	0.00276541	0.0630665	ENSG00000172869	DMXL1	Dmx like 1
ENSG00000180834.8	2.48075	4.81541	8.93543	0.00279691	0.063655	ENSG00000180834	MAP6D1	MAP6 domain containing 1
ENSG00000239704.12	-3.71541	5.07355	8.93299	0.00280065	0.063655	ENSG00000239704	CDRT4	CMT1A duplicated region transcript 4
ENSG00000112159.13	2.69064	7.00638	8.93238	0.0028016	0.063655	ENSG00000112159	MDN1	midasin AAA ATPase 1
ENSG00000013588.9	-3.42854	6.38247	8.91017	0.00283587	0.0643543	ENSG00000013588	GPRC5A	G protein-coupled receptor class C group 5 member A
ENSG00000205903.7	-3.7092	6.2484	8.89836	0.00285428	0.0646922	ENSG00000205903	ZNF316	zinc finger protein 316
ENSG00000179604.10	-3.74349	5.52051	8.88104	0.00288147	0.0652282	ENSG00000179604	CDC42EP4	CDC42 effector protein 4
ENSG00000079308.21	-2.94065	7.96161	8.87183	0.00289605	0.0654778	ENSG00000079308	TNS1	tensin 1
ENSG00000163617.11	3.09058	5.17987	8.86791	0.00290227	0.0655379	ENSG00000163617	CCDC191	coiled-coil domain containing 191
ENSG00000100028.12	3.10242	5.32464	8.85902	0.00291644	0.0657771	ENSG00000100028	SNRPD3	small nuclear ribonucleoprotein D3 polypeptide
ENSG00000162139.10	-3.2828	6.58396	8.84142	0.0029447	0.0662728	ENSG00000162139	NEU3	neuraminidase 3
ENSG00000156413.15	-4.32226	5.70287	8.83867	0.00294914	0.0662728	ENSG00000156413	FUT6	fucosyltransferase 6
ENSG00000152256.14	-3.15519	7.14931	8.83862	0.00294922	0.0662728	ENSG00000152256	PDK1	pyruvate dehydrogenase kinase 1
ENSG00000051596.10	3.59039	5.37291	8.83549	0.00295428	0.0663055	ENSG00000051596	THOC3	THO complex subunit 3
ENSG00000101966.14	2.44175	8.27178	8.82261	0.0029752	0.0666938	ENSG00000101966	XIAP	X-linked inhibitor of apoptosis
ENSG00000149100.13	-3.50403	6.29001	8.81252	0.00299171	0.0669796	ENSG00000149100	EIF3M	eukaryotic translation initiation factor 3 subunit M
ENSG00000148082.10	2.64129	5.97741	8.80888	0.00299768	0.0669796	ENSG00000148082	SHC3	SHC adaptor protein 3
ENSG00000163697.17	-3.33382	6.54076	8.80816	0.00299887	0.0669796	ENSG00000163697	APBB2	amyloid beta precursor protein binding family B member 2
ENSG00000154767.15	-3.74595	5.40804	8.79019	0.00302854	0.0675603	ENSG00000154767	XPC	XPC complex subunit, DNA damage recognition and repair factor
ENSG00000185774.16	-2.65768	4.86504	8.78623	0.00303513	0.0676254	ENSG00000185774	KCNIP4	potassium voltage-gated channel interacting protein 4
ENSG00000053254.16	-2.72139	7.65161	8.78072	0.00304431	0.0677479	ENSG00000053254	FOXN3	forkhead box N3
ENSG00000134444.15	-3.47179	6.32551	8.77696	0.0030506	0.0678058	ENSG00000134444	RELCH	RAB11 binding and LisH domain, coiled-coil and HEAT repeat containing
ENSG00000167377.19	-3.80916	5.58923	8.77472	0.00305434	0.0678072	ENSG00000167377	ZNF23	zinc finger protein 23
ENSG00000283302.3	-3.58306	5.03535	8.77031	0.00306174	0.0678439	ENSG00000283302	C13orf46	chromosome 13 open reading frame 46
ENSG00000185621.11	2.65941	5.80469	8.76934	0.00306337	0.0678439	ENSG00000185621	LMLN	leishmanolysin like peptidase
ENSG00000077063.11	-3.61434	5.66199	8.76465	0.00307125	0.0679367	ENSG00000077063	CTTNBP2	cortactin binding protein 2
ENSG00000155097.12	2.40875	5.30021	8.74637	0.00310219	0.0685387	ENSG00000155097	ATP6V1C1	ATPase H+ transporting V1 subunit C1
ENSG00000075415.15	-3.0644	7.13736	8.73963	0.00311367	0.0687099	ENSG00000075415	SLC25A3	solute carrier family 25 member 3
ENSG00000144339.12	-3.47088	5.30869	8.73281	0.00312534	0.0688848	ENSG00000144339	TMEFF2	transmembrane protein with EGF like and two follistatin like domains 2
ENSG00000122122.10	2.68798	5.27557	8.71358	0.00315848	0.0695	ENSG00000122122	SASH3	SAM and SH3 domain containing 3
ENSG00000106714.18	2.35582	7.84147	8.71224	0.00316081	0.0695	ENSG00000106714	CNTNAP3	contactin associated protein family member 3
ENSG00000004700.16	-3.66133	5.07344	8.70861	0.00316711	0.0695555	ENSG00000004700	RECQL	RecQ like helicase
ENSG00000129515.20	2.88765	5.82863	8.70402	0.00317509	0.0696475	ENSG00000129515	SNX6	sorting nexin 6
ENSG00000145920.15	-3.61117	6.09928	8.68891	0.00320152	0.0701438	ENSG00000145920	CPLX2	complexin 2
ENSG00000148400.13	-3.37082	6.35678	8.68517	0.0032081	0.0702043	ENSG00000148400	NOTCH1	notch receptor 1
ENSG00000101346.15	-3.69355	5.88133	8.67896	0.00321905	0.0703602	ENSG00000101346	POFUT1	protein O-fucosyltransferase 1
ENSG00000276046.1	-3.30249	6.88011	8.67193	0.0032315	0.0705486	ENSG00000276046	DUX4L13	double homeobox 4 like 13 (pseudogene)
ENSG00000177374.13	-3.76923	5.66289	8.66601	0.003242	0.070694	ENSG00000177374	HIC1	HIC ZBTB transcriptional repressor 1
ENSG00000267639.3	-3.38132	4.9645	8.65925	0.00325406	0.070873	ENSG00000267639
ENSG00000140297.13	-3.3563	5.94968	8.65024	0.00327018	0.0711399	ENSG00000140297	GCNT3	glucosaminyl (N-acetyl) transferase 3, mucin type
ENSG00000134759.14	-3.07158	6.85595	8.64341	0.00328247	0.0713231	ENSG00000134759	ELP2	elongator acetyltransferase complex subunit 2
ENSG00000162104.10	-3.27388	6.57424	8.64015	0.00328834	0.0713664	ENSG00000162104	ADCY9	adenylate cyclase 9
ENSG00000115112.8	-3.50696	5.7235	8.63691	0.00329419	0.071409	ENSG00000115112	TFCP2L1	transcription factor CP2 like 1
ENSG00000176108.9	-3.3376	4.93291	8.62596	0.00331406	0.0717552	ENSG00000176108	CHMP6	charged multivesicular body protein 6
ENSG00000232119.8	-3.1986	6.40217	8.62268	0.00332004	0.0718002	ENSG00000232119	MCTS1	MCTS1 re-initiation and release factor
ENSG00000154760.14	-3.48299	6.52629	8.60468	0.00335301	0.0724223	ENSG00000154760	SLFN13	schlafen family member 13
ENSG00000103148.17	-3.58557	6.04407	8.60269	0.00335668	0.0724223	ENSG00000103148	NPRL3	NPR3 like, GATOR1 complex subunit
ENSG00000185838.14	-3.69353	5.911	8.59335	0.00337394	0.0727095	ENSG00000185838	GNB1L	G protein subunit beta 1 like
ENSG00000140332.18	-3.25275	6.59263	8.57077	0.00341602	0.0735304	ENSG00000140332	TLE3	TLE family member 3, transcriptional corepressor
ENSG00000141040.15	-3.59551	6.08885	8.56508	0.00342671	0.0736743	ENSG00000141040	ZNF287	zinc finger protein 287
ENSG00000138642.16	-3.44671	5.24905	8.56076	0.00343487	0.0737635	ENSG00000138642	HERC6	HECT and RLD domain containing E3 ubiquitin protein ligase family member 6
ENSG00000137145.21	2.75542	6.12078	8.55733	0.00344133	0.0738098	ENSG00000137145	DENND4C	DENN domain containing 4C
ENSG00000165959.12	-3.1956	6.80925	8.55537	0.00344505	0.0738098	ENSG00000165959	CLMN	calmin
ENSG00000236279.7	-4.00738	5.17715	8.54157	0.00347127	0.0742492	ENSG00000236279	CLEC2L	C-type lectin domain family 2 member L
ENSG00000171097.14	-3.62939	4.94494	8.54033	0.00347362	0.0742492	ENSG00000171097	KYAT1	kynurenine aminotransferase 1
ENSG00000144357.18	-4.07006	5.84662	8.53711	0.00347978	0.0742945	ENSG00000144357	UBR3	ubiquitin protein ligase E3 component n-recognin 3
ENSG00000164187.7	2.51188	5.69706	8.53218	0.00348921	0.07439	ENSG00000164187	LMBRD2	LMBR1 domain containing 2
ENSG00000275867.3	-3.98353	5.52026	8.53055	0.00349233	0.07439	ENSG00000275867	KANSL1	KAT8 regulatory NSL complex subunit 1
ENSG00000136802.12	-3.55773	6.44572	8.52705	0.00349907	0.0744473	ENSG00000136802	LRRC8A	leucine rich repeat containing 8 VRAC subunit A
ENSG00000151687.15	2.72426	5.0388	8.51773	0.00351704	0.0747431	ENSG00000151687	ANKAR	ankyrin and armadillo repeat containing
ENSG00000168003.19	-3.57546	5.51411	8.50549	0.00354077	0.0751607	ENSG00000168003	SLC3A2	solute carrier family 3 member 2
ENSG00000105227.16	-3.21796	6.2444	8.49543	0.0035604	0.07544	ENSG00000105227	PRX	periaxin
ENSG00000129007.16	-3.31652	4.89057	8.49455	0.00356212	0.07544	ENSG00000129007	CALML4	calmodulin like 4
ENSG00000165689.17	-3.84151	5.63313	8.4905	0.00357006	0.0755211	ENSG00000165689	ENTR1	endosome associated trafficking regulator 1
ENSG00000058091.17	-3.25683	6.13642	8.48644	0.00357803	0.0755689	ENSG00000058091	CDK14	cyclin dependent kinase 14
ENSG00000156097.13	-3.74181	5.47668	8.48359	0.00358364	0.0755689	ENSG00000156097	GPR61	G protein-coupled receptor 61
ENSG00000111785.21	2.68719	5.7109	8.48309	0.00358464	0.0755689	ENSG00000111785	RIC8B	RIC8 guanine nucleotide exchange factor B
ENSG00000152578.15	2.77067	5.57569	8.45793	0.00363456	0.0765337	ENSG00000152578	GRIA4	glutamate ionotropic receptor AMPA type subunit 4
ENSG00000187024.15	-3.52122	5.14363	8.45479	0.00364083	0.0765781	ENSG00000187024	PTRH1	peptidyl-tRNA hydrolase 1 homolog
ENSG00000196218.14	-3.33873	6.12127	8.45189	0.00364664	0.0766126	ENSG00000196218	RYR1	ryanodine receptor 1
ENSG00000184564.11	2.59631	5.02882	8.4453	0.00365987	0.0768031	ENSG00000184564	SLITRK6	SLIT and NTRK like family member 6
ENSG00000283703.3	-3.5401	5.1996	8.44112	0.00366831	0.0768924	ENSG00000283703	VSIG10L2	V-set and immunoglobulin domain containing 10 like 2
ENSG00000198452.8	2.97272	4.98114	8.43857	0.00367345	0.0769126	ENSG00000198452	OR14L1	olfactory receptor family 14 subfamily L member 1
ENSG00000167771.6	-3.47249	4.98491	8.42782	0.00369522	0.0772806	ENSG00000167771	RCOR2	REST corepressor 2
ENSG00000183090.5	-3.54507	5.85664	8.41694	0.00371741	0.0776563	ENSG00000183090	FREM3	FRAS1 related extracellular matrix 3
ENSG00000288701.1	-3.47396	6.56534	8.41443	0.00372255	0.0776755	ENSG00000288701	PRRC2B	proline rich coiled-coil 2B
ENSG00000182944.18	2.5554	6.2465	8.40973	0.00373218	0.0777882	ENSG00000182944	EWSR1	EWS RNA binding protein 1
ENSG00000103852.13	-3.76743	5.72855	8.39258	0.00376755	0.0784312	ENSG00000103852	TTC23	tetratricopeptide repeat domain 23
ENSG00000140526.18	2.39549	7.03733	8.39066	0.00377155	0.0784312	ENSG00000140526	ABHD2	abhydrolase domain containing 2, acylglycerol lipase
ENSG00000112414.15	2.90581	5.68584	8.38822	0.00377661	0.0784452	ENSG00000112414	ADGRG6	adhesion G protein-coupled receptor G6
ENSG00000196663.16	-4.02687	6.21143	8.38623	0.00378075	0.0784452	ENSG00000196663	TECPR2	tectonin beta-propeller repeat containing 2
ENSG00000214832.5	2.25123	4.65215	8.37935	0.00379509	0.0785881	ENSG00000214832
ENSG00000125952.20	-3.48702	6.87167	8.37883	0.00379617	0.0785881	ENSG00000125952	MAX	MYC associated factor X
ENSG00000197114.12	-3.61194	5.12614	8.36429	0.00382666	0.0791302	ENSG00000197114	ZGPAT	zinc finger CCCH-type and G-patch domain containing
ENSG00000167332.9	-3.52919	5.2393	8.35547	0.00384528	0.0794001	ENSG00000167332	OR51E2	olfactory receptor family 51 subfamily E member 2
ENSG00000101911.13	2.97595	4.80285	8.35402	0.00384834	0.0794001	ENSG00000101911	PRPS2	phosphoribosyl pyrophosphate synthetase 2
ENSG00000176532.4	-3.25527	4.93829	8.34728	0.00386264	0.0796059	ENSG00000176532	PRR15	proline rich 15
ENSG00000186716.21	-2.80911	7.65663	8.34512	0.00386724	0.0796115	ENSG00000186716	BCR	BCR activator of RhoGEF and GTPase
ENSG00000019485.14	-3.29525	6.17539	8.33001	0.00389954	0.0801868	ENSG00000019485	PRDM11	PR/SET domain 11
ENSG00000108509.21	-3.30986	6.33996	8.32086	0.00391923	0.0805018	ENSG00000108509	CAMTA2	calmodulin binding transcription activator 2
ENSG00000113583.8	-3.42941	5.02677	8.30643	0.0039505	0.0810536	ENSG00000113583	C5orf15	chromosome 5 open reading frame 15
ENSG00000186529.16	-3.51094	5.56753	8.29055	0.0039852	0.0816745	ENSG00000186529	CYP4F3	cytochrome P450 family 4 subfamily F member 3
ENSG00000196092.14	-3.28142	6.05228	8.27612	0.00401698	0.0822342	ENSG00000196092	PAX5	paired box 5
ENSG00000170522.10	2.62132	5.90553	8.27351	0.00402276	0.0822609	ENSG00000170522	ELOVL6	ELOVL fatty acid elongase 6
ENSG00000011201.12	-3.27663	5.27503	8.26643	0.00403848	0.0824614	ENSG00000011201	ANOS1	anosmin 1
ENSG00000119314.16	-3.59499	6.16827	8.26506	0.00404152	0.0824614	ENSG00000119314	PTBP3	polypyrimidine tract binding protein 3
ENSG00000152404.16	2.74503	4.926	8.25671	0.00406016	0.0826726	ENSG00000152404	CWF19L2	CWF19 like cell cycle control factor 2
ENSG00000081692.13	-3.56694	5.59877	8.2564	0.00406086	0.0826726	ENSG00000081692	JMJD4	jumonji domain containing 4
ENSG00000118513.20	-3.69452	5.61744	8.24993	0.00407535	0.0828759	ENSG00000118513	MYB	MYB proto-oncogene, transcription factor
ENSG00000135596.18	-3.47532	5.31029	8.24529	0.00408578	0.0829963	ENSG00000135596	MICAL1	microtubule associated monooxygenase, calponin and LIM domain containing 1
ENSG00000083290.20	-3.35606	6.02498	8.2427	0.00409162	0.0830005	ENSG00000083290	ULK2	unc-51 like autophagy activating kinase 2
ENSG00000277436.1	-3.62697	5.32151	8.2412	0.00409501	0.0830005	ENSG00000277436
ENSG00000139514.13	-3.65437	6.08123	8.23523	0.0041085	0.0830672	ENSG00000139514	SLC7A1	solute carrier family 7 member 1
ENSG00000138821.14	-3.35437	5.92582	8.235	0.00410901	0.0830672	ENSG00000138821	SLC39A8	solute carrier family 39 member 8
ENSG00000169071.15	-3.69702	5.463	8.23242	0.00411487	0.0830672	ENSG00000169071	ROR2	receptor tyrosine kinase like orphan receptor 2
ENSG00000157219.5	-3.50835	5.42953	8.23028	0.00411973	0.0830672	ENSG00000157219	HTR5A	5-hydroxytryptamine receptor 5A
ENSG00000277656.3	-2.85961	4.89915	8.22978	0.00412086	0.0830672	ENSG00000277656	GSTT1	glutathione S-transferase theta 1
ENSG00000167962.15	-3.49711	5.34302	8.22554	0.0041305	0.0831704	ENSG00000167962	ZNF598	zinc finger protein 598, E3 ubiquitin ligase
ENSG00000154920.15	-3.4983	5.05056	8.20233	0.00418367	0.0841489	ENSG00000154920	EME1	essential meiotic structure-specific endonuclease 1
ENSG00000159423.17	-3.45689	4.99408	8.1955	0.00419945	0.0842275	ENSG00000159423	ALDH4A1	aldehyde dehydrogenase 4 family member A1
ENSG00000158486.15	-3.41307	6.17739	8.19494	0.00420073	0.0842275	ENSG00000158486	DNAH3	dynein axonemal heavy chain 3
ENSG00000278091.4	-2.2227	4.70476	8.19458	0.00420157	0.0842275	ENSG00000278091	ZNF85	zinc finger protein 85
ENSG00000166669.14	3.30748	5.80643	8.19212	0.00420728	0.0842275	ENSG00000166669	ATF7IP2	activating transcription factor 7 interacting protein 2
ENSG00000177551.5	-3.66764	5.56994	8.19075	0.00421046	0.0842275	ENSG00000177551	NHLH2	nescient helix-loop-helix 2
ENSG00000276432.4	-2.8822	4.76263	8.18786	0.00421716	0.0842699	ENSG00000276432	RDM1	RAD52 motif containing 1
ENSG00000111752.11	-3.79354	5.67585	8.18477	0.00422434	0.0843219	ENSG00000111752	PHC1	polyhomeotic homolog 1
ENSG00000110955.9	2.66594	5.25991	8.17053	0.00425766	0.0848948	ENSG00000110955	ATP5F1B	ATP synthase F1 subunit beta
ENSG00000171509.16	-3.22169	5.30732	8.1597	0.00428315	0.0853107	ENSG00000171509	RXFP1	relaxin family peptide receptor 1
ENSG00000155052.15	-3.09355	6.08108	8.15628	0.00429122	0.085379	ENSG00000155052	CNTNAP5	contactin associated protein family member 5
ENSG00000091622.16	-3.44345	6.3395	8.14762	0.00431178	0.0856739	ENSG00000091622	PITPNM3	PITPNM family member 3
ENSG00000164104.12	2.89465	5.23097	8.14603	0.00431556	0.0856739	ENSG00000164104	HMGB2	high mobility group box 2
ENSG00000068781.21	2.59093	5.01787	8.14168	0.00432591	0.0856739	ENSG00000068781	STON1-GTF2A1L	STON1-GTF2A1L readthrough
ENSG00000048052.25	-2.97387	7.0141	8.1411	0.0043273	0.0856739	ENSG00000048052	HDAC9	histone deacetylase 9
ENSG00000165195.16	2.51941	6.3292	8.14026	0.00432931	0.0856739	ENSG00000165195	PIGA	phosphatidylinositol glycan anchor biosynthesis class A
ENSG00000160352.16	-3.16295	6.77603	8.12941	0.00435529	0.0860688	ENSG00000160352	ZNF714	zinc finger protein 714
ENSG00000138386.17	-3.75021	5.68314	8.12802	0.00435862	0.0860688	ENSG00000138386	NAB1	NGFI-A binding protein 1
ENSG00000134109.11	-3.16157	5.64918	8.12556	0.00436456	0.0860937	ENSG00000134109	EDEM1	ER degradation enhancing alpha-mannosidase like protein 1
ENSG00000173068.19	-3.26101	6.61844	8.11154	0.00439845	0.0864327	ENSG00000173068	BNC2	basonuclin 2
ENSG00000147804.10	2.86022	4.84979	8.11107	0.00439957	0.0864327	ENSG00000147804	SLC39A4	solute carrier family 39 member 4
ENSG00000172345.14	-3.7143	5.61772	8.11047	0.00440103	0.0864327	ENSG00000172345	STARD5	StAR related lipid transfer domain containing 5
ENSG00000134852.15	-2.96898	6.61672	8.11037	0.00440126	0.0864327	ENSG00000134852	CLOCK	clock circadian regulator
ENSG00000152818.20	-2.79258	7.69709	8.10874	0.00440523	0.0864327	ENSG00000152818	UTRN	utrophin
ENSG00000188760.11	-3.24524	4.98128	8.09954	0.00442765	0.0866073	ENSG00000188760	TMEM198	transmembrane protein 198
ENSG00000141505.12	3.00838	5.31029	8.09805	0.00443128	0.0866073	ENSG00000141505	ASGR1	asialoglycoprotein receptor 1
ENSG00000185038.15	-3.21659	4.93355	8.09526	0.0044381	0.0866073	ENSG00000185038	MROH2A	maestro heat like repeat family member 2A
ENSG00000181291.8	3.38035	5.50375	8.09431	0.00444044	0.0866073	ENSG00000181291	TMEM132E	transmembrane protein 132E
ENSG00000187048.14	2.57131	5.56603	8.09413	0.00444088	0.0866073	ENSG00000187048	CYP4A11	cytochrome P450 family 4 subfamily A member 11
ENSG00000042832.12	2.8179	5.99475	8.08965	0.00445187	0.0866073	ENSG00000042832	TG	thyroglobulin
ENSG00000144229.13	-3.20523	5.4791	8.087	0.0044584	0.0866073	ENSG00000144229	THSD7B	thrombospondin type 1 domain containing 7B
ENSG00000118507.19	2.76129	5.52353	8.0865	0.00445961	0.0866073	ENSG00000118507	AKAP7	A-kinase anchoring protein 7
ENSG00000119682.18	2.53901	5.86831	8.08587	0.00446118	0.0866073	ENSG00000119682	AREL1	apoptosis resistant E3 ubiquitin protein ligase 1
ENSG00000132938.22	-3.65124	5.84957	8.08586	0.00446119	0.0866073	ENSG00000132938	MTUS2	microtubule associated scaffold protein 2
ENSG00000169896.18	-3.33584	5.27506	8.0806	0.00447416	0.0867675	ENSG00000169896	ITGAM	integrin subunit alpha M
ENSG00000132970.14	2.72016	5.32588	8.07312	0.00449268	0.087035	ENSG00000132970	WASF3	WASP family member 3
ENSG00000167858.13	-3.43673	5.16536	8.06682	0.00450832	0.0872429	ENSG00000167858	TEKT1	tektin 1
ENSG00000078900.15	-3.53755	5.47684	8.06498	0.00451289	0.0872429	ENSG00000078900	TP73	tumor protein p73
ENSG00000198589.15	2.68598	6.62481	8.06292	0.00451804	0.0872508	ENSG00000198589	LRBA	LPS responsive beige-like anchor protein
ENSG00000164251.5	-3.77595	5.30993	8.05922	0.00452727	0.0873373	ENSG00000164251	F2RL1	F2R like trypsin receptor 1
ENSG00000277140.2	2.64511	6.50929	8.05063	0.00454879	0.0875462	ENSG00000277140	MARF1	meiosis regulator and mRNA stability factor 1
ENSG00000146555.20	-3.38391	6.24466	8.05024	0.00454977	0.0875462	ENSG00000146555	SDK1	sidekick cell adhesion molecule 1
ENSG00000197991.11	-2.20486	4.81223	8.0492	0.00455236	0.0875462	ENSG00000197991
ENSG00000165152.9	-3.4623	5.58293	8.04718	0.00455745	0.0875526	ENSG00000165152	PGAP4	post-GPI attachment to proteins GalNAc transferase 4
ENSG00000180817.12	-3.24705	5.7259	8.04305	0.00456785	0.0876607	ENSG00000180817	PPA1	inorganic pyrophosphatase 1
ENSG00000285121.2	-3.00286	4.86169	8.02867	0.00460427	0.0880319	ENSG00000285121	MTCH2	mitochondrial carrier 2
ENSG00000131620.18	-3.68975	5.54705	8.02842	0.00460489	0.0880319	ENSG00000131620	ANO1	anoctamin 1
ENSG00000205045.12	2.13988	8.69454	8.02721	0.00460797	0.0880319	ENSG00000205045	SLFN12L	schlafen family member 12 like
ENSG00000175097.9	3.00174	5.04914	8.02417	0.00461571	0.0880319	ENSG00000175097	RAG2	recombination activating 2
ENSG00000163818.20	3.12456	5.74986	8.0236	0.00461717	0.0880319	ENSG00000163818	LZTFL1	leucine zipper transcription factor like 1
ENSG00000172159.16	-3.62573	5.79979	8.02215	0.00462088	0.0880319	ENSG00000172159	FRMD3	FERM domain containing 3
ENSG00000205835.9	-3.34711	4.99683	8.01875	0.00462954	0.0880319	ENSG00000205835	GMNC	geminin coiled-coil domain containing
ENSG00000088205.13	2.3958	6.82893	8.01871	0.00462964	0.0880319	ENSG00000088205	DDX18	DEAD-box helicase 18
ENSG00000188659.10	-3.44209	5.61486	8.01792	0.00463168	0.0880319	ENSG00000188659	SAXO2	stabilizer of axonemal microtubules 2
ENSG00000198049.7	-3.70146	5.61403	8.01486	0.0046395	0.0880319	ENSG00000198049	AVPR1B	arginine vasopressin receptor 1B
ENSG00000274290.3	-4.00289	5.405	8.01474	0.0046398	0.0880319	ENSG00000274290	H2BC6	H2B clustered histone 6
ENSG00000187105.9	-2.74383	4.77799	8.01194	0.00464698	0.0880773	ENSG00000187105	HEATR4	HEAT repeat containing 4
ENSG00000087502.19	-3.69833	6.48636	7.99358	0.00469434	0.0888437	ENSG00000087502	ERGIC2	ERGIC and golgi 2
ENSG00000144057.16	2.62291	5.72013	7.99253	0.00469707	0.0888437	ENSG00000144057	ST6GAL2	ST6 beta-galactoside alpha-2,6-sialyltransferase 2
ENSG00000185650.10	-3.65511	5.77422	7.98225	0.00472382	0.0892542	ENSG00000185650	ZFP36L1	ZFP36 ring finger protein like 1
ENSG00000141568.21	2.90348	6.22573	7.98047	0.00472847	0.0892542	ENSG00000141568	FOXK2	forkhead box K2
ENSG00000147044.23	2.90682	6.2469	7.97808	0.0047347	0.089267	ENSG00000147044	CASK	calcium/calmodulin dependent serine protein kinase
ENSG00000163946.14	-3.2801	6.6325	7.9765	0.00473885	0.089267	ENSG00000163946	TASOR	transcription activation suppressor
ENSG00000163681.17	2.79598	6.81138	7.94784	0.00481449	0.090599	ENSG00000163681	SLMAP	sarcolemma associated protein
ENSG00000160471.13	-2.9502	8.29986	7.94484	0.00482248	0.0906027	ENSG00000160471	COX6B2	cytochrome c oxidase subunit 6B2
ENSG00000138764.15	2.70504	5.55888	7.94407	0.00482453	0.0906027	ENSG00000138764	CCNG2	cyclin G2
ENSG00000145354.12	2.97267	7.29661	7.94123	0.00483209	0.0906521	ENSG00000145354	CISD2	CDGSH iron sulfur domain 2
ENSG00000004455.18	2.39233	6.82286	7.9329	0.00485439	0.0909778	ENSG00000004455	AK2	adenylate kinase 2
ENSG00000104687.14	-3.61027	5.16527	7.92685	0.00487065	0.0911897	ENSG00000104687	GSR	glutathione-disulfide reductase
ENSG00000089597.18	-3.33598	5.20498	7.91581	0.00490047	0.0916547	ENSG00000089597	GANAB	glucosidase II alpha subunit
ENSG00000197125.3	-3.52004	5.18186	7.90654	0.00492563	0.0920318	ENSG00000197125	OR8B8	olfactory receptor family 8 subfamily B member 8
ENSG00000105664.11	2.69833	5.06211	7.90125	0.00494007	0.092208	ENSG00000105664	COMP	cartilage oligomeric matrix protein
ENSG00000165164.14	-3.63483	5.0118	7.89667	0.0049526	0.092283	ENSG00000165164	CFAP47	cilia and flagella associated protein 47
ENSG00000280987.4	-3.36091	4.86214	7.89611	0.00495412	0.092283	ENSG00000280987	MATR3	matrin 3
ENSG00000144677.15	2.63005	5.57888	7.89405	0.00495976	0.0922946	ENSG00000144677	CTDSPL	CTD small phosphatase like
ENSG00000078114.19	2.62465	6.49903	7.88896	0.00497374	0.0924614	ENSG00000078114	NEBL	nebulette
ENSG00000165521.16	2.48285	5.06851	7.88573	0.00498263	0.0925331	ENSG00000165521	EML5	EMAP like 5
ENSG00000104866.11	-3.38819	5.841	7.88279	0.00499076	0.0925906	ENSG00000104866	PPP1R37	protein phosphatase 1 regulatory subunit 37
ENSG00000240694.9	-2.88815	7.23789	7.87476	0.00501295	0.0928983	ENSG00000240694	PNMA2	PNMA family member 2
ENSG00000151748.15	3.47468	5.69844	7.87314	0.00501744	0.0928983	ENSG00000151748	SAV1	salvador family WW domain containing protein 1
ENSG00000114209.15	-3.48118	5.37354	7.86491	0.00504032	0.0932067	ENSG00000114209	PDCD10	programmed cell death 10
ENSG00000184697.7	-3.52133	5.071	7.86245	0.00504721	0.0932067	ENSG00000184697	CLDN6	claudin 6
ENSG00000141506.15	-3.36582	6.0655	7.8617	0.00504929	0.0932067	ENSG00000141506	PIK3R5	phosphoinositide-3-kinase regulatory subunit 5
ENSG00000183785.16	-3.33459	6.28378	7.8547	0.00506888	0.0934747	ENSG00000183785	TUBA8	tubulin alpha 8
ENSG00000175267.15	-2.95335	4.84478	7.85067	0.00508019	0.0935894	ENSG00000175267	VWA3A	von Willebrand factor A domain containing 3A
ENSG00000134072.11	2.98659	4.98957	7.84807	0.0050875	0.0936067	ENSG00000134072	CAMK1	calcium/calmodulin dependent protein kinase I
ENSG00000137496.19	-3.89133	5.57069	7.84672	0.0050913	0.0936067	ENSG00000137496	IL18BP	interleukin 18 binding protein
ENSG00000140564.13	-4.02483	6.06005	7.83751	0.00511731	0.0939909	ENSG00000140564	FURIN	furin, paired basic amino acid cleaving enzyme
ENSG00000165568.18	-2.77096	4.76057	7.8315	0.00513436	0.0940486	ENSG00000165568	AKR1E2	aldo-keto reductase family 1 member E2
ENSG00000101193.8	-3.16978	5.50546	7.83115	0.00513534	0.0940486	ENSG00000101193	GID8	GID complex subunit 8 homolog
ENSG00000080224.18	-2.77858	7.02454	7.8304	0.00513747	0.0940486	ENSG00000080224	EPHA6	EPH receptor A6
ENSG00000197594.14	-3.39882	6.01432	7.82777	0.00514497	0.0940486	ENSG00000197594	ENPP1	ectonucleotide pyrophosphatase/phosphodiesterase 1
ENSG00000138078.16	-3.50275	5.58037	7.8274	0.005146	0.0940486	ENSG00000138078	PREPL	prolyl endopeptidase like
ENSG00000153898.13	-3.11211	4.92962	7.82319	0.00515802	0.0941748	ENSG00000153898	MCOLN2	mucolipin TRP cation channel 2
ENSG00000110721.12	-3.20173	5.17423	7.81593	0.00517876	0.0944597	ENSG00000110721	CHKA	choline kinase alpha
ENSG00000182557.8	-3.01895	4.86736	7.81311	0.00518685	0.0945136	ENSG00000182557	SPNS3	SPNS lysolipid transporter 3, sphingosine-1-phosphate (putative)
ENSG00000121578.13	3.41408	5.90695	7.8082	0.00520098	0.0946774	ENSG00000121578	B4GALT4	beta-1,4-galactosyltransferase 4
ENSG00000102898.13	3.21356	6.78625	7.80324	0.00521526	0.0947555	ENSG00000102898	NUTF2	nuclear transport factor 2
ENSG00000105877.19	-3.02887	6.32841	7.80175	0.00521956	0.0947555	ENSG00000105877	DNAH11	dynein axonemal heavy chain 11
ENSG00000072506.14	3.00892	5.08176	7.80135	0.00522072	0.0947555	ENSG00000072506	HSD17B10	hydroxysteroid 17-beta dehydrogenase 10
ENSG00000157693.15	3.81984	5.53038	7.79934	0.00522653	0.0947675	ENSG00000157693	TMEM268	transmembrane protein 268
ENSG00000185515.16	-3.41489	5.12094	7.79135	0.00524971	0.0950941	ENSG00000185515	BRCC3	BRCA1/BRCA2-containing complex subunit 3
ENSG00000123091.5	3.17136	6.67304	7.78733	0.00526138	0.0952118	ENSG00000123091	RNF11	ring finger protein 11
ENSG00000099204.22	-3.11946	6.50829	7.78451	0.00526961	0.0952671	ENSG00000099204	ABLIM1	actin binding LIM protein 1
ENSG00000150471.17	-3.22945	6.25512	7.76947	0.00531366	0.0959692	ENSG00000150471	ADGRL3	adhesion G protein-coupled receptor L3
ENSG00000183281.15	2.65453	5.67463	7.76119	0.00533806	0.0962688	ENSG00000183281	PLGLB1	plasminogen like B1
ENSG00000103642.12	2.52554	5.12272	7.75968	0.00534255	0.0962688	ENSG00000103642	LACTB	lactamase beta
ENSG00000158286.13	-3.06321	6.73113	7.75853	0.00534594	0.0962688	ENSG00000158286	RNF207	ring finger protein 207
ENSG00000188338.15	-3.20566	5.22558	7.75407	0.00535915	0.0963154	ENSG00000188338	SLC38A3	solute carrier family 38 member 3
ENSG00000123505.19	2.44154	6.50268	7.7531	0.00536203	0.0963154	ENSG00000123505	AMD1	adenosylmethionine decarboxylase 1
ENSG00000135426.16	-3.32311	5.78112	7.75142	0.00536702	0.0963154	ENSG00000135426	TESPA1	thymocyte expressed, positive selection associated 1
ENSG00000153944.12	-2.78265	7.51896	7.7506	0.00536947	0.0963154	ENSG00000153944	MSI2	musashi RNA binding protein 2
ENSG00000173744.18	2.40335	6.14126	7.74218	0.00539456	0.0966456	ENSG00000173744	AGFG1	ArfGAP with FG repeats 1
ENSG00000141867.19	-3.17898	6.50643	7.74091	0.00539837	0.0966456	ENSG00000141867	BRD4	bromodomain containing 4
ENSG00000125447.18	-3.34059	6.12512	7.73612	0.0054127	0.096717	ENSG00000125447	GGA3	golgi associated, gamma adaptin ear containing, ARF binding protein 3
ENSG00000185670.9	-3.18297	5.27506	7.73606	0.00541287	0.096717	ENSG00000185670	ZBTB3	zinc finger and BTB domain containing 3
ENSG00000165685.9	-3.39361	5.342	7.72536	0.00544505	0.0970773	ENSG00000165685	TMEM52B	transmembrane protein 52B
ENSG00000136111.14	2.84063	5.52886	7.72415	0.00544871	0.0970773	ENSG00000136111	TBC1D4	TBC1 domain family member 4
ENSG00000187118.14	-3.19966	5.61493	7.7241	0.00544886	0.0970773	ENSG00000187118	CMC1	C-X9-C motif containing 1
ENSG00000134419.15	2.36766	7.43488	7.71705	0.00547017	0.0973626	ENSG00000134419	RPS15A	ribosomal protein S15a
ENSG00000102996.5	-3.44544	5.90367	7.71411	0.00547908	0.0974111	ENSG00000102996	MMP15	matrix metallopeptidase 15
ENSG00000148358.20	-3.03907	6.30636	7.71266	0.00548347	0.0974111	ENSG00000148358	GPR107	G protein-coupled receptor 107
ENSG00000127249.15	-3.65631	5.99966	7.70813	0.00549725	0.097552	ENSG00000127249	ATP13A4	ATPase 13A4
ENSG00000273045.7	2.32762	4.72336	7.70657	0.00550201	0.097552	ENSG00000273045	C2orf15	chromosome 2 open reading frame 15
ENSG00000153814.13	-3.69589	5.57859	7.70201	0.00551592	0.0977046	ENSG00000153814	JAZF1	JAZF zinc finger 1
ENSG00000121005.9	-3.23935	5.10008	7.69003	0.00555266	0.0982608	ENSG00000121005	CRISPLD1	cysteine rich secretory protein LCCL domain containing 1
ENSG00000088766.12	-3.53688	5.6081	7.68488	0.00556854	0.098447	ENSG00000088766	CRLS1	cardiolipin synthase 1
ENSG00000153250.21	2.378	6.5447	7.68014	0.00558318	0.0985248	ENSG00000153250	RBMS1	RNA binding motif single stranded interacting protein 1
ENSG00000180530.11	-2.78318	6.79474	7.67698	0.00559297	0.0985248	ENSG00000180530	NRIP1	nuclear receptor interacting protein 1
ENSG00000104343.21	3.15569	6.19662	7.67656	0.00559427	0.0985248	ENSG00000104343	UBE2W	ubiquitin conjugating enzyme E2 W
ENSG00000129993.15	-3.55242	5.82863	7.67654	0.00559435	0.0985248	ENSG00000129993	CBFA2T3	CBFA2/RUNX1 partner transcriptional co-repressor 3
ENSG00000150630.4	-2.77917	4.79484	7.67461	0.00560031	0.0985354	ENSG00000150630	VEGFC	vascular endothelial growth factor C
ENSG00000100600.15	2.83787	5.17042	7.6667	0.00562492	0.0988194	ENSG00000100600	LGMN	legumain
ENSG00000107779.14	2.53983	5.25938	7.66574	0.00562793	0.0988194	ENSG00000107779	BMPR1A	bone morphogenetic protein receptor type 1A
ENSG00000198728.11	3.02596	5.43694	7.66425	0.00563255	0.0988194	ENSG00000198728	LDB1	LIM domain binding 1
ENSG00000110107.9	-3.43798	5.09905	7.65756	0.00565351	0.0988992	ENSG00000110107	PRPF19	pre-mRNA processing factor 19
ENSG00000049192.15	-3.65132	5.60845	7.656	0.00565839	0.0988992	ENSG00000049192	ADAMTS6	ADAM metallopeptidase with thrombospondin type 1 motif 6
ENSG00000153885.15	-3.35059	5.61805	7.65499	0.00566156	0.0988992	ENSG00000153885	KCTD15	potassium channel tetramerization domain containing 15
ENSG00000148498.17	3.51454	5.63741	7.65307	0.00566759	0.0988992	ENSG00000148498	PARD3	par-3 family cell polarity regulator
ENSG00000127022.16	-3.43793	6.78625	7.65275	0.00566859	0.0988992	ENSG00000127022	CANX	calnexin
ENSG00000039560.14	2.40302	5.86487	7.65251	0.00566934	0.0988992	ENSG00000039560	RAI14	retinoic acid induced 14
ENSG00000109066.14	-3.63682	5.94527	7.63947	0.00571048	0.0995224	ENSG00000109066	TMEM104	transmembrane protein 104
ENSG00000153303.18	-3.33606	5.86772	7.63339	0.00572974	0.0997637	ENSG00000153303	FRMD1	FERM domain containing 1
ENSG00000137804.14	2.67057	4.91155	7.63054	0.0057388	0.0997873	ENSG00000137804	NUSAP1	nucleolar and spindle associated protein 1
ENSG00000114923.17	-3.36829	5.26991	7.62956	0.00574194	0.0997873	ENSG00000114923	SLC4A3	solute carrier family 4 member 3
ENSG00000198542.15	-3.17896	5.05928	7.62106	0.00576906	0.100164	ENSG00000198542	ITGBL1	integrin subunit beta like 1
ENSG00000148814.18	-2.78842	7.04265	7.61743	0.00578067	0.100259	ENSG00000148814	LRRC27	leucine rich repeat containing 27
ENSG00000160460.17	-3.69655	6.14265	7.61594	0.00578546	0.100259	ENSG00000160460	SPTBN4	spectrin beta, non-erythrocytic 4
ENSG00000120594.17	-3.17447	6.38471	7.61182	0.0057987	0.100394	ENSG00000120594	PLXDC2	plexin domain containing 2
ENSG00000164692.19	-3.42133	5.97712	7.59964	0.00583799	0.10098	ENSG00000164692	COL1A2	collagen type I alpha 2 chain
ENSG00000127533.4	-3.34745	5.19867	7.59299	0.00585957	0.101258	ENSG00000127533	F2RL3	F2R like thrombin or trypsin receptor 3
ENSG00000176597.12	3.1829	5.75587	7.58553	0.00588388	0.101512	ENSG00000176597	B3GNT5	UDP-GlcNAc:betaGal beta-1,3-N-acetylglucosaminyltransferase 5
ENSG00000081803.17	2.66416	5.03495	7.58297	0.00589223	0.101512	ENSG00000081803	CADPS2	calcium dependent secretion activator 2
ENSG00000284238.2	-3.36226	6.38101	7.5824	0.0058941	0.101512	ENSG00000284238	TOP3A	DNA topoisomerase III alpha
ENSG00000288301.1	2.74317	5.44908	7.57997	0.00590203	0.101512	ENSG00000288301	NEURL4	neuralized E3 ubiquitin protein ligase 4
ENSG00000136830.12	2.44178	6.70801	7.57889	0.00590559	0.101512	ENSG00000136830	NIBAN2	niban apoptosis regulator 2
ENSG00000153208.18	-3.1978	5.00858	7.57834	0.0059074	0.101512	ENSG00000153208	MERTK	MER proto-oncogene, tyrosine kinase
ENSG00000128594.8	-3.42369	5.54961	7.5752	0.00591769	0.101594	ENSG00000128594	LRRC4	leucine rich repeat containing 4
ENSG00000179954.16	2.61704	5.23723	7.57352	0.0059232	0.101594	ENSG00000179954	SSC5D	scavenger receptor cysteine rich family member with 5 domains
ENSG00000091164.13	2.55454	6.0404	7.5656	0.00594927	0.101946	ENSG00000091164	TXNL1	thioredoxin like 1
ENSG00000196924.19	-2.70321	7.28501	7.55395	0.00598788	0.102513	ENSG00000196924	FLNA	filamin A
ENSG00000147168.14	-3.18997	4.96901	7.54872	0.00600526	0.102714	ENSG00000147168	IL2RG	interleukin 2 receptor subunit gamma
ENSG00000169045.18	2.30794	5.38844	7.54532	0.0060166	0.10273	ENSG00000169045	HNRNPH1	heterogeneous nuclear ribonucleoprotein H1
ENSG00000104388.15	2.51371	5.67316	7.5441	0.00602068	0.10273	ENSG00000104388	RAB2A	RAB2A, member RAS oncogene family
ENSG00000136381.13	2.74247	7.38488	7.54343	0.00602292	0.10273	ENSG00000136381	IREB2	iron responsive element binding protein 2
ENSG00000163166.15	-3.4874	5.24993	7.53838	0.00603983	0.102923	ENSG00000163166	IWS1	interacts with SUPT6H, CTD assembly factor 1
ENSG00000083223.18	2.67705	6.04929	7.5361	0.00604749	0.102958	ENSG00000083223	TUT7	terminal uridylyl transferase 7
ENSG00000127220.6	-3.28261	4.9563	7.5299	0.00606832	0.103123	ENSG00000127220	ABHD8	abhydrolase domain containing 8
ENSG00000096717.12	3.52698	5.15866	7.52988	0.00606838	0.103123	ENSG00000096717	SIRT1	sirtuin 1
ENSG00000147912.13	-3.2032	5.04667	7.52496	0.00608497	0.10331	ENSG00000147912	FBXO10	F-box protein 10
ENSG00000184557.4	-3.1214	5.11531	7.51955	0.00610328	0.103506	ENSG00000184557	SOCS3	suppressor of cytokine signaling 3
ENSG00000167554.15	2.67529	5.05255	7.51484	0.00611927	0.103506	ENSG00000167554	ZNF610	zinc finger protein 610
ENSG00000137492.9	-3.25307	6.19632	7.51069	0.0061334	0.103506	ENSG00000137492	THAP12	THAP domain containing 12
ENSG00000143797.12	2.23016	6.84344	7.51041	0.00613434	0.103506	ENSG00000143797	MBOAT2	membrane bound O-acyltransferase domain containing 2
ENSG00000029993.15	2.54429	5.7286	7.50976	0.00613657	0.103506	ENSG00000029993	HMGB3	high mobility group box 3
ENSG00000179562.3	-3.70927	5.64865	7.50904	0.00613901	0.103506	ENSG00000179562	GCC1	GRIP and coiled-coil domain containing 1
ENSG00000175711.9	-3.81926	5.58436	7.5088	0.00613982	0.103506	ENSG00000175711	B3GNTL1	UDP-GlcNAc:betaGal beta-1,3-N-acetylglucosaminyltransferase like 1
ENSG00000115694.15	-3.11774	6.61673	7.50679	0.00614668	0.103506	ENSG00000115694	STK25	serine/threonine kinase 25
ENSG00000174720.18	2.86849	5.53052	7.50666	0.00614712	0.103506	ENSG00000174720	LARP7	La ribonucleoprotein 7, transcriptional regulator
ENSG00000136274.9	2.31593	5.09098	7.50197	0.00616317	0.103681	ENSG00000136274	NACAD	NAC alpha domain containing
ENSG00000137801.11	-2.95146	6.67696	7.49973	0.00617082	0.103715	ENSG00000137801	THBS1	thrombospondin 1
ENSG00000165943.5	-2.75037	4.83509	7.49627	0.0061827	0.103775	ENSG00000165943	MOAP1	modulator of apoptosis 1
ENSG00000166589.13	-3.16639	4.96123	7.4954	0.00618569	0.103775	ENSG00000166589	CDH16	cadherin 16
ENSG00000070614.15	-2.90235	6.91684	7.49024	0.00620344	0.103978	ENSG00000070614	NDST1	N-deacetylase and N-sulfotransferase 1
ENSG00000090932.11	-3.29364	4.99083	7.4825	0.00623015	0.104288	ENSG00000090932	DLL3	delta like canonical Notch ligand 3
ENSG00000184307.17	-3.48823	6.3922	7.48161	0.00623324	0.104288	ENSG00000184307	ZDHHC23	zinc finger DHHC-type palmitoyltransferase 23
ENSG00000162733.19	-2.91407	6.51649	7.47843	0.00624425	0.104377	ENSG00000162733	DDR2	discoidin domain receptor tyrosine kinase 2
ENSG00000120910.15	-2.82261	4.82184	7.4747	0.0062572	0.104436	ENSG00000120910	PPP3CC	protein phosphatase 3 catalytic subunit gamma
ENSG00000125869.10	2.68608	4.65731	7.4733	0.00626207	0.104436	ENSG00000125869	LAMP5	lysosomal associated membrane protein family member 5
ENSG00000128731.18	-2.9406	6.7034	7.47081	0.00627074	0.104436	ENSG00000128731	HERC2	HECT and RLD domain containing E3 ubiquitin protein ligase 2
ENSG00000162521.19	-3.094	6.6256	7.46886	0.00627751	0.104436	ENSG00000162521	RBBP4	RB binding protein 4, chromatin remodeling factor
ENSG00000136059.16	-3.33623	6.06441	7.46831	0.00627946	0.104436	ENSG00000136059	VILL	villin like
ENSG00000143546.10	2.39426	6.07386	7.46763	0.00628182	0.104436	ENSG00000143546	S100A8	S100 calcium binding protein A8
ENSG00000114745.15	-3.31577	6.052	7.46232	0.00630037	0.10465	ENSG00000114745	GORASP1	golgi reassembly stacking protein 1
ENSG00000143434.17	-3.40115	5.741	7.45538	0.00632473	0.10496	ENSG00000143434	SEMA6C	semaphorin 6C
ENSG00000124831.20	2.44997	6.70052	7.44759	0.00635215	0.10532	ENSG00000124831	LRRFIP1	LRR binding FLII interacting protein 1
ENSG00000120341.19	3.05736	5.25859	7.44111	0.00637504	0.105604	ENSG00000120341	SEC16B	SEC16 homolog B, endoplasmic reticulum export factor
ENSG00000204851.7	2.41278	5.30386	7.43797	0.00638618	0.105694	ENSG00000204851	PNMA8B	PNMA family member 8B
ENSG00000238227.8	-3.6007	5.51611	7.42729	0.00642421	0.106227	ENSG00000238227	TMEM250	transmembrane protein 250
ENSG00000092820.19	3.90541	5.71814	7.42118	0.00644607	0.106493	ENSG00000092820	EZR	ezrin
ENSG00000144290.17	2.5089	4.87408	7.41621	0.0064639	0.106692	ENSG00000144290	SLC4A10	solute carrier family 4 member 10
ENSG00000158560.14	-2.90322	4.89233	7.41233	0.00647784	0.106766	ENSG00000158560	DYNC1I1	dynein cytoplasmic 1 intermediate chain 1
ENSG00000204843.13	-3.05112	6.21063	7.41076	0.00648351	0.106766	ENSG00000204843	DCTN1	dynactin subunit 1
ENSG00000102189.17	-3.21611	5.7422	7.40829	0.00649238	0.106766	ENSG00000102189	EEA1	early endosome antigen 1
ENSG00000113645.15	-3.29097	6.43194	7.40681	0.00649776	0.106766	ENSG00000113645	WWC1	WW and C2 domain containing 1
ENSG00000111276.12	3.25905	6.40773	7.40635	0.00649941	0.106766	ENSG00000111276	CDKN1B	cyclin dependent kinase inhibitor 1B
ENSG00000135362.14	-3.47805	6.11325	7.4053	0.00650319	0.106766	ENSG00000135362	PRR5L	proline rich 5 like
ENSG00000196591.12	2.35748	7.19617	7.40077	0.00651958	0.10694	ENSG00000196591	HDAC2	histone deacetylase 2
ENSG00000132518.7	-3.04266	5.07998	7.39608	0.0065366	0.106967	ENSG00000132518	GUCY2D	guanylate cyclase 2D, retinal
ENSG00000100354.21	-2.73571	6.90426	7.39508	0.00654024	0.106967	ENSG00000100354	TNRC6B	trinucleotide repeat containing adaptor 6B
ENSG00000154227.14	-3.2884	5.52277	7.3937	0.00654526	0.106967	ENSG00000154227	CERS3	ceramide synthase 3
ENSG00000177728.17	-3.28146	6.20704	7.39322	0.00654703	0.106967	ENSG00000177728	TMEM94	transmembrane protein 94
ENSG00000187778.14	-3.25651	5.00911	7.39143	0.00655353	0.106967	ENSG00000187778	MCRS1	microspherule protein 1
ENSG00000156194.18	-3.14512	5.78372	7.39073	0.0065561	0.106967	ENSG00000156194	PPEF2	protein phosphatase with EF-hand domain 2
ENSG00000071246.11	-3.14261	6.38933	7.38818	0.0065654	0.106973	ENSG00000071246	VASH1	vasohibin 1
ENSG00000282318.1	-3.18487	5.85493	7.38743	0.00656811	0.106973	ENSG00000282318	DLGAP2	DLG associated protein 2
ENSG00000173482.17	2.80432	5.84741	7.37636	0.00660869	0.107471	ENSG00000173482	PTPRM	protein tyrosine phosphatase receptor type M
ENSG00000134376.17	-3.14429	6.17837	7.3759	0.00661038	0.107471	ENSG00000134376	CRB1	crumbs cell polarity complex component 1
ENSG00000140153.18	-3.37945	5.79763	7.37284	0.00662163	0.107559	ENSG00000140153	WDR20	WD repeat domain 20
ENSG00000142731.11	3.07583	5.27407	7.36645	0.0066452	0.107847	ENSG00000142731	PLK4	polo like kinase 4
ENSG00000188070.9	-3.08145	5.71246	7.36276	0.00665886	0.107907	ENSG00000188070	ZFTA	zinc finger translocation associated
ENSG00000198730.9	2.96824	5.56318	7.36228	0.00666065	0.107907	ENSG00000198730	CTR9	CTR9 homolog, Paf1/RNA polymerase II complex component
ENSG00000176834.14	2.67433	6.19743	7.36068	0.00666655	0.107908	ENSG00000176834	VSIG10	V-set and immunoglobulin domain containing 10
ENSG00000183715.15	2.57089	5.98998	7.35786	0.00667702	0.107982	ENSG00000183715	OPCML	opioid binding protein/cell adhesion molecule like
ENSG00000147526.20	-2.79405	6.91266	7.35534	0.00668638	0.108039	ENSG00000147526	TACC1	transforming acidic coiled-coil containing protein 1
ENSG00000114120.14	-3.10853	5.96349	7.34758	0.00671532	0.108337	ENSG00000114120	SLC25A36	solute carrier family 25 member 36
ENSG00000148468.17	-3.40845	5.447	7.34723	0.00671662	0.108337	ENSG00000148468	FAM171A1	family with sequence similarity 171 member A1
ENSG00000140396.13	-2.82772	6.60846	7.34486	0.00672548	0.108385	ENSG00000140396	NCOA2	nuclear receptor coactivator 2
ENSG00000115423.19	-3.292	5.51113	7.34002	0.00674361	0.108582	ENSG00000115423	DNAH6	dynein axonemal heavy chain 6
ENSG00000205423.12	3.0568	5.43556	7.33702	0.00675488	0.108669	ENSG00000205423	CNEP1R1	CTD nuclear envelope phosphatase 1 regulatory subunit 1
ENSG00000171757.17	3.09583	5.68089	7.33528	0.00676142	0.108679	ENSG00000171757	LRRC34	leucine rich repeat containing 34
ENSG00000172889.16	-3.4086	5.45837	7.32934	0.00678379	0.108943	ENSG00000172889	EGFL7	EGF like domain multiple 7
ENSG00000184481.17	-3.5329	5.62295	7.32669	0.00679379	0.109009	ENSG00000184481	FOXO4	forkhead box O4
ENSG00000166135.14	2.55627	7.4282	7.32296	0.0068079	0.109125	ENSG00000166135	HIF1AN	hypoxia inducible factor 1 subunit alpha inhibitor
ENSG00000100075.10	-2.70389	4.83508	7.32164	0.00681293	0.109125	ENSG00000100075	SLC25A1	solute carrier family 25 member 1
ENSG00000113249.14	-3.23701	5.62503	7.31532	0.00683693	0.109362	ENSG00000113249	HAVCR1	hepatitis A virus cellular receptor 1
ENSG00000129221.16	3.22011	5.6658	7.31461	0.00683961	0.109362	ENSG00000129221	AIPL1	aryl hydrocarbon receptor interacting protein like 1
ENSG00000163586.10	-3.12466	5.04486	7.30591	0.0068728	0.109728	ENSG00000163586	FABP1	fatty acid binding protein 1
ENSG00000019995.6	2.1908	5.51809	7.30551	0.00687437	0.109728	ENSG00000019995	ZRANB1	zinc finger RANBP2-type containing 1
ENSG00000213533.13	-3.40062	5.61571	7.29813	0.00690266	0.110084	ENSG00000213533	STIMATE	STIM activating enhancer
ENSG00000275118.4	-2.72602	4.78005	7.28486	0.0069538	0.110753	ENSG00000275118	MBOAT7	membrane bound O-acyltransferase domain containing 7
ENSG00000205726.15	-2.33375	8.19267	7.28413	0.00695665	0.110753	ENSG00000205726	ITSN1	intersectin 1
ENSG00000187242.6	-3.02347	4.94345	7.28166	0.00696619	0.110809	ENSG00000187242	KRT12	keratin 12
ENSG00000152484.14	2.41924	6.34536	7.27534	0.00699076	0.111104	ENSG00000152484	USP12	ubiquitin specific peptidase 12
ENSG00000149782.13	2.67305	5.00422	7.27018	0.00701089	0.111327	ENSG00000149782	PLCB3	phospholipase C beta 3
ENSG00000122591.13	-2.74485	7.16365	7.26031	0.0070495	0.111784	ENSG00000122591	HYCC1	hyccin PI4KA lipid kinase complex subunit 1
ENSG00000105656.13	2.36277	5.2609	7.25972	0.00705182	0.111784	ENSG00000105656	ELL	elongation factor for RNA polymerase II
ENSG00000188994.14	-2.76646	6.88791	7.25345	0.00707651	0.112079	ENSG00000188994	ZNF292	zinc finger protein 292
ENSG00000112297.18	2.58814	6.52996	7.2512	0.00708537	0.112123	ENSG00000112297	CRYBG1	crystallin beta-gamma domain containing 1
ENSG00000164048.14	2.56175	5.20454	7.24951	0.00709203	0.112132	ENSG00000164048	ZNF589	zinc finger protein 589
ENSG00000099954.19	-3.30262	5.84429	7.24418	0.00711314	0.112369	ENSG00000099954	CECR2	CECR2 histone acetyl-lysine reader
ENSG00000165119.22	2.85274	6.29503	7.23948	0.00713178	0.112497	ENSG00000165119	HNRNPK	heterogeneous nuclear ribonucleoprotein K
ENSG00000174015.10	-2.54977	4.71881	7.23667	0.00714295	0.112497	ENSG00000174015	CBY2	chibby family member 2
ENSG00000055044.11	-2.9511	4.94175	7.23477	0.0071505	0.112497	ENSG00000055044	NOP58	NOP58 ribonucleoprotein
ENSG00000204624.8	-3.05645	5.19529	7.23413	0.00715304	0.112497	ENSG00000204624	DISP3	dispatched RND transporter family member 3
ENSG00000118160.14	-3.37878	5.65659	7.23368	0.00715484	0.112497	ENSG00000118160	SLC8A2	solute carrier family 8 member A2
ENSG00000197641.12	-3.29696	5.23226	7.23292	0.00715788	0.112497	ENSG00000197641	SERPINB13	serpin family B member 13
ENSG00000179889.20	-3.25521	5.75017	7.2195	0.00721159	0.113221	ENSG00000179889	PDXDC1	pyridoxal dependent decarboxylase domain containing 1
ENSG00000198182.13	2.91808	5.3261	7.21802	0.00721754	0.113221	ENSG00000198182	ZNF607	zinc finger protein 607
ENSG00000001617.12	-3.14786	5.38247	7.2168	0.00722244	0.113221	ENSG00000001617	SEMA3F	semaphorin 3F
ENSG00000154710.18	3.06732	5.37264	7.21455	0.00723149	0.113267	ENSG00000154710	RABGEF1	RAB guanine nucleotide exchange factor 1
ENSG00000041353.10	-2.94252	6.09549	7.21259	0.0072394	0.113294	ENSG00000041353	RAB27B	RAB27B, member RAS oncogene family
ENSG00000118271.12	-2.63895	4.80546	7.20936	0.00725244	0.113402	ENSG00000118271	TTR	transthyretin
ENSG00000145246.14	-3.40095	5.67385	7.19994	0.00729062	0.113902	ENSG00000145246	ATP10D	ATPase phospholipid transporting 10D (putative)
ENSG00000182463.16	2.34663	6.27167	7.19724	0.00730157	0.113976	ENSG00000182463	TSHZ2	teashirt zinc finger homeobox 2
ENSG00000132600.18	-3.04524	6.19083	7.19344	0.00731704	0.114121	ENSG00000132600	PRMT7	protein arginine methyltransferase 7
ENSG00000105289.15	-3.22547	5.58996	7.18098	0.00736806	0.114819	ENSG00000105289	TJP3	tight junction protein 3
ENSG00000185269.12	2.99504	4.89893	7.16194	0.00744666	0.115946	ENSG00000185269	NOTUM	notum, palmitoleoyl-protein carboxylesterase
ENSG00000283777.2	-3.18084	5.09146	7.15888	0.00745937	0.116046	ENSG00000283777	CANX	calnexin
ENSG00000130305.17	2.96064	5.14149	7.15183	0.00748875	0.116404	ENSG00000130305	NSUN5	NOP2/Sun RNA methyltransferase 5
ENSG00000106479.11	-3.03253	6.33047	7.14998	0.00749649	0.116426	ENSG00000106479	ZNF862	zinc finger protein 862
ENSG00000119681.12	2.54946	5.80398	7.14401	0.00752149	0.116716	ENSG00000119681	LTBP2	latent transforming growth factor beta binding protein 2
ENSG00000274336.2	-3.36036	5.24732	7.13907	0.00754223	0.11694	ENSG00000274336	CDIP1	cell death inducing p53 target 1
ENSG00000162337.12	-3.35516	5.66594	7.13486	0.00755997	0.117116	ENSG00000162337	LRP5	LDL receptor related protein 5
ENSG00000124243.19	-2.74801	4.82302	7.1303	0.00757921	0.117265	ENSG00000124243	BCAS4	breast carcinoma amplified sequence 4
ENSG00000219438.9	-3.04597	4.98995	7.12956	0.00758231	0.117265	ENSG00000219438	TAFA5	TAFA chemokine like family member 5
ENSG00000139684.15	-2.97733	4.91049	7.1243	0.00760462	0.117511	ENSG00000139684	ESD	esterase D
ENSG00000117281.16	-3.16569	5.17847	7.12129	0.00761741	0.11761	ENSG00000117281	CD160	CD160 molecule
ENSG00000164970.15	-3.23061	5.20521	7.11486	0.00764474	0.117827	ENSG00000164970	FAM219A	family with sequence similarity 219 member A
ENSG00000113141.19	-3.34924	5.88031	7.11392	0.00764877	0.117827	ENSG00000113141	IK	IK cytokine
ENSG00000130193.8	-3.20084	5.15443	7.11346	0.00765071	0.117827	ENSG00000130193	THEM6	thioesterase superfamily member 6
ENSG00000140945.17	-2.99304	6.24421	7.11185	0.00765759	0.117835	ENSG00000140945	CDH13	cadherin 13
ENSG00000142149.9	-3.15079	5.88172	7.10678	0.0076793	0.11807	ENSG00000142149	HUNK	hormonally up-regulated Neu-associated kinase
ENSG00000116729.14	2.60111	4.80269	7.07827	0.00780243	0.119863	ENSG00000116729	WLS	Wnt ligand secretion mediator
ENSG00000105520.11	2.32115	4.78358	7.07117	0.00783343	0.120235	ENSG00000105520	PLPPR2	phospholipid phosphatase related 2
ENSG00000197555.10	-2.90293	6.52584	7.06972	0.00783974	0.120235	ENSG00000197555	SIPA1L1	signal induced proliferation associated 1 like 1
ENSG00000182326.17	-3.19244	6.26052	7.06697	0.00785179	0.12032	ENSG00000182326	C1S	complement C1s
ENSG00000159921.20	-2.47377	7.63793	7.06466	0.00786194	0.120375	ENSG00000159921	GNE	glucosamine (UDP-N-acetyl)-2-epimerase/N-acetylmannosamine kinase
ENSG00000113558.19	-2.47425	7.6721	7.0566	0.00789739	0.120818	ENSG00000113558	SKP1	S-phase kinase associated protein 1
ENSG00000108312.16	-3.29276	5.83677	7.05223	0.00791666	0.121012	ENSG00000108312	UBTF	upstream binding transcription factor
ENSG00000125991.21	-3.19126	6.2342	7.04508	0.00794833	0.121395	ENSG00000125991	ERGIC3	ERGIC and golgi 3
ENSG00000226174.7	-3.69268	5.65293	7.03877	0.0079764	0.121723	ENSG00000226174	TEX22	testis expressed 22
ENSG00000153291.16	-3.19032	5.02298	7.03554	0.00799079	0.121841	ENSG00000153291	SLC25A27	solute carrier family 25 member 27
ENSG00000110171.21	-3.31768	5.74783	7.03098	0.00801117	0.122051	ENSG00000110171	TRIM3	tripartite motif containing 3
ENSG00000288210.1	-2.56112	4.75587	7.02925	0.00801891	0.122068	ENSG00000288210	ASF1B	anti-silencing function 1B histone chaperone
ENSG00000141012.13	-3.07672	6.02452	7.01498	0.00808304	0.122784	ENSG00000141012	GALNS	galactosamine (N-acetyl)-6-sulfatase
ENSG00000061987.16	-2.8522	6.46372	7.01486	0.00808359	0.122784	ENSG00000061987	MON2	MON2 homolog, regulator of endosome-to-Golgi trafficking
ENSG00000179456.12	2.65892	5.16188	7.01433	0.00808598	0.122784	ENSG00000179456	ZBTB18	zinc finger and BTB domain containing 18
ENSG00000186919.13	-2.94182	4.99457	7.00561	0.00812548	0.123282	ENSG00000186919	ZACN	zinc activated ion channel
ENSG00000197619.15	-3.32614	5.47544	7.00366	0.00813433	0.123307	ENSG00000197619	ZNF615	zinc finger protein 615
ENSG00000109163.7	3.16376	5.18004	7.00229	0.00814054	0.123307	ENSG00000109163	GNRHR	gonadotropin releasing hormone receptor
ENSG00000141741.12	-3.19379	5.12378	6.9975	0.00816239	0.123537	ENSG00000141741	MIEN1	migration and invasion enhancer 1
ENSG00000135315.12	2.53523	5.18549	6.98692	0.00821076	0.124167	ENSG00000135315	CEP162	centrosomal protein 162
ENSG00000109991.10	-3.07512	5.33741	6.98092	0.00823833	0.124481	ENSG00000109991	P2RX3	purinergic receptor P2X 3
ENSG00000171848.16	-3.13103	6.15714	6.97931	0.00824575	0.124491	ENSG00000171848	RRM2	ribonucleotide reductase regulatory subunit M2
ENSG00000288508.1	2.67593	4.90615	6.97505	0.00826537	0.124671	ENSG00000288508	ISLR	immunoglobulin superfamily containing leucine rich repeat
ENSG00000197714.9	-3.18606	5.32988	6.97379	0.00827123	0.124671	ENSG00000197714	ZNF460	zinc finger protein 460
ENSG00000171444.19	-3.17809	5.94125	6.97087	0.00828472	0.124772	ENSG00000171444	MCC	MCC regulator of WNT signaling pathway
ENSG00000081307.15	-2.63057	6.90999	6.96771	0.00829938	0.124806	ENSG00000081307	UBA5	ubiquitin like modifier activating enzyme 5
ENSG00000128607.14	-3.45986	6.03576	6.96746	0.00830052	0.124806	ENSG00000128607	KLHDC10	kelch domain containing 10
ENSG00000123243.15	2.2884	6.77367	6.96523	0.00831088	0.12486	ENSG00000123243	ITIH5	inter-alpha-trypsin inhibitor heavy chain 5
ENSG00000181513.15	3.17138	5.62366	6.94879	0.00838762	0.12591	ENSG00000181513	ACBD4	acyl-CoA binding domain containing 4
ENSG00000070778.13	-3.22464	5.78361	6.94514	0.00840471	0.126064	ENSG00000070778	PTPN21	protein tyrosine phosphatase non-receptor type 21
ENSG00000163516.14	-3.00828	6.12074	6.94044	0.00842684	0.126293	ENSG00000163516	ANKZF1	ankyrin repeat and zinc finger peptidyl tRNA hydrolase 1
ENSG00000165124.19	2.50923	5.92272	6.9347	0.00845393	0.126596	ENSG00000165124	SVEP1	sushi, von Willebrand factor type A, EGF and pentraxin domain containing 1
ENSG00000139636.16	-3.21869	5.42583	6.92348	0.00850714	0.127192	ENSG00000139636	LMBR1L	limb development membrane protein 1 like
ENSG00000135999.12	2.6878	5.28249	6.92339	0.00850756	0.127192	ENSG00000135999	EPC2	enhancer of polycomb homolog 2
ENSG00000163297.18	2.36412	6.30188	6.92017	0.00852288	0.127223	ENSG00000163297	ANTXR2	ANTXR cell adhesion molecule 2
ENSG00000168300.14	2.26834	6.73354	6.91974	0.00852492	0.127223	ENSG00000168300	PCMTD1	protein-L-isoaspartate (D-aspartate) O-methyltransferase domain containing 1
ENSG00000084628.10	2.36705	5.13736	6.91853	0.00853072	0.127223	ENSG00000084628	NKAIN1	sodium/potassium transporting ATPase interacting 1
ENSG00000121060.19	-2.90746	6.56481	6.91701	0.00853796	0.127223	ENSG00000121060	TRIM25	tripartite motif containing 25
ENSG00000147130.14	-3.20433	5.28199	6.9157	0.0085442	0.127223	ENSG00000147130	ZMYM3	zinc finger MYM-type containing 3
ENSG00000057657.17	3.0719	5.72853	6.91007	0.00857115	0.127521	ENSG00000057657	PRDM1	PR/SET domain 1
ENSG00000177225.17	-2.84722	6.85529	6.90216	0.00860918	0.127983	ENSG00000177225	GATD1	glutamine amidotransferase class 1 domain containing 1
ENSG00000177853.15	2.26997	6.24006	6.89684	0.00863483	0.128247	ENSG00000177853	ZNF518A	zinc finger protein 518A
ENSG00000181991.16	-3.29389	5.67986	6.8956	0.00864084	0.128247	ENSG00000181991	MRPS11	mitochondrial ribosomal protein S11
ENSG00000112972.15	-3.08277	5.83653	6.89229	0.00865681	0.128374	ENSG00000112972	HMGCS1	3-hydroxy-3-methylglutaryl-CoA synthase 1
ENSG00000080345.18	-2.72845	6.92735	6.89094	0.00866335	0.128374	ENSG00000080345	RIF1	replication timing regulatory factor 1
ENSG00000115524.17	2.86666	6.77501	6.88833	0.00867603	0.128375	ENSG00000115524	SF3B1	splicing factor 3b subunit 1
ENSG00000082068.9	-3.20235	5.54807	6.88805	0.0086774	0.128375	ENSG00000082068	WDR70	WD repeat domain 70
ENSG00000178935.5	-2.95161	4.99161	6.87479	0.00874199	0.129205	ENSG00000178935	ZNF552	zinc finger protein 552
ENSG00000162869.16	-3.1005	5.01133	6.87318	0.00874986	0.129205	ENSG00000162869	PPP1R21	protein phosphatase 1 regulatory subunit 21
ENSG00000112039.6	2.9664	5.35968	6.87087	0.00876118	0.129205	ENSG00000112039	FANCE	FA complementation group E
ENSG00000235176.6	-3.19158	5.14971	6.8708	0.00876155	0.129205	ENSG00000235176	POLR1H	RNA polymerase I subunit H
ENSG00000105281.12	-3.21332	5.4455	6.86785	0.00877603	0.129212	ENSG00000105281	SLC1A5	solute carrier family 1 member 5
ENSG00000160993.4	-3.07551	5.15161	6.86783	0.00877611	0.129212	ENSG00000160993	ALKBH4	alkB homolog 4, lysine demethylase
ENSG00000128989.11	-2.76131	6.89379	6.86478	0.00879111	0.12933	ENSG00000128989	ARPP19	cAMP regulated phosphoprotein 19
ENSG00000273651.4	-2.79284	6.43628	6.86323	0.00879874	0.129339	ENSG00000273651	GOLGA8G	golgin A8 family member G
ENSG00000196724.13	-3.1499	5.23202	6.85931	0.00881806	0.129352	ENSG00000196724	ZNF418	zinc finger protein 418
ENSG00000072657.10	-2.81442	5.7645	6.85903	0.00881946	0.129352	ENSG00000072657	TRHDE	thyrotropin releasing hormone degrading enzyme
ENSG00000105700.11	-3.3325	5.34403	6.85877	0.0088207	0.129352	ENSG00000105700	KXD1	KxDL motif containing 1
ENSG00000168067.12	-2.86956	7.29244	6.85421	0.00884329	0.12958	ENSG00000168067	MAP4K2	mitogen-activated protein kinase kinase kinase kinase 2
ENSG00000184988.8	2.57801	5.78349	6.84677	0.00888017	0.12995	ENSG00000184988	TMEM106A	transmembrane protein 106A
ENSG00000086475.15	-3.03829	5.33287	6.84585	0.00888474	0.12995	ENSG00000086475	SEPHS1	selenophosphate synthetase 1
ENSG00000184271.18	-3.31069	5.7232	6.84403	0.00889378	0.12995	ENSG00000184271	POU6F1	POU class 6 homeobox 1
ENSG00000090061.17	-3.15668	5.68314	6.84343	0.00889681	0.12995	ENSG00000090061	CCNK	cyclin K
ENSG00000205277.10	-2.68641	7.04947	6.83858	0.00892097	0.130199	ENSG00000205277	MUC12	mucin 12, cell surface associated
ENSG00000008853.18	-3.10642	5.86257	6.83372	0.00894527	0.130451	ENSG00000008853	RHOBTB2	Rho related BTB domain containing 2
ENSG00000156171.15	-3.15538	5.09796	6.83123	0.00895776	0.130529	ENSG00000156171	DRAM2	DNA damage regulated autophagy modulator 2
ENSG00000241186.10	-2.92888	4.93997	6.82697	0.00897916	0.130738	ENSG00000241186	TDGF1	teratocarcinoma-derived growth factor 1
ENSG00000140968.12	2.93779	6.18612	6.81892	0.00901972	0.131224	ENSG00000140968	IRF8	interferon regulatory factor 8
ENSG00000112685.14	2.56355	5.18398	6.81511	0.00903898	0.131309	ENSG00000112685	EXOC2	exocyst complex component 2
ENSG00000254986.8	-3.10208	5.1121	6.81495	0.00903979	0.131309	ENSG00000254986	DPP3	dipeptidyl peptidase 3
ENSG00000005339.15	-2.48538	7.29961	6.80706	0.00907984	0.131787	ENSG00000005339	CREBBP	CREB binding protein
ENSG00000116874.12	2.38583	5.29295	6.80475	0.00909158	0.131789	ENSG00000116874	WARS2	tryptophanyl tRNA synthetase 2, mitochondrial
ENSG00000100376.12	-3.12913	5.86405	6.8042	0.00909435	0.131789	ENSG00000100376	FAM118A	family with sequence similarity 118 member A
ENSG00000178149.17	-3.16654	5.21013	6.79874	0.00912224	0.13209	ENSG00000178149	DALRD3	DALR anticodon binding domain containing 3
ENSG00000084734.9	-2.58735	4.77678	6.79563	0.00913811	0.132206	ENSG00000084734	GCKR	glucokinase regulator
ENSG00000177103.15	-3.28667	5.39017	6.79345	0.0091493	0.132206	ENSG00000177103	DSCAML1	DS cell adhesion molecule like 1
ENSG00000139154.16	-3.22891	5.8696	6.79295	0.00915184	0.132206	ENSG00000139154	AEBP2	AE binding protein 2
ENSG00000130559.19	-3.19134	6.33273	6.78917	0.00917126	0.1323	ENSG00000130559	CAMSAP1	calmodulin regulated spectrin associated protein 1
ENSG00000160877.7	-3.35071	5.96474	6.78888	0.00917273	0.1323	ENSG00000160877	NACC1	nucleus accumbens associated 1
ENSG00000188610.12	-3.02709	4.99329	6.78387	0.00919854	0.132484	ENSG00000188610	FAM72B	family with sequence similarity 72 member B
ENSG00000161929.15	2.68123	6.48087	6.78344	0.00920074	0.132484	ENSG00000161929	SCIMP	SLP adaptor and CSK interacting membrane protein
ENSG00000187239.19	-2.88017	6.18276	6.78221	0.00920707	0.132484	ENSG00000187239	FNBP1	formin binding protein 1
ENSG00000134046.12	-2.74012	5.90493	6.77889	0.0092242	0.132542	ENSG00000134046	MBD2	methyl-CpG binding domain protein 2
ENSG00000172059.11	-3.16927	5.50228	6.77864	0.00922553	0.132542	ENSG00000172059	KLF11	KLF transcription factor 11
ENSG00000075618.18	-3.19748	5.51741	6.77659	0.00923611	0.132591	ENSG00000075618	FSCN1	fascin actin-bundling protein 1
ENSG00000157851.17	-3.29332	5.86053	6.75155	0.00936665	0.13436	ENSG00000157851	DPYSL5	dihydropyrimidinase like 5
ENSG00000176171.12	-3.21947	5.38493	6.7485	0.00938265	0.13438	ENSG00000176171	BNIP3	BCL2 interacting protein 3
ENSG00000274320.2	2.38133	6.59403	6.74795	0.00938554	0.13438	ENSG00000274320	GOLGA6L9	golgin A6 family like 9
ENSG00000184047.20	2.66547	5.83323	6.74711	0.00938999	0.13438	ENSG00000184047	DIABLO	diablo IAP-binding mitochondrial protein
ENSG00000119787.14	-2.98034	5.72085	6.74067	0.00942392	0.134761	ENSG00000119787	ATL2	atlastin GTPase 2
ENSG00000010438.17	2.17539	4.68949	6.73611	0.00944804	0.135001	ENSG00000010438	PRSS3	serine protease 3
ENSG00000154957.14	-2.88373	4.89306	6.72999	0.00948053	0.135179	ENSG00000154957	ZNF18	zinc finger protein 18
ENSG00000118257.17	2.33007	6.22165	6.72981	0.00948148	0.135179	ENSG00000118257	NRP2	neuropilin 2
ENSG00000133835.18	-2.42868	7.59094	6.72962	0.0094825	0.135179	ENSG00000133835	HSD17B4	hydroxysteroid 17-beta dehydrogenase 4
ENSG00000218739.10	2.95508	5.95025	6.71954	0.00953622	0.135763	ENSG00000218739	CEBPZOS	CEBPZ opposite strand
ENSG00000130396.22	-3.03546	6.3584	6.71917	0.00953822	0.135763	ENSG00000130396	AFDN	afadin, adherens junction formation factor
ENSG00000188227.14	2.08089	7.64476	6.71334	0.00956942	0.136	ENSG00000188227	ZNF793	zinc finger protein 793
ENSG00000175387.16	-2.03829	9.59344	6.71198	0.00957671	0.136	ENSG00000175387	SMAD2	SMAD family member 2
ENSG00000125249.7	-3.33058	5.48041	6.71192	0.00957706	0.136	ENSG00000125249	RAP2A	RAP2A, member of RAS oncogene family
ENSG00000274779.4	-2.87097	5.03652	6.71009	0.00958691	0.136026	ENSG00000274779	NOMO1	NODAL modulator 1
ENSG00000143199.18	2.15825	5.08426	6.70768	0.00959983	0.136026	ENSG00000143199	ADCY10	adenylate cyclase 10
ENSG00000175768.13	-3.2717	5.3013	6.70746	0.00960105	0.136026	ENSG00000175768	TOMM5	translocase of outer mitochondrial membrane 5
ENSG00000140937.14	2.94943	6.55623	6.6986	0.00964886	0.136597	ENSG00000140937	CDH11	cadherin 11
ENSG00000204262.14	2.76173	5.19897	6.69724	0.00965622	0.136597	ENSG00000204262	COL5A2	collagen type V alpha 2 chain
ENSG00000126787.13	2.87353	4.89846	6.69509	0.00966788	0.136657	ENSG00000126787	DLGAP5	DLG associated protein 5
ENSG00000072195.15	-2.82513	6.73563	6.69335	0.00967733	0.136686	ENSG00000072195	SPEG	striated muscle enriched protein kinase
ENSG00000100865.15	-3.06957	6.11261	6.68971	0.00969707	0.136856	ENSG00000100865	CINP	cyclin dependent kinase 2 interacting protein
ENSG00000168658.19	-3.27529	5.8277	6.68839	0.00970427	0.136856	ENSG00000168658	VWA3B	von Willebrand factor A domain containing 3B
ENSG00000136877.15	-2.89783	5.02354	6.6815	0.00974184	0.137281	ENSG00000136877	FPGS	folylpolyglutamate synthase
ENSG00000103994.18	-2.60818	6.97732	6.67632	0.00977022	0.137465	ENSG00000103994	ZNF106	zinc finger protein 106
ENSG00000115446.12	3.44132	5.00228	6.67632	0.00977023	0.137465	ENSG00000115446	UNC50	unc-50 inner nuclear membrane RNA binding protein
ENSG00000151348.16	-2.55459	7.08446	6.67454	0.00977995	0.137465	ENSG00000151348	EXT2	exostosin glycosyltransferase 2
ENSG00000060339.14	2.56598	6.63963	6.67366	0.0097848	0.137465	ENSG00000060339	CCAR1	cell division cycle and apoptosis regulator 1
ENSG00000047644.20	2.21089	5.62234	6.66992	0.00980537	0.137522	ENSG00000047644	WWC3	WWC family member 3
ENSG00000185008.19	2.8866	5.93109	6.66927	0.00980894	0.137522	ENSG00000185008	ROBO2	roundabout guidance receptor 2
ENSG00000124507.11	-2.98297	5.33745	6.66812	0.00981527	0.137522	ENSG00000124507	PACSIN1	protein kinase C and casein kinase substrate in neurons 1
ENSG00000104419.17	-2.78182	6.14684	6.66749	0.00981873	0.137522	ENSG00000104419	NDRG1	N-myc downstream regulated 1
ENSG00000119574.13	-3.10119	5.17272	6.66434	0.00983612	0.137568	ENSG00000119574	ZBTB45	zinc finger and BTB domain containing 45
ENSG00000135720.13	-2.96395	6.25176	6.66419	0.00983694	0.137568	ENSG00000135720	DYNC1LI2	dynein cytoplasmic 1 light intermediate chain 2
ENSG00000116133.13	-3.06878	5.62374	6.66204	0.0098488	0.137629	ENSG00000116133	DHCR24	24-dehydrocholesterol reductase
ENSG00000115271.11	2.78914	5.35502	6.65955	0.00986256	0.137717	ENSG00000115271	GCA	grancalcin
ENSG00000082074.19	-2.98686	6.50373	6.65774	0.00987263	0.137753	ENSG00000082074	FYB1	FYN binding protein 1
ENSG00000145996.11	-3.1026	5.21222	6.65225	0.00990306	0.138073	ENSG00000145996	CDKAL1	CDK5 regulatory subunit associated protein 1 like 1
ENSG00000213462.5	-3.06243	5.34036	6.64495	0.00994375	0.138535	ENSG00000213462	ERV3-1	endogenous retrovirus group 3 member 1, envelope
ENSG00000137872.17	2.51908	5.86402	6.64143	0.00996338	0.138704	ENSG00000137872	SEMA6D	semaphorin 6D
ENSG00000164818.16	2.57276	5.82984	6.64005	0.0099711	0.138706	ENSG00000164818	DNAAF5	dynein axonemal assembly factor 5
ENSG00000110799.14	-2.88985	5.9853	6.63356	0.0100075	0.139107	ENSG00000110799	VWF	von Willebrand factor
ENSG00000158445.10	2.16555	7.64617	6.62747	0.0100418	0.139327	ENSG00000158445	KCNB1	potassium voltage-gated channel subfamily B member 1
ENSG00000138380.18	3.22622	5.94625	6.62506	0.0100554	0.139327	ENSG00000138380	CARF	calcium responsive transcription factor
ENSG00000275482.4	-2.85515	5.11707	6.62283	0.010068	0.139327	ENSG00000275482	EPHB6	EPH receptor B6
ENSG00000104886.12	-3.13585	5.58955	6.62273	0.0100686	0.139327	ENSG00000104886	PLEKHJ1	pleckstrin homology domain containing J1
ENSG00000168646.14	-3.13811	5.35682	6.62193	0.0100731	0.139327	ENSG00000168646	AXIN2	axin 2
ENSG00000163820.16	-3.07414	6.06328	6.62162	0.0100748	0.139327	ENSG00000163820	FYCO1	FYVE and coiled-coil domain autophagy adaptor 1
ENSG00000108883.13	-3.04976	6.26538	6.62136	0.0100763	0.139327	ENSG00000108883	EFTUD2	elongation factor Tu GTP binding domain containing 2
ENSG00000129422.15	-3.02124	6.19654	6.61893	0.0100901	0.139413	ENSG00000129422	MTUS1	microtubule associated scaffold protein 1
ENSG00000171877.21	-3.01804	5.57896	6.61266	0.0101256	0.139799	ENSG00000171877	FRMD5	FERM domain containing 5
ENSG00000197249.14	-3.05904	5.221	6.60732	0.0101561	0.140114	ENSG00000197249	SERPINA1	serpin family A member 1
ENSG00000159267.17	-2.9924	6.09494	6.60447	0.0101723	0.14021	ENSG00000159267	HLCS	holocarboxylase synthetase
ENSG00000116698.22	-2.81773	5.61598	6.60342	0.0101783	0.14021	ENSG00000116698	SMG7	SMG7 nonsense mediated mRNA decay factor
ENSG00000122870.12	2.63768	5.16428	6.60107	0.0101917	0.14027	ENSG00000122870	BICC1	BicC family RNA binding protein 1
ENSG00000255075.1	2.60718	4.70662	6.6	0.0101979	0.14027	ENSG00000255075
ENSG00000143486.16	-3.18393	6.11888	6.59858	0.010206	0.140277	ENSG00000143486	EIF2D	eukaryotic translation initiation factor 2D
ENSG00000109436.8	-3.06297	5.27224	6.5942	0.0102312	0.140518	ENSG00000109436	TBC1D9	TBC1 domain family member 9
ENSG00000138071.15	-3.12811	6.2139	6.58696	0.0102729	0.140986	ENSG00000138071	ACTR2	actin related protein 2
ENSG00000165752.17	-2.65454	4.88093	6.56697	0.0103889	0.142471	ENSG00000165752	STK32C	serine/threonine kinase 32C
ENSG00000198753.12	-2.75485	5.16059	6.56134	0.0104218	0.142816	ENSG00000198753	PLXNB3	plexin B3
ENSG00000276342.4	-3.1545	5.22162	6.55856	0.0104381	0.142933	ENSG00000276342	TMEM179	transmembrane protein 179
ENSG00000065970.9	-3.25565	5.8486	6.55657	0.0104498	0.142987	ENSG00000065970	FOXJ2	forkhead box J2
ENSG00000131471.7	-3.23619	5.49563	6.55248	0.0104738	0.143209	ENSG00000131471	AOC3	amine oxidase copper containing 3
ENSG00000164889.15	-2.83528	5.63774	6.55011	0.0104878	0.143294	ENSG00000164889	SLC4A2	solute carrier family 4 member 2
ENSG00000181544.16	-2.96285	5.63886	6.54705	0.0105058	0.143434	ENSG00000181544	FANCB	FA complementation group B
ENSG00000118046.17	2.50355	5.48439	6.54554	0.0105147	0.143439	ENSG00000118046	STK11	serine/threonine kinase 11
ENSG00000163827.14	-2.8269	6.36875	6.54435	0.0105218	0.143439	ENSG00000163827	LRRC2	leucine rich repeat containing 2
ENSG00000167371.21	2.35382	4.98053	6.54057	0.0105441	0.143513	ENSG00000167371	PRRT2	proline rich transmembrane protein 2
ENSG00000276219.4	2.46725	4.75824	6.54029	0.0105458	0.143513	ENSG00000276219	ZNF676	zinc finger protein 676
ENSG00000117394.24	2.2297	6.81881	6.53948	0.0105506	0.143513	ENSG00000117394	SLC2A1	solute carrier family 2 member 1
ENSG00000005436.14	-3.12378	5.40391	6.53453	0.01058	0.143807	ENSG00000005436	GCFC2	GC-rich sequence DNA-binding factor 2
ENSG00000156504.17	2.6071	5.49301	6.5316	0.0105975	0.143938	ENSG00000156504	PABIR2	PABIR family member 2
ENSG00000174943.11	-3.17235	5.65631	6.52454	0.0106396	0.144404	ENSG00000174943	KCTD13	potassium channel tetramerization domain containing 13
ENSG00000115687.14	-2.78868	6.05705	6.51706	0.0106844	0.144839	ENSG00000115687	PASK	PAS domain containing serine/threonine kinase
ENSG00000131196.18	-2.9909	5.89778	6.51657	0.0106874	0.144839	ENSG00000131196	NFATC1	nuclear factor of activated T cells 1
ENSG00000140538.17	-2.39516	8.075	6.51525	0.0106953	0.14484	ENSG00000140538	NTRK3	neurotrophic receptor tyrosine kinase 3
ENSG00000162704.16	1.94775	8.22207	6.51018	0.0107258	0.145146	ENSG00000162704	ARPC5	actin related protein 2/3 complex subunit 5
ENSG00000069849.11	-3.10362	5.08295	6.50565	0.0107532	0.145396	ENSG00000069849	ATP1B3	ATPase Na+/K+ transporting subunit beta 3
ENSG00000117602.13	-2.94826	6.36133	6.50168	0.0107773	0.145396	ENSG00000117602	RCAN3	RCAN family member 3
ENSG00000131174.7	-2.9318	5.29998	6.50098	0.0107815	0.145396	ENSG00000131174	COX7B	cytochrome c oxidase subunit 7B
ENSG00000167600.14	-2.48403	4.74082	6.50062	0.0107837	0.145396	ENSG00000167600	CYP2S1	cytochrome P450 family 2 subfamily S member 1
ENSG00000173334.4	-3.18314	5.7758	6.50058	0.0107839	0.145396	ENSG00000173334	TRIB1	tribbles pseudokinase 1
ENSG00000262635.5	2.53928	4.85521	6.49902	0.0107934	0.145396	ENSG00000262635	TDO2	tryptophan 2,3-dioxygenase
ENSG00000012504.15	2.23527	4.77604	6.498	0.0107996	0.145396	ENSG00000012504	NR1H4	nuclear receptor subfamily 1 group H member 4
ENSG00000163159.15	-2.51973	4.78911	6.48807	0.0108601	0.146103	ENSG00000163159	VPS72	vacuolar protein sorting 72 homolog
ENSG00000081913.14	-3.17946	5.75295	6.48156	0.0108999	0.146532	ENSG00000081913	PHLPP1	PH domain and leucine rich repeat protein phosphatase 1
ENSG00000081177.19	2.5722	5.62196	6.47822	0.0109204	0.1467	ENSG00000081177	EXD2	exonuclease 3'-5' domain containing 2
ENSG00000178971.17	-2.89597	6.14313	6.47257	0.0109552	0.147051	ENSG00000178971	CTC1	CST telomere replication complex component 1
ENSG00000181722.18	-2.27126	7.743	6.47105	0.0109645	0.147051	ENSG00000181722	ZBTB20	zinc finger and BTB domain containing 20
ENSG00000162571.14	2.32797	5.2218	6.46935	0.0109751	0.147051	ENSG00000162571	TTLL10	tubulin tyrosine ligase like 10
ENSG00000122592.8	-3.05637	5.05577	6.46716	0.0109886	0.147051	ENSG00000122592	HOXA7	homeobox A7
ENSG00000288293.1	2.71495	5.05691	6.46674	0.0109912	0.147051	ENSG00000288293	CC2D1A	coiled-coil and C2 domain containing 1A
ENSG00000283434.2	-2.78637	4.87664	6.46621	0.0109945	0.147051	ENSG00000283434	CSNKA2IP	casein kinase 2 subunit alpha' interacting protein
ENSG00000196187.12	2.57546	6.56779	6.46349	0.0110113	0.147095	ENSG00000196187	TMEM63A	transmembrane protein 63A
ENSG00000110448.11	-3.28357	5.56398	6.46269	0.0110162	0.147095	ENSG00000110448	CD5	CD5 molecule
ENSG00000017427.17	-2.91673	6.34737	6.46165	0.0110227	0.147095	ENSG00000017427	IGF1	insulin like growth factor 1
ENSG00000143228.13	-3.4306	5.12629	6.46052	0.0110298	0.147095	ENSG00000143228	NUF2	NUF2 component of NDC80 kinetochore complex
ENSG00000036054.13	2.44171	5.05197	6.45762	0.0110478	0.147229	ENSG00000036054	TBC1D23	TBC1 domain family member 23
ENSG00000137494.14	2.53181	5.17623	6.45442	0.0110677	0.1473	ENSG00000137494	ANKRD42	ankyrin repeat domain 42
ENSG00000113522.14	-3.06303	5.40341	6.45419	0.0110691	0.1473	ENSG00000113522	RAD50	RAD50 double strand break repair protein
ENSG00000082515.18	-3.04432	5.3047	6.45027	0.0110935	0.147518	ENSG00000082515	MRPL22	mitochondrial ribosomal protein L22
ENSG00000172986.13	-2.77638	4.92486	6.4439	0.0111334	0.147926	ENSG00000172986	GXYLT2	glucoside xylosyltransferase 2
ENSG00000183726.11	-3.05893	5.35213	6.4428	0.0111403	0.147926	ENSG00000183726	TMEM50A	transmembrane protein 50A
ENSG00000125520.14	-3.09193	5.50773	6.43275	0.0112035	0.148659	ENSG00000125520	SLC2A4RG	SLC2A4 regulator
ENSG00000241343.10	-3.09556	5.99433	6.42511	0.0112518	0.149115	ENSG00000241343	RPL36A	ribosomal protein L36a
ENSG00000001626.18	2.28082	6.23036	6.42474	0.0112541	0.149115	ENSG00000001626	CFTR	CF transmembrane conductance regulator
ENSG00000148153.14	3.05969	5.74291	6.41909	0.01129	0.14933	ENSG00000148153	INIP	INTS3 and NABP interacting protein
ENSG00000124193.16	-3.01017	6.01666	6.41809	0.0112963	0.14933	ENSG00000124193	SRSF6	serine and arginine rich splicing factor 6
ENSG00000204130.14	2.54385	5.62274	6.41576	0.0113112	0.14933	ENSG00000204130	RUFY2	RUN and FYVE domain containing 2
ENSG00000175764.17	-2.78429	6.33877	6.41529	0.0113142	0.14933	ENSG00000175764	TTLL11	tubulin tyrosine ligase like 11
ENSG00000203747.13	-3.06377	5.9654	6.41493	0.0113165	0.14933	ENSG00000203747	FCGR3A	Fc gamma receptor IIIa
ENSG00000243156.9	-2.48314	7.38672	6.41453	0.0113191	0.14933	ENSG00000243156	MICAL3	microtubule associated monooxygenase, calponin and LIM domain containing 3
ENSG00000106038.13	-2.7993	5.24711	6.41118	0.0113404	0.149505	ENSG00000106038	EVX1	even-skipped homeobox 1
ENSG00000276798.4	-2.66558	4.95924	6.40734	0.011365	0.149721	ENSG00000276798	LILRA4	leukocyte immunoglobulin like receptor A4
ENSG00000143190.23	2.22767	6.28822	6.39952	0.0114151	0.150275	ENSG00000143190	POU2F1	POU class 2 homeobox 1
ENSG00000074054.21	2.18082	5.84581	6.39236	0.0114613	0.150774	ENSG00000074054	CLASP1	cytoplasmic linker associated protein 1
ENSG00000169446.6	2.46518	5.14091	6.39065	0.0114723	0.150812	ENSG00000169446	MMGT1	membrane magnesium transporter 1
ENSG00000118898.16	2.36969	5.69595	6.38908	0.0114824	0.150837	ENSG00000118898	PPL	periplakin
ENSG00000139990.18	-3.01371	6.14223	6.38765	0.0114917	0.150851	ENSG00000139990	DCAF5	DDB1 and CUL4 associated factor 5
ENSG00000135655.16	-2.46281	7.20556	6.38405	0.0115151	0.15105	ENSG00000135655	USP15	ubiquitin specific peptidase 15
ENSG00000185238.13	-3.08269	5.86348	6.38268	0.0115239	0.151059	ENSG00000185238	PRMT3	protein arginine methyltransferase 3
ENSG00000134152.11	2.38283	5.35541	6.37219	0.0115923	0.151841	ENSG00000134152	KATNBL1	katanin regulatory subunit B1 like 1
ENSG00000165533.19	-3.10182	5.8398	6.36942	0.0116104	0.151841	ENSG00000165533	TTC8	tetratricopeptide repeat domain 8
ENSG00000151882.11	-3.09499	5.17414	6.36865	0.0116154	0.151841	ENSG00000151882	CCL28	C-C motif chemokine ligand 28
ENSG00000108840.16	-2.94235	6.0541	6.36846	0.0116166	0.151841	ENSG00000108840	HDAC5	histone deacetylase 5
ENSG00000169228.14	-2.90477	5.01033	6.3634	0.0116498	0.152167	ENSG00000169228	RAB24	RAB24, member RAS oncogene family
ENSG00000258881.6	-3.06588	5.3564	6.35998	0.0116723	0.152303	ENSG00000258881
ENSG00000157423.18	-2.36116	7.61597	6.35929	0.0116768	0.152303	ENSG00000157423	HYDIN	HYDIN axonemal central pair apparatus protein
ENSG00000100060.18	-2.94425	5.16478	6.35295	0.0117186	0.15274	ENSG00000100060	MFNG	MFNG O-fucosylpeptide 3-beta-N-acetylglucosaminyltransferase
ENSG00000142655.13	2.0357	4.75907	6.34168	0.0117933	0.153525	ENSG00000142655	PEX14	peroxisomal biogenesis factor 14
ENSG00000130299.17	-3.05158	5.67178	6.34135	0.0117955	0.153525	ENSG00000130299	GTPBP3	GTP binding protein 3, mitochondrial
ENSG00000182180.14	-3.0479	5.3757	6.33554	0.0118342	0.153882	ENSG00000182180	MRPS16	mitochondrial ribosomal protein S16
ENSG00000181222.19	-2.91704	5.78813	6.33473	0.0118396	0.153882	ENSG00000181222	POLR2A	RNA polymerase II subunit A
ENSG00000122687.19	-2.89852	5.00352	6.33325	0.0118495	0.153901	ENSG00000122687	MRM2	mitochondrial rRNA methyltransferase 2
ENSG00000197705.10	-3.04432	5.11471	6.33066	0.0118668	0.154001	ENSG00000197705	KLHL14	kelch like family member 14
ENSG00000007001.13	2.17104	4.77748	6.3296	0.0118739	0.154001	ENSG00000007001	UPP2	uridine phosphorylase 2
ENSG00000077044.11	-3.1961	6.30669	6.32396	0.0119117	0.154382	ENSG00000077044	DGKD	diacylglycerol kinase delta
ENSG00000005102.14	-2.83365	4.97684	6.31915	0.0119441	0.154639	ENSG00000005102	MEOX1	mesenchyme homeobox 1
ENSG00000048392.13	2.49799	5.65635	6.31828	0.01195	0.154639	ENSG00000048392	RRM2B	ribonucleotide reductase regulatory TP53 inducible subunit M2B
ENSG00000082805.21	-2.474	7.39544	6.3169	0.0119593	0.154639	ENSG00000082805	ERC1	ELKS/RAB6-interacting/CAST family member 1
ENSG00000076351.13	2.25251	5.6791	6.31604	0.0119651	0.154639	ENSG00000076351	SLC46A1	solute carrier family 46 member 1
ENSG00000129473.11	-3.20832	5.61027	6.29968	0.012076	0.155884	ENSG00000129473	BCL2L2	BCL2 like 2
ENSG00000129071.10	2.32025	5.34276	6.29932	0.0120784	0.155884	ENSG00000129071	MBD4	methyl-CpG binding domain 4, DNA glycosylase
ENSG00000198719.9	-3.02109	4.96495	6.29666	0.0120966	0.15601	ENSG00000198719	DLL1	delta like canonical Notch ligand 1
ENSG00000205356.10	-2.86566	6.13339	6.2912	0.0121339	0.156285	ENSG00000205356	TECPR1	tectonin beta-propeller repeat containing 1
ENSG00000065361.17	-2.5738	6.90755	6.29104	0.012135	0.156285	ENSG00000065361	ERBB3	erb-b2 receptor tyrosine kinase 3
ENSG00000099992.16	3.06459	5.63643	6.28674	0.0121644	0.156442	ENSG00000099992	TBC1D10A	TBC1 domain family member 10A
ENSG00000124226.11	-3.01769	5.54722	6.28605	0.0121692	0.156442	ENSG00000124226	RNF114	ring finger protein 114
ENSG00000023697.13	2.74249	4.94595	6.28555	0.0121726	0.156442	ENSG00000023697	DERA	deoxyribose-phosphate aldolase
ENSG00000153956.17	-2.86379	5.41043	6.28256	0.0121932	0.156523	ENSG00000153956	CACNA2D1	calcium voltage-gated channel auxiliary subunit alpha2delta 1
ENSG00000087152.16	2.36589	5.84964	6.28154	0.0122002	0.156523	ENSG00000087152	ATXN7L3	ataxin 7 like 3
ENSG00000100592.16	-2.8513	6.03703	6.28093	0.0122044	0.156523	ENSG00000100592	DAAM1	dishevelled associated activator of morphogenesis 1
ENSG00000145685.14	-2.86156	6.10059	6.26885	0.0122879	0.157483	ENSG00000145685	LHFPL2	LHFPL tetraspan subfamily member 2
ENSG00000169062.15	-3.07735	5.87211	6.26725	0.012299	0.157516	ENSG00000169062	UPF3A	UPF3A regulator of nonsense mediated mRNA decay
ENSG00000185306.13	2.26219	5.10062	6.26591	0.0123083	0.157526	ENSG00000185306	C12orf56	chromosome 12 open reading frame 56
ENSG00000106344.8	-2.39792	7.51352	6.26247	0.0123322	0.157723	ENSG00000106344	RBM28	RNA binding motif protein 28
ENSG00000163050.18	-3.36794	5.69329	6.26048	0.0123461	0.15779	ENSG00000163050	COQ8A	coenzyme Q8A
ENSG00000187017.18	2.47097	6.07216	6.25604	0.0123771	0.158076	ENSG00000187017	ESPN	espin
ENSG00000188886.4	2.38737	4.82551	6.25424	0.0123897	0.158127	ENSG00000188886	ASTL	astacin like metalloendopeptidase
ENSG00000136040.9	2.20641	5.75759	6.24681	0.0124417	0.15868	ENSG00000136040	PLXNC1	plexin C1
ENSG00000008300.17	-2.92893	6.1249	6.2456	0.0124502	0.15868	ENSG00000008300	CELSR3	cadherin EGF LAG seven-pass G-type receptor 3
ENSG00000170703.16	-3.07428	5.33202	6.23932	0.0124944	0.159077	ENSG00000170703	TTLL6	tubulin tyrosine ligase like 6
ENSG00000151461.20	-3.17709	5.76889	6.23796	0.0125041	0.159077	ENSG00000151461	UPF2	UPF2 regulator of nonsense mediated mRNA decay
ENSG00000116786.13	-2.87402	5.30969	6.23673	0.0125127	0.159077	ENSG00000116786	PLEKHM2	pleckstrin homology and RUN domain containing M2
ENSG00000179832.18	-2.70193	6.37818	6.23627	0.012516	0.159077	ENSG00000179832	MROH1	maestro heat like repeat family member 1
ENSG00000141736.14	-2.80329	6.30279	6.23355	0.0125352	0.159212	ENSG00000141736	ERBB2	erb-b2 receptor tyrosine kinase 2
ENSG00000166750.10	-2.70548	6.34411	6.23155	0.0125494	0.159282	ENSG00000166750	SLFN5	schlafen family member 5
ENSG00000214946.15	-2.6918	5.38828	6.22312	0.0126093	0.159611	ENSG00000214946	TBC1D26	TBC1 domain family member 26
ENSG00000157916.20	-3.00639	5.51975	6.22244	0.0126141	0.159611	ENSG00000157916	RER1	retention in endoplasmic reticulum sorting receptor 1
ENSG00000169085.14	3.32319	5.51889	6.22243	0.0126142	0.159611	ENSG00000169085	VXN	vexin
ENSG00000174744.14	-2.59988	4.83406	6.22203	0.012617	0.159611	ENSG00000174744	BRMS1	BRMS1 transcriptional repressor and anoikis regulator
ENSG00000115661.14	-3.04826	5.2175	6.22181	0.0126186	0.159611	ENSG00000115661	STK16	serine/threonine kinase 16
ENSG00000082397.18	-2.75995	6.30023	6.21957	0.0126346	0.159703	ENSG00000082397	EPB41L3	erythrocyte membrane protein band 4.1 like 3
ENSG00000128284.20	2.44477	5.92212	6.21803	0.0126455	0.159731	ENSG00000128284	APOL3	apolipoprotein L3
ENSG00000141378.15	2.54305	5.65818	6.21678	0.0126545	0.159735	ENSG00000141378	PTRH2	peptidyl-tRNA hydrolase 2
ENSG00000011405.14	-3.05775	5.49142	6.21514	0.0126662	0.159773	ENSG00000011405	PIK3C2A	phosphatidylinositol-4-phosphate 3-kinase catalytic subunit type 2 alpha
ENSG00000084731.15	2.85218	5.88028	6.20767	0.0127198	0.160231	ENSG00000084731	KIF3C	kinesin family member 3C
ENSG00000159692.17	-2.90902	6.57821	6.20599	0.0127319	0.160231	ENSG00000159692	CTBP1	C-terminal binding protein 1
ENSG00000214595.13	-2.64749	7.24058	6.20544	0.0127358	0.160231	ENSG00000214595	EML6	EMAP like 6
ENSG00000198298.13	2.31698	5.02446	6.20523	0.0127374	0.160231	ENSG00000198298	ZNF485	zinc finger protein 485
ENSG00000140682.19	3.55472	5.93422	6.20274	0.0127553	0.160347	ENSG00000140682	TGFB1I1	transforming growth factor beta 1 induced transcript 1
ENSG00000203896.10	-2.94211	5.0824	6.19867	0.0127846	0.16055	ENSG00000203896	LIME1	Lck interacting transmembrane adaptor 1
ENSG00000154133.15	-3.00017	5.50017	6.19808	0.0127889	0.16055	ENSG00000154133	ROBO4	roundabout guidance receptor 4
ENSG00000013441.17	2.30423	5.8835	6.19455	0.0128144	0.160761	ENSG00000013441	CLK1	CDC like kinase 1
ENSG00000242866.10	-3.08989	6.06844	6.19327	0.0128237	0.160768	ENSG00000242866	STRC	stereocilin
ENSG00000119820.11	-2.27491	7.65525	6.19131	0.0128379	0.160836	ENSG00000119820	YIPF4	Yip1 domain family member 4
ENSG00000147485.13	-2.52771	4.83376	6.18748	0.0128657	0.161075	ENSG00000147485	PXDNL	peroxidasin like
ENSG00000115282.21	2.30434	5.28649	6.18529	0.0128817	0.161166	ENSG00000115282	TTC31	tetratricopeptide repeat domain 31
ENSG00000160271.16	-3.28954	5.96203	6.18318	0.0128971	0.161248	ENSG00000160271	RALGDS	ral guanine nucleotide dissociation stimulator
ENSG00000197183.15	-2.85461	6.37804	6.17642	0.0129464	0.161703	ENSG00000197183	NOL4L	nucleolar protein 4 like
ENSG00000139112.11	-3.01187	5.53719	6.17579	0.012951	0.161703	ENSG00000139112	GABARAPL1	GABA type A receptor associated protein like 1
ENSG00000206418.5	2.0867	4.82949	6.1696	0.0129964	0.161977	ENSG00000206418	RAB12	RAB12, member RAS oncogene family
ENSG00000104763.20	2.53033	6.58049	6.16942	0.0129977	0.161977	ENSG00000104763	ASAH1	N-acylsphingosine amidohydrolase 1
ENSG00000104880.19	2.18612	5.57452	6.1692	0.0129994	0.161977	ENSG00000104880	ARHGEF18	Rho/Rac guanine nucleotide exchange factor 18
ENSG00000117707.16	2.26316	5.80302	6.16756	0.0130114	0.162017	ENSG00000117707	PROX1	prospero homeobox 1
ENSG00000087266.17	2.70573	7.27752	6.16568	0.0130252	0.16208	ENSG00000087266	SH3BP2	SH3 domain binding protein 2
ENSG00000272391.6	-2.81323	6.52062	6.15479	0.0131057	0.162871	ENSG00000272391	POM121C	POM121 transmembrane nucleoporin C
ENSG00000218363.1	2.56678	4.84788	6.15468	0.0131065	0.162871	ENSG00000218363
ENSG00000116209.12	2.26507	6.22166	6.15312	0.0131181	0.162905	ENSG00000116209	TMEM59	transmembrane protein 59
ENSG00000123636.19	-2.2986	7.83422	6.15078	0.0131354	0.16301	ENSG00000123636	BAZ2B	bromodomain adjacent to zinc finger domain 2B
ENSG00000137486.17	-2.75638	6.32771	6.14329	0.0131912	0.16331	ENSG00000137486	ARRB1	arrestin beta 1
ENSG00000185591.10	2.73634	6.45414	6.14319	0.0131919	0.16331	ENSG00000185591	SP1	Sp1 transcription factor
ENSG00000137193.14	-3.19904	6.26853	6.14278	0.013195	0.16331	ENSG00000137193	PIM1	Pim-1 proto-oncogene, serine/threonine kinase
ENSG00000072201.14	-2.93848	5.08089	6.14276	0.0131951	0.16331	ENSG00000072201	LNX1	ligand of numb-protein X 1
ENSG00000276191.4	-2.39438	4.78567	6.13723	0.0132365	0.163712	ENSG00000276191	CRHR1	corticotropin releasing hormone receptor 1
ENSG00000126778.12	-2.83546	5.34075	6.13366	0.0132632	0.163933	ENSG00000126778	SIX1	SIX homeobox 1
ENSG00000083857.15	-2.58922	6.88375	6.12572	0.0133229	0.164423	ENSG00000083857	FAT1	FAT atypical cadherin 1
ENSG00000181847.12	-3.22781	6.32472	6.12264	0.0133462	0.164423	ENSG00000181847	TIGIT	T cell immunoreceptor with Ig and ITIM domains
ENSG00000137747.16	-3.22932	5.56235	6.12261	0.0133463	0.164423	ENSG00000137747	TMPRSS13	transmembrane serine protease 13
ENSG00000145907.16	-2.29912	7.37767	6.12261	0.0133464	0.164423	ENSG00000145907	G3BP1	G3BP stress granule assembly factor 1
ENSG00000188626.7	-2.72453	5.11951	6.12246	0.0133475	0.164423	ENSG00000188626	GOLGA8M	golgin A8 family member M
ENSG00000080802.21	2.66029	6.16953	6.11814	0.0133801	0.164714	ENSG00000080802	CNOT4	CCR4-NOT transcription complex subunit 4
ENSG00000064655.19	-2.95043	5.15242	6.11687	0.0133898	0.164723	ENSG00000064655	EYA2	EYA transcriptional coactivator and phosphatase 2
ENSG00000164114.19	-2.83743	6.1152	6.11502	0.0134038	0.164785	ENSG00000164114	MAP9	microtubule associated protein 9
ENSG00000078177.15	2.38286	5.77033	6.11281	0.0134205	0.1648	ENSG00000078177	N4BP2	NEDD4 binding protein 2
ENSG00000134987.13	2.54553	5.43665	6.11231	0.0134243	0.1648	ENSG00000134987	WDR36	WD repeat domain 36
ENSG00000111358.14	3.13658	5.72888	6.11132	0.0134318	0.1648	ENSG00000111358	GTF2H3	general transcription factor IIH subunit 3
ENSG00000076650.7	2.32802	5.35555	6.10612	0.0134714	0.165104	ENSG00000076650	GPATCH1	G-patch domain containing 1
ENSG00000175048.17	2.88122	5.77625	6.10571	0.0134746	0.165104	ENSG00000175048	ZDHHC14	zinc finger DHHC-type palmitoyltransferase 14
ENSG00000114115.10	-2.99357	5.25201	6.10278	0.0134969	0.165268	ENSG00000114115	RBP1	retinol binding protein 1
ENSG00000157087.20	-2.99741	5.87185	6.09575	0.0135507	0.165719	ENSG00000157087	ATP2B2	ATPase plasma membrane Ca2+ transporting 2
ENSG00000147421.18	-2.89065	5.48702	6.09498	0.0135567	0.165719	ENSG00000147421	HMBOX1	homeobox containing 1
ENSG00000165775.18	-2.8898	5.86294	6.09444	0.0135608	0.165719	ENSG00000165775	FUNDC2	FUN14 domain containing 2
ENSG00000134256.13	-2.74682	4.96938	6.09083	0.0135886	0.165948	ENSG00000134256	CD101	CD101 molecule
ENSG00000141068.15	2.49339	6.09232	6.08891	0.0136033	0.166018	ENSG00000141068	KSR1	kinase suppressor of ras 1
ENSG00000206072.13	-2.3814	4.80137	6.08714	0.0136169	0.166074	ENSG00000206072	SERPINB11	serpin family B member 11
ENSG00000183354.12	-3.07137	6.41466	6.08438	0.0136382	0.166224	ENSG00000183354	KIAA2026	KIAA2026
ENSG00000132464.13	-3.07218	5.65905	6.08163	0.0136594	0.166372	ENSG00000132464	ENAM	enamelin
ENSG00000254469.11	-2.83491	6.40801	6.07388	0.0137195	0.166993	ENSG00000254469	XNDC1N	XRCC1 N-terminal domain containing 1, N-terminal like
ENSG00000095539.16	2.34181	5.15118	6.06366	0.0137991	0.167851	ENSG00000095539	SEMA4G	semaphorin 4G
ENSG00000134709.13	2.20823	5.83434	6.06218	0.0138107	0.167881	ENSG00000134709	HOOK1	hook microtubule tethering protein 1
ENSG00000156925.12	-2.95294	5.18795	6.05764	0.0138463	0.168202	ENSG00000156925	ZIC3	Zic family member 3
ENSG00000157933.11	-2.86792	5.75646	6.05364	0.0138777	0.168473	ENSG00000157933	SKI	SKI proto-oncogene
ENSG00000166266.14	-3.09105	5.49723	6.04642	0.0139345	0.168959	ENSG00000166266	CUL5	cullin 5
ENSG00000044446.12	-2.99544	5.42031	6.0461	0.013937	0.168959	ENSG00000044446	PHKA2	phosphorylase kinase regulatory subunit alpha 2
ENSG00000149016.16	-2.70582	5.03729	6.04506	0.0139452	0.168959	ENSG00000149016	TUT1	terminal uridylyl transferase 1, U6 snRNA-specific
ENSG00000180210.15	-2.67959	4.91726	6.04369	0.0139561	0.168979	ENSG00000180210	F2	coagulation factor II, thrombin
ENSG00000164168.8	2.3756	5.38292	6.03794	0.0140016	0.169418	ENSG00000164168	TMEM184C	transmembrane protein 184C
ENSG00000011638.11	-3.09033	4.96565	6.03598	0.0140171	0.169495	ENSG00000011638	LDAF1	lipid droplet assembly factor 1
ENSG00000283510.2	-2.73137	6.52931	6.03223	0.014047	0.169745	ENSG00000283510	INO80D	INO80 complex subunit D
ENSG00000090581.11	2.97058	7.08678	6.02998	0.0140649	0.169778	ENSG00000090581	GNPTG	N-acetylglucosamine-1-phosphate transferase subunit gamma
ENSG00000173542.9	-2.71831	6.29266	6.02957	0.0140682	0.169778	ENSG00000173542	MOB1B	MOB kinase activator 1B
ENSG00000169607.13	-2.62961	5.98952	6.0255	0.0141007	0.170058	ENSG00000169607	CKAP2L	cytoskeleton associated protein 2 like
ENSG00000107611.16	-2.90765	6.16465	6.02269	0.0141231	0.170217	ENSG00000107611	CUBN	cubilin
ENSG00000125414.19	-2.94121	5.04858	6.01973	0.0141468	0.170358	ENSG00000125414	MYH2	myosin heavy chain 2
ENSG00000169203.18	2.43246	5.08233	6.01892	0.0141533	0.170358	ENSG00000169203	NPIPB12	nuclear pore complex interacting protein family member B12
ENSG00000162598.13	2.27606	4.92653	6.01556	0.0141803	0.170571	ENSG00000162598	C1orf87	chromosome 1 open reading frame 87
ENSG00000164597.15	2.1759	4.7965	6.01389	0.0141937	0.170621	ENSG00000164597	COG5	component of oligomeric golgi complex 5
ENSG00000170419.11	-2.87385	5.13773	6.01267	0.0142035	0.170627	ENSG00000170419	VSTM2A	V-set and transmembrane domain containing 2A
ENSG00000159348.13	-2.76546	5.27024	6.00933	0.0142305	0.17084	ENSG00000159348	CYB5R1	cytochrome b5 reductase 1
ENSG00000172456.18	-2.84576	6.07884	6.00282	0.0142831	0.171172	ENSG00000172456	FGGY	FGGY carbohydrate kinase domain containing
ENSG00000164303.11	-2.68154	5.47897	6.0024	0.0142864	0.171172	ENSG00000164303	ENPP6	ectonucleotide pyrophosphatase/phosphodiesterase 6
ENSG00000152977.10	-2.94404	5.90984	6.00094	0.0142983	0.171172	ENSG00000152977	ZIC1	Zic family member 1
ENSG00000281306.3	-2.88651	5.2402	5.99988	0.0143069	0.171172	ENSG00000281306	ZNF35	zinc finger protein 35
ENSG00000078589.13	-3.00451	5.32396	5.99939	0.0143108	0.171172	ENSG00000078589	P2RY10	P2Y receptor family member 10
ENSG00000143353.12	-2.87667	5.16245	5.99901	0.0143139	0.171172	ENSG00000143353	LYPLAL1	lysophospholipase like 1
ENSG00000169777.7	-2.90083	4.979	5.99474	0.0143486	0.171374	ENSG00000169777	TAS2R1	taste 2 receptor member 1
ENSG00000127329.16	2.393	6.05496	5.99464	0.0143494	0.171374	ENSG00000127329	PTPRB	protein tyrosine phosphatase receptor type B
ENSG00000115808.12	-2.90917	6.02088	5.99024	0.0143852	0.17169	ENSG00000115808	STRN	striatin
ENSG00000166900.17	-2.82652	6.09688	5.98883	0.0143967	0.171716	ENSG00000166900	STX3	syntaxin 3
ENSG00000100461.18	1.85303	8.19089	5.98507	0.0144275	0.171847	ENSG00000100461	RBM23	RNA binding motif protein 23
ENSG00000007372.25	2.21761	6.77196	5.98434	0.0144335	0.171847	ENSG00000007372	PAX6	paired box 6
ENSG00000171443.7	-2.91242	5.0222	5.98406	0.0144358	0.171847	ENSG00000171443	ZNF524	zinc finger protein 524
ENSG00000062282.15	2.37373	5.93416	5.98258	0.0144479	0.17188	ENSG00000062282	DGAT2	diacylglycerol O-acyltransferase 2
ENSG00000112739.17	2.1459	5.70248	5.97793	0.014486	0.172222	ENSG00000112739	PRPF4B	pre-mRNA processing factor 4B
ENSG00000127540.12	-3.00941	5.31588	5.97545	0.0145064	0.172331	ENSG00000127540	UQCR11	ubiquinol-cytochrome c reductase, complex III subunit XI
ENSG00000165406.16	2.26261	6.0248	5.97454	0.0145139	0.172331	ENSG00000165406	MARCHF8	membrane associated ring-CH-type finger 8
ENSG00000130363.13	-2.95	6.12967	5.97183	0.0145362	0.172485	ENSG00000130363	RSPH3	radial spoke head 3
ENSG00000106443.17	-2.73183	6.37265	5.96032	0.0146314	0.173503	ENSG00000106443	PHF14	PHD finger protein 14
ENSG00000277224.3	-2.25746	4.72683	5.95763	0.0146537	0.17363	ENSG00000277224	H2BC7	H2B clustered histone 7
ENSG00000172172.8	2.61415	4.97261	5.95676	0.014661	0.17363	ENSG00000172172	MRPL13	mitochondrial ribosomal protein L13
ENSG00000154310.17	-2.72274	6.04665	5.95485	0.0146768	0.173706	ENSG00000154310	TNIK	TRAF2 and NCK interacting kinase
ENSG00000143390.18	-2.9429	5.31079	5.95168	0.0147033	0.173907	ENSG00000143390	RFX5	regulatory factor X5
ENSG00000169727.14	-3.21644	5.88919	5.94722	0.0147405	0.174012	ENSG00000169727	GPS1	G protein pathway suppressor 1
ENSG00000196656.7	-2.74514	4.99369	5.94707	0.0147418	0.174012	ENSG00000196656
ENSG00000276896.4	-2.73851	4.95157	5.94676	0.0147444	0.174012	ENSG00000276896	GOLGA8F	golgin A8 family member F
ENSG00000105321.14	-2.68512	5.02635	5.94609	0.01475	0.174012	ENSG00000105321	CCDC9	coiled-coil domain containing 9
ENSG00000138399.18	2.38934	5.58603	5.93207	0.0148678	0.175289	ENSG00000138399	FASTKD1	FAST kinase domains 1
ENSG00000122733.12	-2.71262	5.74265	5.92894	0.0148942	0.175352	ENSG00000122733	PHF24	PHD finger protein 24
ENSG00000068654.17	2.03677	7.17436	5.92803	0.0149019	0.175352	ENSG00000068654	POLR1A	RNA polymerase I subunit A
ENSG00000174348.14	-2.95431	5.57953	5.92656	0.0149144	0.175352	ENSG00000174348	PODN	podocan
ENSG00000169994.20	-2.91428	5.3811	5.92618	0.0149175	0.175352	ENSG00000169994	MYO7B	myosin VIIB
ENSG00000184260.6	-2.37686	4.79976	5.92581	0.0149207	0.175352	ENSG00000184260	H2AC20	H2A clustered histone 20
ENSG00000121101.16	-2.60655	4.88059	5.91626	0.0150017	0.176192	ENSG00000121101	TEX14	testis expressed 14, intercellular bridge forming factor
ENSG00000145020.16	-2.89071	5.79455	5.91364	0.0150241	0.176341	ENSG00000145020	AMT	aminomethyltransferase
ENSG00000166025.18	2.10359	6.59395	5.91168	0.0150409	0.176426	ENSG00000166025	AMOTL1	angiomotin like 1
ENSG00000275272.4	-2.83768	6.06001	5.90264	0.0151182	0.17722	ENSG00000275272	YTHDC1	YTH N6-methyladenosine RNA binding protein C1
ENSG00000161381.14	-2.85862	5.99506	5.90054	0.0151362	0.177318	ENSG00000161381	PLXDC1	plexin domain containing 1
ENSG00000285246.2	-3.02533	5.46042	5.89745	0.0151629	0.177517	ENSG00000285246	NEDD8	NEDD8 ubiquitin like modifier
ENSG00000125503.13	-2.76724	5.78002	5.8954	0.0151805	0.177532	ENSG00000125503	PPP1R12C	protein phosphatase 1 regulatory subunit 12C
ENSG00000146909.8	-2.70474	6.52793	5.89506	0.0151834	0.177532	ENSG00000146909	NOM1	nucleolar protein with MIF4G domain 1
ENSG00000101049.18	-2.83286	5.22353	5.8835	0.0152834	0.178588	ENSG00000101049	SGK2	serum/glucocorticoid regulated kinase 2
ENSG00000146592.17	2.35973	6.46016	5.88158	0.0153	0.178669	ENSG00000146592	CREB5	cAMP responsive element binding protein 5
ENSG00000118200.15	-2.87488	6.06137	5.87988	0.0153148	0.178728	ENSG00000118200	CAMSAP2	calmodulin regulated spectrin associated protein family member 2
ENSG00000168959.15	-2.80205	6.43152	5.87677	0.0153419	0.17893	ENSG00000168959	GRM5	glutamate metabotropic receptor 5
ENSG00000112146.17	-2.90987	6.15498	5.8736	0.0153696	0.179035	ENSG00000112146	FBXO9	F-box protein 9
ENSG00000108826.16	-2.68048	4.97369	5.87271	0.0153774	0.179035	ENSG00000108826	MRPL27	mitochondrial ribosomal protein L27
ENSG00000107736.22	-2.73544	5.95621	5.87206	0.015383	0.179035	ENSG00000107736	CDH23	cadherin related 23
ENSG00000179088.16	-2.65406	4.89234	5.87129	0.0153898	0.179035	ENSG00000179088	C12orf42	chromosome 12 open reading frame 42
ENSG00000110063.10	2.47513	6.6529	5.86628	0.0154337	0.179432	ENSG00000110063	DCPS	decapping enzyme, scavenger
ENSG00000105523.4	-2.99359	5.4896	5.85761	0.0155098	0.180204	ENSG00000105523	FAM83E	family with sequence similarity 83 member E
ENSG00000121871.4	-2.88912	5.08681	5.85376	0.0155438	0.180423	ENSG00000121871	SLITRK3	SLIT and NTRK like family member 3
ENSG00000183826.18	-3.07055	6.01525	5.85239	0.0155559	0.180423	ENSG00000183826	BTBD9	BTB domain containing 9
ENSG00000109943.9	-2.92795	5.06965	5.85185	0.0155607	0.180423	ENSG00000109943	CRTAM	cytotoxic and regulatory T cell molecule
ENSG00000182362.14	-2.43264	4.81311	5.85103	0.0155679	0.180423	ENSG00000182362	YBEY	ybeY metalloendoribonuclease
ENSG00000167840.14	-2.84196	5.17487	5.84375	0.0156325	0.181006	ENSG00000167840	ZNF232	zinc finger protein 232
ENSG00000183530.14	-2.42935	6.76053	5.84309	0.0156384	0.181006	ENSG00000183530	PRR14L	proline rich 14 like
ENSG00000055950.17	-2.7303	5.08324	5.84204	0.0156477	0.181006	ENSG00000055950	MRPL43	mitochondrial ribosomal protein L43
ENSG00000162843.18	2.8066	5.23298	5.82351	0.0158134	0.182807	ENSG00000162843	WDR64	WD repeat domain 64
ENSG00000113013.16	-2.76273	6.50577	5.821	0.0158359	0.182886	ENSG00000113013	HSPA9	heat shock protein family A (Hsp70) member 9
ENSG00000175634.15	-2.75214	5.5577	5.82044	0.015841	0.182886	ENSG00000175634	RPS6KB2	ribosomal protein S6 kinase B2
ENSG00000164904.18	2.00632	6.68156	5.81945	0.0158499	0.182886	ENSG00000164904	ALDH7A1	aldehyde dehydrogenase 7 family member A1
ENSG00000109572.16	-2.77618	5.89267	5.8159	0.015882	0.18314	ENSG00000109572	CLCN3	chloride voltage-gated channel 3
ENSG00000157570.12	-2.88083	5.6567	5.81001	0.0159352	0.183638	ENSG00000157570	TSPAN18	tetraspanin 18
ENSG00000149084.13	2.17062	6.7363	5.80447	0.0159855	0.184063	ENSG00000149084	HSD17B12	hydroxysteroid 17-beta dehydrogenase 12
ENSG00000138378.19	-2.62078	5.02385	5.80375	0.015992	0.184063	ENSG00000138378	STAT4	signal transducer and activator of transcription 4
ENSG00000131746.13	2.37835	5.31502	5.80019	0.0160244	0.184298	ENSG00000131746	TNS4	tensin 4
ENSG00000236253.7	-2.29404	4.71507	5.79931	0.0160325	0.184298	ENSG00000236253	SLC25A3P1	solute carrier family 25 member 3 pseudogene 1
ENSG00000149679.12	-2.77371	5.16827	5.79446	0.0160768	0.184692	ENSG00000149679	CABLES2	Cdk5 and Abl enzyme substrate 2
ENSG00000274047.4	-2.83262	6.18657	5.7917	0.016102	0.184867	ENSG00000274047	SYNRG	synergin gamma
ENSG00000160584.17	-2.62837	5.98316	5.78635	0.0161511	0.185304	ENSG00000160584	SIK3	SIK family kinase 3
ENSG00000118971.9	-3.00684	6.32276	5.78536	0.0161602	0.185304	ENSG00000118971	CCND2	cyclin D2
ENSG00000188778.6	-2.87832	5.11614	5.78267	0.0161849	0.185472	ENSG00000188778	ADRB3	adrenoceptor beta 3
ENSG00000147251.16	2.29567	5.51941	5.78019	0.0162078	0.185618	ENSG00000147251	DOCK11	dedicator of cytokinesis 11
ENSG00000166501.14	-2.25935	7.27284	5.77865	0.016222	0.185665	ENSG00000166501	PRKCB	protein kinase C beta
ENSG00000144935.17	-2.93349	5.09405	5.77412	0.0162638	0.186028	ENSG00000144935	TRPC1	transient receptor potential cation channel subfamily C member 1
ENSG00000109956.13	-2.79076	6.12154	5.76729	0.0163272	0.186637	ENSG00000109956	B3GAT1	beta-1,3-glucuronyltransferase 1
ENSG00000169507.10	-2.76558	5.83027	5.76612	0.016338	0.186645	ENSG00000169507	SLC38A11	solute carrier family 38 member 11
ENSG00000163795.14	-3.00851	5.0247	5.76207	0.0163757	0.18696	ENSG00000163795	ZNF513	zinc finger protein 513
ENSG00000244486.9	-2.7119	5.06936	5.75972	0.0163976	0.187014	ENSG00000244486	SCARF2	scavenger receptor class F member 2
ENSG00000152684.11	-2.9714	5.562	5.75921	0.0164024	0.187014	ENSG00000152684	PELO	pelota mRNA surveillance and ribosome rescue factor
ENSG00000264230.9	-2.69093	4.93578	5.75778	0.0164158	0.187014	ENSG00000264230	ANXA8L1	annexin A8 like 1
ENSG00000164294.14	-2.91564	5.5263	5.75605	0.0164319	0.187014	ENSG00000164294	GPX8	glutathione peroxidase 8 (putative)
ENSG00000094975.14	2.20777	6.3166	5.7551	0.0164409	0.187014	ENSG00000094975	SUCO	SUN domain containing ossification factor
ENSG00000083838.17	-2.80855	5.13652	5.75292	0.0164613	0.187014	ENSG00000083838	ZNF446	zinc finger protein 446
ENSG00000115604.12	2.14486	5.20851	5.75274	0.016463	0.187014	ENSG00000115604	IL18R1	interleukin 18 receptor 1
ENSG00000187210.14	2.23796	5.48943	5.75189	0.016471	0.187014	ENSG00000187210	GCNT1	glucosaminyl (N-acetyl) transferase 1
ENSG00000204930.10	2.82525	5.04882	5.75178	0.016472	0.187014	ENSG00000204930	FAM221B	family with sequence similarity 221 member B
ENSG00000142102.16	-3.01822	5.45248	5.74181	0.0165657	0.187963	ENSG00000142102	PGGHG	protein-glucosylgalactosylhydroxylysine glucosidase
ENSG00000159720.13	-2.76757	6.23478	5.7311	0.0166671	0.188995	ENSG00000159720	ATP6V0D1	ATPase H+ transporting V0 subunit d1
ENSG00000135387.21	-2.95209	6.42452	5.72993	0.0166782	0.188995	ENSG00000135387	CAPRIN1	cell cycle associated protein 1
ENSG00000158427.15	2.37196	5.19143	5.72858	0.016691	0.188995	ENSG00000158427	TMSB15B	thymosin beta 15B
ENSG00000107331.18	-2.56191	6.14643	5.72786	0.0166978	0.188995	ENSG00000107331	ABCA2	ATP binding cassette subfamily A member 2
ENSG00000136750.13	-3.04305	5.26109	5.7262	0.0167136	0.189057	ENSG00000136750	GAD2	glutamate decarboxylase 2
ENSG00000237724.5	2.99102	4.88874	5.7243	0.0167317	0.18907	ENSG00000237724	HSPA1A	heat shock protein family A (Hsp70) member 1A
ENSG00000128891.17	-2.63553	6.82156	5.72298	0.0167443	0.18907	ENSG00000128891	CCDC32	coiled-coil domain containing 32
ENSG00000169180.12	2.24914	5.59344	5.72272	0.0167467	0.18907	ENSG00000169180	XPO6	exportin 6
ENSG00000240654.6	-2.46021	4.87498	5.71975	0.0167752	0.18907	ENSG00000240654	C1QTNF9	C1q and TNF related 9
ENSG00000127980.16	2.25181	5.62965	5.71928	0.0167796	0.18907	ENSG00000127980	PEX1	peroxisomal biogenesis factor 1
ENSG00000124215.17	-3.12896	5.64441	5.71886	0.0167836	0.18907	ENSG00000124215	CDH26	cadherin 26
ENSG00000173273.16	-3.13671	5.13126	5.718	0.0167919	0.18907	ENSG00000173273	TNKS	tankyrase
ENSG00000278845.5	-2.19152	4.72849	5.71748	0.0167968	0.18907	ENSG00000278845	MRPL45	mitochondrial ribosomal protein L45
ENSG00000185274.12	2.30182	5.08053	5.71593	0.0168117	0.189091	ENSG00000185274	GALNT17	polypeptide N-acetylgalactosaminyltransferase 17
ENSG00000136813.15	-3.28385	5.83384	5.71514	0.0168192	0.189091	ENSG00000136813	ECPAS	Ecm29 proteasome adaptor and scaffold
ENSG00000155265.11	-3.10465	6.01933	5.71132	0.0168558	0.189386	ENSG00000155265	GOLGA7B	golgin A7 family member B
ENSG00000221888.4	-2.85449	5.22905	5.70936	0.0168747	0.189394	ENSG00000221888	OR1C1	olfactory receptor family 1 subfamily C member 1
ENSG00000088038.20	-2.79803	5.1166	5.70911	0.0168771	0.189394	ENSG00000088038	CNOT3	CCR4-NOT transcription complex subunit 3
ENSG00000140943.18	-2.65598	6.02005	5.70659	0.0169013	0.18955	ENSG00000140943	MBTPS1	membrane bound transcription factor peptidase, site 1
ENSG00000101104.13	3.15325	5.63112	5.70341	0.016932	0.189779	ENSG00000101104	PABPC1L	poly(A) binding protein cytoplasmic 1 like
ENSG00000205838.15	-2.7028	5.22443	5.69892	0.0169753	0.190148	ENSG00000205838	TTC23L	tetratricopeptide repeat domain 23 like
ENSG00000090686.16	-2.75339	6.18156	5.69696	0.0169943	0.190245	ENSG00000090686	USP48	ubiquitin specific peptidase 48
ENSG00000101266.19	2.09195	7.77927	5.6857	0.0171037	0.191299	ENSG00000101266	CSNK2A1	casein kinase 2 alpha 1
ENSG00000066855.16	-2.6987	5.14569	5.68514	0.0171092	0.191299	ENSG00000066855	MTFR1	mitochondrial fission regulator 1
ENSG00000087494.16	-2.48544	4.88931	5.68214	0.0171385	0.19151	ENSG00000087494	PTHLH	parathyroid hormone like hormone
ENSG00000275832.5	-3.23966	5.29335	5.6787	0.0171721	0.191769	ENSG00000275832	ARHGAP23	Rho GTPase activating protein 23
ENSG00000156886.12	-2.77288	5.14416	5.67603	0.0171982	0.191917	ENSG00000156886	ITGAD	integrin subunit alpha D
ENSG00000090659.18	-2.83756	5.17648	5.67522	0.0172062	0.191917	ENSG00000090659	CD209	CD209 molecule
ENSG00000161036.13	-2.98999	5.91469	5.66949	0.0172625	0.192428	ENSG00000161036	LRWD1	leucine rich repeats and WD repeat domain containing 1
ENSG00000012061.16	-2.7183	5.04704	5.66187	0.0173377	0.193149	ENSG00000012061	ERCC1	ERCC excision repair 1, endonuclease non-catalytic subunit
ENSG00000221923.9	-2.84642	5.22999	5.66012	0.0173549	0.193154	ENSG00000221923	ZNF880	zinc finger protein 880
ENSG00000112294.14	-2.81351	6.73126	5.65871	0.0173689	0.193154	ENSG00000112294	ALDH5A1	aldehyde dehydrogenase 5 family member A1
ENSG00000111725.11	-2.70226	6.50655	5.65864	0.0173696	0.193154	ENSG00000111725	PRKAB1	protein kinase AMP-activated non-catalytic subunit beta 1
ENSG00000233426.3	-2.09694	4.81775	5.65469	0.0174087	0.193322	ENSG00000233426	EIF3FP3	eukaryotic translation initiation factor 3 subunit F pseudogene 3
ENSG00000223509.8	-2.69222	4.99088	5.65455	0.0174101	0.193322	ENSG00000223509
ENSG00000282854.2	-2.81113	5.11191	5.65309	0.0174246	0.193322	ENSG00000282854	ASAP3	ArfGAP with SH3 domain, ankyrin repeat and PH domain 3
ENSG00000100399.16	-2.99964	5.19544	5.65184	0.0174371	0.193322	ENSG00000100399	CHADL	chondroadherin like
ENSG00000125871.14	-2.94822	4.99668	5.65174	0.017438	0.193322	ENSG00000125871	MGME1	mitochondrial genome maintenance exonuclease 1
ENSG00000117697.15	-2.62112	6.97251	5.65077	0.0174478	0.193322	ENSG00000117697	NSL1	NSL1 component of MIS12 kinetochore complex
ENSG00000161960.16	2.43162	6.04316	5.644	0.0175152	0.193877	ENSG00000161960	EIF4A1	eukaryotic translation initiation factor 4A1
ENSG00000144711.17	-2.79754	6.32097	5.64363	0.0175189	0.193877	ENSG00000144711	IQSEC1	IQ motif and Sec7 domain ArfGEF 1
ENSG00000100023.20	-2.75665	6.08563	5.63996	0.0175556	0.194166	ENSG00000100023	PPIL2	peptidylprolyl isomerase like 2
ENSG00000163104.18	-2.80497	5.18935	5.63489	0.0176064	0.194612	ENSG00000163104	SMARCAD1	SWI/SNF-related, matrix-associated actin-dependent regulator of chromatin, subfamily a, containing DEAD/H box 1
ENSG00000079950.14	-2.45019	6.71053	5.63305	0.0176249	0.194699	ENSG00000079950	STX7	syntaxin 7
ENSG00000128272.18	-2.98178	5.88327	5.63156	0.0176399	0.194728	ENSG00000128272	ATF4	activating transcription factor 4
ENSG00000114648.12	-2.76038	5.74042	5.62966	0.0176591	0.194728	ENSG00000114648	KLHL18	kelch like family member 18
ENSG00000134352.21	-2.65548	6.42895	5.62964	0.0176593	0.194728	ENSG00000134352	IL6ST	interleukin 6 cytokine family signal transducer
ENSG00000153064.12	-2.83219	5.99332	5.6283	0.0176728	0.19476	ENSG00000153064	BANK1	B cell scaffold protein with ankyrin repeats 1
ENSG00000113597.18	-2.78257	5.45103	5.62106	0.0177459	0.195436	ENSG00000113597	TRAPPC13	trafficking protein particle complex subunit 13
ENSG00000122367.21	-2.76556	6.12233	5.62013	0.0177553	0.195436	ENSG00000122367	LDB3	LIM domain binding 3
ENSG00000110092.4	-2.60945	6.65769	5.61826	0.0177743	0.195528	ENSG00000110092	CCND1	cyclin D1
ENSG00000064115.11	-2.54466	6.57351	5.61335	0.0178241	0.195959	ENSG00000064115	TM7SF3	transmembrane 7 superfamily member 3
ENSG00000073464.13	-2.54367	5.18504	5.60931	0.0178653	0.196285	ENSG00000073464	CLCN4	chloride voltage-gated channel 4
ENSG00000145725.21	1.63027	8.98006	5.60835	0.0178751	0.196285	ENSG00000145725	PPIP5K2	diphosphoinositol pentakisphosphate kinase 2
ENSG00000115289.14	-2.27443	4.76883	5.60524	0.0179069	0.19649	ENSG00000115289	PCGF1	polycomb group ring finger 1
ENSG00000119703.15	2.43219	5.96387	5.60298	0.0179299	0.19649	ENSG00000119703	ZC2HC1C	zinc finger C2HC-type containing 1C
ENSG00000166803.14	2.36997	5.66566	5.60282	0.0179316	0.19649	ENSG00000166803	PCLAF	PCNA clamp associated factor
ENSG00000132692.19	3.08166	5.51692	5.60234	0.0179365	0.19649	ENSG00000132692	BCAN	brevican
ENSG00000009780.16	2.32728	5.1092	5.60083	0.017952	0.196542	ENSG00000009780	FAM76A	family with sequence similarity 76 member A
ENSG00000241224.8	3.3092	5.03013	5.58945	0.018069	0.197612	ENSG00000241224	C3orf85	chromosome 3 open reading frame 85
ENSG00000173950.16	-2.82961	5.32343	5.58924	0.0180711	0.197612	ENSG00000173950	XXYLT1	xyloside xylosyltransferase 1
ENSG00000149269.10	-2.69414	5.82099	5.58809	0.018083	0.197616	ENSG00000149269	PAK1	p21 (RAC1) activated kinase 1
ENSG00000105642.16	-2.86858	5.77696	5.5864	0.0181004	0.197616	ENSG00000105642	KCNN1	potassium calcium-activated channel subfamily N member 1
ENSG00000053747.17	-2.62756	6.3206	5.58609	0.0181037	0.197616	ENSG00000053747	LAMA3	laminin subunit alpha 3
ENSG00000146090.16	-2.34303	4.78612	5.58269	0.0181389	0.197882	ENSG00000146090	RASGEF1C	RasGEF domain family member 1C
ENSG00000063322.15	-2.88984	5.80971	5.57732	0.0181945	0.198372	ENSG00000063322	MED29	mediator complex subunit 29
ENSG00000125746.18	-2.84789	5.6657	5.57067	0.0182637	0.199009	ENSG00000125746	EML2	EMAP like 2
ENSG00000167670.16	-2.89637	5.44312	5.56923	0.0182788	0.199055	ENSG00000167670	CHAF1A	chromatin assembly factor 1 subunit A
ENSG00000080293.10	-2.71994	4.98718	5.56745	0.0182974	0.19914	ENSG00000080293	SCTR	secretin receptor
ENSG00000170004.19	-2.52933	6.31062	5.56587	0.0183139	0.199171	ENSG00000170004	CHD3	chromodomain helicase DNA binding protein 3
ENSG00000088367.23	-3.07016	6.04161	5.5651	0.0183219	0.199171	ENSG00000088367	EPB41L1	erythrocyte membrane protein band 4.1 like 1
ENSG00000136098.17	2.20345	5.04044	5.56113	0.0183636	0.199506	ENSG00000136098	NEK3	NIMA related kinase 3
ENSG00000198911.12	-2.65143	5.62765	5.55897	0.0183862	0.199634	ENSG00000198911	SREBF2	sterol regulatory element binding transcription factor 2
ENSG00000198844.12	-3.02763	5.74475	5.54893	0.018492	0.200665	ENSG00000198844	ARHGEF15	Rho guanine nucleotide exchange factor 15
ENSG00000278741.4	-2.71247	6.5239	5.54519	0.0185316	0.20086	ENSG00000278741	ABR	ABR activator of RhoGEF and GTPase
ENSG00000182568.18	-2.45062	6.87335	5.54515	0.018532	0.20086	ENSG00000182568	SATB1	SATB homeobox 1
ENSG00000139278.10	2.38627	5.40255	5.54413	0.0185427	0.20086	ENSG00000139278	GLIPR1	GLI pathogenesis related 1
ENSG00000100216.6	-2.5322	4.92874	5.54292	0.0185556	0.200881	ENSG00000100216	TOMM22	translocase of outer mitochondrial membrane 22
ENSG00000100425.19	-2.6607	5.42305	5.5379	0.0186089	0.20123	ENSG00000100425	BRD1	bromodomain containing 1
ENSG00000108379.11	-2.70657	5.17082	5.53683	0.0186203	0.20123	ENSG00000108379	WNT3	Wnt family member 3
ENSG00000100104.13	-2.8738	5.58757	5.53574	0.0186319	0.20123	ENSG00000100104	SRRD	SRR1 domain containing
ENSG00000028277.22	-2.64417	6.23434	5.53447	0.0186454	0.20123	ENSG00000028277	POU2F2	POU class 2 homeobox 2
ENSG00000198814.14	-2.65844	5.08112	5.53438	0.0186464	0.20123	ENSG00000198814	GK	glycerol kinase
ENSG00000112742.10	-2.98355	4.91006	5.53372	0.0186534	0.20123	ENSG00000112742	TTK	TTK protein kinase
ENSG00000183150.8	2.3467	4.81719	5.53075	0.0186851	0.201453	ENSG00000183150	GPR19	G protein-coupled receptor 19
ENSG00000080298.16	-2.63201	5.70951	5.5266	0.0187295	0.201813	ENSG00000080298	RFX3	regulatory factor X3
ENSG00000229754.3	-2.87064	5.79751	5.52266	0.0187716	0.202046	ENSG00000229754
ENSG00000280663.4	-2.77292	5.24963	5.52159	0.0187832	0.202046	ENSG00000280663	PCMTD2	protein-L-isoaspartate (D-aspartate) O-methyltransferase domain containing 2
ENSG00000135775.14	2.02911	6.34509	5.52152	0.018784	0.202046	ENSG00000135775	COG2	component of oligomeric golgi complex 2
ENSG00000170917.14	-2.55441	5.60351	5.51885	0.0188126	0.202236	ENSG00000170917	NUDT6	nudix hydrolase 6
ENSG00000155755.20	-2.79096	5.78791	5.51534	0.0188504	0.202524	ENSG00000155755	TMEM237	transmembrane protein 237
ENSG00000162600.12	-2.88574	5.32416	5.51408	0.0188639	0.202551	ENSG00000162600	OMA1	OMA1 zinc metallopeptidase
ENSG00000157426.14	2.23452	5.08957	5.51049	0.0189028	0.202772	ENSG00000157426	AASDH	aminoadipate-semialdehyde dehydrogenase
ENSG00000070718.12	-2.75082	5.64664	5.50978	0.0189104	0.202772	ENSG00000070718	AP3M2	adaptor related protein complex 3 subunit mu 2
ENSG00000145860.12	2.33909	5.14104	5.50911	0.0189176	0.202772	ENSG00000145860	RNF145	ring finger protein 145
ENSG00000198301.12	-2.75094	5.10701	5.50331	0.0189806	0.203328	ENSG00000198301	SDAD1	SDA1 domain containing 1
ENSG00000062650.20	-2.72993	5.63636	5.50202	0.0189945	0.20336	ENSG00000062650	WAPL	WAPL cohesin release factor
ENSG00000162851.8	2.45597	4.88782	5.50067	0.0190092	0.203398	ENSG00000162851	TFB2M	transcription factor B2, mitochondrial
ENSG00000110934.13	-2.7878	6.14086	5.49941	0.0190229	0.203426	ENSG00000110934	BIN2	bridging integrator 2
ENSG00000163762.7	-2.81116	5.4997	5.49657	0.0190538	0.203638	ENSG00000163762	TM4SF18	transmembrane 4 L six family member 18
ENSG00000155506.19	-2.21633	7.06364	5.4918	0.0191059	0.204073	ENSG00000155506	LARP1	La ribonucleoprotein 1, translational regulator
ENSG00000134884.15	-2.67928	5.23801	5.48876	0.0191391	0.204073	ENSG00000134884	ARGLU1	arginine and glutamate rich 1
ENSG00000117834.13	-3.04173	5.39176	5.48844	0.0191427	0.204073	ENSG00000117834	SLC5A9	solute carrier family 5 member 9
ENSG00000154263.18	-2.74737	5.33132	5.48726	0.0191556	0.204073	ENSG00000154263	ABCA10	ATP binding cassette subfamily A member 10
ENSG00000196511.15	-2.66499	5.73952	5.48571	0.0191725	0.204073	ENSG00000196511	TPK1	thiamin pyrophosphokinase 1
ENSG00000120519.16	2.14356	5.91495	5.48425	0.0191886	0.204073	ENSG00000120519	SLC10A7	solute carrier family 10 member 7
ENSG00000215845.11	-2.16619	4.75573	5.48261	0.0192065	0.204073	ENSG00000215845	TSTD1	thiosulfate sulfurtransferase like domain containing 1
ENSG00000110536.14	-2.50779	4.90699	5.48254	0.0192073	0.204073	ENSG00000110536	PTPMT1	protein tyrosine phosphatase mitochondrial 1
ENSG00000136051.15	2.04239	6.19091	5.48156	0.0192181	0.204073	ENSG00000136051	WASHC4	WASH complex subunit 4
ENSG00000114395.11	-2.58761	4.94191	5.48126	0.0192214	0.204073	ENSG00000114395	CYB561D2	cytochrome b561 family member D2
ENSG00000171490.13	-2.60428	6.58922	5.48069	0.0192276	0.204073	ENSG00000171490	RSL1D1	ribosomal L1 domain containing 1
ENSG00000072071.17	-2.53238	4.94844	5.47982	0.0192372	0.204073	ENSG00000072071	ADGRL1	adhesion G protein-coupled receptor L1
ENSG00000183943.6	-2.65456	6.24239	5.47939	0.0192419	0.204073	ENSG00000183943	PRKX	protein kinase cAMP-dependent X-linked catalytic subunit
ENSG00000186352.9	-2.50866	4.88286	5.47782	0.0192592	0.204073	ENSG00000186352	ANKRD37	ankyrin repeat domain 37
ENSG00000187045.19	-2.8508	5.20426	5.47769	0.0192607	0.204073	ENSG00000187045	TMPRSS6	transmembrane serine protease 6
ENSG00000125246.16	-2.67228	6.23912	5.4755	0.0192849	0.20416	ENSG00000125246	CLYBL	citramalyl-CoA lyase
ENSG00000140836.17	-2.10322	7.81864	5.47493	0.0192911	0.20416	ENSG00000140836	ZFHX3	zinc finger homeobox 3
ENSG00000123342.16	2.22766	5.28967	5.47363	0.0193055	0.204194	ENSG00000123342	MMP19	matrix metallopeptidase 19
ENSG00000138814.17	2.16873	5.10513	5.46789	0.0193689	0.204748	ENSG00000138814	PPP3CA	protein phosphatase 3 catalytic subunit alpha
ENSG00000243414.6	2.04978	4.92762	5.46425	0.0194094	0.204985	ENSG00000243414	TICAM2	TIR domain containing adaptor molecule 2
ENSG00000121058.5	2.24281	5.08882	5.46387	0.0194137	0.204985	ENSG00000121058	COIL	coilin
ENSG00000121152.10	-2.84776	5.61868	5.46005	0.0194561	0.205309	ENSG00000121152	NCAPH	non-SMC condensin I complex subunit H
ENSG00000154380.19	-2.21383	7.19361	5.4591	0.0194667	0.205309	ENSG00000154380	ENAH	ENAH actin regulator
ENSG00000158552.13	2.30632	5.31906	5.45711	0.0194888	0.205425	ENSG00000158552	ZFAND2B	zinc finger AN1-type containing 2B
ENSG00000198346.11	-2.84664	5.79259	5.45326	0.0195318	0.205736	ENSG00000198346	ZNF813	zinc finger protein 813
ENSG00000277095.1	-1.52951	4.79487	5.45203	0.0195456	0.205736	ENSG00000277095
ENSG00000198792.13	-2.57525	5.94986	5.45147	0.0195518	0.205736	ENSG00000198792	TMEM184B	transmembrane protein 184B
ENSG00000034713.8	-2.86654	5.90785	5.4503	0.019565	0.205751	ENSG00000034713	GABARAPL2	GABA type A receptor associated protein like 2
ENSG00000135452.10	-2.68063	5.6173	5.44935	0.0195756	0.205751	ENSG00000135452	TSPAN31	tetraspanin 31
ENSG00000160310.19	-2.93859	5.89419	5.44756	0.0195957	0.205845	ENSG00000160310	PRMT2	protein arginine methyltransferase 2
ENSG00000243708.11	2.08595	5.00108	5.44525	0.0196216	0.205915	ENSG00000243708	PLA2G4B	phospholipase A2 group IVB
ENSG00000124203.7	-2.55737	6.33106	5.44497	0.0196248	0.205915	ENSG00000124203	ZNF831	zinc finger protein 831
ENSG00000106328.10	-2.63637	5.02276	5.4418	0.0196604	0.206171	ENSG00000106328	FSCN3	fascin actin-bundling protein 3
ENSG00000254087.8	-2.52116	6.26844	5.44002	0.0196804	0.206264	ENSG00000254087	LYN	LYN proto-oncogene, Src family tyrosine kinase
ENSG00000091138.13	1.96557	4.71104	5.4374	0.01971	0.206405	ENSG00000091138	SLC26A3	solute carrier family 26 member 3
ENSG00000138741.11	-2.57145	5.63622	5.43684	0.0197163	0.206405	ENSG00000138741	TRPC3	transient receptor potential cation channel subfamily C member 3
ENSG00000160746.13	-2.91096	5.28024	5.43529	0.0197338	0.20647	ENSG00000160746	ANO10	anoctamin 10
ENSG00000183137.15	-2.28356	6.8085	5.43334	0.0197559	0.206493	ENSG00000183137	CEP57L1	centrosomal protein 57 like 1
ENSG00000198961.10	2.1222	5.7398	5.43311	0.0197584	0.206493	ENSG00000198961	PJA2	praja ring finger ubiquitin ligase 2
ENSG00000166128.13	-2.90742	5.62378	5.42932	0.0198014	0.206761	ENSG00000166128	RAB8B	RAB8B, member RAS oncogene family
ENSG00000117069.15	2.2907	5.66761	5.42887	0.0198065	0.206761	ENSG00000117069	ST6GALNAC5	ST6 N-acetylgalactosaminide alpha-2,6-sialyltransferase 5
ENSG00000180777.15	-2.56393	5.35443	5.42549	0.0198448	0.206928	ENSG00000180777	ANKRD30B	ankyrin repeat domain 30B
ENSG00000181072.12	-2.93056	5.7839	5.42548	0.019845	0.206928	ENSG00000181072	CHRM2	cholinergic receptor muscarinic 2
ENSG00000114770.17	-2.79513	5.86447	5.42307	0.0198724	0.207096	ENSG00000114770	ABCC5	ATP binding cassette subfamily C member 5
ENSG00000105339.11	-2.59211	6.51029	5.41908	0.0199179	0.207453	ENSG00000105339	DENND3	DENN domain containing 3
ENSG00000163875.16	-2.77258	5.71032	5.41614	0.0199514	0.207483	ENSG00000163875	MEAF6	MYST/Esa1 associated factor 6
ENSG00000149972.12	2.32581	5.77474	5.41596	0.0199535	0.207483	ENSG00000149972	CNTN5	contactin 5
ENSG00000106609.16	-2.81852	5.86593	5.41586	0.0199546	0.207483	ENSG00000106609	TMEM248	transmembrane protein 248
ENSG00000137073.24	-2.69891	6.15848	5.41364	0.01998	0.20763	ENSG00000137073	UBAP2	ubiquitin associated protein 2
ENSG00000160216.21	-2.4932	6.64809	5.40805	0.0200441	0.208076	ENSG00000160216	AGPAT3	1-acylglycerol-3-phosphate O-acyltransferase 3
ENSG00000172057.10	-2.83211	5.48162	5.40789	0.0200459	0.208076	ENSG00000172057	ORMDL3	ORMDL sphingolipid biosynthesis regulator 3
ENSG00000101463.6	-2.58013	4.92651	5.40674	0.0200591	0.208076	ENSG00000101463	SYNDIG1	synapse differentiation inducing 1
ENSG00000179344.17	-2.72502	5.09924	5.40531	0.0200756	0.208076	ENSG00000179344	HLA-DQB1	major histocompatibility complex, class II, DQ beta 1
ENSG00000109133.13	-2.68101	5.9788	5.40428	0.0200875	0.208076	ENSG00000109133	TMEM33	transmembrane protein 33
ENSG00000215251.5	2.30206	5.34879	5.40366	0.0200946	0.208076	ENSG00000215251	FASTKD5	FAST kinase domains 5
ENSG00000149256.16	-2.34861	6.79073	5.40301	0.0201021	0.208076	ENSG00000149256	TENM4	teneurin transmembrane protein 4
ENSG00000076321.11	-2.66302	5.04043	5.40137	0.020121	0.208154	ENSG00000076321	KLHL20	kelch like family member 20
ENSG00000153086.14	2.20433	4.77283	5.39761	0.0201643	0.208486	ENSG00000153086	ACMSD	aminocarboxymuconate semialdehyde decarboxylase
ENSG00000185386.15	-2.58153	4.91262	5.39638	0.0201786	0.208516	ENSG00000185386	MAPK11	mitogen-activated protein kinase 11
ENSG00000174945.14	2.09862	6.6409	5.39274	0.0202207	0.208833	ENSG00000174945	AMZ1	archaelysin family metallopeptidase 1
ENSG00000179588.9	-2.88136	5.5748	5.38764	0.0202799	0.209281	ENSG00000179588	ZFPM1	zinc finger protein, FOG family member 1
ENSG00000285383.2	-2.80703	5.51553	5.38705	0.0202868	0.209281	ENSG00000285383	LRTM2	leucine rich repeats and transmembrane domains 2
ENSG00000145217.14	-2.4313	5.33662	5.38381	0.0203245	0.209553	ENSG00000145217	SLC26A1	solute carrier family 26 member 1
ENSG00000288607.1	-2.90001	6.0233	5.38215	0.0203438	0.209635	ENSG00000288607	ELOA3BP	elongin A3 family member B, pseudogene
ENSG00000113456.20	-2.74122	5.81871	5.3772	0.0204016	0.210031	ENSG00000113456	RAD1	RAD1 checkpoint DNA exonuclease
ENSG00000115461.5	-2.75845	6.12788	5.3769	0.0204051	0.210031	ENSG00000115461	IGFBP5	insulin like growth factor binding protein 5
ENSG00000181104.7	2.66694	5.95182	5.37378	0.0204417	0.21029	ENSG00000181104	F2R	coagulation factor II thrombin receptor
ENSG00000010818.11	2.16626	6.3084	5.37199	0.0204627	0.210304	ENSG00000010818	HIVEP2	HIVEP zinc finger 2
ENSG00000119457.8	-2.71485	4.96012	5.37171	0.0204659	0.210304	ENSG00000119457	SLC46A2	solute carrier family 46 member 2
ENSG00000211829.9	-2.18151	4.77323	5.37054	0.0204797	0.210319	ENSG00000211829
ENSG00000151623.15	-2.72428	5.7579	5.36964	0.0204902	0.210319	ENSG00000151623	NR3C2	nuclear receptor subfamily 3 group C member 2
ENSG00000104432.14	2.20936	4.74647	5.36711	0.0205199	0.210506	ENSG00000104432	IL7	interleukin 7
ENSG00000165091.18	2.20092	5.6902	5.36604	0.0205326	0.210519	ENSG00000165091	TMC1	transmembrane channel like 1
ENSG00000162461.8	-2.89882	5.46583	5.35676	0.0206421	0.211318	ENSG00000162461	SLC25A34	solute carrier family 25 member 34
ENSG00000188039.16	-2.56774	6.15221	5.35657	0.0206443	0.211318	ENSG00000188039	NWD1	NACHT and WD repeat domain containing 1
ENSG00000102804.15	-2.69373	6.48569	5.35652	0.0206449	0.211318	ENSG00000102804	TSC22D1	TSC22 domain family member 1
ENSG00000100359.21	-2.98418	5.82755	5.35454	0.0206684	0.21144	ENSG00000100359	SGSM3	small G protein signaling modulator 3
ENSG00000172379.22	-2.72179	5.68901	5.35347	0.020681	0.211452	ENSG00000172379	ARNT2	aryl hydrocarbon receptor nuclear translocator 2
ENSG00000288485.1	-2.47546	4.85627	5.34846	0.0207406	0.211943	ENSG00000288485	ELP5	elongator acetyltransferase complex subunit 5
ENSG00000092098.18	-2.55407	5.08494	5.34516	0.0207798	0.212226	ENSG00000092098	RNF31	ring finger protein 31
ENSG00000145779.8	-2.48908	6.39346	5.34108	0.0208286	0.212606	ENSG00000145779	TNFAIP8	TNF alpha induced protein 8
ENSG00000137094.16	-2.81167	5.7201	5.33917	0.0208514	0.212722	ENSG00000137094	DNAJB5	DnaJ heat shock protein family (Hsp40) member B5
ENSG00000101639.19	-2.80777	5.63231	5.33695	0.0208779	0.212874	ENSG00000101639	CEP192	centrosomal protein 192
ENSG00000163743.14	-2.90218	5.46143	5.33232	0.0209335	0.213189	ENSG00000163743	RCHY1	ring finger and CHY zinc finger domain containing 1
ENSG00000269556.9	-2.78416	5.45235	5.33162	0.0209419	0.213189	ENSG00000269556	TMEM185A	transmembrane protein 185A
ENSG00000243660.12	-2.72145	5.25129	5.33072	0.0209528	0.213189	ENSG00000243660	ZNF487	zinc finger protein 487
ENSG00000258315.5	-3.04969	5.33646	5.33023	0.0209587	0.213189	ENSG00000258315	C17orf49	chromosome 17 open reading frame 49
ENSG00000172409.7	-2.7217	4.96554	5.32861	0.0209781	0.213189	ENSG00000172409	CLP1	cleavage factor polyribonucleotide kinase subunit 1
ENSG00000172375.14	2.07637	6.20629	5.32859	0.0209784	0.213189	ENSG00000172375	C2CD2L	C2CD2 like
ENSG00000119973.6	2.39248	5.40379	5.32677	0.0210002	0.213294	ENSG00000119973	PRLHR	prolactin releasing hormone receptor
ENSG00000145293.17	-2.16612	4.75148	5.32138	0.0210653	0.213837	ENSG00000145293	ENOPH1	enolase-phosphatase 1
ENSG00000274287.4	-2.66436	4.95848	5.31995	0.0210826	0.213844	ENSG00000274287	SCRIB	scribble planar cell polarity protein
ENSG00000129347.21	-2.90761	5.18508	5.31753	0.0211119	0.213844	ENSG00000129347	KRI1	KRI1 homolog
ENSG00000138587.6	1.89342	4.83083	5.31614	0.0211287	0.213844	ENSG00000138587	MNS1	meiosis specific nuclear structural 1
ENSG00000176095.12	-2.63386	5.67288	5.31608	0.0211295	0.213844	ENSG00000176095	IP6K1	inositol hexakisphosphate kinase 1
ENSG00000125733.18	-2.68297	5.24531	5.31531	0.0211388	0.213844	ENSG00000125733	TRIP10	thyroid hormone receptor interactor 10
ENSG00000135473.16	-2.61565	5.71404	5.31414	0.021153	0.213844	ENSG00000135473	PAN2	poly(A) specific ribonuclease subunit PAN2
ENSG00000167653.5	-2.24751	4.76402	5.31204	0.0211785	0.213844	ENSG00000167653	PSCA	prostate stem cell antigen
ENSG00000043514.17	-2.7187	5.69246	5.31202	0.0211787	0.213844	ENSG00000043514	TRIT1	tRNA isopentenyltransferase 1
ENSG00000221826.10	2.19928	5.35916	5.31186	0.0211807	0.213844	ENSG00000221826	PSG3	pregnancy specific beta-1-glycoprotein 3
ENSG00000090989.18	2.5871	5.19512	5.3117	0.0211827	0.213844	ENSG00000090989	EXOC1	exocyst complex component 1
ENSG00000197980.14	-2.54627	5.05767	5.31078	0.0211939	0.213844	ENSG00000197980	LEKR1	leucine, glutamate and lysine rich 1
ENSG00000151553.15	-2.61748	5.46725	5.30664	0.0212443	0.214123	ENSG00000151553	FHIP2A	FHF complex subunit HOOK interacting protein 2A
ENSG00000197428.3	2.1772	5.16392	5.3066	0.0212448	0.214123	ENSG00000197428	OR51D1	olfactory receptor family 51 subfamily D member 1
ENSG00000163702.21	2.22382	5.66147	5.30335	0.0212844	0.214405	ENSG00000163702	IL17RC	interleukin 17 receptor C
ENSG00000198015.14	2.05233	7.46788	5.30205	0.0213003	0.214448	ENSG00000198015	MRPL42	mitochondrial ribosomal protein L42
ENSG00000064995.19	-2.51701	6.41545	5.29828	0.0213465	0.214796	ENSG00000064995	TAF11	TATA-box binding protein associated factor 11
ENSG00000134343.14	-2.91456	5.41448	5.2942	0.0213966	0.215045	ENSG00000134343	ANO3	anoctamin 3
ENSG00000170819.5	2.3918	5.04517	5.29385	0.0214009	0.215045	ENSG00000170819	BFSP2	beaded filament structural protein 2
ENSG00000166676.17	2.58051	5.52449	5.29341	0.0214063	0.215045	ENSG00000166676	TVP23A	trans-golgi network vesicle protein 23 homolog A
ENSG00000065559.15	2.06841	6.29744	5.29237	0.0214191	0.215055	ENSG00000065559	MAP2K4	mitogen-activated protein kinase kinase 4
ENSG00000164078.14	-2.66626	5.34673	5.29027	0.0214449	0.215197	ENSG00000164078	MST1R	macrophage stimulating 1 receptor
ENSG00000179115.11	-2.6605	5.03789	5.2848	0.0215123	0.215619	ENSG00000179115	FARSA	phenylalanyl-tRNA synthetase subunit alpha
ENSG00000145781.9	2.1897	4.68585	5.28442	0.021517	0.215619	ENSG00000145781	COMMD10	COMM domain containing 10
ENSG00000229800.1	2.09658	4.64422	5.28398	0.0215225	0.215619	ENSG00000229800	ATP8A2P2	ATPase phospholipid transporting 8A2 pseudogene 2
ENSG00000227238.1	2.01554	4.6965	5.28307	0.0215337	0.215619	ENSG00000227238	TTC39DP	tetratricopeptide repeat domain 39D, pseudogene
ENSG00000148824.19	-3.09689	5.34933	5.2787	0.0215878	0.215913	ENSG00000148824	MTG1	mitochondrial ribosome associated GTPase 1
ENSG00000010292.13	2.57057	5.21761	5.27684	0.0216109	0.215913	ENSG00000010292	NCAPD2	non-SMC condensin I complex subunit D2
ENSG00000000003.15	2.19056	4.88285	5.27682	0.0216112	0.215913	ENSG00000000003	TSPAN6	tetraspanin 6
ENSG00000091704.10	-2.57323	4.91654	5.27656	0.0216144	0.215913	ENSG00000091704	CPA1	carboxypeptidase A1
ENSG00000161640.15	-2.98561	5.1967	5.27597	0.0216218	0.215913	ENSG00000161640	SIGLEC11	sialic acid binding Ig like lectin 11
ENSG00000196937.11	-2.61368	5.30375	5.27156	0.0216766	0.216291	ENSG00000196937	FAM3C	FAM3 metabolism regulating signaling molecule C
ENSG00000103479.17	-2.6193	6.27093	5.27058	0.0216888	0.216291	ENSG00000103479	RBL2	RB transcriptional corepressor like 2
ENSG00000013364.19	-2.70467	6.08314	5.26956	0.0217015	0.216291	ENSG00000013364	MVP	major vault protein
ENSG00000154678.18	-2.46701	6.79087	5.26915	0.0217066	0.216291	ENSG00000154678	PDE1C	phosphodiesterase 1C
ENSG00000213397.12	-2.29197	4.82864	5.26649	0.0217398	0.216504	ENSG00000213397	HAUS7	HAUS augmin like complex subunit 7
ENSG00000108839.12	-2.44172	5.01227	5.26291	0.0217845	0.216677	ENSG00000108839	ALOX12	arachidonate 12-lipoxygenase, 12S type
ENSG00000077943.8	-2.47382	5.24372	5.26121	0.0218059	0.216677	ENSG00000077943	ITGA8	integrin subunit alpha 8
ENSG00000177119.17	-2.68015	6.03721	5.2611	0.0218072	0.216677	ENSG00000177119	ANO6	anoctamin 6
ENSG00000147894.17	2.98113	5.28996	5.26084	0.0218105	0.216677	ENSG00000147894	C9orf72	C9orf72-SMCR8 complex subunit
ENSG00000179397.18	-2.15708	4.81541	5.2604	0.021816	0.216677	ENSG00000179397	CATSPERE	catsper channel auxiliary subunit epsilon
ENSG00000162873.15	2.44517	5.22752	5.25876	0.0218365	0.216763	ENSG00000162873	KLHDC8A	kelch domain containing 8A
ENSG00000116497.18	1.99726	5.98053	5.25668	0.0218627	0.216907	ENSG00000116497	S100PBP	S100P binding protein
ENSG00000128928.10	-2.63457	6.98158	5.25323	0.0219061	0.217219	ENSG00000128928	IVD	isovaleryl-CoA dehydrogenase
ENSG00000169375.17	-2.67671	6.2404	5.25097	0.0219346	0.217304	ENSG00000169375	SIN3A	SIN3 transcription regulator family member A
ENSG00000165181.17	2.14852	4.99667	5.25043	0.0219413	0.217304	ENSG00000165181	SHOC1	shortage in chiasmata 1
ENSG00000145416.14	-2.59285	5.8169	5.24974	0.02195	0.217304	ENSG00000145416	MARCHF1	membrane associated ring-CH-type finger 1
ENSG00000175110.14	-2.50656	6.31124	5.24837	0.0219674	0.217359	ENSG00000175110	MRPS22	mitochondrial ribosomal protein S22
ENSG00000148481.14	-2.55701	5.17581	5.2416	0.022053	0.218089	ENSG00000148481	MINDY3	MINDY lysine 48 deubiquitinase 3
ENSG00000113494.17	-2.45369	6.40756	5.23941	0.0220807	0.218161	ENSG00000113494	PRLR	prolactin receptor
ENSG00000092345.14	2.06165	4.73227	5.2386	0.022091	0.218161	ENSG00000092345	DAZL	deleted in azoospermia like
ENSG00000136379.12	-2.74101	5.35751	5.23822	0.0220958	0.218161	ENSG00000136379	ABHD17C	abhydrolase domain containing 17C, depalmitoylase
ENSG00000101290.14	-2.49512	6.45512	5.23393	0.0221504	0.218582	ENSG00000101290	CDS2	CDP-diacylglycerol synthase 2
ENSG00000176049.16	-2.78575	6.2346	5.22969	0.0222044	0.218998	ENSG00000176049	JAKMIP2	janus kinase and microtubule interacting protein 2
ENSG00000275079.3	-2.97478	5.99645	5.22774	0.0222293	0.219126	ENSG00000275079	LPCAT1	lysophosphatidylcholine acyltransferase 1
ENSG00000006071.16	-2.29583	7.0568	5.2251	0.0222631	0.219342	ENSG00000006071	ABCC8	ATP binding cassette subfamily C member 8
ENSG00000170776.22	-2.17057	7.59333	5.21859	0.0223467	0.219896	ENSG00000170776	AKAP13	A-kinase anchoring protein 13
ENSG00000173436.15	-2.72666	6.11547	5.21779	0.022357	0.219896	ENSG00000173436	MICOS10	mitochondrial contact site and cristae organizing system subunit 10
ENSG00000129472.15	2.22673	5.67958	5.21611	0.0223785	0.219896	ENSG00000129472	RAB2B	RAB2B, member RAS oncogene family
ENSG00000167900.12	-2.63736	4.96266	5.21512	0.0223913	0.219896	ENSG00000167900	TK1	thymidine kinase 1
ENSG00000143924.19	-2.80044	5.47423	5.21433	0.0224015	0.219896	ENSG00000143924	EML4	EMAP like 4
ENSG00000108064.11	-2.67438	5.28006	5.21425	0.0224026	0.219896	ENSG00000108064	TFAM	transcription factor A, mitochondrial
ENSG00000143994.14	-2.79857	5.57126	5.21421	0.022403	0.219896	ENSG00000143994	ABHD1	abhydrolase domain containing 1
ENSG00000123143.13	-2.61854	5.84767	5.2116	0.0224367	0.220109	ENSG00000123143	PKN1	protein kinase N1
ENSG00000165322.18	2.19337	5.45075	5.20959	0.0224627	0.220178	ENSG00000165322	ARHGAP12	Rho GTPase activating protein 12
ENSG00000174606.14	2.20275	6.33983	5.2092	0.0224677	0.220178	ENSG00000174606	ANGEL2	angel homolog 2
ENSG00000102313.9	-2.54285	5.03468	5.20649	0.0225028	0.220405	ENSG00000102313	ITIH6	inter-alpha-trypsin inhibitor heavy chain family member 6
ENSG00000105926.16	2.5104	6.31631	5.2037	0.0225389	0.220642	ENSG00000105926	PALS2	protein associated with LIN7 2, MAGUK p55 family member
ENSG00000165671.22	-2.29319	7.07642	5.20174	0.0225643	0.220772	ENSG00000165671	NSD1	nuclear receptor binding SET domain protein 1
ENSG00000132471.12	2.44662	6.19436	5.19999	0.022587	0.220877	ENSG00000132471	WBP2	WW domain binding protein 2
ENSG00000128590.5	-2.37937	4.87074	5.19695	0.0226266	0.220938	ENSG00000128590	DNAJB9	DnaJ heat shock protein family (Hsp40) member B9
ENSG00000140854.13	2.05827	5.33347	5.19661	0.0226309	0.220938	ENSG00000140854	KATNB1	katanin regulatory subunit B1
ENSG00000110987.9	-2.6242	5.91002	5.19554	0.0226449	0.220938	ENSG00000110987	BCL7A	BAF chromatin remodeling complex subunit BCL7A
ENSG00000014216.16	-2.60224	5.88557	5.19476	0.0226551	0.220938	ENSG00000014216	CAPN1	calpain 1
ENSG00000119688.21	-2.70636	6.22438	5.19452	0.0226582	0.220938	ENSG00000119688	ABCD4	ATP binding cassette subfamily D member 4
ENSG00000154723.13	-2.4258	4.89113	5.19398	0.0226653	0.220938	ENSG00000154723	ATP5PF	ATP synthase peripheral stalk subunit F6
ENSG00000052841.16	2.13498	5.99505	5.19175	0.0226944	0.221105	ENSG00000052841	TTC17	tetratricopeptide repeat domain 17
ENSG00000188761.13	1.92534	6.57689	5.19015	0.0227152	0.221169	ENSG00000188761	BCL2L15	BCL2 like 15
ENSG00000146463.12	2.1976	5.86089	5.1894	0.022725	0.221169	ENSG00000146463	ZMYM4	zinc finger MYM-type containing 4
ENSG00000125482.13	-2.61888	5.09637	5.1874	0.0227512	0.221222	ENSG00000125482	TTF1	transcription termination factor 1
ENSG00000065618.21	-2.48726	5.23719	5.18715	0.0227545	0.221222	ENSG00000065618	COL17A1	collagen type XVII alpha 1 chain
ENSG00000156639.12	-2.64128	5.43397	5.18038	0.0228433	0.221867	ENSG00000156639	ZFAND3	zinc finger AN1-type containing 3
ENSG00000120071.15	-2.31766	6.80688	5.17892	0.0228625	0.221867	ENSG00000120071	KANSL1	KAT8 regulatory NSL complex subunit 1
ENSG00000134698.11	-2.60086	6.78339	5.17892	0.0228625	0.221867	ENSG00000134698	AGO4	argonaute RISC component 4
ENSG00000189159.16	-2.58408	5.11725	5.17776	0.0228777	0.221867	ENSG00000189159	JPT1	Jupiter microtubule associated homolog 1
ENSG00000104679.12	2.55986	4.92772	5.17751	0.0228811	0.221867	ENSG00000104679	R3HCC1	R3H domain and coiled-coil containing 1
ENSG00000166006.14	-2.75745	5.27333	5.17625	0.0228977	0.221911	ENSG00000166006	KCNC2	potassium voltage-gated channel subfamily C member 2
ENSG00000178568.15	2.04851	6.0314	5.17488	0.0229158	0.221969	ENSG00000178568	ERBB4	erb-b2 receptor tyrosine kinase 4
ENSG00000129493.15	-2.43085	6.29128	5.17114	0.0229651	0.222331	ENSG00000129493	HEATR5A	HEAT repeat containing 5A
ENSG00000109610.6	-2.24521	4.78341	5.16508	0.0230454	0.22299	ENSG00000109610	SOD3	superoxide dismutase 3
ENSG00000180628.15	-2.35923	6.58635	5.15806	0.0231387	0.223775	ENSG00000180628	PCGF5	polycomb group ring finger 5
ENSG00000138750.16	-2.80752	6.48362	5.15501	0.0231794	0.224052	ENSG00000138750	NUP54	nucleoporin 54
ENSG00000166482.12	2.46949	4.8616	5.14971	0.0232502	0.224569	ENSG00000166482	MFAP4	microfibril associated protein 4
ENSG00000109113.20	2.29756	5.07008	5.14875	0.0232631	0.224569	ENSG00000109113	RAB34	RAB34, member RAS oncogene family
ENSG00000281106.4	-2.50121	5.18654	5.14639	0.0232947	0.224569	ENSG00000281106	TMEM272	transmembrane protein 272
ENSG00000254901.8	-2.67907	5.45914	5.14623	0.0232969	0.224569	ENSG00000254901	BORCS8	BLOC-1 related complex subunit 8
ENSG00000215910.8	-2.87583	5.48524	5.14477	0.0233165	0.224569	ENSG00000215910	C1orf167	chromosome 1 open reading frame 167
ENSG00000183318.12	-2.33788	4.92306	5.14471	0.0233173	0.224569	ENSG00000183318	SPDYE4	speedy/RINGO cell cycle regulator family member E4
ENSG00000147874.11	2.18553	5.89932	5.14412	0.0233252	0.224569	ENSG00000147874	HAUS6	HAUS augmin like complex subunit 6
ENSG00000151332.20	1.91847	4.85635	5.14372	0.0233306	0.224569	ENSG00000151332	MBIP	MAP3K12 binding inhibitory protein 1
ENSG00000166535.20	-2.56937	5.12729	5.14117	0.023365	0.224782	ENSG00000166535	A2ML1	alpha-2-macroglobulin like 1
ENSG00000011485.15	-2.75868	5.67979	5.13684	0.0234232	0.225225	ENSG00000011485	PPP5C	protein phosphatase 5 catalytic subunit
ENSG00000143575.16	-2.55905	5.1985	5.12931	0.0235251	0.225978	ENSG00000143575	HAX1	HCLS1 associated protein X-1
ENSG00000145979.18	2.09959	5.50319	5.12924	0.0235261	0.225978	ENSG00000145979	TBC1D7	TBC1 domain family member 7
ENSG00000166348.20	2.02439	6.03453	5.12702	0.0235562	0.226096	ENSG00000166348	USP54	ubiquitin specific peptidase 54
ENSG00000163581.14	-2.33133	4.8047	5.12652	0.0235629	0.226096	ENSG00000163581	SLC2A2	solute carrier family 2 member 2
ENSG00000075945.13	-2.44379	5.45804	5.12491	0.0235848	0.226173	ENSG00000075945	KIFAP3	kinesin associated protein 3
ENSG00000024422.12	-2.68715	5.97448	5.12359	0.0236027	0.226173	ENSG00000024422	EHD2	EH domain containing 2
ENSG00000162894.12	-2.80598	5.08512	5.12322	0.0236078	0.226173	ENSG00000162894	FCMR	Fc mu receptor
ENSG00000184402.15	-2.49361	5.69028	5.12053	0.0236444	0.226405	ENSG00000184402	SS18L1	SS18L1 subunit of BAF chromatin remodeling complex
ENSG00000074370.18	2.03164	5.85607	5.11856	0.0236712	0.226545	ENSG00000074370	ATP2A3	ATPase sarcoplasmic/endoplasmic reticulum Ca2+ transporting 3
ENSG00000204128.6	-2.56028	4.99844	5.11602	0.023706	0.226759	ENSG00000204128	C2orf72	chromosome 2 open reading frame 72
ENSG00000160321.16	-2.35219	6.97368	5.11165	0.0237658	0.227213	ENSG00000160321	ZNF208	zinc finger protein 208
ENSG00000148444.16	-2.42022	4.86996	5.10783	0.0238182	0.227596	ENSG00000148444	COMMD3	COMM domain containing 3
ENSG00000148343.19	-2.48714	5.88248	5.10214	0.0238964	0.228225	ENSG00000148343	MIGA2	mitoguardin 2
ENSG00000120694.20	-2.58745	5.43251	5.09565	0.023986	0.228961	ENSG00000120694	HSPH1	heat shock protein family H (Hsp110) member 1
ENSG00000130479.11	-2.5834	5.6326	5.09383	0.0240111	0.229082	ENSG00000130479	MAP1S	microtubule associated protein 1S
ENSG00000018280.17	-2.47147	6.57547	5.09252	0.0240292	0.229136	ENSG00000018280	SLC11A1	solute carrier family 11 member 1
ENSG00000132640.15	2.02741	5.62507	5.08743	0.0240999	0.229546	ENSG00000132640	BTBD3	BTB domain containing 3
ENSG00000106829.21	-2.71586	5.84888	5.08685	0.024108	0.229546	ENSG00000106829	TLE4	TLE family member 4, transcriptional corepressor
ENSG00000134490.14	3.01309	5.92745	5.08673	0.0241096	0.229546	ENSG00000134490	TMEM241	transmembrane protein 241
ENSG00000282657.3	-2.5176	4.95129	5.08451	0.0241405	0.229721	ENSG00000282657
ENSG00000104442.10	2.14565	5.02493	5.08212	0.0241737	0.229729	ENSG00000104442	ARMC1	armadillo repeat containing 1
ENSG00000160957.15	-2.48568	4.90934	5.08184	0.0241777	0.229729	ENSG00000160957	RECQL4	RecQ like helicase 4
ENSG00000089177.19	-2.88271	5.57227	5.08177	0.0241787	0.229729	ENSG00000089177	KIF16B	kinesin family member 16B
ENSG00000114670.14	-2.60911	5.09069	5.08054	0.0241959	0.229773	ENSG00000114670	NEK11	NIMA related kinase 11
ENSG00000169436.17	-2.66436	5.30523	5.07802	0.024231	0.229988	ENSG00000169436	COL22A1	collagen type XXII alpha 1 chain
ENSG00000147588.7	2.41019	4.96371	5.0751	0.0242719	0.230258	ENSG00000147588	PMP2	peripheral myelin protein 2
ENSG00000167695.15	-2.62124	5.0245	5.07417	0.024285	0.230263	ENSG00000167695	TLCD3A	TLC domain containing 3A
ENSG00000162735.19	-2.71097	5.3737	5.06997	0.0243438	0.230702	ENSG00000162735	PEX19	peroxisomal biogenesis factor 19
ENSG00000198909.8	-2.5873	6.14298	5.06625	0.0243961	0.230963	ENSG00000198909	MAP3K3	mitogen-activated protein kinase kinase kinase 3
ENSG00000141560.15	-2.40966	4.95455	5.06592	0.0244008	0.230963	ENSG00000141560	FN3KRP	fructosamine 3 kinase related protein
ENSG00000174640.15	-2.70657	5.24561	5.06519	0.024411	0.230963	ENSG00000174640	SLCO2A1	solute carrier organic anion transporter family member 2A1
ENSG00000114416.19	-2.34594	6.43988	5.06444	0.0244216	0.230963	ENSG00000114416	FXR1	FMR1 autosomal homolog 1
ENSG00000281941.1	-2.12075	4.75959	5.06209	0.0244547	0.231144	ENSG00000281941
ENSG00000165490.13	1.98788	5.02242	5.06131	0.0244658	0.231144	ENSG00000165490	DDIAS	DNA damage induced apoptosis suppressor
ENSG00000170873.19	2.65835	5.87186	5.05728	0.0245227	0.231551	ENSG00000170873	MTSS1	MTSS I-BAR domain containing 1
ENSG00000065609.15	-2.64983	5.35626	5.05594	0.0245416	0.231551	ENSG00000065609	SNAP91	synaptosome associated protein 91
ENSG00000147488.13	2.02746	6.25675	5.05559	0.0245466	0.231551	ENSG00000147488	ST18	ST18 C2H2C-type zinc finger transcription factor
ENSG00000175463.12	-2.9439	5.81404	5.05219	0.0245948	0.231717	ENSG00000175463	TBC1D10C	TBC1 domain family member 10C
ENSG00000138347.17	-2.6271	5.726	5.05168	0.024602	0.231717	ENSG00000138347	MYPN	myopalladin
ENSG00000132359.16	-2.56227	5.5527	5.05104	0.0246111	0.231717	ENSG00000132359	RAP1GAP2	RAP1 GTPase activating protein 2
ENSG00000167515.11	-2.63738	5.38919	5.05043	0.0246199	0.231717	ENSG00000167515	TRAPPC2L	trafficking protein particle complex subunit 2L
ENSG00000179299.17	-2.59985	5.41344	5.04991	0.0246272	0.231717	ENSG00000179299	NSUN7	NOP2/Sun RNA methyltransferase family member 7
ENSG00000143612.21	-2.65289	5.36765	5.04655	0.024675	0.232048	ENSG00000143612	C1orf43	chromosome 1 open reading frame 43
ENSG00000127124.16	-2.42587	6.67188	5.04497	0.0246975	0.232091	ENSG00000127124	HIVEP3	HIVEP zinc finger 3
ENSG00000004139.14	-2.39955	6.2388	5.04335	0.0247206	0.232091	ENSG00000004139	SARM1	sterile alpha and TIR motif containing 1
ENSG00000146143.19	2.13462	5.58951	5.04295	0.0247263	0.232091	ENSG00000146143	PRIM2	DNA primase subunit 2
ENSG00000187243.17	-2.72521	5.29911	5.0427	0.02473	0.232091	ENSG00000187243	MAGED4B	MAGE family member D4B
ENSG00000274958.4	-2.7232	6.58839	5.04006	0.0247677	0.232326	ENSG00000274958	ITPK1	inositol-tetrakisphosphate 1-kinase
ENSG00000131269.19	2.11121	6.42261	5.03855	0.0247892	0.23241	ENSG00000131269	ABCB7	ATP binding cassette subfamily B member 7
ENSG00000178796.13	2.04902	4.75626	5.03647	0.024819	0.232571	ENSG00000178796	RIIAD1	regulatory subunit of type II PKA R-subunit domain containing 1
ENSG00000160113.6	-2.49938	4.96648	5.02875	0.0249299	0.233491	ENSG00000160113	NR2F6	nuclear receptor subfamily 2 group F member 6
ENSG00000175471.20	1.9639	5.83408	5.02588	0.0249713	0.23376	ENSG00000175471	MCTP1	multiple C2 and transmembrane domain containing 1
ENSG00000168291.13	-2.85143	5.64854	5.0242	0.0249955	0.233825	ENSG00000168291	PDHB	pyruvate dehydrogenase E1 subunit beta
ENSG00000179715.13	-2.52135	5.01882	5.02337	0.0250075	0.233825	ENSG00000179715	PCED1B	PC-esterase domain containing 1B
ENSG00000116138.13	-2.67109	6.01888	5.02275	0.0250164	0.233825	ENSG00000116138	DNAJC16	DnaJ heat shock protein family (Hsp40) member C16
ENSG00000182600.10	-2.61047	5.23811	5.01869	0.0250751	0.234255	ENSG00000182600	SNORC	secondary ossification center associated regulator of chondrocyte maturation
ENSG00000124782.21	-2.51895	6.46929	5.00899	0.025216	0.235451	ENSG00000124782	RREB1	ras responsive element binding protein 1
ENSG00000143126.8	-2.47762	6.18335	5.00655	0.0252515	0.235664	ENSG00000143126	CELSR2	cadherin EGF LAG seven-pass G-type receptor 2
ENSG00000106462.12	2.02389	5.52904	5.00425	0.0252852	0.235684	ENSG00000106462	EZH2	enhancer of zeste 2 polycomb repressive complex 2 subunit
ENSG00000127585.12	-2.55308	5.21262	5.00337	0.025298	0.235684	ENSG00000127585	FBXL16	F-box and leucine rich repeat protein 16
ENSG00000168806.8	-2.77037	5.78706	5.0028	0.0253063	0.235684	ENSG00000168806	LCMT2	leucine carboxyl methyltransferase 2
ENSG00000149476.16	-2.59709	5.80597	5.00214	0.025316	0.235684	ENSG00000149476	TKFC	triokinase and FMN cyclase
ENSG00000183431.12	-2.67518	5.41574	5.00152	0.0253251	0.235684	ENSG00000183431	SF3A3	splicing factor 3a subunit 3
ENSG00000177483.12	2.04633	5.01444	5.00103	0.0253323	0.235684	ENSG00000177483	RBM44	RNA binding motif protein 44
ENSG00000161594.7	-2.72185	5.11902	5.00027	0.0253434	0.235684	ENSG00000161594	KLHL10	kelch like family member 10
ENSG00000144674.19	-2.96618	6.80037	4.99514	0.0254185	0.236159	ENSG00000144674	GOLGA4	golgin A4
ENSG00000160868.16	2.14608	5.00736	4.99355	0.025442	0.236159	ENSG00000160868	CYP3A4	cytochrome P450 family 3 subfamily A member 4
ENSG00000111728.11	-2.07849	7.37499	4.99355	0.025442	0.236159	ENSG00000111728	ST8SIA1	ST8 alpha-N-acetyl-neuraminide alpha-2,8-sialyltransferase 1
ENSG00000113643.9	-2.63939	5.01415	4.99315	0.0254478	0.236159	ENSG00000113643	RARS1	arginyl-tRNA synthetase 1
ENSG00000178764.8	-2.61414	5.44615	4.9916	0.0254706	0.236159	ENSG00000178764	ZHX2	zinc fingers and homeoboxes 2
ENSG00000104517.13	2.03595	6.07387	4.99155	0.0254714	0.236159	ENSG00000104517	UBR5	ubiquitin protein ligase E3 component n-recognin 5
ENSG00000166197.17	-2.58004	5.09433	4.98992	0.0254953	0.23619	ENSG00000166197	NOLC1	nucleolar and coiled-body phosphoprotein 1
ENSG00000164050.13	-2.38133	6.05942	4.98905	0.0255081	0.23619	ENSG00000164050	PLXNB1	plexin B1
ENSG00000160856.21	-2.89769	5.87085	4.98871	0.0255132	0.23619	ENSG00000160856	FCRL3	Fc receptor like 3
ENSG00000178028.14	-2.62652	5.765	4.98511	0.0255664	0.236359	ENSG00000178028	DMAP1	DNA methyltransferase 1 associated protein 1
ENSG00000111490.15	-2.18194	7.24109	4.98394	0.0255836	0.236359	ENSG00000111490	TBC1D30	TBC1 domain family member 30
ENSG00000131778.20	-2.65474	5.23815	4.98371	0.025587	0.236359	ENSG00000131778	CHD1L	chromodomain helicase DNA binding protein 1 like
ENSG00000156110.15	3.11739	5.3315	4.98297	0.0255981	0.236359	ENSG00000156110	ADK	adenosine kinase
ENSG00000147471.12	-2.66025	5.29478	4.98204	0.0256118	0.236359	ENSG00000147471	PLPBP	pyridoxal phosphate binding protein
ENSG00000285119.1	2.49593	6.33475	4.98203	0.0256119	0.236359	ENSG00000285119	FAM86B3P	family with sequence similarity 86, member A pseudogene
ENSG00000106278.12	2.68571	5.61129	4.98139	0.0256214	0.236359	ENSG00000106278	PTPRZ1	protein tyrosine phosphatase receptor type Z1
ENSG00000198816.7	-2.31554	4.89427	4.9802	0.0256391	0.236403	ENSG00000198816	ZNF358	zinc finger protein 358
ENSG00000089723.10	-2.37718	4.91682	4.97894	0.0256578	0.236457	ENSG00000089723	OTUB2	OTU deubiquitinase, ubiquitin aldehyde binding 2
ENSG00000276986.2	-2.21465	4.70694	4.97749	0.0256792	0.236457	ENSG00000276986	HEATR9	HEAT repeat containing 9
ENSG00000121022.14	-2.38836	6.09533	4.9772	0.0256835	0.236457	ENSG00000121022	COPS5	COP9 signalosome subunit 5
[truncated: 16,405 more rows]

## Sheet: Controls (HPgV1 positive and ne
ensembl	logFC	logCPM	LR	PValue	FDR	geneID	symbol	geneName
ENSG00000138443.17	7.23389	7.60493	146.423	1.04905e-33	1.93067e-29	ENSG00000138443	ABI2	abl interactor 2
ENSG00000101204.18	7.15664	6.65643	128.619	8.21709e-30	7.56136e-26	ENSG00000101204	CHRNA4	cholinergic receptor nicotinic alpha 4 subunit
ENSG00000255529.9	8.14702	6.81018	121.313	3.26282e-28	2.00163e-24	ENSG00000255529	POLR2M	RNA polymerase II subunit M
ENSG00000125347.15	6.29458	7.57499	116.809	3.16166e-27	1.45468e-23	ENSG00000125347	IRF1	interferon regulatory factor 1
ENSG00000233757.7	6.88058	6.32812	101.436	7.38172e-24	2.71706e-20	ENSG00000233757	ZNF892	zinc finger protein 892
ENSG00000196935.10	5.72153	7.77224	99.7637	1.71707e-23	5.26682e-20	ENSG00000196935	SRGAP1	SLIT-ROBO Rho GTPase activating protein 1
ENSG00000157181.16	7.28532	5.24938	89.8053	2.62791e-21	6.90914e-18	ENSG00000157181	ODR4	odr-4 GPCR localization factor homolog
ENSG00000160471.13	-12.039	8.29986	87.1494	1.00625e-20	2.23292e-17	ENSG00000160471	COX6B2	cytochrome c oxidase subunit 6B2
ENSG00000138758.12	6.62825	6.36108	86.9878	1.09195e-20	2.23292e-17	ENSG00000138758	SEPTIN11	septin 11
ENSG00000021776.11	6.30807	6.26373	81.8913	1.43777e-19	2.64608e-16	ENSG00000021776	AQR	aquarius intron-binding spliceosomal factor
ENSG00000169851.16	6.01474	6.59867	78.3097	8.80869e-19	1.47377e-15	ENSG00000169851	PCDH7	protocadherin 7
ENSG00000118363.13	6.71688	5.91483	77.3037	1.46588e-18	2.24818e-15	ENSG00000118363	SPCS2	signal peptidase complex subunit 2
ENSG00000163406.11	5.44531	5.88537	74.967	4.78658e-18	6.77632e-15	ENSG00000163406	SLC15A2	solute carrier family 15 member 2
ENSG00000166004.15	5.5652	6.32622	74.1367	7.28916e-18	9.58212e-15	ENSG00000166004	CEP295	centrosomal protein 295
ENSG00000123908.12	-9.5354	8.75136	72.1653	1.97902e-17	2.42813e-14	ENSG00000123908	AGO2	argonaute RISC catalytic component 2
ENSG00000165626.19	5.95115	6.90199	70.4174	4.79944e-17	5.52056e-14	ENSG00000165626	BEND7	BEN domain containing 7
ENSG00000186472.20	5.07992	7.12505	70.2731	5.16365e-17	5.59011e-14	ENSG00000186472	PCLO	piccolo presynaptic cytomatrix protein
ENSG00000140332.18	5.56023	6.59263	68.9231	1.02377e-16	1.04675e-13	ENSG00000140332	TLE3	TLE family member 3, transcriptional corepressor
ENSG00000110324.12	5.73998	6.6757	68.6298	1.18796e-16	1.15069e-13	ENSG00000110324	IL10RA	interleukin 10 receptor subunit alpha
ENSG00000129250.12	5.84432	7.29732	67.3122	2.3174e-16	2.13247e-13	ENSG00000129250	KIF1C	kinesin family member 1C
ENSG00000112902.12	5.83538	6.81972	66.0867	4.31523e-16	3.78179e-13	ENSG00000112902	SEMA5A	semaphorin 5A
ENSG00000204335.4	6.66252	5.87556	64.9275	7.77047e-16	6.50035e-13	ENSG00000204335	SP5	Sp5 transcription factor
ENSG00000134698.11	5.16013	6.78339	61.9564	3.51155e-15	2.80985e-12	ENSG00000134698	AGO4	argonaute RISC component 4
ENSG00000167395.10	5.88436	5.99179	61.6228	4.15967e-15	3.18977e-12	ENSG00000167395	ZNF646	zinc finger protein 646
ENSG00000136802.12	6.12553	6.44572	60.3788	7.82515e-15	5.76056e-12	ENSG00000136802	LRRC8A	leucine rich repeat containing 8 VRAC subunit A
ENSG00000197969.14	4.95603	7.04835	59.1983	1.42559e-14	1.0091e-11	ENSG00000197969	VPS13A	vacuolar protein sorting 13 homolog A
ENSG00000198393.8	4.77018	7.74479	58.2741	2.28021e-14	1.49878e-11	ENSG00000198393	ZNF26	zinc finger protein 26
ENSG00000211448.14	5.60104	6.18776	58.2741	2.28025e-14	1.49878e-11	ENSG00000211448	DIO2	iodothyronine deiodinase 2
ENSG00000204519.11	6.18885	5.50224	56.6529	5.19948e-14	3.29969e-11	ENSG00000204519	ZNF551	zinc finger protein 551
ENSG00000205060.11	5.80314	5.80895	54.8017	1.33325e-13	8.17906e-11	ENSG00000205060	SLC35B4	solute carrier family 35 member B4
ENSG00000157680.17	4.91519	7.5591	54.6574	1.4348e-13	8.51808e-11	ENSG00000157680	DGKI	diacylglycerol kinase iota
ENSG00000085365.18	5.49767	6.1136	54.2225	1.79022e-13	1.0296e-10	ENSG00000085365	SCAMP1	secretory carrier membrane protein 1
ENSG00000070759.17	5.11381	5.0792	53.8481	2.16603e-13	1.20799e-10	ENSG00000070759	TESK2	testis associated actin remodelling kinase 2
ENSG00000152409.9	-9.12448	7.73776	53.7732	2.2502e-13	1.21802e-10	ENSG00000152409	JMY	junction mediating and regulatory protein, p53 cofactor
ENSG00000013293.6	4.64289	6.92952	52.5779	4.13507e-13	2.17434e-10	ENSG00000013293	SLC7A14	solute carrier family 7 member 14
ENSG00000133477.17	-7.49948	8.80707	52.4529	4.40685e-13	2.25288e-10	ENSG00000133477	FAM83F	family with sequence similarity 83 member F
ENSG00000011007.13	5.96791	5.60465	51.0947	8.80143e-13	4.37788e-10	ENSG00000011007	ELOA	elongin A
ENSG00000148384.14	5.20433	6.86185	49.8004	1.70208e-12	8.24346e-10	ENSG00000148384	INPP5E	inositol polyphosphate-5-phosphatase E
ENSG00000261371.6	5.72713	7.13841	49.7294	1.76486e-12	8.32831e-10	ENSG00000261371	PECAM1	platelet and endothelial cell adhesion molecule 1
ENSG00000163577.8	5.20615	5.76741	49.4538	2.03104e-12	9.34479e-10	ENSG00000163577	EIF5A2	eukaryotic translation initiation factor 5A2
ENSG00000281166.2	6.47797	5.67217	49.3685	2.12125e-12	9.52181e-10	ENSG00000281166	NLRP10	NLR family pyrin domain containing 10
ENSG00000151893.15	4.55861	7.10831	49.1333	2.39144e-12	1.04791e-09	ENSG00000151893	CACUL1	CDK2 associated cullin domain 1
ENSG00000115364.14	5.33301	6.31477	48.9799	2.58598e-12	1.1068e-09	ENSG00000115364	MRPL19	mitochondrial ribosomal protein L19
ENSG00000111087.10	5.09746	5.64817	48.5327	3.24829e-12	1.35867e-09	ENSG00000111087	GLI1	GLI family zinc finger 1
ENSG00000176715.17	5.24212	6.96998	47.7571	4.82434e-12	1.97305e-09	ENSG00000176715	ACSF3	acyl-CoA synthetase family member 3
ENSG00000104714.14	5.45915	6.17963	47.3036	6.08017e-12	2.43259e-09	ENSG00000104714	ERICH1	glutamate rich 1
ENSG00000184497.13	5.1914	5.88209	46.3847	9.71736e-12	3.80507e-09	ENSG00000184497	TMEM255B	transmembrane protein 255B
ENSG00000078246.17	4.34169	4.84396	45.7633	1.33439e-11	5.11627e-09	ENSG00000078246	TULP3	TUB like protein 3
ENSG00000107863.20	4.54046	7.2886	45.5995	1.45081e-11	5.44914e-09	ENSG00000107863	ARHGAP21	Rho GTPase activating protein 21
ENSG00000072042.13	5.04325	5.59089	45.3039	1.68711e-11	5.98049e-09	ENSG00000072042	RDH11	retinol dehydrogenase 11
ENSG00000148411.8	5.63499	5.83434	45.3029	1.68798e-11	5.98049e-09	ENSG00000148411	NACC2	NACC family member 2
ENSG00000111110.12	4.91716	5.97939	45.3008	1.68977e-11	5.98049e-09	ENSG00000111110	PPM1H	protein phosphatase, Mg2+/Mn2+ dependent 1H
ENSG00000151503.14	5.33233	6.43486	45.0811	1.89036e-11	6.5642e-09	ENSG00000151503	NCAPD3	non-SMC condensin II complex subunit D3
ENSG00000166025.18	5.21785	6.59395	44.7095	2.28542e-11	7.65745e-09	ENSG00000166025	AMOTL1	angiomotin like 1
ENSG00000110583.13	5.22111	6.08793	44.707	2.28841e-11	7.65745e-09	ENSG00000110583	NAA40	N-alpha-acetyltransferase 40, NatD catalytic subunit
ENSG00000117697.15	4.06967	6.97251	43.3628	4.54762e-11	1.49454e-08	ENSG00000117697	NSL1	NSL1 component of MIS12 kinetochore complex
ENSG00000137815.15	4.49926	5.97037	42.8031	6.05355e-11	1.95455e-08	ENSG00000137815	RTF1	RTF1 homolog, Paf1/RNA polymerase II complex component
ENSG00000132846.6	-7.64204	7.38187	42.3941	7.46153e-11	2.36762e-08	ENSG00000132846	ZBED3	zinc finger BED-type containing 3
ENSG00000118276.12	5.44691	5.50604	42.3436	7.65655e-11	2.38832e-08	ENSG00000118276	B4GALT6	beta-1,4-galactosyltransferase 6
ENSG00000089916.18	4.19995	7.12765	42.1805	8.32271e-11	2.55285e-08	ENSG00000089916	GPATCH2L	G-patch domain containing 2 like
ENSG00000100599.16	4.62026	6.83687	41.9834	9.20531e-11	2.72584e-08	ENSG00000100599	RIN3	Ras and Rab interactor 3
ENSG00000140798.17	5.18165	5.81012	41.9754	9.24301e-11	2.72584e-08	ENSG00000140798	ABCC12	ATP binding cassette subfamily C member 12
ENSG00000114646.10	5.57607	5.40891	41.9568	9.33103e-11	2.72584e-08	ENSG00000114646	CSPG5	chondroitin sulfate proteoglycan 5
ENSG00000205089.8	4.32574	4.90772	41.7794	1.02175e-10	2.93817e-08	ENSG00000205089	CCNI2	cyclin I family member 2
ENSG00000090534.20	-9.71619	6.53733	41.7146	1.05619e-10	2.99047e-08	ENSG00000090534	THPO	thrombopoietin
ENSG00000122861.16	-8.53912	6.26484	41.1707	1.39501e-10	3.88996e-08	ENSG00000122861	PLAU	plasminogen activator, urokinase
ENSG00000137692.12	-7.00378	7.37454	40.2404	2.24555e-10	6.16823e-08	ENSG00000137692	DCUN1D5	defective in cullin neddylation 1 domain containing 5
ENSG00000141441.16	4.83719	5.92332	39.554	3.19118e-10	8.63683e-08	ENSG00000141441	GAREM1	GRB2 associated regulator of MAPK1 subtype 1
ENSG00000127311.10	4.72756	5.24846	39.2386	3.75054e-10	1.00036e-07	ENSG00000127311	HELB	DNA helicase B
ENSG00000154760.14	4.64862	6.52629	39.1639	3.89684e-10	1.02454e-07	ENSG00000154760	SLFN13	schlafen family member 13
ENSG00000132361.18	-9.8666	5.97156	39.0382	4.1559e-10	1.07726e-07	ENSG00000132361	CLUH	clustered mitochondria homolog
ENSG00000186174.13	4.74478	6.26188	38.912	4.43343e-10	1.13324e-07	ENSG00000186174	BCL9L	BCL9 like
ENSG00000103534.17	4.08159	5.42629	38.7507	4.81533e-10	1.21399e-07	ENSG00000103534	TMC5	transmembrane channel like 5
ENSG00000126262.5	4.42299	5.18541	38.6991	4.94448e-10	1.22971e-07	ENSG00000126262	FFAR2	free fatty acid receptor 2
ENSG00000127663.15	4.4428	6.4294	38.2908	6.09478e-10	1.49558e-07	ENSG00000127663	KDM4B	lysine demethylase 4B
ENSG00000162896.6	4.21184	5.89289	38.0494	6.89775e-10	1.67035e-07	ENSG00000162896	PIGR	polymeric immunoglobulin receptor
ENSG00000166111.10	4.73336	7.02419	37.9253	7.35043e-10	1.74577e-07	ENSG00000166111	SVOP	SV2 related protein
ENSG00000162521.19	4.44044	6.6256	37.9125	7.39895e-10	1.74577e-07	ENSG00000162521	RBBP4	RB binding protein 4, chromatin remodeling factor
ENSG00000137812.21	-5.7398	8.86001	37.6222	8.58603e-10	2.00022e-07	ENSG00000137812	KNL1	kinetochore scaffold 1
ENSG00000276234.5	6.4912	5.53386	37.4605	9.32828e-10	2.13427e-07	ENSG00000276234	TADA2A	transcriptional adaptor 2A
ENSG00000141279.18	3.89473	7.75961	37.4469	9.3934e-10	2.13427e-07	ENSG00000141279	NPEPPS	aminopeptidase puromycin sensitive
ENSG00000046889.19	-8.31104	6.6554	37.1725	1.08131e-09	2.42687e-07	ENSG00000046889	PREX2	phosphatidylinositol-3,4,5-trisphosphate dependent Rac exchange factor 2
ENSG00000079385.23	-8.12829	6.46048	36.7658	1.33203e-09	2.95358e-07	ENSG00000079385	CEACAM1	CEA cell adhesion molecule 1
ENSG00000134330.19	4.78696	6.06669	36.6668	1.40146e-09	3.07053e-07	ENSG00000134330	IAH1	isoamyl acetate hydrolyzing esterase 1 (putative)
ENSG00000141956.14	4.17357	7.05775	36.5028	1.52445e-09	3.3007e-07	ENSG00000141956	PRDM15	PR/SET domain 15
ENSG00000110697.13	4.79069	6.17856	36.1903	1.78962e-09	3.82979e-07	ENSG00000110697	PITPNM1	phosphatidylinositol transfer protein membrane associated 1
ENSG00000172766.19	5.57636	5.407	35.2291	2.93112e-09	6.20051e-07	ENSG00000172766	NAA16	N-alpha-acetyltransferase 16, NatA auxiliary subunit
ENSG00000157617.17	4.9696	5.96742	35.0244	3.25606e-09	6.80961e-07	ENSG00000157617	C2CD2	C2 calcium dependent domain containing 2
ENSG00000168172.9	3.75967	7.54478	34.8948	3.48009e-09	7.19636e-07	ENSG00000168172	HOOK3	hook microtubule tethering protein 3
ENSG00000198040.11	4.58061	6.0455	34.8533	3.55502e-09	7.26962e-07	ENSG00000198040	ZNF84	zinc finger protein 84
ENSG00000140538.17	-5.76408	8.075	34.6255	3.99642e-09	8.08244e-07	ENSG00000140538	NTRK3	neurotrophic receptor tyrosine kinase 3
ENSG00000138018.19	4.42928	6.04667	34.3508	4.60203e-09	9.20605e-07	ENSG00000138018	SELENOI	selenoprotein I
ENSG00000150995.21	-5.61809	8.06862	34.0373	5.40661e-09	1.06993e-06	ENSG00000150995	ITPR1	inositol 1,4,5-trisphosphate receptor type 1
ENSG00000155970.12	6.16465	4.98597	33.9317	5.7082e-09	1.11759e-06	ENSG00000155970	MICU3	mitochondrial calcium uptake family member 3
ENSG00000152219.5	-8.42119	5.70281	33.899	5.80496e-09	1.12457e-06	ENSG00000152219	ARL14EP	ADP ribosylation factor like GTPase 14 effector protein
ENSG00000075303.13	4.08895	5.33029	33.8168	6.05551e-09	1.16089e-06	ENSG00000075303	SLC25A40	solute carrier family 25 member 40
ENSG00000121753.13	5.14339	5.80219	33.7037	6.41781e-09	1.21766e-06	ENSG00000121753	ADGRB2	adhesion G protein-coupled receptor B2
ENSG00000110092.4	4.85169	6.65769	33.5363	6.99456e-09	1.31355e-06	ENSG00000110092	CCND1	cyclin D1
ENSG00000153561.13	3.75854	5.80321	33.4878	7.1713e-09	1.32704e-06	ENSG00000153561	RMND5A	required for meiotic nuclear division 5 homolog A
ENSG00000156504.17	4.82504	5.49301	33.4772	7.21061e-09	1.32704e-06	ENSG00000156504	PABIR2	PABIR family member 2
ENSG00000110917.8	4.34145	5.97429	33.4262	7.40198e-09	1.34877e-06	ENSG00000110917	MLEC	malectin
ENSG00000198785.7	4.1322	5.65164	33.043	9.0144e-09	1.62648e-06	ENSG00000198785	GRIN3A	glutamate ionotropic receptor NMDA type subunit 3A
ENSG00000135387.21	4.68041	6.42452	32.985	9.28739e-09	1.65728e-06	ENSG00000135387	CAPRIN1	cell cycle associated protein 1
ENSG00000164366.4	3.3627	8.29689	32.9482	9.46493e-09	1.65728e-06	ENSG00000164366	CCDC127	coiled-coil domain containing 127
ENSG00000100722.20	4.23022	7.43325	32.9401	9.50439e-09	1.65728e-06	ENSG00000100722	ZC3H14	zinc finger CCCH-type containing 14
ENSG00000277292.2	6.5747	5.22613	32.9317	9.54527e-09	1.65728e-06	ENSG00000277292	PIP4K2B	phosphatidylinositol-5-phosphate 4-kinase type 2 beta
ENSG00000006607.14	3.8894	7.08474	32.7789	1.03259e-08	1.76578e-06	ENSG00000006607	FARP2	FERM, ARH/RhoGEF and pleckstrin domain protein 2
ENSG00000106346.12	4.25619	5.66052	32.7721	1.03621e-08	1.76578e-06	ENSG00000106346	USP42	ubiquitin specific peptidase 42
ENSG00000188171.17	4.57521	5.4854	32.5752	1.14667e-08	1.93609e-06	ENSG00000188171	ZNF626	zinc finger protein 626
ENSG00000088247.19	4.53966	5.4061	32.4776	1.20572e-08	2.01728e-06	ENSG00000088247	KHSRP	KH-type splicing regulatory protein
ENSG00000158220.14	3.82314	6.48359	32.3465	1.28987e-08	2.13862e-06	ENSG00000158220	ESYT3	extended synaptotagmin 3
ENSG00000196776.17	4.96893	5.94675	31.6181	1.87673e-08	3.08387e-06	ENSG00000196776	CD47	CD47 molecule
ENSG00000120705.13	5.02666	5.566	31.5795	1.91443e-08	3.11797e-06	ENSG00000120705	ETF1	eukaryotic translation termination factor 1
ENSG00000053770.12	3.49141	7.4643	31.4501	2.04631e-08	3.30353e-06	ENSG00000053770	AP5M1	adaptor related protein complex 5 subunit mu 1
ENSG00000163389.12	4.48839	5.68106	31.3453	2.15982e-08	3.45646e-06	ENSG00000163389	POGLUT1	protein O-glucosyltransferase 1
ENSG00000156042.19	3.99381	5.18062	31.318	2.1904e-08	3.47518e-06	ENSG00000156042	CFAP70	cilia and flagella associated protein 70
ENSG00000125686.12	4.55695	5.86782	31.2076	2.31856e-08	3.64707e-06	ENSG00000125686	MED1	mediator complex subunit 1
ENSG00000198586.14	4.12741	6.56196	31.0112	2.56542e-08	3.9889e-06	ENSG00000198586	TLK1	tousled like kinase 1
ENSG00000142197.13	4.60635	5.85667	31.0008	2.57922e-08	3.9889e-06	ENSG00000142197	DOP1B	DOP1 leucine zipper like protein B
ENSG00000183943.6	4.42472	6.24239	30.7884	2.87748e-08	4.41309e-06	ENSG00000183943	PRKX	protein kinase cAMP-dependent X-linked catalytic subunit
ENSG00000129911.9	4.541	5.02288	30.697	3.01629e-08	4.58775e-06	ENSG00000129911	KLF16	KLF transcription factor 16
ENSG00000110888.19	4.42372	6.5227	30.671	3.05693e-08	4.61146e-06	ENSG00000110888	CAPRIN2	caprin family member 2
ENSG00000273564.2	5.06477	5.21761	30.6472	3.0948e-08	4.63062e-06	ENSG00000273564	ENTREP2	endosomal transmembrane epsin interactor 2
ENSG00000075035.10	4.46194	5.98959	30.5115	3.31896e-08	4.92598e-06	ENSG00000075035	WSCD2	WSC domain containing 2
ENSG00000198561.16	3.8646	7.30831	30.4049	3.50641e-08	5.16255e-06	ENSG00000198561	CTNND1	catenin delta 1
ENSG00000089057.15	4.65771	5.66638	30.367	3.57567e-08	5.22275e-06	ENSG00000089057	SLC23A2	solute carrier family 23 member 2
ENSG00000167005.14	4.51551	5.64033	30.0632	4.18198e-08	6.06024e-06	ENSG00000167005	NUDT21	nudix hydrolase 21
ENSG00000171790.16	5.54797	5.51645	29.9126	4.51964e-08	6.49839e-06	ENSG00000171790	SLFNL1	schlafen like 1
ENSG00000239900.14	3.33706	7.29567	29.6104	5.28216e-08	7.53589e-06	ENSG00000239900	ADSL	adenylosuccinate lyase
ENSG00000074706.14	3.98893	6.14723	29.5071	5.57118e-08	7.88707e-06	ENSG00000074706	IPCEF1	interaction protein for cytohesin exchange factors 1
ENSG00000134504.14	4.06199	5.9307	29.1893	6.56405e-08	9.22175e-06	ENSG00000134504	KCTD1	potassium channel tetramerization domain containing 1
ENSG00000078140.14	4.51114	5.62215	29.1582	6.67038e-08	9.30013e-06	ENSG00000078140	UBE2K	ubiquitin conjugating enzyme E2 K
ENSG00000065413.20	-5.82319	6.87693	29.1334	6.75609e-08	9.34881e-06	ENSG00000065413	ANKRD44	ankyrin repeat domain 44
ENSG00000147140.17	3.82079	6.82341	29.111	6.83485e-08	9.3872e-06	ENSG00000147140	NONO	non-POU domain containing octamer binding
ENSG00000171823.7	-7.05654	5.38221	29.0228	7.15328e-08	9.67208e-06	ENSG00000171823	FBXL14	F-box and leucine rich repeat protein 14
ENSG00000135446.17	3.51571	5.16682	29.0124	7.19182e-08	9.67208e-06	ENSG00000135446	CDK4	cyclin dependent kinase 4
ENSG00000101126.18	3.77087	6.05858	29.0102	7.19993e-08	9.67208e-06	ENSG00000101126	ADNP	activity dependent neuroprotector homeobox
ENSG00000125633.11	-7.64479	6.50218	28.8811	7.69586e-08	1.02634e-05	ENSG00000125633	CCDC93	coiled-coil domain containing 93
ENSG00000198795.11	4.55346	5.80083	28.7247	8.3432e-08	1.10466e-05	ENSG00000198795	ZNF521	zinc finger protein 521
ENSG00000137055.15	4.81897	5.44926	28.6407	8.71294e-08	1.14538e-05	ENSG00000137055	PLAA	phospholipase A2 activating protein
ENSG00000198826.11	4.98116	5.43713	28.5885	8.95113e-08	1.16834e-05	ENSG00000198826	ARHGAP11A	Rho GTPase activating protein 11A
ENSG00000142599.20	3.73898	7.22321	28.5628	9.07095e-08	1.17565e-05	ENSG00000142599	RERE	arginine-glutamic acid dipeptide repeats
ENSG00000099337.5	3.70987	7.29535	28.4791	9.47173e-08	1.21901e-05	ENSG00000099337	KCNK6	potassium two pore domain channel subfamily K member 6
ENSG00000145241.11	5.06261	5.65381	28.1651	1.11397e-07	1.42372e-05	ENSG00000145241	CENPC	centromere protein C
ENSG00000078177.15	3.93847	5.77033	28.0935	1.15592e-07	1.46714e-05	ENSG00000078177	N4BP2	NEDD4 binding protein 2
ENSG00000198700.10	4.0249	6.7155	28.0603	1.17591e-07	1.48229e-05	ENSG00000198700	IPO9	importin 9
ENSG00000167378.10	3.91447	7.11743	27.9461	1.2474e-07	1.56171e-05	ENSG00000167378	IRGQ	immunity related GTPase Q
ENSG00000198739.11	-6.5668	5.52734	27.8712	1.29667e-07	1.60438e-05	ENSG00000198739	LRRTM3	leucine rich repeat transmembrane neuronal 3
ENSG00000166446.15	-6.44824	6.70811	27.8678	1.29892e-07	1.60438e-05	ENSG00000166446	CDYL2	chromodomain Y like 2
ENSG00000104221.13	4.75728	4.9418	27.6301	1.46874e-07	1.80204e-05	ENSG00000104221	BRF2	BRF2 RNA polymerase III transcription initiation factor subunit
ENSG00000116991.12	3.90597	6.65465	27.6063	1.48692e-07	1.81227e-05	ENSG00000116991	SIPA1L2	signal induced proliferation associated 1 like 2
ENSG00000185565.12	3.49853	6.09478	27.5894	1.49995e-07	1.81612e-05	ENSG00000185565	LSAMP	limbic system associated membrane protein
ENSG00000164483.17	4.23705	5.77151	27.474	1.59221e-07	1.91523e-05	ENSG00000164483	SAMD3	sterile alpha motif domain containing 3
ENSG00000102221.14	3.59274	4.89656	27.2708	1.76861e-07	2.11361e-05	ENSG00000102221	JADE3	jade family PHD finger 3
ENSG00000010818.11	3.85954	6.3084	27.2415	1.79566e-07	2.12218e-05	ENSG00000010818	HIVEP2	HIVEP zinc finger 2
ENSG00000131831.18	3.41188	4.7154	27.238	1.79885e-07	2.12218e-05	ENSG00000131831	RAI2	retinoic acid induced 2
ENSG00000111711.10	3.86093	5.1838	26.9804	2.05528e-07	2.39444e-05	ENSG00000111711	GOLT1B	golgi transport 1B
ENSG00000068654.17	3.51455	7.17436	26.9801	2.05565e-07	2.39444e-05	ENSG00000068654	POLR1A	RNA polymerase I subunit A
ENSG00000069275.13	-5.49367	6.87658	26.7955	2.26165e-07	2.61783e-05	ENSG00000069275	NUCKS1	nuclear casein kinase and cyclin dependent kinase substrate 1
ENSG00000001084.13	3.95875	6.16551	26.7057	2.36922e-07	2.72519e-05	ENSG00000001084	GCLC	glutamate-cysteine ligase catalytic subunit
ENSG00000132763.15	5.01273	5.47108	26.6902	2.38832e-07	2.7301e-05	ENSG00000132763	MMACHC	metabolism of cobalamin associated C
ENSG00000024422.12	-7.66043	5.97448	26.5486	2.56996e-07	2.9196e-05	ENSG00000024422	EHD2	EH domain containing 2
ENSG00000169914.6	3.17034	6.85623	26.5316	2.59259e-07	2.92724e-05	ENSG00000169914	OTUD3	OTU deubiquitinase 3
ENSG00000135482.7	3.74573	6.49406	26.4709	2.67532e-07	3.00223e-05	ENSG00000135482	ZC3H10	zinc finger CCCH-type containing 10
ENSG00000099290.17	-6.39359	5.59119	26.1039	3.23522e-07	3.60854e-05	ENSG00000099290	WASHC2A	WASH complex subunit 2A
ENSG00000221866.10	-5.94051	6.95854	26.0871	3.2635e-07	3.61815e-05	ENSG00000221866	PLXNA4	plexin A4
ENSG00000173598.14	3.63736	6.62521	26.0701	3.29248e-07	3.62843e-05	ENSG00000173598	NUDT4	nudix hydrolase 4
ENSG00000120913.24	-5.41995	6.91618	26.0397	3.34465e-07	3.66398e-05	ENSG00000120913	PDLIM2	PDZ and LIM domain 2
ENSG00000101638.14	-4.75088	7.80165	25.9634	3.47953e-07	3.78919e-05	ENSG00000101638	ST8SIA5	ST8 alpha-N-acetyl-neuraminide alpha-2,8-sialyltransferase 5
ENSG00000084112.15	-5.23358	7.513	25.9029	3.59034e-07	3.88685e-05	ENSG00000084112	SSH1	slingshot protein phosphatase 1
ENSG00000136709.12	4.13997	6.34125	25.7486	3.88911e-07	4.18568e-05	ENSG00000136709	WDR33	WD repeat domain 33
ENSG00000167565.13	3.61842	4.91866	25.6573	4.0774e-07	4.36282e-05	ENSG00000167565	SERTAD3	SERTA domain containing 3
ENSG00000141527.19	4.03073	6.46962	25.6235	4.14963e-07	4.41444e-05	ENSG00000141527	CARD14	caspase recruitment domain family member 14
ENSG00000107371.14	-5.72884	6.76547	25.5672	4.2723e-07	4.51882e-05	ENSG00000107371	EXOSC3	exosome component 3
ENSG00000145147.20	3.73092	5.74316	25.4291	4.58941e-07	4.82648e-05	ENSG00000145147	SLIT2	slit guidance ligand 2
ENSG00000139323.14	4.09954	6.58723	25.4085	4.63872e-07	4.85063e-05	ENSG00000139323	POC1B	POC1 centriolar protein B
ENSG00000224470.9	-5.74358	6.93115	25.2864	4.94181e-07	5.13836e-05	ENSG00000224470	ATXN1L	ataxin 1 like
ENSG00000082701.17	-5.24436	7.4473	25.2703	4.9833e-07	5.15239e-05	ENSG00000082701	GSK3B	glycogen synthase kinase 3 beta
ENSG00000166450.13	-6.7055	6.70088	25.2372	5.0694e-07	5.21214e-05	ENSG00000166450	PRTG	protogenin
ENSG00000175701.11	4.01674	4.93364	25.1761	5.23258e-07	5.35002e-05	ENSG00000175701	MTLN	mitoregulin
ENSG00000087502.19	-6.05869	6.48636	25.1499	5.30412e-07	5.3932e-05	ENSG00000087502	ERGIC2	ERGIC and golgi 2
ENSG00000102189.17	3.59084	5.7422	25.1283	5.36411e-07	5.42423e-05	ENSG00000102189	EEA1	early endosome antigen 1
ENSG00000139174.12	3.442	5.71294	25.0678	5.53495e-07	5.5664e-05	ENSG00000139174	PRICKLE1	prickle planar cell polarity protein 1
ENSG00000164663.15	3.79435	6.32787	25.0421	5.60926e-07	5.61047e-05	ENSG00000164663	USP49	ubiquitin specific peptidase 49
ENSG00000124783.14	3.77604	6.53304	24.9966	5.74302e-07	5.71321e-05	ENSG00000124783	SSR1	signal sequence receptor subunit 1
ENSG00000113532.13	3.68098	6.13592	24.9824	5.78555e-07	5.72458e-05	ENSG00000113532	ST8SIA4	ST8 alpha-N-acetyl-neuraminide alpha-2,8-sialyltransferase 4
ENSG00000126773.13	-4.95224	7.86123	24.9705	5.82141e-07	5.72927e-05	ENSG00000126773	PCNX4	pecanex 4
ENSG00000151067.23	3.52766	4.82741	24.9195	5.97756e-07	5.85164e-05	ENSG00000151067	CACNA1C	calcium voltage-gated channel subunit alpha1 C
ENSG00000197774.14	-6.02831	6.35215	24.6093	7.02122e-07	6.80327e-05	ENSG00000197774	EME2	essential meiotic structure-specific endonuclease subunit 2
ENSG00000058056.10	-4.15708	8.65562	24.6086	7.02359e-07	6.80327e-05	ENSG00000058056	USP13	ubiquitin specific peptidase 13
ENSG00000148153.14	4.20389	5.74291	24.4228	7.73465e-07	7.4528e-05	ENSG00000148153	INIP	INTS3 and NABP interacting protein
ENSG00000150656.15	3.63432	5.74979	24.3202	8.15811e-07	7.81989e-05	ENSG00000150656	CNDP1	carnosine dipeptidase 1
ENSG00000095002.15	-5.9993	6.35255	24.2383	8.51208e-07	8.1169e-05	ENSG00000095002	MSH2	mutS homolog 2
ENSG00000115942.9	3.91982	5.22823	24.1959	8.70179e-07	8.20774e-05	ENSG00000115942	ORC2	origin recognition complex subunit 2
ENSG00000135679.27	-5.20089	7.18812	24.1859	8.74691e-07	8.20774e-05	ENSG00000135679	MDM2	MDM2 proto-oncogene
ENSG00000152256.14	-5.48418	7.14931	24.1835	8.75789e-07	8.20774e-05	ENSG00000152256	PDK1	pyruvate dehydrogenase kinase 1
ENSG00000183354.12	-6.56048	6.41466	24.1774	8.78573e-07	8.20774e-05	ENSG00000183354	KIAA2026	KIAA2026
ENSG00000282017.1	2.18111	13.9401	24.161	8.86095e-07	8.2362e-05	ENSG00000282017
ENSG00000132740.10	-5.66027	6.56373	24.1414	8.95134e-07	8.27841e-05	ENSG00000132740	IGHMBP2	immunoglobulin mu DNA binding protein 2
ENSG00000142207.7	-6.86612	6.41367	24.1012	9.14046e-07	8.41105e-05	ENSG00000142207	URB1	URB1 ribosome biogenesis homolog
ENSG00000159023.23	2.96505	8.25769	24.0851	9.2171e-07	8.43938e-05	ENSG00000159023	EPB41	erythrocyte membrane protein band 4.1
ENSG00000166501.14	3.84684	7.27284	24.0447	9.41247e-07	8.5756e-05	ENSG00000166501	PRKCB	protein kinase C beta
ENSG00000163618.18	3.65275	6.33723	24.0264	9.50243e-07	8.61491e-05	ENSG00000163618	CADPS	calcium dependent secretion activator
ENSG00000119820.11	2.90684	7.65525	23.9613	9.82912e-07	8.86741e-05	ENSG00000119820	YIPF4	Yip1 domain family member 4
ENSG00000091009.8	3.84907	6.01388	23.9183	1.0051e-06	9.02335e-05	ENSG00000091009	RBM27	RNA binding motif protein 27
ENSG00000147724.12	-5.93593	6.71006	23.8787	1.02601e-06	9.16635e-05	ENSG00000147724	FAM135B	family with sequence similarity 135 member B
ENSG00000131747.15	4.6778	5.48046	23.8648	1.03342e-06	9.18794e-05	ENSG00000131747	TOP2A	DNA topoisomerase II alpha
ENSG00000145794.17	3.57122	6.07425	23.6951	1.12868e-06	9.98669e-05	ENSG00000145794	MEGF10	multiple EGF like domains 10
ENSG00000152778.10	4.1871	5.68977	23.6319	1.16638e-06	0.000102709	ENSG00000152778	IFIT5	interferon induced protein with tetratricopeptide repeats 5
ENSG00000184307.17	-6.204	6.3922	23.619	1.17422e-06	0.000102906	ENSG00000184307	ZDHHC23	zinc finger DHHC-type palmitoyltransferase 23
ENSG00000266074.11	-6.14637	5.89612	23.5817	1.19719e-06	0.000104423	ENSG00000266074	BAHCC1	BAH domain and coiled-coil containing 1
ENSG00000155846.17	3.68574	6.87357	23.5408	1.22292e-06	0.000106163	ENSG00000155846	PPARGC1B	PPARG coactivator 1 beta
ENSG00000117983.17	3.03844	6.80002	23.3965	1.3182e-06	0.000113898	ENSG00000117983	MUC5B	mucin 5B, oligomeric mucus/gel-forming
ENSG00000166483.12	3.89585	5.63887	23.3705	1.33611e-06	0.000114645	ENSG00000166483	WEE1	WEE1 G2 checkpoint kinase
ENSG00000104219.13	-5.71772	6.02837	23.3659	1.33931e-06	0.000114645	ENSG00000104219	ZDHHC2	zinc finger DHHC-type palmitoyltransferase 2
ENSG00000123106.11	3.75613	6.12782	23.3293	1.36503e-06	0.000116306	ENSG00000123106	CCDC91	coiled-coil domain containing 91
ENSG00000135953.11	3.62424	5.56214	23.29	1.39326e-06	0.000118164	ENSG00000135953	MFSD9	major facilitator superfamily domain containing 9
ENSG00000112062.12	3.66783	5.94483	23.2462	1.4253e-06	0.000120327	ENSG00000112062	MAPK14	mitogen-activated protein kinase 14
ENSG00000123836.15	4.48209	5.71942	23.2356	1.43319e-06	0.00012044	ENSG00000123836	PFKFB2	6-phosphofructo-2-kinase/fructose-2,6-biphosphatase 2
ENSG00000124493.14	4.22065	6.55525	23.1635	1.48793e-06	0.000124472	ENSG00000124493	GRM4	glutamate metabotropic receptor 4
ENSG00000187323.12	3.68069	6.50591	23.1492	1.49906e-06	0.000124836	ENSG00000187323	DCC	DCC netrin 1 receptor
ENSG00000164070.12	3.77157	7.56026	23.086	1.54913e-06	0.000128425	ENSG00000164070	HSPA4L	heat shock protein family A (Hsp70) member 4 like
ENSG00000134900.13	3.57787	7.06123	23.0635	1.56734e-06	0.000129351	ENSG00000134900	TPP2	tripeptidyl peptidase 2
ENSG00000108509.21	-6.99466	6.33996	23.0258	1.59844e-06	0.000131329	ENSG00000108509	CAMTA2	calmodulin binding transcription activator 2
ENSG00000065243.20	3.25094	6.15212	22.9747	1.64145e-06	0.000134263	ENSG00000065243	PKN2	protein kinase N2
ENSG00000205683.12	-5.07592	7.48024	22.9525	1.66054e-06	0.000135224	ENSG00000205683	DPF3	double PHD fingers 3
ENSG00000182256.13	-5.65558	6.70667	22.9176	1.69101e-06	0.000137098	ENSG00000182256	GABRG3	gamma-aminobutyric acid type A receptor subunit gamma3
ENSG00000135541.22	3.62129	7.38937	22.8376	1.76284e-06	0.000142296	ENSG00000135541	AHI1	Abelson helper integration site 1
ENSG00000169710.9	-6.64029	6.22634	22.7426	1.85221e-06	0.000148856	ENSG00000169710	FASN	fatty acid synthase
ENSG00000118200.15	3.60413	6.06137	22.6673	1.92617e-06	0.000154127	ENSG00000118200	CAMSAP2	calmodulin regulated spectrin associated protein family member 2
ENSG00000070371.16	3.66487	5.93697	22.6013	1.99355e-06	0.000158828	ENSG00000070371	CLTCL1	clathrin heavy chain like 1
ENSG00000141431.14	-5.79563	6.36578	22.5734	2.02269e-06	0.000160455	ENSG00000141431	ASXL3	ASXL transcriptional regulator 3
ENSG00000118503.17	3.5847	6.16312	22.4686	2.13606e-06	0.000168232	ENSG00000118503	TNFAIP3	TNF alpha induced protein 3
ENSG00000148848.15	-5.96432	6.35642	22.466	2.13901e-06	0.000168232	ENSG00000148848	ADAM12	ADAM metallopeptidase domain 12
ENSG00000089775.12	3.28653	6.92517	22.4478	2.15933e-06	0.000168926	ENSG00000089775	ZBTB25	zinc finger and BTB domain containing 25
ENSG00000063245.15	-4.19011	8.29276	22.4417	2.16619e-06	0.000168926	ENSG00000063245	EPN1	epsin 1
ENSG00000146802.13	4.13069	6.01651	22.3002	2.33183e-06	0.000181076	ENSG00000146802	TMEM168	transmembrane protein 168
ENSG00000074590.14	3.12845	5.49699	22.2351	2.41224e-06	0.000186533	ENSG00000074590	NUAK1	NUAK family kinase 1
ENSG00000113013.16	-5.80962	6.50577	22.1771	2.48627e-06	0.000191453	ENSG00000113013	HSPA9	heat shock protein family A (Hsp70) member 9
ENSG00000226264.10	3.26927	4.96184	22.1441	2.52929e-06	0.000193954	ENSG00000226264	HLA-DMB	major histocompatibility complex, class II, DM beta
ENSG00000118777.12	-6.22749	6.10387	22.0936	2.59673e-06	0.000197414	ENSG00000118777	ABCG2	ATP binding cassette subfamily G member 2 (Junior blood group)
ENSG00000065361.17	-5.20212	6.90755	22.0878	2.6046e-06	0.000197414	ENSG00000065361	ERBB3	erb-b2 receptor tyrosine kinase 3
ENSG00000070614.15	-5.17067	6.91684	22.0863	2.60658e-06	0.000197414	ENSG00000070614	NDST1	N-deacetylase and N-sulfotransferase 1
ENSG00000180304.14	4.58292	7.25463	22.0532	2.652e-06	0.000199309	ENSG00000180304	OAZ2	ornithine decarboxylase antizyme 2
ENSG00000146587.18	3.75368	5.85211	22.0523	2.65327e-06	0.000199309	ENSG00000146587	RBAK	RB associated KRAB zinc finger
ENSG00000186314.12	4.05806	6.3825	22.0253	2.69085e-06	0.000201057	ENSG00000186314	PRELID2	PRELI domain containing 2
ENSG00000113387.12	3.06783	6.25816	22.0095	2.71302e-06	0.000201057	ENSG00000113387	SUB1	SUB1 regulator of transcription
ENSG00000005884.18	3.61345	5.96676	22.0069	2.71672e-06	0.000201057	ENSG00000005884	ITGA3	integrin subunit alpha 3
ENSG00000106246.18	4.22925	5.9921	22.0044	2.72023e-06	0.000201057	ENSG00000106246	PTCD1	pentatricopeptide repeat domain 1
ENSG00000116133.13	4.26498	5.62374	21.9441	2.80714e-06	0.00020665	ENSG00000116133	DHCR24	24-dehydrocholesterol reductase
ENSG00000107957.17	3.70406	6.63348	21.7597	3.09025e-06	0.000226586	ENSG00000107957	SH3PXD2A	SH3 and PX domains 2A
ENSG00000124151.19	-5.74671	6.08605	21.7476	3.10976e-06	0.000227111	ENSG00000124151	NCOA3	nuclear receptor coactivator 3
ENSG00000166405.16	3.36514	6.40047	21.7324	3.13449e-06	0.000228013	ENSG00000166405	RIC3	RIC3 acetylcholine receptor chaperone
ENSG00000172845.18	3.39132	6.70484	21.6565	3.26104e-06	0.000235471	ENSG00000172845	SP3	Sp3 transcription factor
ENSG00000197603.16	3.28339	6.93358	21.6537	3.26582e-06	0.000235471	ENSG00000197603	CPLANE1	ciliogenesis and planar polarity effector complex subunit 1
ENSG00000176407.18	-5.57971	6.65416	21.6481	3.2754e-06	0.000235471	ENSG00000176407	KCMF1	potassium channel modulatory factor 1
ENSG00000111262.6	3.44566	5.6832	21.6094	3.34214e-06	0.000239334	ENSG00000111262	KCNA1	potassium voltage-gated channel subfamily A member 1
ENSG00000169760.18	-5.41818	6.78237	21.5945	3.3681e-06	0.000240257	ENSG00000169760	NLGN1	neuroligin 1
ENSG00000136830.12	-5.49331	6.70801	21.5407	3.464e-06	0.000246145	ENSG00000136830	NIBAN2	niban apoptosis regulator 2
ENSG00000152492.15	3.22284	6.43196	21.5102	3.51944e-06	0.000249122	ENSG00000152492	CCDC50	coiled-coil domain containing 50
ENSG00000158201.10	4.30307	5.06105	21.4673	3.59915e-06	0.000253788	ENSG00000158201	ABHD3	abhydrolase domain containing 3, phospholipase
ENSG00000159063.14	3.73671	5.77383	21.4014	3.72491e-06	0.000261654	ENSG00000159063	ALG8	ALG8 alpha-1,3-glucosyltransferase
ENSG00000113300.13	-6.09962	6.19717	21.3841	3.75879e-06	0.000263029	ENSG00000113300	CNOT6	CCR4-NOT transcription complex subunit 6
ENSG00000285182.2	4.05212	5.72054	21.2142	4.10707e-06	0.000286312	ENSG00000285182	FNBP4	formin binding protein 4
ENSG00000254004.7	3.24463	5.49741	21.2025	4.13224e-06	0.00028698	ENSG00000254004	ZNF260	zinc finger protein 260
ENSG00000112893.10	3.44543	5.99124	21.1119	4.33234e-06	0.000299746	ENSG00000112893	MAN2A1	mannosidase alpha class 2A member 1
ENSG00000125637.16	-4.75097	7.42454	21.0964	4.36742e-06	0.000301041	ENSG00000125637	PSD4	pleckstrin and Sec7 domain containing 4
ENSG00000239382.11	4.13747	5.57185	20.9948	4.60526e-06	0.000316251	ENSG00000239382	ALKBH6	alkB homolog 6
ENSG00000127022.16	-5.43545	6.78625	20.9503	4.7135e-06	0.00032248	ENSG00000127022	CANX	calnexin
ENSG00000164684.13	-5.00242	6.52831	20.9417	4.73478e-06	0.000322736	ENSG00000164684	ZNF704	zinc finger protein 704
ENSG00000087302.9	3.43134	5.99295	20.9098	4.81436e-06	0.00032695	ENSG00000087302	RTRAF	RNA transcription, translation and transport factor
ENSG00000127418.15	4.40962	5.03517	20.8951	4.85136e-06	0.000328252	ENSG00000127418	FGFRL1	fibroblast growth factor receptor like 1
ENSG00000131711.15	-4.92816	7.00689	20.8338	5.00903e-06	0.000337109	ENSG00000131711	MAP1B	microtubule associated protein 1B
ENSG00000119285.11	3.19367	5.29803	20.8271	5.02654e-06	0.000337109	ENSG00000119285	HEATR1	HEAT repeat containing 1
ENSG00000288216.1	3.09031	4.75129	20.8226	5.03861e-06	0.000337109	ENSG00000288216	SLC5A11	solute carrier family 5 member 11
ENSG00000047644.20	3.19442	5.62234	20.8161	5.05554e-06	0.000337109	ENSG00000047644	WWC3	WWC family member 3
ENSG00000133030.22	-4.25535	7.85681	20.7814	5.14804e-06	0.00034174	ENSG00000133030	MPRIP	myosin phosphatase Rho interacting protein
ENSG00000156026.15	3.85553	5.2253	20.7762	5.16213e-06	0.00034174	ENSG00000156026	MCU	mitochondrial calcium uniporter
ENSG00000127249.15	3.85163	5.99966	20.693	5.39127e-06	0.00035563	ENSG00000127249	ATP13A4	ATPase 13A4
ENSG00000095397.17	3.70821	5.56234	20.6596	5.48606e-06	0.000360591	ENSG00000095397	WHRN	whirlin
ENSG00000259207.10	3.31094	6.86916	20.5743	5.73596e-06	0.000375675	ENSG00000259207	ITGB3	integrin subunit beta 3
ENSG00000082212.13	2.99548	7.21197	20.543	5.83053e-06	0.000380514	ENSG00000082212	ME2	malic enzyme 2
ENSG00000157833.13	3.1953	5.59335	20.5144	5.91841e-06	0.000384885	ENSG00000157833	GAREM2	GRB2 associated regulator of MAPK1 subtype 2
ENSG00000136279.21	3.31484	6.95032	20.501	5.96e-06	0.000386225	ENSG00000136279	DBNL	drebrin like
ENSG00000181192.12	-5.56891	6.45131	20.4905	5.99277e-06	0.000386986	ENSG00000181192	DHTKD1	dehydrogenase E1 and transketolase domain containing 1
ENSG00000105810.10	-4.64923	6.84405	20.4392	6.15552e-06	0.000394268	ENSG00000105810	CDK6	cyclin dependent kinase 6
ENSG00000172663.9	3.82852	6.06892	20.4372	6.16207e-06	0.000394268	ENSG00000172663	TMEM134	transmembrane protein 134
ENSG00000173621.9	3.54959	5.46493	20.4348	6.16981e-06	0.000394268	ENSG00000173621	LRFN4	leucine rich repeat and fibronectin type III domain containing 4
ENSG00000145808.10	3.2318	4.85895	20.4065	6.26153e-06	0.000398745	ENSG00000145808	ADAMTS19	ADAM metallopeptidase with thrombospondin type 1 motif 19
ENSG00000170624.14	-5.43618	6.57912	20.3517	6.44343e-06	0.000408914	ENSG00000170624	SGCD	sarcoglycan delta
ENSG00000079246.16	3.39998	6.14564	20.2735	6.71246e-06	0.000424522	ENSG00000079246	XRCC5	X-ray repair cross complementing 5
ENSG00000237289.10	3.34235	5.15988	20.2647	6.74341e-06	0.000425019	ENSG00000237289	CKMT1B	creatine kinase, mitochondrial 1B
ENSG00000172260.15	2.63256	8.55251	20.2096	6.94025e-06	0.000435933	ENSG00000172260	NEGR1	neuronal growth regulator 1
ENSG00000147124.13	-7.29954	5.55121	20.1893	7.01432e-06	0.00043786	ENSG00000147124	ZNF41	zinc finger protein 41
ENSG00000132613.16	3.24318	5.44955	20.1882	7.01852e-06	0.00043786	ENSG00000132613	MTSS2	MTSS I-BAR domain containing 2
ENSG00000082515.18	4.43225	5.3047	20.1427	7.18742e-06	0.000446883	ENSG00000082515	MRPL22	mitochondrial ribosomal protein L22
ENSG00000140199.13	3.45612	6.44942	20.0575	7.51471e-06	0.000465659	ENSG00000140199	SLC12A6	solute carrier family 12 member 6
ENSG00000263155.6	4.28274	4.98142	20.0451	7.56371e-06	0.000467122	ENSG00000263155	MYZAP	myocardial zonula adherens protein
ENSG00000126464.15	-5.46103	5.37624	20.0169	7.67618e-06	0.000472483	ENSG00000126464	PRR12	proline rich 12
ENSG00000110799.14	-6.29043	5.9853	19.9565	7.92229e-06	0.000485005	ENSG00000110799	VWF	von Willebrand factor
ENSG00000139428.12	3.51618	5.55728	19.9541	7.93233e-06	0.000485005	ENSG00000139428	MMAB	metabolism of cobalamin associated B
ENSG00000153048.11	3.99036	5.77313	19.9188	8.08004e-06	0.000492401	ENSG00000153048	CARHSP1	calcium regulated heat stable protein 1
ENSG00000128891.17	-4.57766	6.82156	19.8329	8.45173e-06	0.000513352	ENSG00000128891	CCDC32	coiled-coil domain containing 32
ENSG00000136381.13	-4.48747	7.38488	19.8052	8.57495e-06	0.000519123	ENSG00000136381	IREB2	iron responsive element binding protein 2
ENSG00000139190.17	3.8242	5.29912	19.7745	8.71394e-06	0.000525807	ENSG00000139190	VAMP1	vesicle associated membrane protein 1
ENSG00000128607.14	-5.87426	6.03576	19.746	8.84477e-06	0.000531958	ENSG00000128607	KLHDC10	kelch domain containing 10
ENSG00000114349.10	3.50613	5.75765	19.7266	8.93483e-06	0.000535624	ENSG00000114349	GNAT1	G protein subunit alpha transducin 1
ENSG00000120549.19	3.29562	6.56593	19.7044	9.03912e-06	0.000540117	ENSG00000120549	KIAA1217	KIAA1217
ENSG00000128849.11	4.02432	6.18	19.6943	9.08735e-06	0.000541241	ENSG00000128849	CGNL1	cingulin like 1
ENSG00000116786.13	3.87677	5.30969	19.6171	9.46198e-06	0.000561375	ENSG00000116786	PLEKHM2	pleckstrin homology and RUN domain containing M2
ENSG00000108924.14	-5.85398	6.11011	19.6122	9.48639e-06	0.000561375	ENSG00000108924	HLF	HLF transcription factor, PAR bZIP family member
ENSG00000146376.11	3.26016	5.24292	19.5871	9.61165e-06	0.000565194	ENSG00000146376	ARHGAP18	Rho GTPase activating protein 18
ENSG00000082516.9	4.3586	5.21851	19.5869	9.61235e-06	0.000565194	ENSG00000082516	GEMIN5	gem nuclear organelle associated protein 5
ENSG00000132471.12	3.51456	6.19436	19.5259	9.92424e-06	0.000581674	ENSG00000132471	WBP2	WW domain binding protein 2
ENSG00000154124.6	3.29846	6.84139	19.3819	1.07015e-05	0.000625237	ENSG00000154124	OTULIN	OTU deubiquitinase with linear linkage specificity
ENSG00000109171.15	2.80712	7.48526	19.2996	1.11728e-05	0.000650711	ENSG00000109171	SLAIN2	SLAIN motif family member 2
ENSG00000129315.11	-5.59132	6.1777	19.2751	1.1317e-05	0.000657027	ENSG00000129315	CCNT1	cyclin T1
ENSG00000033050.9	-6.2252	5.74596	19.2203	1.16468e-05	0.000674047	ENSG00000033050	ABCF2	ATP binding cassette subfamily F member 2
ENSG00000163939.19	3.01145	5.88397	19.2035	1.17495e-05	0.000676078	ENSG00000163939	PBRM1	polybromo 1
ENSG00000205592.16	-4.46551	7.0639	19.2026	1.17553e-05	0.000676078	ENSG00000205592	MUC19	mucin 19, oligomeric
ENSG00000135636.16	-5.67069	5.94213	19.1487	1.20917e-05	0.000693258	ENSG00000135636	DYSF	dysferlin
ENSG00000183808.12	3.10086	5.87058	19.142	1.21347e-05	0.00069356	ENSG00000183808	RBM12B	RNA binding motif protein 12B
ENSG00000110090.13	3.19274	7.18972	19.0957	1.24322e-05	0.000708368	ENSG00000110090	CPT1A	carnitine palmitoyltransferase 1A
ENSG00000168283.14	3.71133	5.56874	19.0634	1.26444e-05	0.000718231	ENSG00000168283	BMI1	BMI1 proto-oncogene, polycomb ring finger
ENSG00000137265.16	-5.57326	6.02456	18.9972	1.30913e-05	0.000741329	ENSG00000137265	IRF4	interferon regulatory factor 4
ENSG00000105875.15	2.98895	6.77158	18.9793	1.32144e-05	0.000746006	ENSG00000105875	WDR91	WD repeat domain 91
ENSG00000127483.19	3.05708	6.52602	18.936	1.35179e-05	0.000760805	ENSG00000127483	HP1BP3	heterochromatin protein 1 binding protein 3
ENSG00000178878.13	-5.63387	6.37035	18.8207	1.43602e-05	0.000805745	ENSG00000178878	APOLD1	apolipoprotein L domain containing 1
ENSG00000021461.18	3.48406	4.97963	18.7968	1.45407e-05	0.000813397	ENSG00000021461	CYP3A43	cytochrome P450 family 3 subfamily A member 43
ENSG00000167658.16	-3.62804	8.46	18.7858	1.46254e-05	0.000815654	ENSG00000167658	EEF2	eukaryotic translation elongation factor 2
ENSG00000104447.13	-5.32768	6.37593	18.7216	1.51257e-05	0.00084101	ENSG00000104447	TRPS1	transcriptional repressor GATA binding 1
ENSG00000173705.9	2.95527	5.14711	18.7096	1.52211e-05	0.000843761	ENSG00000173705	SUSD5	sushi domain containing 5
ENSG00000225972.1	2.63822	7.50847	18.6387	1.57982e-05	0.000873123	ENSG00000225972	MTND1P23	MT-ND1 pseudogene 23
ENSG00000136527.19	3.25302	6.65945	18.6279	1.58875e-05	0.000875279	ENSG00000136527	TRA2B	transformer 2 beta homolog
ENSG00000087095.13	3.91563	5.34491	18.6226	1.59323e-05	0.000875279	ENSG00000087095	NLK	nemo like kinase
ENSG00000282318.1	-6.37858	5.85493	18.5893	1.62128e-05	0.000888036	ENSG00000282318	DLGAP2	DLG associated protein 2
ENSG00000130635.17	3.79915	6.21893	18.5531	1.65236e-05	0.000902375	ENSG00000130635	COL5A1	collagen type V alpha 1 chain
ENSG00000272886.6	3.37896	6.17622	18.5013	1.69791e-05	0.000924506	ENSG00000272886	DCP1A	decapping mRNA 1A
ENSG00000140873.16	3.41255	5.51711	18.4305	1.76219e-05	0.000956676	ENSG00000140873	ADAMTS18	ADAM metallopeptidase with thrombospondin type 1 motif 18
ENSG00000077235.18	3.38807	6.23996	18.4112	1.78009e-05	0.000963554	ENSG00000077235	GTF3C1	general transcription factor IIIC subunit 1
ENSG00000089902.10	-5.32262	6.19981	18.3366	1.85117e-05	0.00099909	ENSG00000089902	RCOR1	REST corepressor 1
ENSG00000129472.15	3.03658	5.67958	18.3304	1.85718e-05	0.000999402	ENSG00000129472	RAB2B	RAB2B, member RAS oncogene family
ENSG00000173898.15	-4.19574	7.55235	18.3094	1.87781e-05	0.00100756	ENSG00000173898	SPTBN2	spectrin beta, non-erythrocytic 2
ENSG00000115602.17	3.73319	5.33237	18.3036	1.88354e-05	0.00100769	ENSG00000115602	IL1RL1	interleukin 1 receptor like 1
ENSG00000158796.17	3.8499	5.36332	18.2063	1.98223e-05	0.00105548	ENSG00000158796	DEDD	death effector domain containing
ENSG00000175931.13	3.40672	6.09009	18.2043	1.98434e-05	0.00105548	ENSG00000175931	UBE2O	ubiquitin conjugating enzyme E2 O
ENSG00000152932.8	-4.55827	6.97807	18.1896	1.99971e-05	0.00106059	ENSG00000152932	RAB3C	RAB3C, member RAS oncogene family
ENSG00000187922.14	3.63637	5.29596	18.1806	2.00918e-05	0.00106256	ENSG00000187922	LCN10	lipocalin 10
ENSG00000154059.11	3.18582	5.09386	18.0561	2.14492e-05	0.00113109	ENSG00000154059	IMPACT	impact RWD domain protein
ENSG00000120733.14	3.44251	6.23255	18.0271	2.17781e-05	0.00114515	ENSG00000120733	KDM3B	lysine demethylase 3B
ENSG00000126070.20	-3.62391	8.35703	18.0109	2.19648e-05	0.00115071	ENSG00000126070	AGO3	argonaute RISC catalytic component 3
ENSG00000164542.13	3.77099	5.9556	18.0071	2.20087e-05	0.00115071	ENSG00000164542	MATCAP2	microtubule associated tyrosine carboxypeptidase 2
ENSG00000102996.5	-6.32012	5.90367	17.9769	2.23599e-05	0.00116576	ENSG00000102996	MMP15	matrix metallopeptidase 15
ENSG00000050767.18	3.64101	5.23606	17.9136	2.31159e-05	0.00119918	ENSG00000050767	COL23A1	collagen type XXIII alpha 1 chain
ENSG00000132510.11	2.827	6.39176	17.9124	2.31313e-05	0.00119918	ENSG00000132510	KDM6B	lysine demethylase 6B
ENSG00000106460.20	2.72883	8.03724	17.8963	2.33271e-05	0.00120593	ENSG00000106460	TMEM106B	transmembrane protein 106B
ENSG00000198087.7	-7.18127	5.88134	17.8688	2.36674e-05	0.0012201	ENSG00000198087	CD2AP	CD2 associated protein
ENSG00000162129.15	-3.87676	7.95971	17.8593	2.37849e-05	0.00122273	ENSG00000162129	CLPB	caseinolytic mitochondrial matrix peptidase chaperone subunit B
ENSG00000173821.20	2.60621	9.05266	17.833	2.4116e-05	0.00122928	ENSG00000173821	RNF213	ring finger protein 213
ENSG00000182985.18	-5.74491	6.16535	17.8265	2.41984e-05	0.00122928	ENSG00000182985	CADM1	cell adhesion molecule 1
ENSG00000188659.10	-5.73551	5.61486	17.8165	2.43266e-05	0.00122928	ENSG00000188659	SAXO2	stabilizer of axonemal microtubules 2
ENSG00000159267.17	3.37004	6.09494	17.8132	2.43685e-05	0.00122928	ENSG00000159267	HLCS	holocarboxylase synthetase
ENSG00000177548.13	2.93719	5.0281	17.8038	2.44896e-05	0.00122928	ENSG00000177548	RABEP2	rabaptin, RAB GTPase binding effector protein 2
ENSG00000108256.9	3.01085	6.01561	17.8037	2.44911e-05	0.00122928	ENSG00000108256	NUFIP2	nuclear FMR1 interacting protein 2
ENSG00000135801.11	4.14288	5.71381	17.8017	2.45161e-05	0.00122928	ENSG00000135801	TAF5L	TATA-box binding protein associated factor 5 like
ENSG00000167671.12	2.9249	6.49317	17.8015	2.45194e-05	0.00122928	ENSG00000167671	UBXN6	UBX domain protein 6
ENSG00000184371.14	3.35878	5.48901	17.8014	2.45206e-05	0.00122928	ENSG00000184371	CSF1	colony stimulating factor 1
ENSG00000091831.25	2.92458	6.28017	17.7968	2.45802e-05	0.00122928	ENSG00000091831	ESR1	estrogen receptor 1
ENSG00000135870.12	-3.87666	7.23816	17.7888	2.46829e-05	0.00123107	ENSG00000135870	RC3H1	ring finger and CCCH-type domains 1
ENSG00000108960.9	3.12407	5.94699	17.721	2.55793e-05	0.00127233	ENSG00000108960	MMD	monocyte to macrophage differentiation associated
ENSG00000169248.13	3.3942	4.80548	17.7083	2.57499e-05	0.00127736	ENSG00000169248	CXCL11	C-X-C motif chemokine ligand 11
ENSG00000105227.16	-5.08808	6.2444	17.6769	2.61788e-05	0.00129515	ENSG00000105227	PRX	periaxin
ENSG00000196504.21	-5.1101	6.54487	17.6496	2.65576e-05	0.00131037	ENSG00000196504	PRPF40A	pre-mRNA processing factor 40 homolog A
ENSG00000127124.16	-4.91028	6.67188	17.635	2.67619e-05	0.00131692	ENSG00000127124	HIVEP3	HIVEP zinc finger 3
ENSG00000147364.17	-4.50869	7.09306	17.5874	2.74399e-05	0.00134616	ENSG00000147364	FBXO25	F-box protein 25
ENSG00000166233.15	-3.53493	7.99042	17.5831	2.75025e-05	0.00134616	ENSG00000166233	ARIH1	ariadne RBR E3 ubiquitin protein ligase 1
ENSG00000117707.16	-6.12122	5.80302	17.5465	2.80361e-05	0.00136864	ENSG00000117707	PROX1	prospero homeobox 1
ENSG00000176623.12	-6.08465	5.67721	17.5385	2.81554e-05	0.00137082	ENSG00000176623	RMDN1	regulator of microtubule dynamics 1
ENSG00000163257.11	3.69922	5.52122	17.532	2.82516e-05	0.00137188	ENSG00000163257	DCAF16	DDB1 and CUL4 associated factor 16
ENSG00000283649.4	3.27924	5.90022	17.5164	2.84845e-05	0.00137909	ENSG00000283649	ZDBF2	zinc finger DBF-type containing 2
ENSG00000134108.14	-4.55078	6.02507	17.5097	2.85851e-05	0.00137909	ENSG00000134108	ARL8B	ADP ribosylation factor like GTPase 8B
ENSG00000162704.16	2.68966	8.22207	17.507	2.86248e-05	0.00137909	ENSG00000162704	ARPC5	actin related protein 2/3 complex subunit 5
ENSG00000189362.12	-5.57622	6.00456	17.5012	2.8713e-05	0.00137972	ENSG00000189362	NEMP2	nuclear envelope integral membrane protein 2
ENSG00000155304.6	3.58406	5.21451	17.4521	2.94646e-05	0.00141215	ENSG00000155304	HSPA13	heat shock protein family A (Hsp70) member 13
ENSG00000136238.20	-3.94547	7.487	17.4452	2.95716e-05	0.0014136	ENSG00000136238	RAC1	Rac family small GTPase 1
ENSG00000080371.6	-3.58494	7.60483	17.414	3.00597e-05	0.00143321	ENSG00000080371	RAB21	RAB21, member RAS oncogene family
ENSG00000105929.16	3.78263	4.8419	17.3635	3.087e-05	0.00146804	ENSG00000105929	ATP6V0A4	ATPase H+ transporting V0 subunit a4
ENSG00000153790.12	3.8962	5.12715	17.3407	3.12427e-05	0.00148194	ENSG00000153790	C7orf31	chromosome 7 open reading frame 31
ENSG00000081377.17	3.16729	6.99171	17.303	3.1869e-05	0.00150776	ENSG00000081377	CDC14B	cell division cycle 14B
ENSG00000115368.10	-5.71037	5.31824	17.2942	3.20167e-05	0.00151086	ENSG00000115368	WDR75	WD repeat domain 75
ENSG00000137713.16	3.24541	5.94583	17.2698	3.24302e-05	0.00152646	ENSG00000137713	PPP2R1B	protein phosphatase 2 scaffold subunit Abeta
ENSG00000138029.14	3.24619	5.11011	17.2645	3.252e-05	0.00152678	ENSG00000138029	HADHB	hydroxyacyl-CoA dehydrogenase trifunctional multienzyme complex subunit beta
ENSG00000136720.7	3.6224	5.7311	17.2597	3.26037e-05	0.00152682	ENSG00000136720	HS6ST1	heparan sulfate 6-O-sulfotransferase 1
ENSG00000169891.18	3.08398	6.43083	17.2311	3.30969e-05	0.00154598	ENSG00000169891	REPS2	RALBP1 associated Eps domain containing 2
ENSG00000018280.17	-4.91621	6.57547	17.2025	3.36e-05	0.0015655	ENSG00000018280	SLC11A1	solute carrier family 11 member 1
ENSG00000081386.13	-4.05417	6.92378	17.1666	3.42398e-05	0.00159129	ENSG00000081386	ZNF510	zinc finger protein 510
ENSG00000130707.18	3.68897	5.12402	17.1473	3.45894e-05	0.0015983	ENSG00000130707	ASS1	argininosuccinate synthase 1
ENSG00000101134.12	3.3887	4.99633	17.1465	3.46047e-05	0.0015983	ENSG00000101134	DOK5	docking protein 5
ENSG00000204740.11	-5.54045	5.43568	17.1422	3.46832e-05	0.0015983	ENSG00000204740	MALRD1	MAM and LDL receptor class A domain containing 1
ENSG00000164284.15	3.503	5.51327	17.1392	3.47381e-05	0.0015983	ENSG00000164284	GRPEL2	GrpE like 2, mitochondrial
ENSG00000180008.9	-4.8598	6.07854	17.0642	3.61368e-05	0.00165851	ENSG00000180008	SOCS4	suppressor of cytokine signaling 4
ENSG00000198855.7	5.25874	5.65564	17.0562	3.62899e-05	0.00166139	ENSG00000198855	FICD	FIC domain protein adenylyltransferase
ENSG00000181904.9	-5.04119	6.07947	17.0232	3.69261e-05	0.00168632	ENSG00000181904	C5orf24	chromosome 5 open reading frame 24
ENSG00000130939.20	3.19734	6.42962	16.9808	3.77605e-05	0.00172016	ENSG00000130939	UBE4B	ubiquitination factor E4B
ENSG00000198901.14	3.56934	5.80104	16.974	3.78949e-05	0.00172202	ENSG00000198901	PRC1	protein regulator of cytokinesis 1
ENSG00000188647.13	3.33813	6.40887	16.9014	3.9372e-05	0.00178473	ENSG00000188647	PTAR1	protein prenyltransferase alpha subunit repeat containing 1
ENSG00000140545.16	3.42461	5.89683	16.8216	4.10626e-05	0.0018568	ENSG00000140545	MFGE8	milk fat globule EGF and factor V/VIII domain containing
ENSG00000065548.18	3.45553	5.08924	16.7928	4.16917e-05	0.00188062	ENSG00000065548	ZC3H15	zinc finger CCCH-type containing 15
ENSG00000180035.13	3.86994	5.76591	16.7831	4.19043e-05	0.00188559	ENSG00000180035	ZNF48	zinc finger protein 48
ENSG00000177301.16	-4.24994	6.86313	16.7135	4.34704e-05	0.00195129	ENSG00000177301	KCNA2	potassium voltage-gated channel subfamily A member 2
ENSG00000145569.6	-4.76812	6.21689	16.6889	4.40384e-05	0.00197081	ENSG00000145569	OTULINL	OTU deubiquitinase with linear linkage specificity like
ENSG00000137809.17	2.8863	6.00066	16.6854	4.41194e-05	0.00197081	ENSG00000137809	ITGA11	integrin subunit alpha 11
ENSG00000101210.14	-5.18889	6.26115	16.68	4.42441e-05	0.00197159	ENSG00000101210	EEF1A2	eukaryotic translation elongation factor 1 alpha 2
ENSG00000017427.17	-4.94071	6.34737	16.6644	4.46104e-05	0.00198311	ENSG00000017427	IGF1	insulin like growth factor 1
ENSG00000178573.7	3.39733	5.55785	16.6539	4.48574e-05	0.00198929	ENSG00000178573	MAF	MAF bZIP transcription factor
ENSG00000136144.12	-5.47359	5.33338	16.5923	4.63379e-05	0.00205	ENSG00000136144	RCBTB1	RCC1 and BTB domain containing protein 1
ENSG00000163568.16	2.76591	5.29171	16.5315	4.78483e-05	0.00210998	ENSG00000163568	AIM2	absent in melanoma 2
ENSG00000269743.3	-5.51644	5.87102	16.5286	4.79228e-05	0.00210998	ENSG00000269743	SLC25A53	solute carrier family 25 member 53
ENSG00000143797.12	2.95862	6.84344	16.5223	4.8081e-05	0.00211189	ENSG00000143797	MBOAT2	membrane bound O-acyltransferase domain containing 2
ENSG00000105507.3	3.31968	4.97137	16.461	4.96624e-05	0.00217616	ENSG00000105507	CABP5	calcium binding protein 5
ENSG00000105136.22	2.84251	6.03021	16.4516	4.99075e-05	0.0021817	ENSG00000105136	ZNF419	zinc finger protein 419
ENSG00000126016.17	2.67139	5.34667	16.4263	5.0578e-05	0.00220577	ENSG00000126016	AMOT	angiomotin
ENSG00000263324.5	4.42911	5.17908	16.4	5.12842e-05	0.00223129	ENSG00000263324	HCN3	hyperpolarization activated cyclic nucleotide gated potassium channel 3
ENSG00000109436.8	-6.47827	5.27224	16.3827	5.17568e-05	0.00224654	ENSG00000109436	TBC1D9	TBC1 domain family member 9
ENSG00000083857.15	2.60355	6.88375	16.3778	5.18907e-05	0.00224705	ENSG00000083857	FAT1	FAT atypical cadherin 1
ENSG00000168904.15	2.81671	7.53954	16.3666	5.21976e-05	0.00225504	ENSG00000168904	LRRC28	leucine rich repeat containing 28
ENSG00000122591.13	2.93573	7.16365	16.3538	5.25506e-05	0.00226039	ENSG00000122591	HYCC1	hyccin PI4KA lipid kinase complex subunit 1
ENSG00000067596.12	3.4299	5.85903	16.3532	5.25672e-05	0.00226039	ENSG00000067596	DHX8	DEAH-box helicase 8
ENSG00000071991.9	3.35706	5.26349	16.343	5.28524e-05	0.00226736	ENSG00000071991	CDH19	cadherin 19
ENSG00000071537.14	-5.10418	6.36108	16.3087	5.38155e-05	0.00230289	ENSG00000071537	SEL1L	SEL1L adaptor subunit of ERAD E3 ubiquitin ligase
ENSG00000113569.16	-4.61155	6.34366	16.3047	5.39309e-05	0.00230289	ENSG00000113569	NUP155	nucleoporin 155
ENSG00000075151.24	3.1721	6.5011	16.2935	5.42505e-05	0.00231117	ENSG00000075151	EIF4G3	eukaryotic translation initiation factor 4 gamma 3
ENSG00000131323.17	-4.437	6.6486	16.2878	5.44118e-05	0.00231269	ENSG00000131323	TRAF3	TNF receptor associated factor 3
ENSG00000107807.13	-6.45564	5.03004	16.2407	5.57842e-05	0.00236556	ENSG00000107807	TLX1	T cell leukemia homeobox 1
ENSG00000123104.12	-4.6257	6.65898	16.2111	5.66601e-05	0.00239718	ENSG00000123104	ITPR2	inositol 1,4,5-trisphosphate receptor type 2
ENSG00000166167.18	3.93511	5.64606	16.176	5.77212e-05	0.00243647	ENSG00000166167	BTRC	beta-transducin repeat containing E3 ubiquitin protein ligase
ENSG00000105523.4	3.77035	5.4896	16.1602	5.82042e-05	0.00245124	ENSG00000105523	FAM83E	family with sequence similarity 83 member E
ENSG00000239305.7	3.41775	5.72496	16.1337	5.9023e-05	0.00248005	ENSG00000239305	RNF103	ring finger protein 103
ENSG00000056586.16	-3.77638	6.97295	16.127	5.92335e-05	0.00248322	ENSG00000056586	RC3H2	ring finger and CCCH-type domains 2
ENSG00000133216.17	3.12754	6.41675	16.1118	5.97108e-05	0.00249754	ENSG00000133216	EPHB2	EPH receptor B2
ENSG00000160218.13	-4.1904	7.10803	16.0818	6.06645e-05	0.00253168	ENSG00000160218	TRAPPC10	trafficking protein particle complex subunit 10
ENSG00000115421.13	3.36754	6.1607	16.064	6.12376e-05	0.00254981	ENSG00000115421	PAPOLG	poly(A) polymerase gamma
ENSG00000180879.14	3.07876	5.74721	16.0052	6.31683e-05	0.00262426	ENSG00000180879	SSR4	signal sequence receptor subunit 4
ENSG00000197299.13	4.20781	6.80421	15.9977	6.34184e-05	0.00262633	ENSG00000197299	BLM	BLM RecQ like helicase
ENSG00000128604.21	-4.11348	6.38192	15.9952	6.35034e-05	0.00262633	ENSG00000128604	IRF5	interferon regulatory factor 5
ENSG00000146828.18	-4.70515	6.50683	15.9712	6.43124e-05	0.00265382	ENSG00000146828	SLC12A9	solute carrier family 12 member 9
ENSG00000105325.15	-6.03514	5.96878	15.945	6.52093e-05	0.00268482	ENSG00000105325	FZR1	fizzy and cell division cycle 20 related 1
ENSG00000154917.11	3.26018	5.6173	15.9221	6.60026e-05	0.00271141	ENSG00000154917	RAB6B	RAB6B, member RAS oncogene family
ENSG00000148468.17	3.88718	5.447	15.8732	6.77316e-05	0.00277624	ENSG00000148468	FAM171A1	family with sequence similarity 171 member A1
ENSG00000163539.18	3.38063	6.35958	15.8514	6.85156e-05	0.00280213	ENSG00000163539	CLASP2	cytoplasmic linker associated protein 2
ENSG00000281601.5	-3.7067	7.13725	15.8302	6.92891e-05	0.00282749	ENSG00000281601	ZNF780B	zinc finger protein 780B
ENSG00000118257.17	-5.06698	6.22165	15.7761	7.12987e-05	0.00290306	ENSG00000118257	NRP2	neuropilin 2
ENSG00000116299.17	3.55473	6.77042	15.7662	7.16724e-05	0.00291183	ENSG00000116299	ELAPOR1	endosome-lysosome associated apoptosis and autophagy regulator 1
ENSG00000178860.9	2.91568	5.15201	15.7243	7.3277e-05	0.00297046	ENSG00000178860	MSC	musculin
ENSG00000181690.8	-4.38854	6.38212	15.7114	7.37782e-05	0.00298421	ENSG00000181690	PLAG1	PLAG1 zinc finger
ENSG00000162642.14	3.58105	4.95271	15.7041	7.4065e-05	0.00298817	ENSG00000162642	C1orf52	chromosome 1 open reading frame 52
ENSG00000144061.14	2.99029	6.41702	15.7006	7.4201e-05	0.00298817	ENSG00000144061	NPHP1	nephrocystin 1
ENSG00000061676.16	-3.42308	7.65987	15.6844	7.484e-05	0.00300733	ENSG00000061676	NCKAP1	NCK associated protein 1
ENSG00000171960.12	3.31721	5.36491	15.6356	7.67969e-05	0.00307288	ENSG00000171960	PPIH	peptidylprolyl isomerase H
ENSG00000130294.18	-3.38995	8.00012	15.6353	7.68053e-05	0.00307288	ENSG00000130294	KIF1A	kinesin family member 1A
ENSG00000106483.12	3.66011	5.03881	15.6243	7.72557e-05	0.0030842	ENSG00000106483	SFRP4	secreted frizzled related protein 4
ENSG00000260802.2	-5.98154	5.0725	15.6193	7.74601e-05	0.00308566	ENSG00000260802	SERTM2	serine rich and transmembrane domain containing 2
ENSG00000167280.17	-4.99292	5.63995	15.585	7.88758e-05	0.00313527	ENSG00000167280	ENGASE	endo-beta-N-acetylglucosaminidase
ENSG00000173452.15	3.89369	5.02057	15.5636	7.97769e-05	0.00316425	ENSG00000173452	TMEM196	transmembrane protein 196
ENSG00000112200.17	-3.89085	7.08315	15.5464	8.05063e-05	0.00318311	ENSG00000112200	ZNF451	zinc finger protein 451
ENSG00000215186.7	-4.80431	5.92236	15.5442	8.05983e-05	0.00318311	ENSG00000215186	GOLGA6B	golgin A6 family member B
ENSG00000158806.14	-4.52709	4.98709	15.5233	8.14945e-05	0.00321161	ENSG00000158806	NPM2	nucleophosmin/nucleoplasmin 2
ENSG00000164114.19	-5.28978	6.1152	15.4994	8.25321e-05	0.00324556	ENSG00000164114	MAP9	microtubule associated protein 9
ENSG00000091127.14	-5.33039	5.74567	15.4681	8.39105e-05	0.00329273	ENSG00000091127	PUS7	pseudouridine synthase 7
ENSG00000255330.9	2.95523	5.13036	15.4281	8.57066e-05	0.00335605	ENSG00000255330
ENSG00000038945.15	-5.11537	5.58627	15.4193	8.61027e-05	0.00335883	ENSG00000038945	MSR1	macrophage scavenger receptor 1
ENSG00000106804.10	2.70521	7.11249	15.4185	8.61426e-05	0.00335883	ENSG00000106804	C5	complement C5
ENSG00000198015.14	2.91529	7.46788	15.4	8.69877e-05	0.00338461	ENSG00000198015	MRPL42	mitochondrial ribosomal protein L42
ENSG00000226321.6	3.25613	5.34967	15.3946	8.72362e-05	0.00338712	ENSG00000226321	CROCC2	ciliary rootlet coiled-coil, rootletin family member 2
ENSG00000059728.11	-4.55896	6.20896	15.3816	8.78372e-05	0.00340328	ENSG00000059728	MXD1	MAX dimerization protein 1
ENSG00000197779.15	-4.66438	6.46585	15.377	8.80515e-05	0.00340441	ENSG00000197779	ZNF81	zinc finger protein 81
ENSG00000102034.18	-4.56445	6.04403	15.3656	8.85846e-05	0.00341535	ENSG00000102034	ELF4	E74 like ETS transcription factor 4
ENSG00000137502.10	-3.94254	6.73371	15.3631	8.87056e-05	0.00341535	ENSG00000137502	RAB30	RAB30, member RAS oncogene family
ENSG00000126822.18	-4.41009	6.65206	15.3541	8.91252e-05	0.00342434	ENSG00000126822	PLEKHG3	pleckstrin homology and RhoGEF domain containing G3
ENSG00000167081.18	3.09788	5.22569	15.3126	9.11072e-05	0.00348945	ENSG00000167081	PBX3	PBX homeobox 3
ENSG00000005108.17	-4.82093	6.59931	15.3107	9.11988e-05	0.00348945	ENSG00000005108	THSD7A	thrombospondin type 1 domain containing 7A
ENSG00000088179.9	-4.02411	6.88887	15.2994	9.17434e-05	0.00350064	ENSG00000088179	PTPN4	protein tyrosine phosphatase non-receptor type 4
ENSG00000107960.12	3.01591	6.37141	15.2968	9.18718e-05	0.00350064	ENSG00000107960	STN1	STN1 subunit of CST complex
ENSG00000130764.10	2.94722	5.80372	15.26	9.3681e-05	0.0035622	ENSG00000130764	LRRC47	leucine rich repeat containing 47
ENSG00000277564.4	3.81059	5.14959	15.2518	9.40892e-05	0.00357035	ENSG00000277564	RBFOX2	RNA binding fox-1 homolog 2
ENSG00000284400.2	3.0493	6.31106	15.2151	9.59351e-05	0.0036329	ENSG00000284400	TBC1D9B	TBC1 domain family member 9B
ENSG00000089250.20	2.81236	6.59461	15.2033	9.65359e-05	0.00364319	ENSG00000089250	NOS1	nitric oxide synthase 1
ENSG00000277518.4	2.96785	7.4268	15.1997	9.67206e-05	0.00364319	ENSG00000277518	MUC6	mucin 6, oligomeric mucus/gel-forming
ENSG00000118263.16	-4.46164	6.37006	15.1923	9.70997e-05	0.00364319	ENSG00000118263	KLF7	KLF transcription factor 7
ENSG00000168779.21	3.2657	5.59893	15.1914	9.71425e-05	0.00364319	ENSG00000168779	SHOX2	short stature homeobox 2
ENSG00000196814.15	3.39314	5.89572	15.1904	9.71967e-05	0.00364319	ENSG00000196814	MVB12B	multivesicular body subunit 12B
ENSG00000047578.14	-4.94213	5.90153	15.1797	9.77466e-05	0.00365636	ENSG00000047578	KATNIP	katanin interacting protein
ENSG00000115155.19	3.71573	5.32476	15.1592	9.88136e-05	0.00368877	ENSG00000115155	OTOF	otoferlin
ENSG00000100056.12	-5.45446	5.65943	15.1396	9.98479e-05	0.00371984	ENSG00000100056	ESS2	ess-2 splicing factor homolog
ENSG00000085511.20	-4.44783	5.92221	15.1249	0.000100627	0.00374129	ENSG00000085511	MAP3K4	mitogen-activated protein kinase kinase kinase 4
ENSG00000112320.12	3.24164	5.92658	15.1172	0.000101037	0.00374897	ENSG00000112320	SOBP	sine oculis binding protein homolog
ENSG00000129244.9	3.61228	5.20029	15.0577	0.000104274	0.00385353	ENSG00000129244	ATP1B2	ATPase Na+/K+ transporting subunit beta 2
ENSG00000160219.12	-6.08186	5.25385	15.0577	0.000104274	0.00385353	ENSG00000160219	GAB3	GRB2 associated binding protein 3
ENSG00000214367.10	2.92098	5.57104	15.0445	0.000105007	0.00387285	ENSG00000214367	HAUS3	HAUS augmin like complex subunit 3
ENSG00000168016.15	-4.48863	6.31769	15.0374	0.000105403	0.00387969	ENSG00000168016	TRANK1	tetratricopeptide repeat and ankyrin repeat containing 1
ENSG00000256671.7	3.66765	5.39928	15.0233	0.00010619	0.00390085	ENSG00000256671	LIMS4	LIM zinc finger domain containing 4
ENSG00000140374.17	3.13856	6.24791	15.0114	0.000106864	0.00391778	ENSG00000140374	ETFA	electron transfer flavoprotein subunit alpha
ENSG00000100106.22	2.84025	7.24861	15.0042	0.000107274	0.00392499	ENSG00000100106	TRIOBP	TRIO and F-actin binding protein
ENSG00000090905.19	2.83135	6.76276	14.9972	0.00010767	0.00393074	ENSG00000090905	TNRC6A	trinucleotide repeat containing adaptor 6A
ENSG00000149636.16	3.42793	5.00265	14.9939	0.000107858	0.00393074	ENSG00000149636	DSN1	DSN1 component of MIS12 kinetochore complex
ENSG00000206052.11	2.55212	5.50604	14.9793	0.000108697	0.00395348	ENSG00000206052	DOK6	docking protein 6
ENSG00000167106.12	-4.70431	6.0824	14.9751	0.000108939	0.00395445	ENSG00000167106	EEIG1	estrogen-induced osteoclastogenesis regulator 1
ENSG00000160285.15	-4.78194	5.91568	14.9593	0.000109858	0.00397998	ENSG00000160285	LSS	lanosterol synthase
ENSG00000133961.21	3.1044	6.33041	14.9444	0.000110729	0.00400365	ENSG00000133961	NUMB	NUMB endocytic adaptor protein
ENSG00000104738.19	3.4453	6.55518	14.9216	0.000112072	0.00404427	ENSG00000104738	MCM4	minichromosome maintenance complex component 4
ENSG00000130675.15	-4.16736	5.70723	14.9009	0.000113307	0.00408082	ENSG00000130675	MNX1	motor neuron and pancreas homeobox 1
ENSG00000136478.9	-4.31857	6.51193	14.8386	0.000117112	0.00420963	ENSG00000136478	TEX2	testis expressed 2
ENSG00000139973.18	-3.83447	6.70886	14.7778	0.00012095	0.00433912	ENSG00000139973	SYT16	synaptotagmin 16
ENSG00000111707.12	-5.0566	6.40382	14.7686	0.000121544	0.00435193	ENSG00000111707	SUDS3	SDS3 homolog, SIN3A corepressor complex component
ENSG00000164161.10	-4.15912	6.62127	14.7413	0.000123317	0.00440685	ENSG00000164161	HHIP	hedgehog interacting protein
ENSG00000183117.20	-4.5809	6.1676	14.7359	0.000123671	0.00441094	ENSG00000183117	CSMD1	CUB and Sushi multiple domains 1
ENSG00000110429.14	2.77188	6.21485	14.7222	0.00012457	0.00443441	ENSG00000110429	FBXO3	F-box protein 3
ENSG00000169118.18	-4.28738	6.55789	14.7103	0.000125359	0.00445387	ENSG00000169118	CSNK1G1	casein kinase 1 gamma 1
ENSG00000288301.1	-5.45959	5.44908	14.7039	0.000125785	0.00445904	ENSG00000288301	NEURL4	neuralized E3 ubiquitin protein ligase 4
ENSG00000139793.21	3.52386	5.40142	14.7009	0.000125989	0.00445904	ENSG00000139793	MBNL2	muscleblind like splicing regulator 2
ENSG00000288701.1	-3.84146	6.56534	14.6817	0.000127279	0.00449606	ENSG00000288701	PRRC2B	proline rich coiled-coil 2B
ENSG00000140943.18	2.8316	6.02005	14.6513	0.000129343	0.0045602	ENSG00000140943	MBTPS1	membrane bound transcription factor peptidase, site 1
ENSG00000136628.18	-5.76719	5.68251	14.6461	0.000129706	0.00456426	ENSG00000136628	EPRS1	glutamyl-prolyl-tRNA synthetase 1
ENSG00000283510.2	-4.33198	6.52931	14.6372	0.000130318	0.00457704	ENSG00000283510	INO80D	INO80 complex subunit D
ENSG00000091409.16	3.4741	5.62164	14.6223	0.000131348	0.00460443	ENSG00000091409	ITGA6	integrin subunit alpha 6
ENSG00000184661.14	3.66123	5.22115	14.6108	0.000132156	0.00461936	ENSG00000184661	CDCA2	cell division cycle associated 2
ENSG00000161981.11	3.85892	5.01925	14.6091	0.000132276	0.00461936	ENSG00000161981	SNRNP25	small nuclear ribonucleoprotein U11/U12 subunit 25
ENSG00000186908.15	3.81819	5.52763	14.5809	0.000134266	0.00467999	ENSG00000186908	ZDHHC17	zinc finger DHHC-type palmitoyltransferase 17
ENSG00000139514.13	-5.19111	6.08123	14.5597	0.000135784	0.00472107	ENSG00000139514	SLC7A1	solute carrier family 7 member 1
ENSG00000148120.18	2.95688	5.85869	14.5573	0.000135958	0.00472107	ENSG00000148120	AOPEP	aminopeptidase O (putative)
ENSG00000226174.7	-5.30627	5.65293	14.5385	0.000137325	0.00475957	ENSG00000226174	TEX22	testis expressed 22
ENSG00000135631.17	3.14357	6.07004	14.525	0.000138314	0.00478483	ENSG00000135631	RAB11FIP5	RAB11 family interacting protein 5
ENSG00000196605.7	2.89304	7.3464	14.5174	0.000138869	0.0047923	ENSG00000196605	ZNF846	zinc finger protein 846
ENSG00000174720.18	3.40527	5.53052	14.5124	0.000139242	0.0047923	ENSG00000174720	LARP7	La ribonucleoprotein 7, transcriptional regulator
ENSG00000106268.16	2.85296	4.75079	14.5114	0.000139311	0.0047923	ENSG00000106268	NUDT1	nudix hydrolase 1
ENSG00000107643.17	2.99133	6.08132	14.4792	0.000141716	0.00486595	ENSG00000107643	MAPK8	mitogen-activated protein kinase 8
ENSG00000198952.8	-5.23367	5.73689	14.4496	0.000143964	0.00492718	ENSG00000198952	SMG5	SMG5 nonsense mediated mRNA decay factor
ENSG00000136010.14	-4.52679	6.49794	14.4486	0.000144035	0.00492718	ENSG00000136010	ALDH1L2	aldehyde dehydrogenase 1 family member L2
ENSG00000007174.18	-4.05459	6.60632	14.4369	0.000144933	0.00493795	ENSG00000007174	DNAH9	dynein axonemal heavy chain 9
ENSG00000119943.13	4.14419	5.06812	14.4352	0.000145064	0.00493795	ENSG00000119943	PYROXD2	pyridine nucleotide-disulphide oxidoreductase domain 2
ENSG00000111817.19	2.62429	6.82073	14.434	0.000145155	0.00493795	ENSG00000111817	DSE	dermatan sulfate epimerase
ENSG00000113262.16	-4.01175	6.78502	14.4026	0.000147597	0.00501175	ENSG00000113262	GRM6	glutamate metabotropic receptor 6
ENSG00000167384.11	3.47191	5.20007	14.387	0.000148828	0.00504425	ENSG00000167384	ZNF180	zinc finger protein 180
ENSG00000183023.19	-3.7551	6.96217	14.3506	0.00015173	0.00513316	ENSG00000183023	SLC8A1	solute carrier family 8 member A1
ENSG00000171094.18	3.46603	5.3159	14.3029	0.000155626	0.00525529	ENSG00000171094	ALK	ALK receptor tyrosine kinase
ENSG00000091181.20	-5.37166	5.73187	14.2552	0.000159617	0.00538021	ENSG00000091181	IL5RA	interleukin 5 receptor subunit alpha
ENSG00000127334.11	-3.90652	6.72622	14.2506	0.000160011	0.00538364	ENSG00000127334	DYRK2	dual specificity tyrosine phosphorylation regulated kinase 2
ENSG00000184828.10	3.15738	5.67688	14.2191	0.000162707	0.00546434	ENSG00000184828	ZBTB7C	zinc finger and BTB domain containing 7C
ENSG00000166012.17	2.92941	5.78703	14.2079	0.000163678	0.00548694	ENSG00000166012	TAF1D	TATA-box binding protein associated factor, RNA polymerase I subunit D
ENSG00000204469.13	-5.35198	5.06955	14.1827	0.000165889	0.00555095	ENSG00000204469	PRRC2A	proline rich coiled-coil 2A
ENSG00000133640.20	-5.42158	5.58351	14.1532	0.000168507	0.00562222	ENSG00000133640	LRRIQ1	leucine rich repeats and IQ motif containing 1
ENSG00000215252.12	-4.85305	5.84929	14.1519	0.00016863	0.00562222	ENSG00000215252	GOLGA8B	golgin A8 family member B
ENSG00000277236.4	-5.0214	5.43992	14.1208	0.00017144	0.00570556	ENSG00000277236	CCL14	C-C motif chemokine ligand 14
ENSG00000168883.20	3.37141	4.9159	14.114	0.000172061	0.0057159	ENSG00000168883	USP39	ubiquitin specific peptidase 39
ENSG00000101605.14	-5.01061	5.47758	14.0961	0.000173705	0.00576012	ENSG00000101605	MYOM1	myomesin 1
ENSG00000176809.11	-4.96254	6.03145	14.0714	0.000175997	0.00582371	ENSG00000176809	LRRC37A3	leucine rich repeat containing 37 member A3
ENSG00000011677.13	3.79093	4.99015	14.0687	0.000176256	0.00582371	ENSG00000011677	GABRA3	gamma-aminobutyric acid type A receptor subunit alpha3
ENSG00000146463.12	-4.7446	5.86089	14.0595	0.00017712	0.00583102	ENSG00000146463	ZMYM4	zinc finger MYM-type containing 4
ENSG00000131242.18	-3.56154	7.37619	14.0575	0.000177305	0.00583102	ENSG00000131242	RAB11FIP4	RAB11 family interacting protein 4
ENSG00000050438.17	2.50116	7.88401	14.0562	0.000177427	0.00583102	ENSG00000050438	SLC4A8	solute carrier family 4 member 8
ENSG00000138771.16	2.65954	6.83926	14.0448	0.000178502	0.00585589	ENSG00000138771	SHROOM3	shroom family member 3
ENSG00000145362.21	2.11917	8.96506	14.0352	0.000179423	0.00587564	ENSG00000145362	ANK2	ankyrin 2
ENSG00000288283.1	-5.00024	5.84041	13.9954	0.000183254	0.00599043	ENSG00000288283	RFX1	regulatory factor X1
ENSG00000151789.13	2.68589	7.44569	13.9795	0.000184813	0.00603069	ENSG00000151789	ZNF385D	zinc finger protein 385D
ENSG00000005020.13	3.06601	5.87065	13.9726	0.000185491	0.00603706	ENSG00000005020	SKAP2	src kinase associated phosphoprotein 2
ENSG00000104812.15	3.0434	5.63059	13.9702	0.000185732	0.00603706	ENSG00000104812	GYS1	glycogen synthase 1
ENSG00000124942.14	2.46214	7.67242	13.9676	0.000185993	0.00603706	ENSG00000124942	AHNAK	AHNAK nucleoprotein
ENSG00000166856.3	3.01634	5.12	13.9552	0.000187222	0.00606625	ENSG00000166856	GPR182	G protein-coupled receptor 182
ENSG00000120333.4	2.73402	4.93318	13.9349	0.000189255	0.00612135	ENSG00000120333	MRPS14	mitochondrial ribosomal protein S14
ENSG00000111249.14	3.36514	5.82879	13.9258	0.000190167	0.00614007	ENSG00000111249	CUX2	cut like homeobox 2
ENSG00000101307.16	3.31569	6.17671	13.9099	0.000191785	0.00618145	ENSG00000101307	SIRPB1	signal regulatory protein beta 1
ENSG00000100902.11	-3.34894	7.27355	13.879	0.000194961	0.0062704	ENSG00000100902	PSMA6	proteasome 20S subunit alpha 6
ENSG00000136108.15	2.93713	5.31667	13.8765	0.000195226	0.0062704	ENSG00000136108	CKAP2	cytoskeleton associated protein 2
ENSG00000103042.9	3.28444	6.25842	13.8415	0.000198899	0.00637725	ENSG00000103042	SLC38A7	solute carrier family 38 member 7
ENSG00000108528.14	2.77441	5.21697	13.8015	0.000203175	0.00649286	ENSG00000108528	SLC25A11	solute carrier family 25 member 11
ENSG00000111530.13	2.75565	6.97818	13.8012	0.000203211	0.00649286	ENSG00000111530	CAND1	cullin associated and neddylation dissociated 1
ENSG00000138778.14	-4.32932	5.6224	13.741	0.000209822	0.00669247	ENSG00000138778	CENPE	centromere protein E
ENSG00000135835.12	-3.67961	6.85502	13.7297	0.000211086	0.0067104	ENSG00000135835	KIAA1614	KIAA1614
ENSG00000114209.15	3.13288	5.37354	13.7295	0.000211113	0.0067104	ENSG00000114209	PDCD10	programmed cell death 10
ENSG00000205038.12	-3.72947	6.92213	13.7246	0.000211662	0.00671627	ENSG00000205038	PKHD1L1	PKHD1 like 1
ENSG00000178607.17	2.64603	7.31235	13.7133	0.000212939	0.00674513	ENSG00000178607	ERN1	endoplasmic reticulum to nucleus signaling 1
ENSG00000047346.13	2.76054	6.09409	13.7074	0.000213614	0.0067549	ENSG00000047346	ATOSA	atos homolog A
ENSG00000153187.21	2.47355	7.31275	13.6878	0.000215854	0.00680961	ENSG00000153187	HNRNPU	heterogeneous nuclear ribonucleoprotein U
ENSG00000180011.7	-4.41274	6.17748	13.6858	0.000216084	0.00680961	ENSG00000180011	PTGR3	prostaglandin reductase 3
ENSG00000126217.22	-3.60563	7.12851	13.6621	0.000218831	0.00688439	ENSG00000126217	MCF2L	MCF.2 cell line derived transforming sequence like
ENSG00000196233.14	-3.39794	7.27839	13.6474	0.000220545	0.00692647	ENSG00000196233	LCOR	ligand dependent nuclear receptor corepressor
ENSG00000128585.18	2.81569	6.68435	13.6357	0.000221931	0.00695811	ENSG00000128585	MKLN1	muskelin 1
ENSG00000240445.6	-4.17449	5.60856	13.6096	0.000225028	0.00703412	ENSG00000240445	FOXO3B	forkhead box O3B
ENSG00000123119.12	2.75709	5.24088	13.6089	0.000225119	0.00703412	ENSG00000123119	NECAB1	N-terminal EF-hand calcium binding protein 1
ENSG00000151376.18	3.10606	4.88554	13.591	0.000227276	0.0070888	ENSG00000151376	ME3	malic enzyme 3
ENSG00000021645.20	-4.02338	6.35018	13.588	0.00022764	0.0070888	ENSG00000021645	NRXN3	neurexin 3
ENSG00000125827.9	3.17618	6.18489	13.5669	0.000230204	0.00715654	ENSG00000125827	TMX4	thioredoxin related transmembrane protein 4
ENSG00000081307.15	2.72167	6.90999	13.5537	0.000231836	0.00719511	ENSG00000081307	UBA5	ubiquitin like modifier activating enzyme 5
ENSG00000129993.15	-4.76553	5.82863	13.5428	0.000233185	0.0072248	ENSG00000129993	CBFA2T3	CBFA2/RUNX1 partner transcriptional co-repressor 3
ENSG00000110925.7	-5.1361	6.09913	13.5341	0.000234266	0.0072461	ENSG00000110925	CSRNP2	cysteine and serine rich nuclear protein 2
ENSG00000280759.2	2.47402	5.5661	13.5105	0.000237231	0.00732551	ENSG00000280759	AP2A2	adaptor related protein complex 2 subunit alpha 2
ENSG00000248905.10	-3.10543	7.96728	13.4851	0.000240464	0.0074129	ENSG00000248905	FMN1	formin 1
ENSG00000157837.16	2.6042	6.65224	13.4594	0.000243776	0.00750243	ENSG00000157837	SPPL3	signal peptide peptidase like 3
ENSG00000049323.16	2.48253	6.3812	13.4505	0.000244947	0.00752588	ENSG00000049323	LTBP1	latent transforming growth factor beta binding protein 1
ENSG00000197329.12	3.68782	5.47726	13.4401	0.000246298	0.00755477	ENSG00000197329	PELI1	pellino E3 ubiquitin protein ligase 1
ENSG00000149927.18	-3.74276	6.13906	13.4273	0.000247995	0.00759417	ENSG00000149927	DOC2A	double C2 domain alpha
ENSG00000085185.16	-4.48291	5.67472	13.4066	0.000250746	0.00766565	ENSG00000085185	BCORL1	BCL6 corepressor like 1
ENSG00000186976.15	-4.28596	5.92215	13.3977	0.000251937	0.00767399	ENSG00000186976	EFCAB6	EF-hand calcium binding domain 6
ENSG00000213203.3	2.89446	6.00644	13.3975	0.000251956	0.00767399	ENSG00000213203	GIMAP1	GTPase, IMAP family member 1
ENSG00000170275.15	3.10071	6.56939	13.3952	0.000252269	0.00767399	ENSG00000170275	CRTAP	cartilage associated protein
ENSG00000168256.18	-4.18153	6.257	13.357	0.000257463	0.00781906	ENSG00000168256	NKIRAS2	NFKB inhibitor interacting Ras like 2
ENSG00000130821.17	3.4698	6.48492	13.3474	0.000258777	0.00784364	ENSG00000130821	SLC6A8	solute carrier family 6 member 8
ENSG00000092439.16	2.7608	6.7698	13.3446	0.000259172	0.00784364	ENSG00000092439	TRPM7	transient receptor potential cation channel subfamily M member 7
ENSG00000127870.17	-4.99471	5.28352	13.3418	0.000259551	0.00784364	ENSG00000127870	RNF6	ring finger protein 6
ENSG00000189144.15	-5.15225	5.54587	13.2769	0.000268692	0.00809504	ENSG00000189144	ZNF573	zinc finger protein 573
ENSG00000097007.20	2.62691	5.65783	13.2765	0.00026875	0.00809504	ENSG00000097007	ABL1	ABL proto-oncogene 1, non-receptor tyrosine kinase
ENSG00000078142.14	2.59509	6.80311	13.2696	0.000269747	0.0081118	ENSG00000078142	PIK3C3	phosphatidylinositol 3-kinase catalytic subunit type 3
ENSG00000163626.17	2.66279	5.66502	13.2546	0.000271911	0.00816353	ENSG00000163626	COX18	cytochrome c oxidase assembly factor COX18
ENSG00000121864.10	2.74665	6.59858	13.2505	0.000272509	0.00816817	ENSG00000121864	ZNF639	zinc finger protein 639
ENSG00000179178.11	-4.4948	5.10606	13.2425	0.000273679	0.00818989	ENSG00000179178	TMEM125	transmembrane protein 125
ENSG00000284980.2	3.24793	5.67413	13.2326	0.000275129	0.00821992	ENSG00000284980	AGPAT5	1-acylglycerol-3-phosphate O-acyltransferase 5
ENSG00000103449.13	2.70129	5.44216	13.218	0.00027728	0.00827076	ENSG00000103449	SALL1	spalt like transcription factor 1
ENSG00000135775.14	-4.17805	6.34509	13.2078	0.000278781	0.00830208	ENSG00000135775	COG2	component of oligomeric golgi complex 2
ENSG00000241127.8	3.08731	4.79255	13.1794	0.000283038	0.00840872	ENSG00000241127	YAE1	YAE1 maturation factor of ABCE1
ENSG00000123505.19	2.81972	6.50268	13.1779	0.000283276	0.00840872	ENSG00000123505	AMD1	adenosylmethionine decarboxylase 1
ENSG00000130669.17	-4.22938	6.80972	13.1471	0.000287971	0.00853432	ENSG00000130669	PAK4	p21 (RAC1) activated kinase 4
ENSG00000197826.12	2.90493	6.07104	13.139	0.000289219	0.00855754	ENSG00000197826	CFAP299	cilia and flagella associated protein 299
ENSG00000056972.21	2.9973	7.026	13.1345	0.000289907	0.00856412	ENSG00000056972	TRAF3IP2	TRAF3 interacting protein 2
ENSG00000183092.18	-4.09866	6.13005	13.1206	0.000292067	0.00861411	ENSG00000183092	BEGAIN	brain enriched guanylate kinase associated
ENSG00000185418.16	-4.4579	5.50715	13.0889	0.000297052	0.00874712	ENSG00000185418	TARS3	threonyl-tRNA synthetase 3
ENSG00000100354.21	2.23684	6.90426	13.085	0.000297667	0.00875121	ENSG00000100354	TNRC6B	trinucleotide repeat containing adaptor 6B
ENSG00000085465.13	2.69628	4.84838	13.0707	0.000299944	0.00880218	ENSG00000085465	OVGP1	oviductal glycoprotein 1
ENSG00000139292.13	-4.2843	5.11407	13.0682	0.000300357	0.00880218	ENSG00000139292	LGR5	leucine rich repeat containing G protein-coupled receptor 5
ENSG00000196361.10	2.7182	5.30825	13.0611	0.000301485	0.0088212	ENSG00000196361	ELAVL3	ELAV like RNA binding protein 3
ENSG00000198538.11	-6.07474	5.66269	13.0241	0.000307505	0.00896986	ENSG00000198538	ZNF28	zinc finger protein 28
ENSG00000101109.13	2.72005	6.85911	13.0239	0.000307541	0.00896986	ENSG00000101109	STK4	serine/threonine kinase 4
ENSG00000109756.10	-4.57843	6.32505	13.0064	0.00031042	0.00903951	ENSG00000109756	RAPGEF2	Rap guanine nucleotide exchange factor 2
ENSG00000185442.13	3.20192	5.65705	12.99	0.00031316	0.0091049	ENSG00000185442	FAM174B	family with sequence similarity 174 member B
ENSG00000115414.21	-3.40888	6.95539	12.9193	0.000325215	0.00944047	ENSG00000115414	FN1	fibronectin 1
ENSG00000136048.14	2.53555	5.44524	12.9157	0.00032583	0.00944344	ENSG00000136048	DRAM1	DNA damage regulated autophagy modulator 1
ENSG00000197355.11	2.93559	5.30463	12.8958	0.000329328	0.00952979	ENSG00000197355	UAP1L1	UDP-N-acetylglucosamine pyrophosphorylase 1 like 1
ENSG00000130714.19	-3.57869	6.90533	12.8695	0.000333974	0.00964907	ENSG00000130714	POMT1	protein O-mannosyltransferase 1
ENSG00000174038.13	-5.48452	5.56015	12.8405	0.000339191	0.0097777	ENSG00000174038	C9orf131	chromosome 9 open reading frame 131
ENSG00000126883.19	-3.19282	7.39657	12.8389	0.000339489	0.0097777	ENSG00000126883	NUP214	nucleoporin 214
ENSG00000006757.12	2.81443	4.94216	12.8288	0.000341317	0.009815	ENSG00000006757	PNPLA4	patatin like phospholipase domain containing 4
ENSG00000225630.1	2.31765	6.81379	12.8212	0.000342711	0.00983971	ENSG00000225630	MTND2P28	MT-ND2 pseudogene 28
ENSG00000164403.15	-4.03634	6.79735	12.8027	0.000346126	0.00992227	ENSG00000164403	SHROOM1	shroom family member 1
ENSG00000231738.11	2.83086	5.01367	12.7988	0.000346844	0.00992741	ENSG00000231738	TSPAN19	tetraspanin 19
ENSG00000087245.13	2.89727	5.1193	12.7909	0.000348301	0.00995022	ENSG00000087245	MMP2	matrix metallopeptidase 2
ENSG00000198722.15	2.54486	6.45107	12.7887	0.000348723	0.00995022	ENSG00000198722	UNC13B	unc-13 homolog B
ENSG00000087053.20	3.11192	6.13338	12.7679	0.000352614	0.0100457	ENSG00000087053	MTMR2	myotubularin related protein 2
ENSG00000169933.17	3.15769	5.74609	12.7473	0.000356531	0.0101416	ENSG00000169933	FRMPD4	FERM and PDZ domain containing 4
ENSG00000171914.17	-3.55337	6.89876	12.7289	0.000360056	0.010226	ENSG00000171914	TLN2	talin 2
ENSG00000008226.20	-4.20798	5.8378	12.7219	0.000361395	0.0102482	ENSG00000008226	DLEC1	DLEC1 cilia and flagella associated protein
ENSG00000147649.10	-4.06612	6.22286	12.7031	0.00036504	0.0103357	ENSG00000147649	MTDH	metadherin
ENSG00000116830.12	-3.96749	6.51998	12.673	0.000370967	0.0104874	ENSG00000116830	TTF2	transcription termination factor 2
ENSG00000151892.16	-4.42664	5.9803	12.6289	0.000379827	0.0107214	ENSG00000151892	GFRA1	GDNF family receptor alpha 1
ENSG00000275079.3	-4.27282	5.99645	12.6258	0.000380455	0.0107227	ENSG00000275079	LPCAT1	lysophosphatidylcholine acyltransferase 1
ENSG00000275911.3	2.68986	4.89888	12.6104	0.000383611	0.0107951	ENSG00000275911	NDE1	nudE neurodevelopment protein 1
ENSG00000182359.15	-4.6114	5.28834	12.5932	0.00038716	0.0108783	ENSG00000182359	KBTBD3	kelch repeat and BTB domain containing 3
ENSG00000136205.18	-3.63192	6.81425	12.5883	0.00038816	0.0108898	ENSG00000136205	TNS3	tensin 3
ENSG00000153930.13	-4.26518	6.29532	12.5786	0.000390197	0.0109303	ENSG00000153930	ANKFN1	ankyrin repeat and fibronectin type III domain containing 1
ENSG00000164692.19	-4.93079	5.97712	12.5682	0.000392376	0.0109602	ENSG00000164692	COL1A2	collagen type I alpha 2 chain
ENSG00000102900.13	-3.82863	6.50424	12.5678	0.000392457	0.0109602	ENSG00000102900	NUP93	nucleoporin 93
ENSG00000125414.19	-5.54086	5.04858	12.5199	0.000402638	0.0112167	ENSG00000125414	MYH2	myosin heavy chain 2
ENSG00000175792.12	2.62883	6.42739	12.5189	0.000402861	0.0112167	ENSG00000175792	RUVBL1	RuvB like AAA ATPase 1
ENSG00000128268.12	2.99485	5.65825	12.509	0.000405007	0.0112594	ENSG00000128268	MGAT3	beta-1,4-mannosyl-glycoprotein 4-beta-N-acetylglucosaminyltransferase
ENSG00000095564.15	-4.7091	5.33093	12.5036	0.000406174	0.0112748	ENSG00000095564	BTAF1	B-TFIID TATA-box binding protein associated factor 1
ENSG00000116750.14	-4.8749	5.55177	12.4713	0.000413256	0.0114542	ENSG00000116750	UCHL5	ubiquitin C-terminal hydrolase L5
ENSG00000171735.20	-4.12921	6.32774	12.4639	0.000414898	0.0114824	ENSG00000171735	CAMTA1	calmodulin binding transcription activator 1
ENSG00000136682.16	2.86736	5.87963	12.445	0.000419119	0.0115818	ENSG00000136682	ZNG1B	Zn regulated GTPase metalloprotein activator 1B
ENSG00000151332.20	2.484	4.85635	12.4334	0.000421722	0.0116362	ENSG00000151332	MBIP	MAP3K12 binding inhibitory protein 1
ENSG00000125848.10	3.72352	5.19707	12.4218	0.000424341	0.011691	ENSG00000125848	FLRT3	fibronectin leucine rich transmembrane protein 3
ENSG00000185721.13	2.82564	4.77405	12.4147	0.000425964	0.0117154	ENSG00000185721	DRG1	developmentally regulated GTP binding protein 1
ENSG00000214595.13	-3.07845	7.24058	12.4124	0.000426501	0.0117154	ENSG00000214595	EML6	EMAP like 6
ENSG00000273749.5	-5.89434	5.2872	12.389	0.000431877	0.0118359	ENSG00000273749	CYFIP1	cytoplasmic FMR1 interacting protein 1
ENSG00000100330.16	-3.21188	6.88894	12.3877	0.000432172	0.0118359	ENSG00000100330	MTMR3	myotubularin related protein 3
ENSG00000168936.11	-5.01738	5.57875	12.3674	0.000436884	0.0119471	ENSG00000168936	TMEM129	transmembrane protein 129, E3 ubiquitin ligase
ENSG00000138074.15	2.70879	5.30306	12.3603	0.000438567	0.0119754	ENSG00000138074	SLC5A6	solute carrier family 5 member 6
ENSG00000166887.16	-4.8224	5.8981	12.3463	0.000441861	0.0120474	ENSG00000166887	VPS39	VPS39 subunit of HOPS complex
ENSG00000188529.15	2.69459	6.8466	12.3381	0.000443798	0.0120823	ENSG00000188529	SRSF10	serine and arginine rich splicing factor 10
ENSG00000010072.16	2.3814	5.16246	12.3297	0.000445809	0.0121191	ENSG00000010072	SPRTN	SprT-like N-terminal domain
ENSG00000182732.18	-4.77071	6.12453	12.3034	0.000452141	0.0122732	ENSG00000182732	RGS6	regulator of G protein signaling 6
ENSG00000153253.20	-4.41006	5.89048	12.2739	0.000459331	0.0124428	ENSG00000153253	SCN3A	sodium voltage-gated channel alpha subunit 3
ENSG00000156795.8	-3.867	5.33621	12.2722	0.000459744	0.0124428	ENSG00000156795	NTAQ1	N-terminal glutamine amidase 1
ENSG00000203727.4	-4.37085	5.80771	12.2667	0.000461114	0.0124616	ENSG00000203727	SAMD5	sterile alpha motif domain containing 5
ENSG00000251322.11	-3.91203	6.59219	12.2586	0.000463123	0.0124761	ENSG00000251322	SHANK3	SH3 and multiple ankyrin repeat domains 3
ENSG00000136111.14	3.12888	5.52886	12.2544	0.000464151	0.0124761	ENSG00000136111	TBC1D4	TBC1 domain family member 4
ENSG00000182809.11	3.18698	5.63574	12.2518	0.000464822	0.0124761	ENSG00000182809	CRIP2	cysteine rich protein 2
ENSG00000143228.13	3.45865	5.12629	12.2516	0.000464864	0.0124761	ENSG00000143228	NUF2	NUF2 component of NDC80 kinetochore complex
ENSG00000113384.14	2.94533	4.94663	12.2509	0.000465041	0.0124761	ENSG00000113384	GOLPH3	golgi phosphoprotein 3
ENSG00000100941.9	2.82701	5.50069	12.2479	0.000465789	0.012478	ENSG00000100941	PNN	pinin, desmosome associated protein
ENSG00000170190.16	3.12277	4.95879	12.2428	0.000467054	0.0124937	ENSG00000170190	SLC16A5	solute carrier family 16 member 5
ENSG00000064655.19	-5.12409	5.15242	12.23	0.000470277	0.0125617	ENSG00000064655	EYA2	EYA transcriptional coactivator and phosphatase 2
ENSG00000145029.14	2.78919	5.50122	12.2257	0.00047136	0.0125723	ENSG00000145029	NICN1	nicolin 1, tubulin polyglutamylase complex subunit
ENSG00000198858.10	3.24852	6.13483	12.2194	0.000472962	0.0125968	ENSG00000198858	R3HDM4	R3H domain containing 4
ENSG00000134215.16	3.21964	5.52215	12.2037	0.000476939	0.0126844	ENSG00000134215	VAV3	vav guanine nucleotide exchange factor 3
ENSG00000160883.11	-4.28461	5.57479	12.1911	0.000480171	0.0127519	ENSG00000160883	HK3	hexokinase 3
ENSG00000164038.16	-4.64902	5.87214	12.1814	0.000482696	0.0128005	ENSG00000164038	SLC9B2	solute carrier family 9 member B2
ENSG00000142178.9	-3.53006	5.61226	12.1626	0.000487579	0.0129033	ENSG00000142178	SIK1	salt inducible kinase 1
ENSG00000133789.15	2.8063	6.10183	12.1607	0.000488058	0.0129033	ENSG00000133789	SWAP70	switching B cell complex subunit SWAP70
ENSG00000164756.13	-3.54749	6.06939	12.1584	0.000488677	0.0129033	ENSG00000164756	SLC30A8	solute carrier family 30 member 8
ENSG00000053747.17	2.7139	6.3206	12.1486	0.000491254	0.0129377	ENSG00000053747	LAMA3	laminin subunit alpha 3
ENSG00000283859.2	2.58611	5.24241	12.1481	0.000491386	0.0129377	ENSG00000283859	NLGN2	neuroligin 2
ENSG00000180376.17	-3.91842	6.4891	12.139	0.000493788	0.0129824	ENSG00000180376	CCDC66	coiled-coil domain containing 66
ENSG00000110693.19	-3.18926	7.28002	12.1347	0.000494934	0.012994	ENSG00000110693	SOX6	SRY-box transcription factor 6
ENSG00000166897.16	2.39931	5.60988	12.1232	0.000497977	0.0130552	ENSG00000166897	ELFN2	extracellular leucine rich repeat and fibronectin type III domain containing 2
ENSG00000171456.21	-3.60895	6.58362	12.1084	0.000501951	0.0131407	ENSG00000171456	ASXL1	ASXL transcriptional regulator 1
ENSG00000154678.18	2.73559	6.79087	12.1052	0.00050281	0.013144	ENSG00000154678	PDE1C	phosphodiesterase 1C
ENSG00000141013.17	-4.9108	5.53849	12.1008	0.000503998	0.013144	ENSG00000141013	GAS8	growth arrest specific 8
ENSG00000177106.17	-4.61927	5.44829	12.1	0.000504219	0.013144	ENSG00000177106	EPS8L2	EPS8 like 2
ENSG00000176018.13	2.7757	4.9866	12.0824	0.000508994	0.0132497	ENSG00000176018	LYSMD3	LysM domain containing 3
ENSG00000146859.6	2.40317	5.4251	12.074	0.000511298	0.0132909	ENSG00000146859	TMEM140	transmembrane protein 140
ENSG00000166833.23	-3.16578	6.86077	12.0621	0.00051456	0.0133568	ENSG00000166833	NAV2	neuron navigator 2
ENSG00000242852.7	2.95395	4.86724	12.059	0.000515423	0.0133603	ENSG00000242852	ZNF709	zinc finger protein 709
ENSG00000100578.18	2.57759	6.98026	12.0455	0.00051918	0.0134388	ENSG00000100578	KIAA0586	KIAA0586
ENSG00000162594.17	3.07117	5.22006	12.0245	0.000525064	0.0135712	ENSG00000162594	IL23R	interleukin 23 receptor
ENSG00000011198.10	3.34456	5.66302	12.022	0.000525768	0.0135712	ENSG00000011198	ABHD5	abhydrolase domain containing 5, lysophosphatidic acid acyltransferase
ENSG00000123124.14	2.73232	5.53456	12.015	0.000527734	0.0136028	ENSG00000123124	WWP1	WW domain containing E3 ubiquitin protein ligase 1
ENSG00000225697.13	2.49045	5.60406	12.0032	0.000531092	0.0136702	ENSG00000225697	SLC26A6	solute carrier family 26 member 6
ENSG00000141068.15	2.78265	6.09232	11.9976	0.000532698	0.0136924	ENSG00000141068	KSR1	kinase suppressor of ras 1
ENSG00000113658.18	2.68488	6.53353	11.9736	0.000539585	0.0138501	ENSG00000113658	SMAD5	SMAD family member 5
ENSG00000159618.16	3.08914	5.61571	11.9646	0.000542211	0.0138903	ENSG00000159618	ADGRG5	adhesion G protein-coupled receptor G5
ENSG00000187800.14	-4.11402	5.73926	11.9621	0.000542933	0.0138903	ENSG00000187800	PEAR1	platelet endothelial aggregation receptor 1
ENSG00000185305.12	2.53268	5.45425	11.9605	0.000543414	0.0138903	ENSG00000185305	ARL15	ADP ribosylation factor like GTPase 15
ENSG00000282607.1	-4.56532	5.40171	11.9505	0.000546317	0.0139451	ENSG00000282607	MGAM	maltase-glucoamylase
ENSG00000166147.15	2.63132	6.24147	11.9391	0.000549684	0.0140116	ENSG00000166147	FBN1	fibrillin 1
ENSG00000145725.21	-2.60349	8.98006	11.9198	0.000555411	0.014138	ENSG00000145725	PPIP5K2	diphosphoinositol pentakisphosphate kinase 2
ENSG00000197442.11	-3.84033	5.78901	11.9141	0.000557102	0.0141615	ENSG00000197442	MAP3K5	mitogen-activated protein kinase kinase kinase 5
ENSG00000079739.17	3.10507	5.23348	11.9057	0.000559623	0.0142059	ENSG00000079739	PGM1	phosphoglucomutase 1
ENSG00000135298.15	-4.29967	5.15337	11.8929	0.000563494	0.0142615	ENSG00000135298	ADGRB3	adhesion G protein-coupled receptor B3
ENSG00000105997.23	2.64058	5.30288	11.8926	0.000563582	0.0142615	ENSG00000105997	HOXA3	homeobox A3
ENSG00000171564.12	4.05732	5.4176	11.8907	0.000564138	0.0142615	ENSG00000171564	FGB	fibrinogen beta chain
ENSG00000150471.17	-3.60587	6.25512	11.8754	0.000568794	0.0143595	ENSG00000150471	ADGRL3	adhesion G protein-coupled receptor L3
ENSG00000144959.11	3.47337	5.41583	11.8709	0.000570181	0.0143748	ENSG00000144959	NCEH1	neutral cholesterol ester hydrolase 1
ENSG00000055483.20	-3.9338	6.10053	11.8563	0.000574652	0.0144677	ENSG00000055483	USP36	ubiquitin specific peptidase 36
ENSG00000100360.15	-3.64332	6.3459	11.853	0.000575698	0.0144742	ENSG00000100360	IFT27	intraflagellar transport 27
ENSG00000105647.19	-5.21526	5.73314	11.8432	0.000578722	0.0145232	ENSG00000105647	PIK3R2	phosphoinositide-3-kinase regulatory subunit 2
ENSG00000111339.12	2.86699	5.57617	11.8416	0.000579224	0.0145232	ENSG00000111339	ART4	ADP-ribosyltransferase 4 (inactive) (Dombrock blood group)
ENSG00000196663.16	-4.26929	6.21143	11.8338	0.000581659	0.0145644	ENSG00000196663	TECPR2	tectonin beta-propeller repeat containing 2
ENSG00000120262.10	-5.22294	5.06324	11.8238	0.000584784	0.0146129	ENSG00000120262	CCDC170	coiled-coil domain containing 170
ENSG00000142185.18	2.62751	5.32079	11.8203	0.000585873	0.0146129	ENSG00000142185	TRPM2	transient receptor potential cation channel subfamily M member 2
ENSG00000137094.16	-4.03328	5.7201	11.82	0.000585977	0.0146129	ENSG00000137094	DNAJB5	DnaJ heat shock protein family (Hsp40) member B5
ENSG00000114988.12	3.33451	4.83629	11.7982	0.000592887	0.0147652	ENSG00000114988	LMAN2L	lectin, mannose binding 2 like
ENSG00000118260.15	2.55737	6.94686	11.7917	0.000594949	0.0147965	ENSG00000118260	CREB1	cAMP responsive element binding protein 1
ENSG00000173193.15	2.63176	6.95379	11.7804	0.000598567	0.0148664	ENSG00000173193	PARP14	poly(ADP-ribose) polymerase family member 14
ENSG00000183474.16	-5.0296	5.80927	11.7762	0.000599922	0.0148727	ENSG00000183474	GTF2H2C	GTF2H2 family member C
ENSG00000122378.14	3.30958	5.9947	11.7726	0.000601088	0.0148727	ENSG00000122378	PRXL2A	peroxiredoxin like 2A
ENSG00000113575.12	-3.97457	6.19755	11.7721	0.000601244	0.0148727	ENSG00000113575	PPP2CA	protein phosphatase 2 catalytic subunit alpha
ENSG00000065609.15	-4.21328	5.35626	11.7602	0.000605121	0.0149485	ENSG00000065609	SNAP91	synaptosome associated protein 91
ENSG00000198604.11	-4.42329	6.02322	11.7489	0.000608804	0.0150193	ENSG00000198604	BAZ1A	bromodomain adjacent to zinc finger domain 1A
ENSG00000172508.11	-5.7306	5.3656	11.7313	0.000614577	0.0151415	ENSG00000172508	CARNS1	carnosine synthase 1
ENSG00000034533.12	2.9651	5.10558	11.7287	0.000615447	0.0151426	ENSG00000034533	ASTE1	asteroid homolog 1
ENSG00000149380.12	3.00629	5.14556	11.6845	0.000630213	0.0154852	ENSG00000149380	P4HA3	prolyl 4-hydroxylase subunit alpha 3
ENSG00000175066.16	2.44578	6.98011	11.6555	0.00064014	0.0156902	ENSG00000175066	GK5	glycerol kinase 5
ENSG00000244588.6	2.95616	5.08574	11.6551	0.000640261	0.0156902	ENSG00000244588	RAD21L1	RAD21 cohesin complex component like 1
ENSG00000090539.16	-4.90818	5.86308	11.6382	0.000646099	0.0158122	ENSG00000090539	CHRD	chordin
ENSG00000133704.10	-4.52907	5.63797	11.6261	0.000650342	0.0158814	ENSG00000133704	IPO8	importin 8
ENSG00000139734.19	3.04106	5.32333	11.6252	0.000650651	0.0158814	ENSG00000139734	DIAPH3	diaphanous related formin 3
ENSG00000230060.6	2.59118	5.87127	11.6215	0.000651933	0.0158916	ENSG00000230060	MPIG6B	megakaryocyte and platelet inhibitory receptor G6b
ENSG00000115977.21	-2.83312	8.24278	11.5923	0.000662263	0.0161221	ENSG00000115977	AAK1	AP2 associated kinase 1
ENSG00000094963.14	-4.70974	5.77058	11.5889	0.000663454	0.0161297	ENSG00000094963	FMO2	flavin containing dimethylaniline monoxygenase 2
ENSG00000184990.13	2.8809	5.78511	11.5832	0.000665493	0.0161434	ENSG00000184990	SIVA1	SIVA1 apoptosis inducing factor
ENSG00000080854.16	-2.87491	6.99612	11.5803	0.000666556	0.0161434	ENSG00000080854	IGSF9B	immunoglobulin superfamily member 9B
ENSG00000075240.17	-3.78038	5.42548	11.58	0.000666649	0.0161434	ENSG00000075240	GRAMD4	GRAM domain containing 4
ENSG00000129214.15	-4.62003	4.91657	11.5687	0.000670719	0.0162207	ENSG00000129214	SHBG	sex hormone binding globulin
ENSG00000136156.15	2.00894	8.22236	11.5525	0.000676594	0.0163413	ENSG00000136156	ITM2B	integral membrane protein 2B
ENSG00000099204.22	-3.77468	6.50829	11.5467	0.000678695	0.0163705	ENSG00000099204	ABLIM1	actin binding LIM protein 1
ENSG00000170289.13	2.72415	5.36922	11.5293	0.000685087	0.0165031	ENSG00000170289	CNGB3	cyclic nucleotide gated channel subunit beta 3
ENSG00000100422.14	-3.86665	5.92915	11.5218	0.000687838	0.0165477	ENSG00000100422	CERK	ceramide kinase
ENSG00000163463.13	2.33551	5.28631	11.5153	0.000690262	0.0165671	ENSG00000163463	KRTCAP2	keratinocyte associated protein 2
ENSG00000174306.22	-3.43524	7.27663	11.5128	0.000691195	0.0165671	ENSG00000174306	ZHX3	zinc fingers and homeoboxes 3
ENSG00000133193.13	3.23425	5.28075	11.5116	0.000691648	0.0165671	ENSG00000133193	FAM104A	family with sequence similarity 104 member A
ENSG00000163430.12	3.06731	5.65395	11.51	0.000692245	0.0165671	ENSG00000163430	FSTL1	follistatin like 1
ENSG00000059122.17	-3.71433	6.24774	11.5033	0.000694734	0.0166019	ENSG00000059122	FLYWCH1	FLYWCH-type zinc finger 1
ENSG00000099991.18	-4.78738	6.08164	11.5012	0.000695506	0.0166019	ENSG00000099991	CABIN1	calcineurin binding protein 1
ENSG00000085377.15	2.45189	6.15514	11.4984	0.000696563	0.0166056	ENSG00000085377	PREP	prolyl endopeptidase
ENSG00000148634.16	2.53399	6.88272	11.4684	0.000707888	0.0168538	ENSG00000148634	HERC4	HECT and RLD domain containing E3 ubiquitin protein ligase 4
ENSG00000159307.20	2.15008	7.85603	11.458	0.000711883	0.0169055	ENSG00000159307	SCUBE1	signal peptide, CUB domain and EGF like domain containing 1
ENSG00000128394.17	-4.71663	5.96438	11.4559	0.00071266	0.0169055	ENSG00000128394	APOBEC3F	apolipoprotein B mRNA editing enzyme catalytic subunit 3F
ENSG00000106546.14	-3.87102	5.81826	11.4555	0.000712817	0.0169055	ENSG00000106546	AHR	aryl hydrocarbon receptor
ENSG00000110448.11	-4.85671	5.56398	11.4516	0.000714334	0.0169197	ENSG00000110448	CD5	CD5 molecule
ENSG00000166266.14	-4.14552	5.49723	11.4427	0.00071776	0.016979	ENSG00000166266	CUL5	cullin 5
ENSG00000185298.13	-4.94307	5.44326	11.43	0.000722686	0.0170703	ENSG00000185298	CCDC137	coiled-coil domain containing 137
ENSG00000112394.18	-3.75238	6.59015	11.428	0.000723474	0.0170703	ENSG00000112394	SLC16A10	solute carrier family 16 member 10
ENSG00000118971.9	-3.8414	6.32276	11.4082	0.000731217	0.0172099	ENSG00000118971	CCND2	cyclin D2
ENSG00000185238.13	-4.64108	5.86348	11.4081	0.000731262	0.0172099	ENSG00000185238	PRMT3	protein arginine methyltransferase 3
ENSG00000206418.5	2.54312	4.82949	11.391	0.000737997	0.0173462	ENSG00000206418	RAB12	RAB12, member RAS oncogene family
ENSG00000109670.17	2.32653	6.72591	11.3814	0.000741815	0.0174137	ENSG00000109670	FBXW7	F-box and WD repeat domain containing 7
ENSG00000157423.18	2.66258	7.61597	11.3721	0.000745572	0.0174635	ENSG00000157423	HYDIN	HYDIN axonemal central pair apparatus protein
ENSG00000158545.16	-4.02674	6.18941	11.3687	0.000746936	0.0174635	ENSG00000158545	ZC3H18	zinc finger CCCH-type containing 18
ENSG00000165392.11	-3.91522	5.99207	11.3682	0.000747114	0.0174635	ENSG00000165392	WRN	WRN RecQ like helicase
ENSG00000151090.20	2.73644	5.73333	11.3649	0.000748462	0.0174635	ENSG00000151090	THRB	thyroid hormone receptor beta
ENSG00000110975.8	-4.17563	5.25536	11.3643	0.000748678	0.0174635	ENSG00000110975	SYT10	synaptotagmin 10
ENSG00000140548.10	-4.12412	5.71938	11.3576	0.000751404	0.0175049	ENSG00000140548	ZNF710	zinc finger protein 710
ENSG00000067842.19	3.05015	5.36891	11.3502	0.000754416	0.0175327	ENSG00000067842	ATP2B3	ATPase plasma membrane Ca2+ transporting 3
ENSG00000095752.7	3.56051	5.08926	11.3499	0.000754505	0.0175327	ENSG00000095752	IL11	interleukin 11
ENSG00000116209.12	2.90466	6.22166	11.3384	0.000759215	0.0176199	ENSG00000116209	TMEM59	transmembrane protein 59
ENSG00000120800.5	-3.86743	5.494	11.3265	0.000764105	0.0177111	ENSG00000120800	UTP20	UTP20 small subunit processome component
ENSG00000159433.12	-3.00294	7.5118	11.3218	0.000766022	0.0177332	ENSG00000159433	STARD9	StAR related lipid transfer domain containing 9
ENSG00000189375.12	2.4197	5.38182	11.3189	0.000767213	0.0177384	ENSG00000189375	TBC1D28	TBC1 domain family member 28
ENSG00000198342.10	-3.48194	6.43316	11.3102	0.00077082	0.0177995	ENSG00000198342	ZNF442	zinc finger protein 442
ENSG00000154127.10	-3.37681	6.41865	11.3055	0.000772785	0.0178225	ENSG00000154127	UBASH3B	ubiquitin associated and SH3 domain containing B
ENSG00000155506.19	2.23377	7.06364	11.2933	0.00077787	0.0178917	ENSG00000155506	LARP1	La ribonucleoprotein 1, translational regulator
ENSG00000171469.11	2.7146	5.78837	11.2929	0.000778059	0.0178917	ENSG00000171469	ZNF561	zinc finger protein 561
ENSG00000157193.18	2.37082	6.77135	11.2913	0.000778701	0.0178917	ENSG00000157193	LRP8	LDL receptor related protein 8
ENSG00000205795.5	-5.56259	5.37155	11.2841	0.000781755	0.0179394	ENSG00000205795	CYS1	cystin 1
ENSG00000146909.8	-3.60259	6.52793	11.2804	0.000783303	0.0179526	ENSG00000146909	NOM1	nucleolar protein with MIF4G domain 1
ENSG00000164405.11	-5.09375	5.31319	11.2758	0.000785241	0.0179746	ENSG00000164405	UQCRQ	ubiquinol-cytochrome c reductase complex III subunit VII
ENSG00000181409.14	-3.54163	6.51222	11.2695	0.000787902	0.0180026	ENSG00000181409	AATK	apoptosis associated tyrosine kinase
ENSG00000161682.15	-4.80718	5.36403	11.2683	0.000788419	0.0180026	ENSG00000161682	FAM171A2	family with sequence similarity 171 member A2
ENSG00000010165.20	-5.22706	5.06192	11.2566	0.00079341	0.0180822	ENSG00000010165	METTL13	methyltransferase 13, eEF1A lysine and N-terminal methyltransferase
ENSG00000197948.11	-4.94928	5.777	11.2555	0.000793873	0.0180822	ENSG00000197948	FCHSD1	FCH and double SH3 domains 1
ENSG00000139044.12	-3.90822	5.87933	11.2416	0.000799828	0.0181953	ENSG00000139044	B4GALNT3	beta-1,4-N-acetyl-galactosaminyltransferase 3
ENSG00000172795.17	2.31383	6.59859	11.2343	0.000803012	0.0182452	ENSG00000172795	DCP2	decapping mRNA 2
ENSG00000121060.19	-3.78893	6.56481	11.2263	0.000806465	0.0182871	ENSG00000121060	TRIM25	tripartite motif containing 25
ENSG00000223573.7	2.77699	5.81796	11.2254	0.000806842	0.0182871	ENSG00000223573	TINCR	TINCR ubiquitin domain containing
ENSG00000158079.16	2.78263	5.32763	11.209	0.000813999	0.018388	ENSG00000158079	PTPDC1	protein tyrosine phosphatase domain containing 1
ENSG00000136044.12	-5.18839	5.38207	11.2085	0.000814222	0.018388	ENSG00000136044	APPL2	adaptor protein, phosphotyrosine interacting with PH domain and leucine zipper 2
ENSG00000163479.14	2.84627	6.08271	11.2084	0.000814291	0.018388	ENSG00000163479	SSR2	signal sequence receptor subunit 2
ENSG00000033327.13	2.75767	6.3112	11.1918	0.000821586	0.01853	ENSG00000033327	GAB2	GRB2 associated binding protein 2
ENSG00000189337.17	3.40127	6.27136	11.1882	0.000823175	0.0185431	ENSG00000189337	KAZN	kazrin, periplakin interacting protein
ENSG00000164949.8	3.57696	5.17781	11.1719	0.00083046	0.0186843	ENSG00000164949	GEM	GTP binding protein overexpressed in skeletal muscle
ENSG00000198369.10	-4.37151	5.71671	11.161	0.000835353	0.0187715	ENSG00000198369	SPRED2	sprouty related EVH1 domain containing 2
ENSG00000176927.16	-4.8656	5.39603	11.1572	0.000837084	0.0187874	ENSG00000176927	EFCAB5	EF-hand calcium binding domain 5
ENSG00000007314.12	-4.45103	6.20837	11.1513	0.000839747	0.0188242	ENSG00000007314	SCN4A	sodium voltage-gated channel alpha subunit 4
ENSG00000196358.12	-4.62332	5.59681	11.1414	0.000844229	0.0189017	ENSG00000196358	NTNG2	netrin G2
ENSG00000127946.17	2.48367	6.52343	11.1285	0.000850118	0.0190046	ENSG00000127946	HIP1	huntingtin interacting protein 1
ENSG00000054793.14	-3.89488	5.50871	11.1268	0.000850889	0.0190046	ENSG00000054793	ATP9A	ATPase phospholipid transporting 9A (putative)
ENSG00000137766.18	-4.12834	6.08491	11.0973	0.000864514	0.0192855	ENSG00000137766	UNC13C	unc-13 homolog C
ENSG00000122068.13	2.78868	5.86647	11.0893	0.000868273	0.0193356	ENSG00000122068	FYTTD1	forty-two-three domain containing 1
ENSG00000165757.9	-3.11311	7.28557	11.0879	0.000868926	0.0193356	ENSG00000165757	JCAD	junctional cadherin 5 associated
ENSG00000130311.11	-3.52881	6.20783	11.0858	0.000869912	0.0193356	ENSG00000130311	DDA1	DET1 and DDB1 associated 1
ENSG00000197818.12	-4.07771	5.92543	11.0762	0.000874439	0.0193969	ENSG00000197818	SLC9A8	solute carrier family 9 member A8
ENSG00000165861.14	-4.01338	5.58824	11.0755	0.000874777	0.0193969	ENSG00000165861	ZFYVE1	zinc finger FYVE-type containing 1
ENSG00000160201.12	2.88128	6.45453	11.0673	0.000878646	0.0194592	ENSG00000160201	U2AF1	U2 small nuclear RNA auxiliary factor 1
ENSG00000165813.20	-4.72231	5.76745	11.0503	0.000886719	0.0196144	ENSG00000165813	CCDC186	coiled-coil domain containing 186
ENSG00000131652.14	2.60092	4.78804	11.0404	0.000891486	0.0196962	ENSG00000131652	THOC6	THO complex subunit 6
ENSG00000099995.19	2.52339	6.6511	11.0359	0.000893627	0.0196983	ENSG00000099995	SF3A1	splicing factor 3a subunit 1
ENSG00000185920.18	-2.76253	8.22469	11.0357	0.000893724	0.0196983	ENSG00000185920	PTCH1	patched 1
ENSG00000058668.16	-3.59603	6.2691	11.0267	0.000898065	0.0197703	ENSG00000058668	ATP2B4	ATPase plasma membrane Ca2+ transporting 4
ENSG00000163412.13	2.72535	7.13649	11.0227	0.000900009	0.0197894	ENSG00000163412	EIF4E3	eukaryotic translation initiation factor 4E family member 3
ENSG00000205363.7	-3.84293	6.09952	11.0161	0.000903234	0.0198367	ENSG00000205363	INSYN1	inhibitory synaptic factor 1
ENSG00000061455.11	2.42612	5.61635	10.9924	0.000914876	0.0200684	ENSG00000061455	PRDM6	PR/SET domain 6
ENSG00000148082.10	-3.73237	5.97741	10.9886	0.000916747	0.0200855	ENSG00000148082	SHC3	SHC adaptor protein 3
ENSG00000140479.18	-3.02094	7.40078	10.9842	0.000918933	0.0201095	ENSG00000140479	PCSK6	proprotein convertase subtilisin/kexin type 6
ENSG00000101574.15	-3.80717	5.83976	10.971	0.000925491	0.0202289	ENSG00000101574	METTL4	methyltransferase 4, N6-adenosine
ENSG00000164946.20	-4.78001	5.54794	10.9661	0.000927947	0.0202585	ENSG00000164946	FREM1	FRAS1 related extracellular matrix 1
ENSG00000164509.16	-3.5349	6.41583	10.9581	0.000931956	0.0203219	ENSG00000164509	IL31RA	interleukin 31 receptor A
ENSG00000117009.12	-4.33037	5.72129	10.934	0.000944154	0.0205613	ENSG00000117009	KMO	kynurenine 3-monooxygenase
ENSG00000091513.16	-2.46042	9.10792	10.932	0.000945169	0.0205613	ENSG00000091513	TF	transferrin
ENSG00000099940.12	3.69574	6.68836	10.9178	0.000952466	0.0206875	ENSG00000099940	SNAP29	synaptosome associated protein 29
ENSG00000130024.15	3.15898	5.35747	10.9163	0.000953215	0.0206875	ENSG00000130024	PHF10	PHD finger protein 10
ENSG00000038382.23	2.65328	6.77639	10.909	0.000956992	0.020745	ENSG00000038382	TRIO	trio Rho guanine nucleotide exchange factor
ENSG00000165238.17	-3.62002	6.42448	10.897	0.000963177	0.0208545	ENSG00000165238	WNK2	WNK lysine deficient protein kinase 2
ENSG00000180758.12	2.50055	6.25695	10.8893	0.000967211	0.0209086	ENSG00000180758	GPR157	G protein-coupled receptor 157
ENSG00000143515.20	-3.17756	6.17404	10.8879	0.00096795	0.0209086	ENSG00000143515	ATP8B2	ATPase phospholipid transporting 8B2
ENSG00000114416.19	-3.69665	6.43988	10.8825	0.000970772	0.020945	ENSG00000114416	FXR1	FMR1 autosomal homolog 1
ENSG00000080603.17	-3.56781	6.0793	10.877	0.00097366	0.0209827	ENSG00000080603	SRCAP	Snf2 related CREBBP activator protein
ENSG00000166341.9	-3.66114	6.06829	10.8726	0.000975995	0.0210084	ENSG00000166341	DCHS1	dachsous cadherin-related 1
ENSG00000139910.20	-4.30143	5.93127	10.8673	0.000978779	0.0210437	ENSG00000139910	NOVA1	NOVA alternative splicing regulator 1
ENSG00000151414.15	-4.71624	5.83728	10.8538	0.000985935	0.0211729	ENSG00000151414	NEK7	NIMA related kinase 7
ENSG00000136560.14	3.00369	5.19565	10.8506	0.000987623	0.0211786	ENSG00000136560	TANK	TRAF family member associated NFKB activator
ENSG00000151240.17	-3.59793	5.74311	10.8468	0.00098968	0.0211786	ENSG00000151240	DIP2C	disco interacting protein 2 homolog C
ENSG00000142039.4	-4.7336	5.48246	10.845	0.000990624	0.0211786	ENSG00000142039	CCDC97	coiled-coil domain containing 97
ENSG00000075391.18	-2.93315	7.19091	10.8447	0.000990804	0.0211786	ENSG00000075391	RASAL2	RAS protein activator like 2
ENSG00000100154.15	-2.7384	7.43468	10.8325	0.00099735	0.0212938	ENSG00000100154	TTC28	tetratricopeptide repeat domain 28
ENSG00000278741.4	-3.18832	6.5239	10.8243	0.00100179	0.0213338	ENSG00000278741	ABR	ABR activator of RhoGEF and GTPase
ENSG00000129353.15	2.54375	5.88236	10.8242	0.00100181	0.0213338	ENSG00000129353	SLC44A2	solute carrier family 44 member 2
ENSG00000135404.12	2.98917	4.88038	10.8226	0.0010027	0.0213338	ENSG00000135404	CD63	CD63 molecule
ENSG00000150893.11	-3.51151	6.29337	10.8079	0.00101068	0.0214787	ENSG00000150893	FREM2	FRAS1 related extracellular matrix 2
ENSG00000070010.19	3.02837	5.93725	10.7949	0.00101779	0.0216048	ENSG00000070010	UFD1	ubiquitin recognition factor in ER associated degradation 1
ENSG00000145781.9	2.49582	4.68585	10.7869	0.00102221	0.0216737	ENSG00000145781	COMMD10	COMM domain containing 10
ENSG00000069667.16	-2.97342	7.15575	10.7674	0.00103305	0.0218784	ENSG00000069667	RORA	RAR related orphan receptor A
ENSG00000158966.16	3.48206	5.86986	10.7599	0.00103725	0.0219421	ENSG00000158966	CACHD1	cache domain containing 1
ENSG00000185008.19	2.76481	5.93109	10.7266	0.00105606	0.0223143	ENSG00000185008	ROBO2	roundabout guidance receptor 2
ENSG00000135678.12	-4.01049	6.40232	10.7182	0.00106086	0.02239	ENSG00000135678	CPM	carboxypeptidase M
ENSG00000155366.17	2.80472	5.63651	10.7141	0.00106322	0.022414	ENSG00000155366	RHOC	ras homolog family member C
ENSG00000110721.12	2.61023	5.17423	10.698	0.0010725	0.0225624	ENSG00000110721	CHKA	choline kinase alpha
ENSG00000168291.13	-3.9941	5.64854	10.6977	0.00107271	0.0225624	ENSG00000168291	PDHB	pyruvate dehydrogenase E1 subunit beta
ENSG00000109445.11	2.80638	5.00438	10.6877	0.00107851	0.0226335	ENSG00000109445	ZNF330	zinc finger protein 330
ENSG00000153147.6	-3.01706	6.681	10.6876	0.00107855	0.0226335	ENSG00000153147	SMARCA5	SWI/SNF related, matrix associated, actin dependent regulator of chromatin, subfamily a, member 5
ENSG00000113578.18	-4.00912	5.70199	10.6843	0.00108046	0.0226479	ENSG00000113578	FGF1	fibroblast growth factor 1
ENSG00000062282.15	-3.87879	5.93416	10.6744	0.00108627	0.0227437	ENSG00000062282	DGAT2	diacylglycerol O-acyltransferase 2
ENSG00000001460.18	2.55454	6.14971	10.6677	0.0010902	0.0228	ENSG00000001460	STPG1	sperm tail PG-rich repeat containing 1
ENSG00000188389.11	2.58419	4.74831	10.6549	0.00109778	0.0229326	ENSG00000188389	PDCD1	programmed cell death 1
ENSG00000122786.20	-3.10155	6.76857	10.6516	0.00109977	0.0229481	ENSG00000122786	CALD1	caldesmon 1
ENSG00000159140.23	-3.35638	6.71934	10.6447	0.00110386	0.0230072	ENSG00000159140	SON	SON DNA and RNA binding protein
ENSG00000140691.18	-3.79471	5.87462	10.6423	0.0011053	0.0230113	ENSG00000140691	ARMC5	armadillo repeat containing 5
ENSG00000175984.15	3.33591	5.91936	10.6366	0.00110874	0.0230567	ENSG00000175984	DENND2C	DENN domain containing 2C
ENSG00000102935.12	-3.83293	5.91521	10.6185	0.00111962	0.0232568	ENSG00000102935	ZNF423	zinc finger protein 423
ENSG00000092096.19	2.63986	5.2568	10.5954	0.00113371	0.023523	ENSG00000092096	SLC22A17	solute carrier family 22 member 17
ENSG00000122779.18	-3.77885	6.28023	10.5906	0.00113665	0.0235574	ENSG00000122779	TRIM24	tripartite motif containing 24
ENSG00000100890.16	-4.13337	5.68221	10.5806	0.00114278	0.0236577	ENSG00000100890	PRORP	protein only RNase P catalytic subunit
ENSG00000198081.11	3.52337	5.15325	10.5633	0.00115358	0.0238544	ENSG00000198081	ZBTB14	zinc finger and BTB domain containing 14
ENSG00000185730.8	-4.0422	5.65429	10.5573	0.00115732	0.0238802	ENSG00000185730	ZNF696	zinc finger protein 696
ENSG00000213901.11	4.10924	5.2446	10.5555	0.00115844	0.0238802	ENSG00000213901	SLC23A3	solute carrier family 23 member 3
ENSG00000074356.17	-2.62731	8.01097	10.555	0.00115872	0.0238802	ENSG00000074356	NCBP3	nuclear cap binding subunit 3
ENSG00000164068.16	2.72596	6.33805	10.5302	0.00117442	0.0241767	ENSG00000164068	RNF123	ring finger protein 123
ENSG00000288796.1	2.66721	5.49602	10.528	0.00117582	0.0241786	ENSG00000288796
ENSG00000110871.15	2.76256	4.8455	10.524	0.00117836	0.0242038	ENSG00000110871	COQ5	coenzyme Q5, methyltransferase
ENSG00000066933.16	-3.15419	7.08815	10.5058	0.00119002	0.0244159	ENSG00000066933	MYO9A	myosin IXA
ENSG00000147642.17	2.99693	5.62673	10.4989	0.00119447	0.02448	ENSG00000147642	SYBU	syntabulin
ENSG00000151491.14	-5.20335	5.43755	10.492	0.00119895	0.0245444	ENSG00000151491	EPS8	epidermal growth factor receptor pathway substrate 8
ENSG00000163956.13	2.48217	6.97125	10.4806	0.00120635	0.0246686	ENSG00000163956	LRPAP1	LDL receptor related protein associated protein 1
ENSG00000157106.18	2.31803	8.88216	10.4741	0.00121057	0.0247273	ENSG00000157106	SMG1	SMG1 nonsense mediated mRNA decay associated PI3K related kinase
ENSG00000083312.19	-3.46741	6.43073	10.4659	0.00121599	0.0248105	ENSG00000083312	TNPO1	transportin 1
ENSG00000158006.14	-4.15823	5.21084	10.4491	0.00122707	0.0250089	ENSG00000158006	PAFAH2	platelet activating factor acetylhydrolase 2
ENSG00000164116.17	2.88578	6.01946	10.4465	0.00122883	0.0250171	ENSG00000164116	GUCY1A1	guanylate cyclase 1 soluble subunit alpha 1
ENSG00000143190.23	-3.69617	6.28822	10.4409	0.00123252	0.0250644	ENSG00000143190	POU2F1	POU class 2 homeobox 1
ENSG00000116668.13	3.02041	5.23256	10.4371	0.00123506	0.0250884	ENSG00000116668	SWT1	SWT1 RNA endoribonuclease homolog
ENSG00000123066.9	-2.84956	7.68394	10.4283	0.00124096	0.0251804	ENSG00000123066	MED13L	mediator complex subunit 13L
ENSG00000180817.12	2.30679	5.7259	10.4056	0.00125635	0.0254646	ENSG00000180817	PPA1	inorganic pyrophosphatase 1
ENSG00000117394.24	2.64351	6.81881	10.3747	0.00127751	0.025865	ENSG00000117394	SLC2A1	solute carrier family 2 member 1
ENSG00000165895.19	2.26069	6.25927	10.3721	0.00127934	0.0258717	ENSG00000165895	ARHGAP42	Rho GTPase activating protein 42
ENSG00000111832.13	2.78481	6.35991	10.3702	0.00128065	0.0258717	ENSG00000111832	RWDD1	RWD domain containing 1
ENSG00000273579.3	-5.43278	5.04219	10.3537	0.00129218	0.02606	ENSG00000273579	C22orf15	chromosome 22 open reading frame 15
ENSG00000186792.17	2.62356	4.72321	10.3528	0.0012928	0.02606	ENSG00000186792	HYAL3	hyaluronidase 3
ENSG00000124126.14	-3.42482	6.18317	10.3426	0.00129996	0.0261756	ENSG00000124126	PREX1	phosphatidylinositol-3,4,5-trisphosphate dependent Rac exchange factor 1
ENSG00000086548.9	3.40723	4.91442	10.3335	0.00130641	0.0262766	ENSG00000086548	CEACAM6	CEA cell adhesion molecule 6
ENSG00000148773.14	-2.97167	6.78605	10.3203	0.00131572	0.0264351	ENSG00000148773	MKI67	marker of proliferation Ki-67
ENSG00000178150.10	-3.44262	6.0294	10.3067	0.0013255	0.0266026	ENSG00000178150	ZNF114	zinc finger protein 114
ENSG00000115474.7	-4.34685	5.37888	10.2961	0.00133311	0.026726	ENSG00000115474	KCNJ13	potassium inwardly rectifying channel subfamily J member 13
ENSG00000147416.11	2.49414	6.34824	10.2922	0.00133596	0.026754	ENSG00000147416	ATP6V1B2	ATPase H+ transporting V1 subunit B2
ENSG00000168575.10	-3.78721	5.4683	10.2887	0.00133851	0.026776	ENSG00000168575	SLC20A2	solute carrier family 20 member 2
ENSG00000038427.16	2.61532	6.78853	10.2796	0.00134507	0.0268781	ENSG00000038427	VCAN	versican
ENSG00000175265.19	2.83421	5.33361	10.2577	0.00136116	0.02717	ENSG00000175265	GOLGA8A	golgin A8 family member A
ENSG00000118246.14	-4.58469	6.19898	10.2533	0.00136443	0.0272034	ENSG00000118246	FASTKD2	FAST kinase domains 2
ENSG00000155850.9	2.46562	6.06297	10.2514	0.00136578	0.0272034	ENSG00000155850	SLC26A2	solute carrier family 26 member 2
ENSG00000165309.14	2.97773	5.77866	10.2427	0.00137227	0.027303	ENSG00000165309	ARMC3	armadillo repeat containing 3
ENSG00000175183.10	-3.47355	7.86926	10.2363	0.00137706	0.02734	ENSG00000175183	CSRP2	cysteine and glycine rich protein 2
ENSG00000116857.17	3.26303	5.25354	10.2362	0.0013771	0.02734	ENSG00000116857	TMEM9	transmembrane protein 9
ENSG00000196155.13	2.97661	5.71329	10.2274	0.00138372	0.0274418	ENSG00000196155	PLEKHG4	pleckstrin homology and RhoGEF domain containing G4
ENSG00000073282.14	2.91056	5.39855	10.2233	0.00138675	0.0274724	ENSG00000073282	TP63	tumor protein p63
ENSG00000151655.19	2.62196	4.71221	10.2148	0.00139316	0.0275504	ENSG00000151655	ITIH2	inter-alpha-trypsin inhibitor heavy chain 2
ENSG00000071575.12	-4.64663	5.57661	10.2141	0.00139369	0.0275504	ENSG00000071575	TRIB2	tribbles pseudokinase 2
ENSG00000064225.13	-4.4949	5.52643	10.2072	0.00139893	0.027614	ENSG00000064225	ST3GAL6	ST3 beta-galactoside alpha-2,3-sialyltransferase 6
ENSG00000070366.14	-3.38779	6.14392	10.2059	0.00139991	0.027614	ENSG00000070366	SMG6	SMG6 nonsense mediated mRNA decay factor
ENSG00000198162.12	2.70358	6.53503	10.2006	0.00140394	0.0276639	ENSG00000198162	MAN1A2	mannosidase alpha class 1A member 2
ENSG00000171811.14	2.24328	5.46502	10.1839	0.0014167	0.0278855	ENSG00000171811	CFAP46	cilia and flagella associated protein 46
ENSG00000143702.16	2.54728	6.10225	10.1808	0.00141911	0.0279031	ENSG00000143702	CEP170	centrosomal protein 170
ENSG00000198060.10	2.4352	5.09766	10.1757	0.00142305	0.0279507	ENSG00000198060	MARCHF5	membrane associated ring-CH-type finger 5
ENSG00000161551.15	-2.95554	7.028	10.1527	0.00144092	0.0282716	ENSG00000161551	ZNF577	zinc finger protein 577
ENSG00000073792.16	2.71414	6.05303	10.1479	0.00144463	0.0283141	ENSG00000073792	IGF2BP2	insulin like growth factor 2 mRNA binding protein 2
ENSG00000276497.3	-3.7198	5.83559	10.1374	0.00145288	0.0284207	ENSG00000276497	APBA1	amyloid beta precursor protein binding family A member 1
ENSG00000143179.16	2.58317	5.7542	10.1371	0.00145316	0.0284207	ENSG00000143179	UCK2	uridine-cytidine kinase 2
ENSG00000073614.13	2.22942	7.05994	10.1329	0.00145643	0.0284546	ENSG00000073614	KDM5A	lysine demethylase 5A
ENSG00000187678.10	-3.59554	5.9062	10.123	0.00146428	0.0285776	ENSG00000187678	SPRY4	sprouty RTK signaling antagonist 4
ENSG00000157933.11	-3.65793	5.75646	10.1052	0.00147853	0.0288251	ENSG00000157933	SKI	SKI proto-oncogene
ENSG00000176658.17	-3.31467	6.18297	10.0962	0.00148574	0.0289015	ENSG00000176658	MYO1D	myosin ID
ENSG00000172171.11	2.53612	4.7841	10.093	0.0014883	0.0289015	ENSG00000172171	TEFM	transcription elongation factor, mitochondrial
ENSG00000169813.17	2.53282	5.49781	10.0927	0.00148855	0.0289015	ENSG00000169813	HNRNPF	heterogeneous nuclear ribonucleoprotein F
ENSG00000204262.14	-3.97777	5.19897	10.0925	0.00148873	0.0289015	ENSG00000204262	COL5A2	collagen type V alpha 2 chain
ENSG00000171681.13	-3.25019	6.80013	10.0816	0.00149757	0.0290424	ENSG00000171681	ATF7IP	activating transcription factor 7 interacting protein
ENSG00000067715.15	2.64611	5.48266	10.0766	0.00150166	0.0290723	ENSG00000067715	SYT1	synaptotagmin 1
ENSG00000181722.18	-2.64421	7.743	10.0758	0.00150227	0.0290723	ENSG00000181722	ZBTB20	zinc finger and BTB domain containing 20
ENSG00000132478.10	2.44967	5.34458	10.0723	0.00150511	0.0290968	ENSG00000132478	UNK	unk zinc finger
ENSG00000109519.14	3.04841	5.57885	10.0585	0.00151647	0.0292856	ENSG00000109519	GRPEL1	GrpE like 1, mitochondrial
ENSG00000075388.4	2.17454	5.00775	10.0506	0.00152301	0.0293631	ENSG00000075388	FGF4	fibroblast growth factor 4
ENSG00000166037.11	-3.98304	5.76018	10.0498	0.00152368	0.0293631	ENSG00000166037	CEP57	centrosomal protein 57
ENSG00000183087.15	3.03665	5.52782	10.0418	0.00153028	0.0294594	ENSG00000183087	GAS6	growth arrest specific 6
ENSG00000104361.10	-4.32371	5.54158	10.0287	0.00154117	0.0296181	ENSG00000104361	NIPAL2	NIPA like domain containing 2
ENSG00000138696.11	-4.12481	5.37195	10.0281	0.00154174	0.0296181	ENSG00000138696	BMPR1B	bone morphogenetic protein receptor type 1B
ENSG00000117152.14	3.47618	5.4263	10.0061	0.00156026	0.0299426	ENSG00000117152	RGS4	regulator of G protein signaling 4
ENSG00000073754.6	-4.88531	5.35723	10.0006	0.00156491	0.0300007	ENSG00000073754	CD5L	CD5 molecule like
ENSG00000166535.20	-5.17059	5.12729	9.9968	0.00156813	0.0300169	ENSG00000166535	A2ML1	alpha-2-macroglobulin like 1
ENSG00000172780.17	3.00173	6.10904	9.99575	0.00156902	0.0300169	ENSG00000172780	RAB43	RAB43, member RAS oncogene family
ENSG00000131183.11	2.64011	5.23063	9.99203	0.00157219	0.0300464	ENSG00000131183	SLC34A1	solute carrier family 34 member 1
ENSG00000134987.13	-3.82088	5.43665	9.97751	0.00158464	0.0302287	ENSG00000134987	WDR36	WD repeat domain 36
ENSG00000197013.11	2.50297	5.97159	9.97647	0.00158554	0.0302287	ENSG00000197013	ZNF429	zinc finger protein 429
ENSG00000108666.10	2.81759	6.75336	9.97516	0.00158666	0.0302287	ENSG00000108666	C17orf75	chromosome 17 open reading frame 75
ENSG00000166801.17	-3.10461	6.40699	9.96733	0.00159343	0.0303262	ENSG00000166801	FAM111A	FAM111 trypsin like peptidase A
ENSG00000157036.13	-3.53146	5.31093	9.95687	0.00160251	0.0304675	ENSG00000157036	EXOG	exo/endonuclease G
ENSG00000079150.19	-4.39701	5.5878	9.95403	0.00160498	0.030483	ENSG00000079150	FKBP7	FKBP prolyl isomerase 7
ENSG00000100095.19	-3.66843	5.76162	9.9481	0.00161016	0.0305499	ENSG00000100095	SEZ6L	seizure related 6 homolog like
ENSG00000242498.8	2.33716	5.84418	9.93395	0.00162258	0.0307537	ENSG00000242498	ARPIN	actin related protein 2/3 complex inhibitor
ENSG00000184860.10	-3.22339	6.44301	9.92088	0.00163415	0.0309412	ENSG00000184860	SDR42E1	short chain dehydrogenase/reductase family 42E, member 1
ENSG00000236699.9	-4.68442	5.26112	9.91884	0.00163595	0.0309435	ENSG00000236699	ARHGEF38	Rho guanine nucleotide exchange factor 38
ENSG00000006459.11	-3.39608	6.2402	9.90903	0.0016447	0.0310594	ENSG00000006459	KDM7A	lysine demethylase 7A
ENSG00000154175.18	-4.55078	5.58274	9.90819	0.00164545	0.0310594	ENSG00000154175	ABI3BP	ABI family member 3 binding protein
ENSG00000176390.12	3.14439	6.30123	9.90047	0.00165237	0.0311579	ENSG00000176390	CRLF3	cytokine receptor like factor 3
ENSG00000104866.11	-3.77311	5.841	9.89282	0.00165925	0.0312262	ENSG00000104866	PPP1R37	protein phosphatase 1 regulatory subunit 37
ENSG00000184708.18	-4.78368	5.34733	9.89157	0.00166037	0.0312262	ENSG00000184708	EIF4ENIF1	eukaryotic translation initiation factor 4E nuclear import factor 1
ENSG00000141562.19	2.42977	6.26531	9.89079	0.00166108	0.0312262	ENSG00000141562	NARF	nuclear prelamin A recognition factor
ENSG00000275326.4	2.70059	4.745	9.88164	0.00166936	0.0313383	ENSG00000275326	NOSTRIN	nitric oxide synthase trafficking
ENSG00000135250.17	-3.63451	5.95694	9.87899	0.00167177	0.0313383	ENSG00000135250	SRPK2	SRSF protein kinase 2
ENSG00000188039.16	-3.37451	6.15221	9.87857	0.00167215	0.0313383	ENSG00000188039	NWD1	NACHT and WD repeat domain containing 1
ENSG00000146535.14	-3.6488	5.99397	9.87211	0.00167803	0.0314165	ENSG00000146535	GNA12	G protein subunit alpha 12
ENSG00000196247.13	2.44775	6.53837	9.86797	0.00168181	0.0314553	ENSG00000196247	ZNF107	zinc finger protein 107
ENSG00000166949.17	2.33501	5.68259	9.81986	0.00172638	0.032256	ENSG00000166949	SMAD3	SMAD family member 3
ENSG00000123064.13	-3.58695	5.72518	9.80628	0.00173917	0.0324621	ENSG00000123064	DDX54	DEAD-box helicase 54
ENSG00000171195.11	-5.17817	5.17626	9.80228	0.00174296	0.0324741	ENSG00000171195	MUC7	mucin 7, secreted
ENSG00000284896.1	-2.87918	6.5205	9.80187	0.00174334	0.0324741	ENSG00000284896	OR2A5	olfactory receptor family 2 subfamily A member 5
ENSG00000185231.5	2.30287	5.13078	9.79633	0.0017486	0.0325392	ENSG00000185231	MC2R	melanocortin 2 receptor
ENSG00000147251.16	-3.73658	5.51941	9.79213	0.00175261	0.0325808	ENSG00000147251	DOCK11	dedicator of cytokinesis 11
ENSG00000177511.6	-3.50376	6.29751	9.7866	0.00175788	0.0326459	ENSG00000177511	ST8SIA3	ST8 alpha-N-acetyl-neuraminide alpha-2,8-sialyltransferase 3
ENSG00000151553.15	3.24189	5.46725	9.78426	0.00176012	0.0326545	ENSG00000151553	FHIP2A	FHF complex subunit HOOK interacting protein 2A
ENSG00000106484.16	-4.28058	5.43109	9.77123	0.00177264	0.0328537	ENSG00000106484	MEST	mesoderm specific transcript
ENSG00000154945.7	3.47516	5.94183	9.75924	0.00178424	0.0330075	ENSG00000154945	ANKRD40	ankyrin repeat domain 40
ENSG00000180155.20	2.35465	5.47493	9.75894	0.00178453	0.0330075	ENSG00000180155	LYNX1	Ly6/neurotoxin 1
ENSG00000169490.17	-4.45844	5.65343	9.74975	0.00179347	0.0331396	ENSG00000169490	TM2D2	TM2 domain containing 2
ENSG00000144224.17	-3.73132	5.78188	9.73886	0.00180413	0.0333031	ENSG00000144224	UBXN4	UBX domain protein 4
ENSG00000141425.18	-4.14361	5.87915	9.73509	0.00180783	0.033338	ENSG00000141425	RPRD1A	regulation of nuclear pre-mRNA domain containing 1A
ENSG00000127530.4	2.25924	6.94868	9.72762	0.00181519	0.0334403	ENSG00000127530	OR7C1	olfactory receptor family 7 subfamily C member 1
ENSG00000274338.2	2.93215	4.96717	9.72125	0.0018215	0.0335228	ENSG00000274338	CATSPERB	cation channel sperm associated auxiliary subunit beta
ENSG00000039523.20	-3.90474	5.75088	9.71785	0.00182487	0.0335513	ENSG00000039523	RIPOR1	RHO family interacting cell polarization regulator 1
ENSG00000155052.15	-3.29161	6.08108	9.71476	0.00182794	0.0335743	ENSG00000155052	CNTNAP5	contactin associated protein family member 5
ENSG00000138386.17	2.47892	5.68314	9.71204	0.00183065	0.0335905	ENSG00000138386	NAB1	NGFI-A binding protein 1
ENSG00000116016.14	-3.10238	6.80717	9.70953	0.00183315	0.0336028	ENSG00000116016	EPAS1	endothelial PAS domain protein 1
ENSG00000124743.6	2.87983	5.40671	9.7001	0.00184258	0.0337379	ENSG00000124743	KLHL31	kelch like family member 31
ENSG00000168522.13	2.22886	7.43507	9.6985	0.00184418	0.0337379	ENSG00000168522	FNTA	farnesyltransferase, CAAX box, alpha
ENSG00000171680.23	2.53277	5.33712	9.69564	0.00184706	0.033757	ENSG00000171680	PLEKHG5	pleckstrin homology and RhoGEF domain containing G5
ENSG00000134318.16	-3.39813	6.63413	9.69169	0.00185103	0.0337772	ENSG00000134318	ROCK2	Rho associated coiled-coil containing protein kinase 2
ENSG00000197785.14	2.69047	5.22673	9.69089	0.00185184	0.0337772	ENSG00000197785	ATAD3A	ATPase family AAA domain containing 3A
ENSG00000147799.12	-4.20825	5.23196	9.67909	0.00186377	0.0339547	ENSG00000147799	ARHGAP39	Rho GTPase activating protein 39
ENSG00000235173.7	2.90471	5.22447	9.67752	0.00186536	0.0339547	ENSG00000235173	HGH1	HGH1 homolog
ENSG00000100505.14	2.51721	5.93169	9.67581	0.0018671	0.0339547	ENSG00000100505	TRIM9	tripartite motif containing 9
ENSG00000078043.16	2.38819	7.12097	9.67238	0.00187058	0.0339676	ENSG00000078043	PIAS2	protein inhibitor of activated STAT 2
ENSG00000284922.2	2.93054	4.92029	9.67148	0.0018715	0.0339676	ENSG00000284922	LRTOMT	leucine rich transmembrane and O-methyltransferase domain containing
ENSG00000168658.19	-3.60639	5.8277	9.66933	0.00187369	0.0339739	ENSG00000168658	VWA3B	von Willebrand factor A domain containing 3B
ENSG00000113194.13	-4.5192	5.56101	9.65966	0.00188358	0.0341195	ENSG00000113194	FAF2	Fas associated factor family member 2
ENSG00000094975.14	-3.29745	6.3166	9.64342	0.00190032	0.0343377	ENSG00000094975	SUCO	SUN domain containing ossification factor
ENSG00000003056.8	2.55402	5.21736	9.64118	0.00190263	0.0343377	ENSG00000003056	M6PR	mannose-6-phosphate receptor, cation dependent
ENSG00000116984.15	2.44947	6.48812	9.64104	0.00190277	0.0343377	ENSG00000116984	MTR	5-methyltetrahydrofolate-homocysteine methyltransferase
ENSG00000102763.18	-3.75918	5.79205	9.64074	0.00190309	0.0343377	ENSG00000102763	VWA8	von Willebrand factor A domain containing 8
ENSG00000165219.23	-3.00113	7.18594	9.62863	0.00191568	0.034531	ENSG00000165219	GAPVD1	GTPase activating protein and VPS9 domains 1
ENSG00000215301.11	2.83178	6.79914	9.62291	0.00192165	0.0345959	ENSG00000215301	DDX3X	DEAD-box helicase 3 X-linked
ENSG00000146006.8	-3.78101	5.43409	9.619	0.00192575	0.0345959	ENSG00000146006	LRRTM2	leucine rich repeat transmembrane neuronal 2
ENSG00000006210.7	-3.6656	6.05912	9.61742	0.0019274	0.0345959	ENSG00000006210	CX3CL1	C-X3-C motif chemokine ligand 1
ENSG00000111602.12	-4.04384	5.36438	9.61639	0.00192849	0.0345959	ENSG00000111602	TIMELESS	timeless circadian regulator
ENSG00000123561.15	-4.01969	5.14933	9.61463	0.00193033	0.0345959	ENSG00000123561	SERPINA7	serpin family A member 7
ENSG00000121039.10	-4.00632	5.9266	9.61442	0.00193056	0.0345959	ENSG00000121039	RDH10	retinol dehydrogenase 10
ENSG00000156475.19	-2.98888	6.63548	9.61063	0.00193455	0.0346051	ENSG00000156475	PPP2R2B	protein phosphatase 2 regulatory subunit Bbeta
ENSG00000163145.13	-4.33172	5.6118	9.61035	0.00193483	0.0346051	ENSG00000163145	C1QTNF7	C1q and TNF related 7
ENSG00000133619.18	-4.28257	5.20744	9.57827	0.00196894	0.0351809	ENSG00000133619	KRBA1	KRAB-A domain containing 1
ENSG00000139971.15	-3.33817	6.27997	9.56816	0.00197981	0.0353409	ENSG00000139971	ARMH4	armadillo like helical domain containing 4
ENSG00000158525.16	2.59793	4.96005	9.56635	0.00198176	0.0353414	ENSG00000158525	CPA5	carboxypeptidase A5
ENSG00000167967.16	-3.8872	6.00579	9.56419	0.00198409	0.0353488	ENSG00000167967	E4F1	E4F transcription factor 1
ENSG00000116251.11	2.92097	6.34123	9.56075	0.00198782	0.0353809	ENSG00000116251	RPL22	ribosomal protein L22
ENSG00000109586.12	-4.12901	5.52634	9.55823	0.00199055	0.0353952	ENSG00000109586	GALNT7	polypeptide N-acetylgalactosaminyltransferase 7
ENSG00000173320.12	-2.89621	6.72269	9.55422	0.0019949	0.0354384	ENSG00000173320	STOX2	storkhead box 2
ENSG00000086289.13	2.86986	5.11499	9.55063	0.00199881	0.0354736	ENSG00000086289	EPDR1	ependymin related 1
ENSG00000205423.12	-4.66063	5.43556	9.54168	0.00200858	0.0356126	ENSG00000205423	CNEP1R1	CTD nuclear envelope phosphatase 1 regulatory subunit 1
ENSG00000100433.16	2.26397	5.57256	9.5173	0.00203544	0.0360163	ENSG00000100433	KCNK10	potassium two pore domain channel subfamily K member 10
ENSG00000139291.14	-4.19232	5.63114	9.51597	0.00203692	0.0360163	ENSG00000139291	TMEM19	transmembrane protein 19
ENSG00000198874.14	-4.86474	4.91779	9.51409	0.002039	0.0360163	ENSG00000198874	TYW1	tRNA-yW synthesizing protein 1 homolog
ENSG00000163291.14	-3.68375	6.16977	9.51394	0.00203917	0.0360163	ENSG00000163291	PAQR3	progestin and adipoQ receptor family member 3
ENSG00000106459.15	2.93431	5.07906	9.50608	0.00204792	0.0360785	ENSG00000106459	NRF1	nuclear respiratory factor 1
ENSG00000237765.8	2.57885	5.50766	9.50551	0.00204856	0.0360785	ENSG00000237765	FAM200B	family with sequence similarity 200 member B
ENSG00000275851.4	-2.71972	7.5283	9.50549	0.00204858	0.0360785	ENSG00000275851	MLLT6	MLLT6, PHD finger containing
ENSG00000248712.8	-4.47592	5.1081	9.49958	0.00205519	0.0361603	ENSG00000248712	CCDC153	coiled-coil domain containing 153
ENSG00000180287.17	-3.11695	5.90724	9.49399	0.00206146	0.036236	ENSG00000180287	PLD5	phospholipase D family member 5
ENSG00000196455.8	-3.98328	5.41011	9.48866	0.00206746	0.0363068	ENSG00000196455	PIK3R4	phosphoinositide-3-kinase regulatory subunit 4
ENSG00000105723.13	-3.05914	6.08048	9.48329	0.00207352	0.0363574	ENSG00000105723	GSK3A	glycogen synthase kinase 3 alpha
ENSG00000130158.14	-2.97961	6.83724	9.48261	0.00207429	0.0363574	ENSG00000130158	DOCK6	dedicator of cytokinesis 6
ENSG00000158856.19	2.84985	6.01503	9.48083	0.0020763	0.036358	ENSG00000158856	DMTN	dematin actin binding protein
ENSG00000272391.6	-3.36676	6.52062	9.47815	0.00207934	0.0363766	ENSG00000272391	POM121C	POM121 transmembrane nucleoporin C
ENSG00000126001.17	-2.7608	7.38923	9.46362	0.00209587	0.036631	ENSG00000126001	CEP250	centrosomal protein 250
ENSG00000155265.11	-3.54495	6.01933	9.4607	0.00209921	0.0366546	ENSG00000155265	GOLGA7B	golgin A7 family member B
ENSG00000135048.14	-3.53945	6.06882	9.4474	0.00211449	0.0368862	ENSG00000135048	CEMIP2	cell migration inducing hyaluronidase 2
ENSG00000175449.15	3.09693	5.57144	9.43503	0.0021288	0.0371008	ENSG00000175449	RFESD	Rieske Fe-S domain containing
ENSG00000132405.19	-3.84455	5.87674	9.4203	0.00214596	0.0373645	ENSG00000132405	TBC1D14	TBC1 domain family member 14
ENSG00000177614.11	-3.32572	6.18135	9.40815	0.00216024	0.0375624	ENSG00000177614	PGBD5	piggyBac transposable element derived 5
ENSG00000043514.17	-4.16279	5.69246	9.40715	0.00216141	0.0375624	ENSG00000043514	TRIT1	tRNA isopentenyltransferase 1
ENSG00000040933.16	2.39525	6.28823	9.39907	0.00217096	0.037692	ENSG00000040933	INPP4A	inositol polyphosphate-4-phosphatase type I A
ENSG00000124406.17	-3.15743	6.50557	9.39737	0.00217297	0.037692	ENSG00000124406	ATP8A1	ATPase phospholipid transporting 8A1
ENSG00000078081.8	2.84401	5.2601	9.38151	0.00219185	0.0379839	ENSG00000078081	LAMP3	lysosomal associated membrane protein 3
ENSG00000095596.12	2.62974	5.00778	9.37115	0.00220427	0.0381632	ENSG00000095596	CYP26A1	cytochrome P450 family 26 subfamily A member 1
ENSG00000171766.17	-4.15779	5.79886	9.36937	0.00220642	0.0381644	ENSG00000171766	GATM	glycine amidinotransferase
ENSG00000188157.15	-3.94343	5.79247	9.36226	0.00221499	0.0382766	ENSG00000188157	AGRN	agrin
ENSG00000120440.15	-3.93853	5.1395	9.35361	0.00222547	0.0383902	ENSG00000120440	TTLL2	tubulin tyrosine ligase like 2
ENSG00000117410.14	-4.79816	5.06136	9.3534	0.00222573	0.0383902	ENSG00000117410	ATP6V0B	ATPase H+ transporting V0 subunit b
ENSG00000151917.18	2.51475	5.39663	9.34907	0.00223099	0.0384449	ENSG00000151917	BEND6	BEN domain containing 6
ENSG00000170423.13	-4.4037	5.20811	9.3438	0.00223741	0.0385195	ENSG00000170423	KRT78	keratin 78
ENSG00000185053.14	-4.51942	5.22212	9.32784	0.00225698	0.03882	ENSG00000185053	SGCZ	sarcoglycan zeta
ENSG00000213889.11	-3.98374	5.15087	9.31896	0.00226794	0.0389722	ENSG00000213889	PPM1N	protein phosphatase, Mg2+/Mn2+ dependent 1N (putative)
ENSG00000129173.13	-5.01899	4.97802	9.31386	0.00227426	0.0390095	ENSG00000129173	E2F8	E2F transcription factor 8
ENSG00000072134.16	2.78582	5.64359	9.31283	0.00227555	0.0390095	ENSG00000072134	EPN2	epsin 2
ENSG00000166924.9	2.63639	5.15279	9.31128	0.00227747	0.0390095	ENSG00000166924	NYAP1	neuronal tyrosine phosphorylated phosphoinositide-3-kinase adaptor 1
ENSG00000162869.16	2.55113	5.01133	9.31038	0.00227859	0.0390095	ENSG00000162869	PPP1R21	protein phosphatase 1 regulatory subunit 21
ENSG00000177576.12	2.17736	5.37357	9.29959	0.00229205	0.0392034	ENSG00000177576	C18orf32	chromosome 18 open reading frame 32
ENSG00000145975.15	-4.32633	5.13352	9.28877	0.00230563	0.0393966	ENSG00000145975	FAM217A	family with sequence similarity 217 member A
ENSG00000084731.15	3.06394	5.88028	9.28706	0.00230778	0.0393966	ENSG00000084731	KIF3C	kinesin family member 3C
ENSG00000026652.15	-3.10943	6.5714	9.28549	0.00230976	0.0393966	ENSG00000026652	AGPAT4	1-acylglycerol-3-phosphate O-acyltransferase 4
ENSG00000189403.15	2.14541	7.20235	9.27781	0.00231947	0.0395254	ENSG00000189403	HMGB1	high mobility group box 1
ENSG00000079819.20	-3.60872	6.16213	9.27463	0.0023235	0.0395575	ENSG00000079819	EPB41L2	erythrocyte membrane protein band 4.1 like 2
ENSG00000075340.23	2.41906	6.73866	9.27152	0.00232745	0.0395882	ENSG00000075340	ADD2	adducin 2
ENSG00000115159.16	-3.67923	5.79911	9.26575	0.00233479	0.0396763	ENSG00000115159	GPD2	glycerol-3-phosphate dehydrogenase 2
ENSG00000116667.15	-3.25484	6.36771	9.25758	0.00234522	0.0398168	ENSG00000116667	C1orf21	chromosome 1 open reading frame 21
ENSG00000172375.14	-3.52418	6.20629	9.25365	0.00235027	0.0398658	ENSG00000172375	C2CD2L	C2CD2 like
ENSG00000122958.15	-3.87191	5.59663	9.24987	0.00235513	0.0398981	ENSG00000122958	VPS26A	VPS26 retromer complex component A
ENSG00000101224.18	-4.13469	5.50299	9.24796	0.00235758	0.0398981	ENSG00000101224	CDC25B	cell division cycle 25B
ENSG00000109265.15	-3.45218	5.62118	9.24711	0.00235868	0.0398981	ENSG00000109265	CRACD	capping protein inhibiting regulator of actin dynamics
ENSG00000145388.15	-3.31028	6.05533	9.23251	0.00237756	0.0401805	ENSG00000145388	METTL14	methyltransferase 14, N6-adenosine-methyltransferase subunit
ENSG00000168452.21	2.16183	5.22632	9.22698	0.00238475	0.040265	ENSG00000168452	PPT2	palmitoyl-protein thioesterase 2
ENSG00000124215.17	-3.93867	5.64441	9.22018	0.00239363	0.0403779	ENSG00000124215	CDH26	cadherin 26
ENSG00000185104.21	2.06272	6.28972	9.21678	0.00239807	0.0404159	ENSG00000185104	FAF1	Fas associated factor 1
ENSG00000051128.19	2.48767	5.21168	9.21257	0.00240359	0.0404719	ENSG00000051128	HOMER3	homer scaffold protein 3
ENSG00000131626.19	-3.61196	5.62026	9.20939	0.00240777	0.0405052	ENSG00000131626	PPFIA1	PTPRF interacting protein alpha 1
ENSG00000274746.4	-3.75415	5.32773	9.20761	0.00241012	0.0405076	ENSG00000274746	ZNF100	zinc finger protein 100
ENSG00000065802.12	-3.39577	5.78243	9.19637	0.00242495	0.0407197	ENSG00000065802	ASB1	ankyrin repeat and SOCS box containing 1
ENSG00000156097.13	2.21471	5.47668	9.1943	0.00242769	0.0407286	ENSG00000156097	GPR61	G protein-coupled receptor 61
ENSG00000178038.17	2.74342	5.73338	9.17894	0.00244816	0.0410346	ENSG00000178038	ALS2CL	ALS2 C-terminal like
ENSG00000111860.14	-3.65275	5.97272	9.16404	0.00246817	0.0413323	ENSG00000111860	CEP85L	centrosomal protein 85 like
ENSG00000181035.14	3.30586	5.66015	9.14952	0.00248783	0.0416237	ENSG00000181035	SLC25A42	solute carrier family 25 member 42
ENSG00000123572.17	2.83461	4.92598	9.13148	0.00251248	0.0419979	ENSG00000123572	NRK	Nik related kinase
ENSG00000137216.19	-4.7651	5.1393	9.1286	0.00251644	0.0420227	ENSG00000137216	TMEM63B	transmembrane protein 63B
ENSG00000273761.5	-3.26761	5.9191	9.12708	0.00251853	0.0420227	ENSG00000273761	DDX24	DEAD-box helicase 24
ENSG00000166889.14	-3.93757	5.46238	9.11474	0.00253558	0.0422689	ENSG00000166889	PATL1	PAT1 homolog 1, processing body mRNA decay factor
ENSG00000141469.18	-4.08862	5.46726	9.11036	0.00254166	0.0423318	ENSG00000141469	SLC14A1	solute carrier family 14 member 1 (Kidd blood group)
ENSG00000150054.19	-3.83138	5.70711	9.10395	0.00255058	0.0424421	ENSG00000150054	MPP7	MAGUK p55 scaffold protein 7
ENSG00000067048.17	-4.8469	5.03636	9.07663	0.00258897	0.043042	ENSG00000067048	DDX3Y	DEAD-box helicase 3 Y-linked
ENSG00000249072.1	1.54851	10.3857	9.07325	0.00259375	0.0430825	ENSG00000249072
ENSG00000258881.6	-3.80981	5.3564	9.06274	0.00260871	0.0432918	ENSG00000258881
ENSG00000157827.20	-3.74859	5.34707	9.05726	0.00261653	0.0433826	ENSG00000157827	FMNL2	formin like 2
ENSG00000178965.14	3.06317	5.65157	9.05511	0.00261962	0.0433946	ENSG00000178965	ERICH3	glutamate rich 3
ENSG00000130347.13	-4.23449	5.06834	9.0495	0.00262766	0.0434887	ENSG00000130347	RTN4IP1	reticulon 4 interacting protein 1
ENSG00000144935.17	-4.33053	5.09405	9.04139	0.00263934	0.0436428	ENSG00000144935	TRPC1	transient receptor potential cation channel subfamily C member 1
ENSG00000121350.16	2.33294	5.67945	9.01987	0.0026706	0.0441201	ENSG00000121350	PYROXD1	pyridine nucleotide-disulphide oxidoreductase domain 1
ENSG00000115446.12	3.37016	5.00228	9.01554	0.00267693	0.044185	ENSG00000115446	UNC50	unc-50 inner nuclear membrane RNA binding protein
ENSG00000136643.12	-4.15459	5.52636	9.00789	0.00268817	0.0443307	ENSG00000136643	RPS6KC1	ribosomal protein S6 kinase C1
ENSG00000198933.10	2.84311	5.23065	9.00365	0.00269441	0.0443939	ENSG00000198933	TBKBP1	TBK1 binding protein 1
ENSG00000173451.7	2.94065	5.38194	9.00018	0.00269953	0.0444384	ENSG00000173451	THAP2	THAP domain containing 2
ENSG00000262024.6	-4.49883	5.03817	8.99068	0.0027136	0.0446301	ENSG00000262024	TCF20	transcription factor 20
ENSG00000177453.7	2.90542	5.0094	8.98735	0.00271856	0.0446717	ENSG00000177453	NIM1K	NIM1 serine/threonine protein kinase
ENSG00000104863.12	2.14389	4.82121	8.97796	0.00273256	0.0448617	ENSG00000104863	LIN7B	lin-7 homolog B, crumbs cell polarity complex component
ENSG00000006747.15	2.21717	7.08909	8.96742	0.00274837	0.0450811	ENSG00000006747	SCIN	scinderin
ENSG00000173875.14	2.37163	6.01283	8.96	0.00275955	0.0452186	ENSG00000173875	ZNF791	zinc finger protein 791
ENSG00000105176.18	-4.09989	5.34009	8.9586	0.00276167	0.0452186	ENSG00000105176	URI1	URI1 prefoldin like chaperone
ENSG00000184986.11	-4.3212	5.11947	8.95643	0.00276495	0.0452321	ENSG00000184986	TMEM121	transmembrane protein 121
ENSG00000196865.4	-3.46706	6.12471	8.94936	0.00277567	0.0453671	ENSG00000196865	NHLRC2	NHL repeat containing 2
ENSG00000171940.14	-3.25345	5.98829	8.94676	0.00277962	0.0453915	ENSG00000171940	ZNF217	zinc finger protein 217
ENSG00000153130.18	2.65587	5.50652	8.93463	0.00279813	0.0456533	ENSG00000153130	SCOC	short coiled-coil protein
ENSG00000273607.3	2.85765	5.02282	8.92554	0.0028121	0.0458405	ENSG00000273607	CHCHD10	coiled-coil-helix-coiled-coil-helix domain containing 10
ENSG00000076201.16	-4.02944	5.38199	8.91776	0.00282411	0.0459955	ENSG00000076201	PTPN23	protein tyrosine phosphatase non-receptor type 23
ENSG00000185591.10	2.3781	6.45414	8.91241	0.00283239	0.0460896	ENSG00000185591	SP1	Sp1 transcription factor
ENSG00000103018.18	2.63573	5.7925	8.90908	0.00283755	0.0461328	ENSG00000103018	CYB5B	cytochrome b5 type B
ENSG00000094804.12	2.45471	5.88853	8.90602	0.00284232	0.0461696	ENSG00000094804	CDC6	cell division cycle 6
ENSG00000011376.12	-3.16914	6.19911	8.88166	0.00288049	0.046716	ENSG00000011376	LARS2	leucyl-tRNA synthetase 2, mitochondrial
ENSG00000158467.17	-3.83891	5.77567	8.88054	0.00288226	0.046716	ENSG00000158467	AHCYL2	adenosylhomocysteinase like 2
ENSG00000181555.22	-3.08861	7.06271	8.87971	0.00288358	0.046716	ENSG00000181555	SETD2	SET domain containing 2, histone lysine methyltransferase
ENSG00000123338.13	-2.94648	6.65134	8.87637	0.00288885	0.0467603	ENSG00000123338	NCKAP1L	NCK associated protein 1 like
ENSG00000198182.13	-3.61647	5.3261	8.87357	0.00289328	0.0467908	ENSG00000198182	ZNF607	zinc finger protein 607
ENSG00000204272.13	2.86339	4.83013	8.86358	0.00290916	0.0470064	ENSG00000204272	NBDY	negative regulator of P-body association
ENSG00000165406.16	2.52442	6.0248	8.85926	0.00291605	0.0470763	ENSG00000165406	MARCHF8	membrane associated ring-CH-type finger 8
ENSG00000160972.10	-3.69724	5.42469	8.84491	0.00293907	0.0473294	ENSG00000160972	PPP1R16A	protein phosphatase 1 regulatory subunit 16A
ENSG00000103319.12	-3.90692	5.00644	8.84484	0.00293918	0.0473294	ENSG00000103319	EEF2K	eukaryotic elongation factor 2 kinase
ENSG00000157168.21	2.24708	7.29432	8.84468	0.00293944	0.0473294	ENSG00000157168	NRG1	neuregulin 1
ENSG00000136169.17	-3.53785	5.95906	8.8391	0.00294844	0.0474327	ENSG00000136169	SETDB2	SET domain bifurcated histone lysine methyltransferase 2
ENSG00000169126.16	-4.39168	5.02352	8.83386	0.00295692	0.0475277	ENSG00000169126	ODAD2	outer dynein arm docking complex subunit 2
ENSG00000116747.13	-2.88325	6.43206	8.82762	0.00296706	0.0476463	ENSG00000116747	RO60	Ro60, Y RNA binding protein
ENSG00000130147.16	-3.14749	6.10265	8.82613	0.00296948	0.0476463	ENSG00000130147	SH3BP4	SH3 domain binding protein 4
ENSG00000129691.16	2.5566	5.77419	8.82429	0.00297248	0.0476528	ENSG00000129691	ASH2L	ASH2 like, histone lysine methyltransferase complex subunit
ENSG00000158816.16	-3.09078	6.52978	8.8179	0.0029829	0.0477783	ENSG00000158816	VWA5B1	von Willebrand factor A domain containing 5B1
ENSG00000196110.8	2.25508	6.11732	8.81478	0.00298801	0.0478185	ENSG00000196110	ZNF699	zinc finger protein 699
ENSG00000088881.22	-3.99868	5.65462	8.81299	0.00299094	0.0478239	ENSG00000088881	EBF4	EBF family member 4
ENSG00000160117.16	-4.01322	5.77583	8.80554	0.00300318	0.0479559	ENSG00000160117	ANKLE1	ankyrin repeat and LEM domain containing 1
ENSG00000155324.10	2.14034	5.15075	8.80479	0.00300441	0.0479559	ENSG00000155324	GRAMD2B	GRAM domain containing 2B
ENSG00000179094.16	-4.07708	5.41993	8.80061	0.0030113	0.0480243	ENSG00000179094	PER1	period circadian regulator 1
ENSG00000262860.5	2.26704	4.99872	8.78259	0.00304119	0.0484589	ENSG00000262860	LSM14A	LSM14A mRNA processing body assembly factor
ENSG00000162341.18	2.33675	5.60523	8.77455	0.00305463	0.048631	ENSG00000162341	TPCN2	two pore segment channel 2
ENSG00000151320.11	-2.74303	7.46104	8.76957	0.00306297	0.0487216	ENSG00000151320	AKAP6	A-kinase anchoring protein 6
ENSG00000186283.14	-4.36767	5.25635	8.7644	0.00307167	0.0488178	ENSG00000186283	TOR3A	torsin family 3 member A
ENSG00000189079.18	-3.87641	5.59058	8.75977	0.00307948	0.0488997	ENSG00000189079	ARID2	AT-rich interaction domain 2
ENSG00000153560.12	-3.27604	5.84715	8.74726	0.00310068	0.0491939	ENSG00000153560	UBP1	upstream binding protein 1
ENSG00000128655.19	-3.1817	6.15898	8.74176	0.00311004	0.0492999	ENSG00000128655	PDE11A	phosphodiesterase 11A
ENSG00000215474.8	-4.39821	5.22533	8.73054	0.00312924	0.0495615	ENSG00000215474	SKOR2	SKI family transcriptional corepressor 2
ENSG00000197147.15	-3.24035	6.06009	8.72819	0.00313327	0.0495827	ENSG00000197147	LRRC8B	leucine rich repeat containing 8 VRAC subunit B
ENSG00000068078.20	-3.56527	5.39954	8.72591	0.0031372	0.0496023	ENSG00000068078	FGFR3	fibroblast growth factor receptor 3
ENSG00000119927.14	-3.35932	6.49938	8.72158	0.00314465	0.0496773	ENSG00000119927	GPAM	glycerol-3-phosphate acyltransferase, mitochondrial
ENSG00000106772.19	2.34035	6.85964	8.71465	0.00315663	0.0498239	ENSG00000106772	PRUNE2	prune homolog 2 with BCH domain
ENSG00000136152.15	-4.15512	5.16694	8.70881	0.00316677	0.049905	ENSG00000136152	COG3	component of oligomeric golgi complex 3
ENSG00000187796.16	-3.65368	5.83528	8.70856	0.0031672	0.049905	ENSG00000187796	CARD9	caspase recruitment domain family member 9
ENSG00000165092.13	-3.0349	4.81592	8.68854	0.00320217	0.050413	ENSG00000165092	ALDH1A1	aldehyde dehydrogenase 1 family member A1
ENSG00000129933.21	-3.56405	6.43757	8.67473	0.00322652	0.0507529	ENSG00000129933	MAU2	MAU2 sister chromatid cohesion factor
ENSG00000169925.17	-3.81284	5.82371	8.66344	0.00324659	0.0510232	ENSG00000169925	BRD3	bromodomain containing 3
ENSG00000115271.11	-4.15453	5.35502	8.66194	0.00324925	0.0510232	ENSG00000115271	GCA	grancalcin
ENSG00000166126.11	2.47231	5.2311	8.65894	0.00325461	0.0510558	ENSG00000166126	AMN	amnion associated transmembrane protein
ENSG00000249709.8	-4.09514	4.89849	8.65767	0.00325687	0.0510558	ENSG00000249709	ZNF564	zinc finger protein 564
ENSG00000142920.17	-2.76982	6.78724	8.65394	0.00326354	0.0511168	ENSG00000142920	AZIN2	antizyme inhibitor 2
ENSG00000103723.17	-2.94201	6.49527	8.64918	0.00327209	0.0512071	ENSG00000103723	AP3B2	adaptor related protein complex 3 subunit beta 2
ENSG00000285121.2	-4.32573	4.86169	8.64384	0.00328169	0.0513137	ENSG00000285121	MTCH2	mitochondrial carrier 2
ENSG00000101752.13	-3.00895	6.59415	8.63381	0.0032998	0.0514914	ENSG00000101752	MIB1	MIB E3 ubiquitin protein ligase 1
ENSG00000102001.13	-4.74993	4.98359	8.63327	0.00330078	0.0514914	ENSG00000102001	CACNA1F	calcium voltage-gated channel subunit alpha1 F
ENSG00000188766.13	2.7138	5.82049	8.63277	0.00330169	0.0514914	ENSG00000188766	SPRED3	sprouty related EVH1 domain containing 3
ENSG00000150627.16	-4.21236	5.51681	8.63136	0.00330425	0.0514914	ENSG00000150627	WDR17	WD repeat domain 17
ENSG00000136935.14	3.32891	5.2137	8.62653	0.00331303	0.0515845	ENSG00000136935	GOLGA1	golgin A1
ENSG00000104885.19	2.40812	6.24014	8.62439	0.00331692	0.0516016	ENSG00000104885	DOT1L	DOT1 like histone lysine methyltransferase
ENSG00000130307.12	2.45379	5.64488	8.62009	0.00332475	0.0516796	ENSG00000130307	USHBP1	USH1 protein network component harmonin binding protein 1
ENSG00000186409.19	-2.56159	7.41892	8.61491	0.00333423	0.0517833	ENSG00000186409	CCDC30	coiled-coil domain containing 30
ENSG00000243414.6	-3.65484	4.92762	8.60557	0.00335137	0.051966	ENSG00000243414	TICAM2	TIR domain containing adaptor molecule 2
ENSG00000155256.18	-4.75381	5.38961	8.60532	0.00335182	0.051966	ENSG00000155256	ZFYVE27	zinc finger FYVE-type containing 27
ENSG00000144278.15	-3.63277	5.42891	8.60389	0.00335446	0.051966	ENSG00000144278	GALNT13	polypeptide N-acetylgalactosaminyltransferase 13
ENSG00000184731.6	-3.67588	5.62847	8.60145	0.00335896	0.0519919	ENSG00000184731	FAM110C	family with sequence similarity 110 member C
ENSG00000225589.9	-4.57261	4.95269	8.59648	0.00336813	0.0520539	ENSG00000225589	MDC1	mediator of DNA damage checkpoint 1
ENSG00000157107.14	-3.65442	5.14691	8.59621	0.00336863	0.0520539	ENSG00000157107	FCHO2	FCH and mu domain containing endocytic adaptor 2
ENSG00000157538.14	-3.14802	6.20341	8.59434	0.00337209	0.0520636	ENSG00000157538	VPS26C	VPS26 endosomal protein sorting factor C
ENSG00000166348.20	-2.94411	6.03453	8.58611	0.00338736	0.0522557	ENSG00000166348	USP54	ubiquitin specific peptidase 54
ENSG00000108854.16	2.61939	6.09176	8.58305	0.00339306	0.0522656	ENSG00000108854	SMURF2	SMAD specific E3 ubiquitin protein ligase 2
ENSG00000164877.19	-4.04278	5.86287	8.58272	0.00339368	0.0522656	ENSG00000164877	MICALL2	MICAL like 2
ENSG00000184517.12	-4.06797	5.20606	8.57823	0.00340207	0.0523509	ENSG00000184517	ZFP1	ZFP1 zinc finger protein
ENSG00000084073.10	2.88888	5.23743	8.57401	0.00340995	0.0524283	ENSG00000084073	ZMPSTE24	zinc metallopeptidase STE24
ENSG00000120533.13	2.66976	5.80012	8.571	0.00341559	0.0524712	ENSG00000120533	ENY2	ENY2 transcription and export complex 2 subunit
ENSG00000006756.16	-3.69859	5.75315	8.55681	0.00344232	0.0528378	ENSG00000006756	ARSD	arylsulfatase D
ENSG00000105278.12	-3.72363	5.24416	8.55133	0.0034527	0.0529241	ENSG00000105278	ZFR2	zinc finger RNA binding protein 2
ENSG00000164296.7	2.35152	5.25948	8.5508	0.0034537	0.0529241	ENSG00000164296	TIGD6	tigger transposable element derived 6
ENSG00000164219.10	-3.06949	6.41182	8.54035	0.00347359	0.0531846	ENSG00000164219	PGGT1B	protein geranylgeranyltransferase type I subunit beta
ENSG00000205279.9	2.62915	4.76233	8.52181	0.00350916	0.0536845	ENSG00000205279	CTXN3	cortexin 3
ENSG00000112290.13	-4.23107	4.86885	8.51469	0.0035229	0.0538501	ENSG00000112290	WASF1	WASP family member 1
ENSG00000043093.15	2.55519	6.49978	8.50104	0.00354943	0.0542106	ENSG00000043093	DCUN1D1	defective in cullin neddylation 1 domain containing 1
ENSG00000284227.3	-3.26873	6.32539	8.49555	0.00356017	0.0543294	ENSG00000284227	DCHS2	dachsous cadherin-related 2
ENSG00000164318.18	-3.74352	5.50046	8.48637	0.00357816	0.0545588	ENSG00000164318	EGFLAM	EGF like, fibronectin type III and laminin G domains
ENSG00000228163.8	-5.15769	5.14944	8.48075	0.00358924	0.0546824	ENSG00000228163	HLA-DPA1	major histocompatibility complex, class II, DP alpha 1
ENSG00000103160.12	-4.70003	5.34791	8.47425	0.0036021	0.0548329	ENSG00000103160	HSDL1	hydroxysteroid dehydrogenase like 1
ENSG00000178952.11	-3.54888	5.04687	8.4631	0.00362424	0.0551244	ENSG00000178952	TUFM	Tu translation elongation factor, mitochondrial
ENSG00000169876.14	-2.88396	6.47393	8.45726	0.00363589	0.055256	ENSG00000169876	MUC17	mucin 17, cell surface associated
ENSG00000178814.17	2.71669	5.24668	8.45382	0.00364277	0.0553148	ENSG00000178814	OPLAH	5-oxoprolinase, ATP-hydrolysing
ENSG00000166105.16	-3.31522	5.91539	8.44133	0.00366787	0.05565	ENSG00000166105	GLB1L3	galactosidase beta 1 like 3
ENSG00000177599.13	-3.91221	5.39619	8.43729	0.00367603	0.055728	ENSG00000177599	ZNF491	zinc finger protein 491
ENSG00000114446.5	-4.0308	4.97274	8.4337	0.0036833	0.0557922	ENSG00000114446	IFT57	intraflagellar transport 57
ENSG00000143401.15	2.59208	5.70022	8.43069	0.0036894	0.0558322	ENSG00000143401	ANP32E	acidic nuclear phosphoprotein 32 family member E
ENSG00000001630.18	2.72311	5.46497	8.42941	0.00369201	0.0558322	ENSG00000001630	CYP51A1	cytochrome P450 family 51 subfamily A member 1
ENSG00000100281.14	2.5002	5.49309	8.42162	0.00370785	0.0560256	ENSG00000100281	HMGXB4	HMG-box containing 4
ENSG00000110321.19	2.0817	7.22735	8.41944	0.00371229	0.0560468	ENSG00000110321	EIF4G2	eukaryotic translation initiation factor 4 gamma 2
ENSG00000125746.18	2.56981	5.6657	8.41723	0.00371682	0.0560691	ENSG00000125746	EML2	EMAP like 2
ENSG00000163374.20	-2.90785	6.39668	8.41389	0.00372365	0.0561261	ENSG00000163374	YY1AP1	YY1 associated protein 1
ENSG00000073605.19	-2.87857	6.41358	8.40181	0.00374847	0.0564353	ENSG00000073605	GSDMB	gasdermin B
ENSG00000106278.12	2.91799	5.61129	8.40093	0.00375029	0.0564353	ENSG00000106278	PTPRZ1	protein tyrosine phosphatase receptor type Z1
ENSG00000120685.20	-3.29145	6.25723	8.39814	0.00375606	0.0564759	ENSG00000120685	PROSER1	proline and serine rich 1
ENSG00000150625.17	-3.4965	5.43345	8.39341	0.00376583	0.056562	ENSG00000150625	GPM6A	glycoprotein M6A
ENSG00000187134.14	2.45249	6.04532	8.39084	0.00377117	0.056562	ENSG00000187134	AKR1C1	aldo-keto reductase family 1 member C1
ENSG00000141367.13	2.30072	6.39268	8.38963	0.00377368	0.056562	ENSG00000141367	CLTC	clathrin heavy chain
ENSG00000010292.13	-4.25771	5.21761	8.38737	0.00377838	0.056562	ENSG00000010292	NCAPD2	non-SMC condensin I complex subunit D2
ENSG00000109819.9	-3.82704	5.87011	8.3873	0.00377851	0.056562	ENSG00000109819	PPARGC1A	PPARG coactivator 1 alpha
ENSG00000169499.15	-3.58851	6.24533	8.38648	0.00378022	0.056562	ENSG00000169499	PLEKHA2	pleckstrin homology domain containing A2
ENSG00000114902.14	-3.37442	5.93023	8.38361	0.00378619	0.0566052	ENSG00000114902	SPCS1	signal peptidase complex subunit 1
ENSG00000133103.17	2.10029	5.44453	8.37545	0.00380322	0.0568137	ENSG00000133103	COG6	component of oligomeric golgi complex 6
ENSG00000189057.11	-3.85848	5.20161	8.34395	0.00386974	0.0577605	ENSG00000189057	FAM111B	FAM111 trypsin like peptidase B
ENSG00000140854.13	-4.35488	5.33347	8.33863	0.00388108	0.0578828	ENSG00000140854	KATNB1	katanin regulatory subunit B1
ENSG00000105968.19	-3.08446	6.2873	8.33655	0.00388553	0.0579023	ENSG00000105968	H2AZ2	H2A.Z variant histone 2
ENSG00000275066.5	2.11744	6.29996	8.33396	0.00389107	0.0579378	ENSG00000275066	SYNRG	synergin gamma
ENSG00000141577.14	2.157	4.88999	8.3303	0.00389891	0.0580078	ENSG00000141577	CEP131	centrosomal protein 131
ENSG00000125246.16	2.12472	6.23912	8.32535	0.00390956	0.0581192	ENSG00000125246	CLYBL	citramalyl-CoA lyase
ENSG00000131732.12	2.76039	5.66671	8.31836	0.00392462	0.058296	ENSG00000131732	ZCCHC9	zinc finger CCHC-type containing 9
ENSG00000164300.17	2.32028	5.76531	8.31338	0.00393541	0.0584091	ENSG00000164300	SERINC5	serine incorporator 5
ENSG00000104369.5	2.4536	5.21243	8.30641	0.00395054	0.0585514	ENSG00000104369	JPH1	junctophilin 1
ENSG00000285243.3	-3.9725	5.42086	8.30603	0.00395136	0.0585514	ENSG00000285243	SLC39A4	solute carrier family 39 member 4
ENSG00000150637.9	1.90529	7.91301	8.30199	0.00396016	0.0586346	ENSG00000150637	CD226	CD226 molecule
ENSG00000173588.16	-3.81737	5.60294	8.29898	0.00396674	0.0586848	ENSG00000173588	CEP83	centrosomal protein 83
ENSG00000198909.8	-2.9581	6.14298	8.28857	0.00398953	0.0589746	ENSG00000198909	MAP3K3	mitogen-activated protein kinase kinase kinase 3
ENSG00000151150.22	-2.51818	7.22752	8.28707	0.00399284	0.0589761	ENSG00000151150	ANK3	ankyrin 3
ENSG00000130830.15	2.25043	6.14882	8.28136	0.0040054	0.0591142	ENSG00000130830	MPP1	MAGUK p55 scaffold protein 1
ENSG00000110841.14	-3.21238	6.3927	8.27858	0.00401155	0.0591335	ENSG00000110841	PPFIBP1	PPFIA binding protein 1
ENSG00000213445.10	2.56152	5.91213	8.27786	0.00401314	0.0591335	ENSG00000213445	SIPA1	signal-induced proliferation-associated 1
ENSG00000168672.4	2.12784	5.51776	8.27572	0.00401788	0.059156	ENSG00000168672	LRATD2	LRAT domain containing 2
ENSG00000182771.19	3.11879	5.32724	8.27241	0.00402521	0.0592165	ENSG00000182771	GRID1	glutamate ionotropic receptor delta type subunit 1
ENSG00000071246.11	-2.95569	6.38933	8.24723	0.00408142	0.0599956	ENSG00000071246	VASH1	vasohibin 1
ENSG00000176209.12	2.32846	5.24738	8.24543	0.00408547	0.0600072	ENSG00000176209	SMIM19	small integral membrane protein 19
ENSG00000138750.16	2.76178	6.48362	8.23655	0.0041055	0.0601885	ENSG00000138750	NUP54	nucleoporin 54
ENSG00000119682.18	-3.2851	5.86831	8.23512	0.00410874	0.0601885	ENSG00000119682	AREL1	apoptosis resistant E3 ubiquitin protein ligase 1
ENSG00000188092.15	2.10911	4.94131	8.23419	0.00411084	0.0601885	ENSG00000188092	GPR89B	G protein-coupled receptor 89B
ENSG00000198848.13	2.40928	4.82079	8.23417	0.0041109	0.0601885	ENSG00000198848	CES1	carboxylesterase 1
ENSG00000141433.13	2.83667	5.23319	8.23073	0.0041187	0.0602548	ENSG00000141433	ADCYAP1	adenylate cyclase activating polypeptide 1
ENSG00000105429.13	2.3349	6.53758	8.22911	0.00412237	0.0602605	ENSG00000105429	MEGF8	multiple EGF like domains 8
ENSG00000134207.17	2.29646	5.42117	8.22499	0.00413175	0.0603498	ENSG00000134207	SYT6	synaptotagmin 6
ENSG00000224389.9	-3.76594	5.00962	8.22173	0.00413918	0.0604104	ENSG00000224389	C4B	complement C4B (Chido blood group)
ENSG00000078114.19	-2.91998	6.49903	8.211	0.00416373	0.0607205	ENSG00000078114	NEBL	nebulette
ENSG00000153944.12	-2.41832	7.51896	8.20328	0.00418148	0.0609311	ENSG00000153944	MSI2	musashi RNA binding protein 2
ENSG00000157540.22	2.18992	7.15612	8.19999	0.00418905	0.0609932	ENSG00000157540	DYRK1A	dual specificity tyrosine phosphorylation regulated kinase 1A
ENSG00000183715.15	-3.68756	5.98998	8.19535	0.00419979	0.0611012	ENSG00000183715	OPCML	opioid binding protein/cell adhesion molecule like
ENSG00000119681.12	-3.14889	5.80398	8.18446	0.00422508	0.0614205	ENSG00000119681	LTBP2	latent transforming growth factor beta binding protein 2
ENSG00000101162.4	1.87954	7.05828	8.18218	0.0042304	0.0614493	ENSG00000101162	TUBB1	tubulin beta 1 class VI
ENSG00000198945.8	2.90058	5.32741	8.17718	0.00424206	0.0615701	ENSG00000198945	L3MBTL3	L3MBTL histone methyl-lysine binding protein 3
ENSG00000001626.18	-2.81757	6.23036	8.17019	0.00425845	0.0617593	ENSG00000001626	CFTR	CF transmembrane conductance regulator
ENSG00000288427.1	-3.30369	5.81558	8.16645	0.00426723	0.0618378	ENSG00000288427	CLSTN3	calsyntenin 3
ENSG00000167131.17	2.00155	4.92047	8.15429	0.00429594	0.062205	ENSG00000167131	CCDC103	coiled-coil domain containing 103
ENSG00000184481.17	2.85994	5.62295	8.15125	0.00430314	0.0622602	ENSG00000184481	FOXO4	forkhead box O4
ENSG00000169302.16	-3.67521	5.72957	8.14801	0.00431085	0.0623227	ENSG00000169302	STK32A	serine/threonine kinase 32A
ENSG00000104695.13	-3.5483	5.20988	8.14531	0.00431726	0.0623665	ENSG00000104695	PPP2CB	protein phosphatase 2 catalytic subunit beta
ENSG00000103528.17	-2.93413	6.20324	8.14351	0.00432155	0.0623795	ENSG00000103528	SYT17	synaptotagmin 17
ENSG00000122406.14	2.19937	6.94075	8.13938	0.00433142	0.0624729	ENSG00000122406	RPL5	ribosomal protein L5
ENSG00000168924.15	2.5731	6.11399	8.13617	0.00433909	0.0625345	ENSG00000168924	LETM1	leucine zipper and EF-hand containing transmembrane protein 1
ENSG00000115598.10	2.1818	4.68884	8.13403	0.00434422	0.0625595	ENSG00000115598	IL1RL2	interleukin 1 receptor like 2
ENSG00000047249.18	-4.43562	5.08621	8.1256	0.00436446	0.062755	ENSG00000047249	ATP6V1H	ATPase H+ transporting V1 subunit H
ENSG00000182272.12	2.99334	5.00846	8.12553	0.00436462	0.062755	ENSG00000182272	B4GALNT4	beta-1,4-N-acetyl-galactosaminyltransferase 4
ENSG00000164252.13	-3.59455	5.50094	8.11244	0.00439626	0.0631607	ENSG00000164252	AGGF1	angiogenic factor with G-patch and FHA domains 1
ENSG00000100395.15	-2.88031	6.37351	8.11053	0.00440088	0.063165	ENSG00000100395	L3MBTL2	L3MBTL histone methyl-lysine binding protein 2
ENSG00000083067.25	1.96532	7.38514	8.10948	0.00440343	0.063165	ENSG00000083067	TRPM3	transient receptor potential cation channel subfamily M member 3
ENSG00000171723.16	-4.0994	5.38154	8.09595	0.00443642	0.0635887	ENSG00000171723	GPHN	gephyrin
ENSG00000138434.17	-2.84744	6.36558	8.0854	0.00446234	0.0639104	ENSG00000138434	ITPRID2	ITPR interacting domain containing 2
ENSG00000151665.13	-3.54628	5.44012	8.08391	0.00446601	0.0639132	ENSG00000151665	PIGF	phosphatidylinositol glycan anchor biosynthesis class F
ENSG00000100565.16	2.7251	4.73897	8.07102	0.00449789	0.0643195	ENSG00000100565	LRRC74A	leucine rich repeat containing 74A
ENSG00000154222.15	-3.38777	6.36217	8.06575	0.00451097	0.0644101	ENSG00000154222	CC2D1B	coiled-coil and C2 domain containing 1B
ENSG00000048028.12	-4.15436	5.25789	8.06565	0.00451123	0.0644101	ENSG00000048028	USP28	ubiquitin specific peptidase 28
ENSG00000122557.11	2.41159	5.4205	8.06061	0.00452379	0.0644749	ENSG00000122557	HERPUD2	HERPUD family member 2
ENSG00000183850.14	2.26589	4.70866	8.0606	0.00452382	0.0644749	ENSG00000183850	ZNF730	zinc finger protein 730
ENSG00000156502.14	2.93174	5.16853	8.05962	0.00452627	0.0644749	ENSG00000156502	SUPV3L1	Suv3 like RNA helicase
ENSG00000196526.11	-3.07817	6.19084	8.05588	0.00453562	0.064558	ENSG00000196526	AFAP1	actin filament associated protein 1
ENSG00000120832.10	-4.45791	5.12886	8.0487	0.00455362	0.064716	ENSG00000120832	MTERF2	mitochondrial transcription termination factor 2
ENSG00000152495.11	-3.04695	6.32776	8.04678	0.00455847	0.064716	ENSG00000152495	CAMK4	calcium/calmodulin dependent protein kinase IV
ENSG00000138246.17	-2.94345	6.09996	8.04662	0.00455887	0.064716	ENSG00000138246	DNAJC13	DnaJ heat shock protein family (Hsp40) member C13
ENSG00000198822.11	2.07785	5.10069	8.04586	0.00456078	0.064716	ENSG00000198822	GRM3	glutamate metabotropic receptor 3
ENSG00000167461.12	2.34319	6.07729	8.04387	0.00456578	0.064737	ENSG00000167461	RAB8A	RAB8A, member RAS oncogene family
ENSG00000132693.12	-4.66467	5.01286	8.03617	0.00458523	0.0649628	ENSG00000132693	CRP	C-reactive protein
ENSG00000237636.3	-3.62263	5.24899	8.02969	0.00460167	0.0651455	ENSG00000237636	ANKRD26P3	ankyrin repeat domain 26 pseudogene 3
ENSG00000101544.9	-3.17319	5.43673	8.02392	0.00461636	0.065221	ENSG00000101544	ADNP2	ADNP homeobox 2
ENSG00000095261.14	-3.27047	5.20727	8.02312	0.00461841	0.065221	ENSG00000095261	PSMD5	proteasome 26S subunit, non-ATPase 5
ENSG00000178567.8	-3.16987	6.47083	8.02244	0.00462014	0.065221	ENSG00000178567	EPM2AIP1	EPM2A interacting protein 1
ENSG00000274811.3	-3.5117	5.20146	8.02203	0.00462118	0.065221	ENSG00000274811	CLPTM1L	CLPTM1 like
ENSG00000132466.20	-2.7762	6.85419	8.01739	0.00463302	0.0652912	ENSG00000132466	ANKRD17	ankyrin repeat domain 17
ENSG00000067082.15	-3.36133	6.16777	8.0173	0.00463325	0.0652912	ENSG00000067082	KLF6	KLF transcription factor 6
[truncated: 17,098 more rows]
