# Supplementary material for: Variation in antiviral immunity and inflammation pathways precedes HIV-1 infection in a high-risk African cohort
Source: J Clin Invest. 2026 Feb 12;136(7):e195172. doi: 10.1172/JCI195172 (PMC13038197; doi:10.1172/JCI195172)
Supplement: Supporting data values [file jci-136-195172-s145.xlsx]

## Sheet: Fig.2A
geneID	logFC	logCPM	LR	PValue	FDR	symbol	geneName	status	statusv2
ENSG00000175183.10	9.18846	7.87593	285.259	5.36626e-64	9.82133e-60	CSRP2	cysteine and glycine rich protein 2	up (n = 767 genes)	up
ENSG00000114841.18	8.68048	6.71808	230.146	5.53929e-52	5.069e-48	DNAH1	dynein axonemal heavy chain 1	up (n = 767 genes)	up
ENSG00000160471.13	-9.17395	8.29766	184.732	4.49166e-42	2.74021e-38	COX6B2	cytochrome c oxidase subunit 6B2	down (n = 774 genes)	down
ENSG00000132953.18	7.05252	5.75875	140.001	2.6607e-32	1.2174e-28	XPO4	exportin 4	up (n = 767 genes)	up
ENSG00000277518.4	6.14055	7.42931	137.455	9.58908e-32	3.50999e-28	MUC6	mucin 6, oligomeric mucus/gel-forming	up (n = 767 genes)	up
ENSG00000140323.6	5.36525	7.8805	129.299	5.83202e-30	1.77896e-26	DISP2	dispatched RND transporter family member 2	up (n = 767 genes)	up
ENSG00000152409.9	-8.28057	7.75204	128.897	7.14235e-30	1.86742e-26	JMY	junction mediating and regulatory protein, p53 cofactor	down (n = 774 genes)	down
ENSG00000155974.14	6.82398	5.78405	120.05	6.16732e-28	1.41093e-24	GRIP1	glutamate receptor interacting protein 1	up (n = 767 genes)	up
ENSG00000121068.14	7.27557	6.2237	119.765	7.12317e-28	1.44854e-24	TBX2	T-box transcription factor 2	up (n = 767 genes)	up
ENSG00000163673.8	6.71104	5.91637	116.382	3.9211e-27	7.1764e-24	DCLK3	doublecortin like kinase 3	up (n = 767 genes)	up
ENSG00000161714.12	4.9727	7.80589	116.018	4.71051e-27	7.83744e-24	PLCD3	phospholipase C delta 3	up (n = 767 genes)	up
ENSG00000154222.15	5.42708	6.37015	108.877	1.72663e-25	2.6334e-22	CC2D1B	coiled-coil and C2 domain containing 1B	up (n = 767 genes)	up
ENSG00000132846.6	-7.59217	7.39667	108.68	1.90722e-25	2.68507e-22	ZBED3	zinc finger BED-type containing 3	down (n = 774 genes)	down
ENSG00000184226.15	4.52009	8.1954	104.116	1.9078e-24	2.49405e-21	PCDH9	protocadherin 9	up (n = 767 genes)	up
ENSG00000166439.6	5.9312	5.98179	103.772	2.2695e-24	2.76909e-21	RNF169	ring finger protein 169	up (n = 767 genes)	up
ENSG00000141429.14	5.48042	5.45212	98.083	4.01217e-23	4.58942e-20	GALNT1	polypeptide N-acetylgalactosaminyltransferase 1	up (n = 767 genes)	up
ENSG00000144320.14	5.82161	6.76995	97.8634	4.4827e-23	4.82603e-20	LNPK	lunapark, ER junction formation factor	up (n = 767 genes)	up
ENSG00000031081.11	5.21702	6.0544	88.5676	4.91274e-21	4.99516e-18	ARHGAP31	Rho GTPase activating protein 31	up (n = 767 genes)	up
ENSG00000114491.14	5.22922	6.34243	84.5284	3.78731e-20	3.64818e-17	UMPS	uridine monophosphate synthetase	up (n = 767 genes)	up
ENSG00000126461.15	5.51502	5.45615	83.6645	5.86294e-20	5.36518e-17	SCAF1	SR-related CTD associated factor 1	up (n = 767 genes)	up
ENSG00000119547.6	-6.18756	7.03045	82.5385	1.0363e-19	9.03156e-17	ONECUT2	one cut homeobox 2	down (n = 774 genes)	down
ENSG00000069275.13	-6.0502	6.88024	81.9084	1.42539e-19	1.1858e-16	NUCKS1	nuclear casein kinase and cyclin dependent kinase substrate 1	down (n = 774 genes)	down
ENSG00000160007.20	5.6619	7.33413	81.5178	1.7369e-19	1.38212e-16	ARHGAP35	Rho GTPase activating protein 35	up (n = 767 genes)	up
ENSG00000166548.17	5.28116	6.32832	81.07	2.1786e-19	1.66137e-16	TK2	thymidine kinase 2	up (n = 767 genes)	up
ENSG00000198739.11	-6.56006	5.54475	80.2422	3.31212e-19	2.42474e-16	LRRTM3	leucine rich repeat transmembrane neuronal 3	down (n = 774 genes)	down
ENSG00000179454.14	5.22147	7.49669	79.4948	4.83501e-19	3.40347e-16	KLHL28	kelch like family member 28	up (n = 767 genes)	up
ENSG00000171823.7	-6.31198	5.40091	76.0579	2.75466e-18	1.86725e-15	FBXL14	F-box and leucine rich repeat protein 14	down (n = 774 genes)	down
ENSG00000111371.16	4.53267	7.41931	74.7743	5.2772e-18	3.4494e-15	SLC38A1	solute carrier family 38 member 1	up (n = 767 genes)	up
ENSG00000103199.14	4.96395	6.79951	74.101	7.42216e-18	4.68415e-15	ZNF500	zinc finger protein 500	up (n = 767 genes)	up
ENSG00000197403.5	5.07848	5.07481	73.4046	1.05621e-17	6.44359e-15	OR6N1	olfactory receptor family 6 subfamily N member 1	up (n = 767 genes)	up
ENSG00000099290.17	-6.0627	5.60942	68.4524	1.29981e-16	7.67389e-14	WASHC2A	WASH complex subunit 2A	down (n = 774 genes)	down
ENSG00000214944.10	4.28365	6.96803	67.8255	1.78623e-16	9.9066e-14	ARHGEF28	Rho guanine nucleotide exchange factor 28	up (n = 767 genes)	up
ENSG00000188611.17	4.43087	5.02617	67.8255	1.78624e-16	9.9066e-14	ASAH2	N-acylsphingosine amidohydrolase 2	up (n = 767 genes)	up
ENSG00000046889.19	-6.13203	6.68218	67.2911	2.34235e-16	1.23889e-13	PREX2	phosphatidylinositol-3,4,5-trisphosphate dependent Rac exchange factor 2	down (n = 774 genes)	down
ENSG00000008441.19	4.72843	6.46321	67.2686	2.3692e-16	1.23889e-13	NFIX	nuclear factor I X	up (n = 767 genes)	up
ENSG00000196867.8	4.63842	5.46075	66.4288	3.6276e-16	1.84222e-13	ZFP28	ZFP28 zinc finger protein	up (n = 767 genes)	up
ENSG00000182957.16	4.55095	6.95153	66.3404	3.79404e-16	1.84222e-13	SPATA13	spermatogenesis associated 13	up (n = 767 genes)	up
ENSG00000239474.7	4.42932	4.98031	66.3244	3.82496e-16	1.84222e-13	KLHL41	kelch like family member 41	up (n = 767 genes)	up
ENSG00000281601.5	-5.18436	7.14228	65.9762	4.56403e-16	2.14182e-13	ZNF780B	zinc finger protein 780B	down (n = 774 genes)	down
ENSG00000132510.11	-5.37719	6.40064	64.6375	9.00245e-16	4.11907e-13	KDM6B	lysine demethylase 6B	down (n = 774 genes)	down
ENSG00000169239.13	4.47678	7.94678	64.5208	9.55173e-16	4.2638e-13	CA5B	carbonic anhydrase 5B	up (n = 767 genes)	up
ENSG00000132361.18	-5.49154	5.98324	64.2211	1.11213e-15	4.84625e-13	CLUH	clustered mitochondria homolog	down (n = 774 genes)	down
ENSG00000153207.16	4.75122	6.68456	63.9342	1.28644e-15	5.47545e-13	AHCTF1	AT-hook containing transcription factor 1	up (n = 767 genes)	up
ENSG00000088387.22	3.99851	6.55066	62.2886	2.96636e-15	1.23387e-12	DOCK9	dedicator of cytokinesis 9	up (n = 767 genes)	up
ENSG00000104738.19	4.79417	6.56577	62.1288	3.21714e-15	1.30845e-12	MCM4	minichromosome maintenance complex component 4	up (n = 767 genes)	up
ENSG00000066933.16	3.74667	7.09265	61.7253	3.94874e-15	1.57108e-12	MYO9A	myosin IXA	up (n = 767 genes)	up
ENSG00000068615.20	4.77574	6.15072	61.2164	5.11347e-15	1.99121e-12	REEP1	receptor accessory protein 1	up (n = 767 genes)	up
ENSG00000051620.11	4.15896	6.48721	60.2764	8.24289e-15	3.14294e-12	HEBP2	heme binding protein 2	up (n = 767 genes)	up
ENSG00000169891.18	4.17318	6.43946	59.6286	1.1456e-14	4.27892e-12	REPS2	RALBP1 associated Eps domain containing 2	up (n = 767 genes)	up
ENSG00000185070.12	-3.9921	8.72434	59.3117	1.34577e-14	4.92605e-12	FLRT2	fibronectin leucine rich transmembrane protein 2	down (n = 774 genes)	down
ENSG00000113441.16	-5.23876	8.2493	58.7634	1.77816e-14	6.38117e-12	LNPEP	leucyl and cystinyl aminopeptidase	down (n = 774 genes)	down
ENSG00000165219.23	3.9357	7.19273	58.3314	2.21484e-14	7.79537e-12	GAPVD1	GTPase activating protein and VPS9 domains 1	up (n = 767 genes)	up
ENSG00000276495.4	3.94667	5.513	58.0376	2.57156e-14	8.88013e-12	APBA2	amyloid beta precursor protein binding family A member 2	up (n = 767 genes)	up
ENSG00000133477.17	-3.94791	8.80381	57.869	2.80172e-14	9.49575e-12	FAM83F	family with sequence similarity 83 member F	down (n = 774 genes)	down
ENSG00000284896.1	-5.26469	6.5283	57.7678	2.94957e-14	9.81508e-12	OR2A5	olfactory receptor family 2 subfamily A member 5	down (n = 774 genes)	down
ENSG00000221887.6	4.0962	5.23822	56.646	5.21763e-14	1.70523e-11	HMSD	histocompatibility minor serpin domain containing	up (n = 767 genes)	up
ENSG00000126773.13	-4.3836	7.86161	55.7351	8.29228e-14	2.66255e-11	PCNX4	pecanex 4	down (n = 774 genes)	down
ENSG00000113456.20	4.21018	5.83421	55.5904	8.92587e-14	2.79661e-11	RAD1	RAD1 checkpoint DNA exonuclease	up (n = 767 genes)	up
ENSG00000135679.27	-4.67787	7.19576	55.5708	9.01541e-14	2.79661e-11	MDM2	MDM2 proto-oncogene	down (n = 774 genes)	down
ENSG00000164142.16	4.30442	6.44191	55.1877	1.09555e-13	3.34179e-11	FHIP1A	FHF complex subunit HOOK interacting protein 1A	up (n = 767 genes)	up
ENSG00000197826.12	-5.70769	6.08854	55.1524	1.11535e-13	3.34641e-11	CFAP299	cilia and flagella associated protein 299	down (n = 774 genes)	down
ENSG00000151612.18	-4.76203	7.0442	54.8577	1.29578e-13	3.82506e-11	ZNF827	zinc finger protein 827	down (n = 774 genes)	down
ENSG00000152219.5	-5.29089	5.71817	54.5472	1.51761e-13	4.35312e-11	ARL14EP	ADP ribosylation factor like GTPase 14 effector protein	down (n = 774 genes)	down
ENSG00000101493.11	-5.18248	6.2128	54.5412	1.52223e-13	4.35312e-11	ZNF516	zinc finger protein 516	down (n = 774 genes)	down
ENSG00000101445.10	3.98856	5.66799	54.3204	1.70323e-13	4.79577e-11	PPP1R16B	protein phosphatase 1 regulatory subunit 16B	up (n = 767 genes)	up
ENSG00000122547.11	4.46605	5.53938	53.9084	2.10053e-13	5.82484e-11	EEPD1	endonuclease/exonuclease/phosphatase family domain containing 1	up (n = 767 genes)	up
ENSG00000008130.15	4.42236	6.13012	53.6686	2.37321e-13	6.48277e-11	NADK	NAD kinase	up (n = 767 genes)	up
ENSG00000118777.12	-5.3018	6.11657	53.5642	2.5028e-13	6.73622e-11	ABCG2	ATP binding cassette subfamily G member 2 (Junior blood group)	down (n = 774 genes)	down
ENSG00000213079.10	-4.88092	6.62041	53.2533	2.93198e-13	7.77697e-11	SCAF8	SR-related CTD associated factor 8	down (n = 774 genes)	down
ENSG00000280962.3	3.90459	6.11652	53.1257	3.12875e-13	8.18034e-11	DUSP16	dual specificity phosphatase 16	up (n = 767 genes)	up
ENSG00000152932.8	3.64988	6.98541	52.3228	4.70879e-13	1.21381e-10	RAB3C	RAB3C, member RAS oncogene family	up (n = 767 genes)	up
ENSG00000137815.15	-4.81828	5.98369	52.2315	4.9329e-13	1.25392e-10	RTF1	RTF1 homolog, Paf1/RNA polymerase II complex component	down (n = 774 genes)	down
ENSG00000171105.14	3.88321	6.43966	51.8975	5.84737e-13	1.46601e-10	INSR	insulin receptor	up (n = 767 genes)	up
ENSG00000106688.12	3.93091	5.07677	51.3635	7.67529e-13	1.89829e-10	SLC1A1	solute carrier family 1 member 1	up (n = 767 genes)	up
ENSG00000122550.18	4.28283	6.14828	51.3301	7.80693e-13	1.9051e-10	KLHL7	kelch like family member 7	up (n = 767 genes)	up
ENSG00000163297.18	3.8507	6.31333	51.1618	8.50588e-13	2.04835e-10	ANTXR2	ANTXR cell adhesion molecule 2	up (n = 767 genes)	up
ENSG00000085433.17	4.13791	5.42119	51.072	8.90404e-13	2.11639e-10	WDR47	WD repeat domain 47	up (n = 767 genes)	up
ENSG00000102760.13	4.64844	5.24941	50.9404	9.52116e-13	2.23405e-10	RGCC	regulator of cell cycle	up (n = 767 genes)	up
ENSG00000145495.16	3.47387	7.20318	50.7855	1.0303e-12	2.38691e-10	MARCHF6	membrane associated ring-CH-type finger 6	up (n = 767 genes)	up
ENSG00000074803.21	3.82137	6.01273	50.3735	1.27102e-12	2.90777e-10	SLC12A1	solute carrier family 12 member 1	up (n = 767 genes)	up
ENSG00000070018.9	4.01713	6.222	50.274	1.33711e-12	3.02122e-10	LRP6	LDL receptor related protein 6	up (n = 767 genes)	up
ENSG00000137692.12	-4.44964	7.38274	50.2056	1.38453e-12	3.0902e-10	DCUN1D5	defective in cullin neddylation 1 domain containing 5	down (n = 774 genes)	down
ENSG00000273079.7	3.19553	7.29194	49.7902	1.71095e-12	3.77275e-10	GRIN2B	glutamate ionotropic receptor NMDA type subunit 2B	up (n = 767 genes)	up
ENSG00000140538.17	-3.74469	8.07114	49.2458	2.2582e-12	4.92019e-10	NTRK3	neurotrophic receptor tyrosine kinase 3	down (n = 774 genes)	down
ENSG00000137812.21	3.34466	8.85491	48.907	2.68394e-12	5.77873e-10	KNL1	kinetochore scaffold 1	up (n = 767 genes)	up
ENSG00000129595.14	4.16956	6.11418	48.8841	2.71539e-12	5.77873e-10	EPB41L4A	erythrocyte membrane protein band 4.1 like 4A	up (n = 767 genes)	up
ENSG00000141380.14	3.4489	6.37769	48.4146	3.44989e-12	7.25745e-10	SS18	SS18 subunit of BAF chromatin remodeling complex	up (n = 767 genes)	up
ENSG00000189007.16	4.62769	5.95137	48.2837	3.68813e-12	7.67048e-10	ADAT2	adenosine deaminase tRNA specific 2	up (n = 767 genes)	up
ENSG00000196664.5	3.69504	6.12152	47.9601	4.34971e-12	8.94477e-10	TLR7	toll like receptor 7	up (n = 767 genes)	up
ENSG00000177511.6	3.68045	6.3058	47.9163	4.44805e-12	9.04536e-10	ST8SIA3	ST8 alpha-N-acetyl-neuraminide alpha-2,8-sialyltransferase 3	up (n = 767 genes)	up
ENSG00000080854.16	-4.16692	6.99811	47.3686	5.88173e-12	1.18294e-09	IGSF9B	immunoglobulin superfamily member 9B	down (n = 774 genes)	down
ENSG00000181450.18	3.59469	5.76668	46.944	7.30459e-12	1.45314e-09	ZNF678	zinc finger protein 678	up (n = 767 genes)	up
ENSG00000134108.14	-4.77329	6.03868	46.7577	8.0329e-12	1.58084e-09	ARL8B	ADP ribosylation factor like GTPase 8B	down (n = 774 genes)	down
ENSG00000119231.11	3.50791	6.51377	46.642	8.52123e-12	1.6591e-09	SENP5	SUMO specific peptidase 5	up (n = 767 genes)	up
ENSG00000188582.10	3.53235	6.19312	46.0002	1.18239e-11	2.27791e-09	PAQR9	progestin and adipoQ receptor family member 9	up (n = 767 genes)	up
ENSG00000167528.13	3.43203	6.31217	45.9291	1.22608e-11	2.33747e-09	ZNF641	zinc finger protein 641	up (n = 767 genes)	up
ENSG00000111725.11	3.8701	6.51832	45.862	1.26882e-11	2.39401e-09	PRKAB1	protein kinase AMP-activated non-catalytic subunit beta 1	up (n = 767 genes)	up
ENSG00000157181.16	-5.31193	5.2743	45.4438	1.57085e-11	2.93364e-09	ODR4	odr-4 GPCR localization factor homolog	down (n = 774 genes)	down
ENSG00000163873.10	-4.38915	6.47835	45.334	1.66138e-11	3.07136e-09	GRIK3	glutamate ionotropic receptor kainate type subunit 3	down (n = 774 genes)	down
ENSG00000112182.16	-3.99854	6.78811	45.115	1.85798e-11	3.40047e-09	BACH2	BTB domain and CNC homolog 2	down (n = 774 genes)	down
ENSG00000080839.12	4.17709	6.50534	44.8062	2.17528e-11	3.94179e-09	RBL1	RB transcriptional corepressor like 1	up (n = 767 genes)	up
ENSG00000131386.20	3.58485	6.53043	44.6633	2.34002e-11	4.19874e-09	GALNT15	polypeptide N-acetylgalactosaminyltransferase 15	up (n = 767 genes)	up
ENSG00000197774.14	-4.54172	6.3628	44.3465	2.75101e-11	4.88825e-09	EME2	essential meiotic structure-specific endonuclease subunit 2	down (n = 774 genes)	down
ENSG00000196935.10	-3.60144	7.77021	44.0764	3.15801e-11	5.55749e-09	SRGAP1	SLIT-ROBO Rho GTPase activating protein 1	down (n = 774 genes)	down
ENSG00000125347.15	-3.66361	7.57502	43.6602	3.90642e-11	6.80908e-09	IRF1	interferon regulatory factor 1	down (n = 774 genes)	down
ENSG00000173621.9	-4.73434	5.4869	43.5118	4.21409e-11	7.27606e-09	LRFN4	leucine rich repeat and fibronectin type III domain containing 4	down (n = 774 genes)	down
ENSG00000158806.14	-4.42967	5.01413	43.2423	4.83632e-11	8.20498e-09	NPM2	nucleophosmin/nucleoplasmin 2	down (n = 774 genes)	down
ENSG00000152242.11	4.31516	6.29859	43.2401	4.84175e-11	8.20498e-09	ARK2N	arkadia (RNF111) N-terminal like PKA signaling regulator 2N	up (n = 767 genes)	up
ENSG00000102034.18	-4.7648	6.05955	42.8145	6.01854e-11	1.01056e-08	ELF4	E74 like ETS transcription factor 4	down (n = 774 genes)	down
ENSG00000138834.15	3.50934	6.36768	42.5454	6.90604e-11	1.14904e-08	MAPK8IP3	mitogen-activated protein kinase 8 interacting protein 3	up (n = 767 genes)	up
ENSG00000104331.9	-4.46792	6.08061	42.5112	7.02779e-11	1.15876e-08	BPNT2	3'(2'), 5'-bisphosphate nucleotidase 2	down (n = 774 genes)	down
ENSG00000070882.13	-4.15021	6.7171	42.3817	7.50888e-11	1.22703e-08	OSBPL3	oxysterol binding protein like 3	down (n = 774 genes)	down
ENSG00000141127.15	4.00002	5.13428	42.2442	8.05586e-11	1.30476e-08	PRPSAP2	phosphoribosyl pyrophosphate synthetase associated protein 2	up (n = 767 genes)	up
ENSG00000146263.12	2.88724	7.97968	42.2174	8.16686e-11	1.31114e-08	MMS22L	MMS22 like, DNA repair protein	up (n = 767 genes)	up
ENSG00000140022.14	4.52914	6.93378	42.1916	8.27539e-11	1.31701e-08	STON2	stonin 2	up (n = 767 genes)	up
ENSG00000255274.10	4.05894	5.45862	41.7457	1.03948e-10	1.64005e-08	SMIM35	small integral membrane protein 35	up (n = 767 genes)	up
ENSG00000154727.11	3.7588	5.62153	41.687	1.0712e-10	1.67565e-08	GABPA	GA binding protein transcription factor subunit alpha	up (n = 767 genes)	up
ENSG00000185630.20	-3.76108	7.54979	41.4604	1.2028e-10	1.86557e-08	PBX1	PBX homeobox 1	down (n = 774 genes)	down
ENSG00000085644.14	3.88295	6.01584	41.3939	1.24444e-10	1.91393e-08	ZNF213	zinc finger protein 213	up (n = 767 genes)	up
ENSG00000121542.12	3.93307	5.93299	41.3159	1.29508e-10	1.97522e-08	SEC22A	SEC22 homolog A, vesicle trafficking protein	up (n = 767 genes)	up
ENSG00000164684.13	-4.10246	6.53586	40.9652	1.54964e-10	2.34392e-08	ZNF704	zinc finger protein 704	down (n = 774 genes)	down
ENSG00000145331.14	3.90214	5.34256	40.8212	1.66811e-10	2.50245e-08	TRMT10A	tRNA methyltransferase 10A	up (n = 767 genes)	up
ENSG00000150995.21	-3.56932	8.06764	40.4631	2.00365e-10	2.98137e-08	ITPR1	inositol 1,4,5-trisphosphate receptor type 1	down (n = 774 genes)	down
ENSG00000117983.17	-3.6867	6.82925	40.221	2.26795e-10	3.34742e-08	MUC5B	mucin 5B, oligomeric mucus/gel-forming	down (n = 774 genes)	down
ENSG00000108106.14	3.45959	5.21667	40.1142	2.39542e-10	3.50727e-08	UBE2S	ubiquitin conjugating enzyme E2 S	up (n = 767 genes)	up
ENSG00000076067.13	3.61406	7.74409	40.0105	2.52604e-10	3.66918e-08	RBMS2	RNA binding motif single stranded interacting protein 2	up (n = 767 genes)	up
ENSG00000274161.4	-4.23702	5.27685	39.9595	2.59282e-10	3.73652e-08	DLGAP2	DLG associated protein 2	down (n = 774 genes)	down
ENSG00000142599.20	-3.73479	7.22546	39.8446	2.7499e-10	3.93193e-08	RERE	arginine-glutamic acid dipeptide repeats	down (n = 774 genes)	down
ENSG00000232119.8	3.31512	6.41036	39.4492	3.36712e-10	4.77713e-08	MCTS1	MCTS1 re-initiation and release factor	up (n = 767 genes)	up
ENSG00000163558.13	-4.33788	5.61021	39.4195	3.41871e-10	4.81302e-08	PRKCI	protein kinase C iota	down (n = 774 genes)	down
ENSG00000160321.16	3.17849	6.97878	39.3882	3.47384e-10	4.8533e-08	ZNF208	zinc finger protein 208	up (n = 767 genes)	up
ENSG00000179178.11	-4.29465	5.13362	39.3459	3.54993e-10	4.92203e-08	TMEM125	transmembrane protein 125	down (n = 774 genes)	down
ENSG00000204469.13	-4.53016	5.09668	39.2529	3.72314e-10	5.12337e-08	PRRC2A	proline rich coiled-coil 2A	down (n = 774 genes)	down
ENSG00000165092.13	-3.91404	4.84799	39.2356	3.75631e-10	5.13045e-08	ALDH1A1	aldehyde dehydrogenase 1 family member A1	down (n = 774 genes)	down
ENSG00000137507.11	3.80669	5.83711	39.0801	4.06778e-10	5.51471e-08	LRRC32	leucine rich repeat containing 32	up (n = 767 genes)	up
ENSG00000107807.13	-4.19255	5.05673	38.8977	4.46601e-10	6.01007e-08	TLX1	T cell leukemia homeobox 1	down (n = 774 genes)	down
ENSG00000102934.10	3.85043	6.18231	38.7541	4.80699e-10	6.41628e-08	PLLP	plasmolipin	up (n = 767 genes)	up
ENSG00000198417.7	3.40589	5.1479	38.7416	4.83798e-10	6.41628e-08	MT1F	metallothionein 1F	up (n = 767 genes)	up
ENSG00000138443.17	-3.58235	7.6047	38.6772	5.00022e-10	6.58374e-08	ABI2	abl interactor 2	down (n = 774 genes)	down
ENSG00000153147.6	-3.80836	6.68912	38.5566	5.31882e-10	6.95322e-08	SMARCA5	SWI/SNF related, matrix associated, actin dependent regulator of chromatin, subfamily a, member 5	down (n = 774 genes)	down
ENSG00000138778.14	-4.29322	5.63728	38.4749	5.54626e-10	7.19913e-08	CENPE	centromere protein E	down (n = 774 genes)	down
ENSG00000187627.18	4.57331	5.61305	38.366	5.86452e-10	7.55863e-08	RGPD1	RANBP2 like and GRIP domain containing 1	up (n = 767 genes)	up
ENSG00000213918.11	-3.86241	6.52506	38.121	6.64919e-10	8.51003e-08	DNASE1	deoxyribonuclease 1	down (n = 774 genes)	down
ENSG00000168779.21	4.11659	5.61859	38.0881	6.76196e-10	8.59426e-08	SHOX2	short stature homeobox 2	up (n = 767 genes)	up
ENSG00000081386.13	-4.03158	6.93966	38.0278	6.9743e-10	8.80301e-08	ZNF510	zinc finger protein 510	down (n = 774 genes)	down
ENSG00000083097.15	3.62321	6.0458	37.9651	7.20219e-10	9.02839e-08	DOP1A	DOP1 leucine zipper like protein A	up (n = 767 genes)	up
ENSG00000117335.21	3.15701	6.545	37.5589	8.8693e-10	1.10426e-07	CD46	CD46 molecule	up (n = 767 genes)	up
ENSG00000130338.13	3.44748	6.57065	37.4179	9.53416e-10	1.17901e-07	TULP4	TUB like protein 4	up (n = 767 genes)	up
ENSG00000115020.17	-4.09632	6.42945	37.3591	9.82637e-10	1.20699e-07	PIKFYVE	phosphoinositide kinase, FYVE-type zinc finger containing	down (n = 774 genes)	down
ENSG00000224470.9	-4.03247	6.94563	37.2296	1.0501e-09	1.28126e-07	ATXN1L	ataxin 1 like	down (n = 774 genes)	down
ENSG00000134698.11	-3.80112	6.7927	37.2106	1.06037e-09	1.28522e-07	AGO4	argonaute RISC component 4	down (n = 774 genes)	down
ENSG00000158711.14	2.70359	7.50671	37.0791	1.13434e-09	1.36583e-07	ELK4	ETS transcription factor ELK4	up (n = 767 genes)	up
ENSG00000138592.14	2.61075	8.82755	37.0404	1.15708e-09	1.38411e-07	USP8	ubiquitin specific peptidase 8	up (n = 767 genes)	up
ENSG00000075340.23	-3.98677	6.7467	36.7488	1.34375e-09	1.59696e-07	ADD2	adducin 2	down (n = 774 genes)	down
ENSG00000196150.14	3.43545	6.18158	36.7359	1.35267e-09	1.5972e-07	ZNF250	zinc finger protein 250	up (n = 767 genes)	up
ENSG00000147124.13	-4.47811	5.57266	36.6573	1.40833e-09	1.65226e-07	ZNF41	zinc finger protein 41	down (n = 774 genes)	down
ENSG00000003137.9	3.23626	5.30654	36.509	1.51963e-09	1.77148e-07	CYP26B1	cytochrome P450 family 26 subfamily B member 1	up (n = 767 genes)	up
ENSG00000115368.10	-4.10674	5.34034	36.451	1.56551e-09	1.81342e-07	WDR75	WD repeat domain 75	down (n = 774 genes)	down
ENSG00000203965.13	4.11047	5.24251	36.2674	1.72018e-09	1.98004e-07	EFCAB7	EF-hand calcium binding domain 7	up (n = 767 genes)	up
ENSG00000058668.16	-4.05345	6.28132	36.2321	1.75164e-09	2.00366e-07	ATP2B4	ATPase plasma membrane Ca2+ transporting 4	down (n = 774 genes)	down
ENSG00000075240.17	-4.27134	5.44696	36.1358	1.84038e-09	2.09209e-07	GRAMD4	GRAM domain containing 4	down (n = 774 genes)	down
ENSG00000054523.20	-3.50884	7.15884	36.0843	1.88965e-09	2.13483e-07	KIF1B	kinesin family member 1B	down (n = 774 genes)	down
ENSG00000103995.14	3.35056	6.09338	35.5232	2.52026e-09	2.8298e-07	CEP152	centrosomal protein 152	up (n = 767 genes)	up
ENSG00000121964.15	2.56874	8.58175	35.4584	2.60554e-09	2.90772e-07	GTDC1	glycosyltransferase like domain containing 1	up (n = 767 genes)	up
ENSG00000138771.16	-3.61305	6.84395	35.3388	2.77059e-09	3.07317e-07	SHROOM3	shroom family member 3	down (n = 774 genes)	down
ENSG00000155097.12	3.10562	5.32102	35.1365	3.07381e-09	3.38897e-07	ATP6V1C1	ATPase H+ transporting V1 subunit C1	up (n = 767 genes)	up
ENSG00000065413.20	-3.52983	6.88126	34.9768	3.33662e-09	3.6567e-07	ANKRD44	ankyrin repeat domain 44	down (n = 774 genes)	down
ENSG00000233757.7	-3.95317	6.33882	34.7276	3.79213e-09	4.13116e-07	ZNF892	zinc finger protein 892	down (n = 774 genes)	down
ENSG00000205339.10	-3.34167	6.99156	34.7061	3.83423e-09	4.15232e-07	IPO7	importin 7	down (n = 774 genes)	down
ENSG00000240747.9	3.82139	5.06112	34.5136	4.23278e-09	4.55696e-07	KRBOX1	KRAB box domain containing 1	up (n = 767 genes)	up
ENSG00000169607.13	3.41802	6.00463	34.4596	4.35196e-09	4.65787e-07	CKAP2L	cytoskeleton associated protein 2 like	up (n = 767 genes)	up
ENSG00000118946.12	4.22312	5.98192	34.3049	4.71198e-09	5.01387e-07	PCDH17	protocadherin 17	up (n = 767 genes)	up
ENSG00000164756.13	-3.85154	6.08399	34.2565	4.83061e-09	5.11039e-07	SLC30A8	solute carrier family 30 member 8	down (n = 774 genes)	down
ENSG00000143499.14	-3.98329	5.77092	34.0612	5.34048e-09	5.61733e-07	SMYD2	SET and MYND domain containing 2	down (n = 774 genes)	down
ENSG00000204740.11	-4.21564	5.45784	33.8804	5.86059e-09	6.12917e-07	MALRD1	MAM and LDL receptor class A domain containing 1	down (n = 774 genes)	down
ENSG00000215301.11	3.22888	6.80548	33.8105	6.07516e-09	6.28786e-07	DDX3X	DEAD-box helicase 3 X-linked	up (n = 767 genes)	up
ENSG00000130675.15	2.75891	5.72038	33.8059	6.08941e-09	6.28786e-07	MNX1	motor neuron and pancreas homeobox 1	up (n = 767 genes)	up
ENSG00000006432.16	3.02638	6.85514	33.7976	6.1154e-09	6.28786e-07	MAP3K9	mitogen-activated protein kinase kinase kinase 9	up (n = 767 genes)	up
ENSG00000283703.3	3.4341	5.2278	33.4491	7.31524e-09	7.47953e-07	VSIG10L2	V-set and immunoglobulin domain containing 10 like 2	up (n = 767 genes)	up
ENSG00000173193.15	-3.38193	7.01654	33.4167	7.43838e-09	7.56318e-07	PARP14	poly(ADP-ribose) polymerase family member 14	down (n = 774 genes)	down
ENSG00000186472.20	3.03068	7.12829	33.3592	7.66127e-09	7.74677e-07	PCLO	piccolo presynaptic cytomatrix protein	up (n = 767 genes)	up
ENSG00000185038.15	3.43661	4.9642	33.2533	8.09003e-09	8.13537e-07	MROH2A	maestro heat like repeat family member 2A	up (n = 767 genes)	up
ENSG00000162105.21	-3.38179	6.92169	33.1902	8.35726e-09	8.35818e-07	SHANK2	SH3 and multiple ankyrin repeat domains 2	down (n = 774 genes)	down
ENSG00000072657.10	3.4177	5.78002	33.0494	8.98464e-09	8.93679e-07	TRHDE	thyrotropin releasing hormone degrading enzyme	up (n = 767 genes)	up
ENSG00000007314.12	3.26436	6.22067	32.8272	1.00725e-08	9.96473e-07	SCN4A	sodium voltage-gated channel alpha subunit 4	up (n = 767 genes)	up
ENSG00000177464.5	3.25007	5.31771	32.7619	1.04165e-08	1.02497e-06	GPR4	G protein-coupled receptor 4	up (n = 767 genes)	up
ENSG00000135636.16	-3.75825	5.95601	32.4572	1.21844e-08	1.19251e-06	DYSF	dysferlin	down (n = 774 genes)	down
ENSG00000148358.20	3.23726	6.31807	32.3987	1.2557e-08	1.22244e-06	GPR107	G protein-coupled receptor 107	up (n = 767 genes)	up
ENSG00000067191.17	-3.8242	5.95092	32.3873	1.26307e-08	1.22311e-06	CACNB1	calcium voltage-gated channel auxiliary subunit beta 1	down (n = 774 genes)	down
ENSG00000013293.6	-3.36685	6.93366	32.238	1.364e-08	1.31389e-06	SLC7A14	solute carrier family 7 member 14	down (n = 774 genes)	down
ENSG00000240445.6	-3.75267	5.62442	32.2245	1.37345e-08	1.31607e-06	FOXO3B	forkhead box O3B	down (n = 774 genes)	down
ENSG00000152910.19	3.48411	5.4681	32.186	1.40096e-08	1.33094e-06	CNTNAP4	contactin associated protein family member 4	up (n = 767 genes)	up
ENSG00000160191.18	3.46101	5.57234	32.1825	1.40352e-08	1.33094e-06	PDE9A	phosphodiesterase 9A	up (n = 767 genes)	up
ENSG00000120913.24	-3.19353	6.92054	32.1659	1.4155e-08	1.33539e-06	PDLIM2	PDZ and LIM domain 2	down (n = 774 genes)	down
ENSG00000118276.12	3.94908	5.52746	31.8379	1.67591e-08	1.56806e-06	B4GALT6	beta-1,4-galactosyltransferase 6	up (n = 767 genes)	up
ENSG00000175538.11	-4.02173	5.73671	31.834	1.67927e-08	1.56806e-06	KCNE3	potassium voltage-gated channel subfamily E regulatory subunit 3	down (n = 774 genes)	down
ENSG00000038945.15	-3.99978	5.60992	31.7969	1.71163e-08	1.59017e-06	MSR1	macrophage scavenger receptor 1	down (n = 774 genes)	down
ENSG00000130856.18	3.13231	6.56624	31.6439	1.85191e-08	1.7118e-06	ZNF236	zinc finger protein 236	up (n = 767 genes)	up
ENSG00000120896.14	3.23325	5.81854	31.5602	1.93349e-08	1.77823e-06	SORBS3	sorbin and SH3 domain containing 3	up (n = 767 genes)	up
ENSG00000136367.15	2.96959	6.27031	31.3842	2.117e-08	1.93726e-06	ZFHX2	zinc finger homeobox 2	up (n = 767 genes)	up
ENSG00000163406.11	-3.44822	5.89651	31.3086	2.20097e-08	2.00409e-06	SLC15A2	solute carrier family 15 member 2	down (n = 774 genes)	down
ENSG00000005379.17	-3.38428	6.74549	31.1905	2.33909e-08	2.11931e-06	TSPOAP1	TSPO associated protein 1	down (n = 774 genes)	down
ENSG00000105699.17	3.20892	5.05047	31.0264	2.54547e-08	2.29494e-06	LSR	lipolysis stimulated lipoprotein receptor	up (n = 767 genes)	up
ENSG00000166801.17	-3.54851	6.4163	31.0044	2.57448e-08	2.30971e-06	FAM111A	FAM111 trypsin like peptidase A	down (n = 774 genes)	down
ENSG00000100731.16	-3.41382	6.36333	30.9593	2.63498e-08	2.34977e-06	PCNX1	pecanex 1	down (n = 774 genes)	down
ENSG00000140443.15	2.92464	7.88662	30.9521	2.64481e-08	2.34977e-06	IGF1R	insulin like growth factor 1 receptor	up (n = 767 genes)	up
ENSG00000111052.8	2.98354	5.69455	30.8473	2.79155e-08	2.46816e-06	LIN7A	lin-7 homolog A, crumbs cell polarity complex component	up (n = 767 genes)	up
ENSG00000037280.16	3.48221	6.29013	30.815	2.8384e-08	2.49752e-06	FLT4	fms related receptor tyrosine kinase 4	up (n = 767 genes)	up
ENSG00000166573.6	2.85536	5.86549	30.6221	3.13505e-08	2.74534e-06	GALR1	galanin receptor 1	up (n = 767 genes)	up
ENSG00000183715.15	2.918	6.00353	30.6084	3.15718e-08	2.75156e-06	OPCML	opioid binding protein/cell adhesion molecule like	up (n = 767 genes)	up
ENSG00000100084.14	4.18621	5.309	30.5681	3.22345e-08	2.796e-06	HIRA	histone cell cycle regulator	up (n = 767 genes)	up
ENSG00000180008.9	-3.87602	6.09193	30.5255	3.29501e-08	2.84459e-06	SOCS4	suppressor of cytokine signaling 4	down (n = 774 genes)	down
ENSG00000276615.2	3.20369	5.16692	30.3681	3.57352e-08	3.07055e-06	KEL	Kell metallo-endopeptidase (Kell blood group)	up (n = 767 genes)	up
ENSG00000166833.23	-3.17262	6.86482	30.33	3.64449e-08	3.11689e-06	NAV2	neuron navigator 2	down (n = 774 genes)	down
ENSG00000114757.19	3.22945	5.99019	30.2907	3.71914e-08	3.16512e-06	PEX5L	peroxisomal biogenesis factor 5 like	up (n = 767 genes)	up
ENSG00000120440.15	-3.74325	5.16528	30.2753	3.74863e-08	3.16512e-06	TTLL2	tubulin tyrosine ligase like 2	down (n = 774 genes)	down
ENSG00000119616.11	3.06677	6.03868	30.2732	3.75277e-08	3.16512e-06	FCF1	FCF1 rRNA-processing protein	up (n = 767 genes)	up
ENSG00000119707.14	3.27019	6.87966	30.1265	4.04754e-08	3.39808e-06	RBM25	RNA binding motif protein 25	up (n = 767 genes)	up
ENSG00000156413.15	3.3428	5.72109	30.0434	4.22485e-08	3.53074e-06	FUT6	fucosyltransferase 6	up (n = 767 genes)	up
ENSG00000076356.7	-3.28042	7.00454	29.9884	4.34638e-08	3.61579e-06	PLXNA2	plexin A2	down (n = 774 genes)	down
ENSG00000135597.19	-3.38556	6.70763	29.7943	4.80402e-08	3.97842e-06	REPS1	RALBP1 associated Eps domain containing 1	down (n = 774 genes)	down
ENSG00000185721.13	2.81457	4.80753	29.6885	5.07353e-08	4.17587e-06	DRG1	developmentally regulated GTP binding protein 1	up (n = 767 genes)	up
ENSG00000204256.14	3.243	5.78413	29.6829	5.08807e-08	4.17587e-06	BRD2	bromodomain containing 2	up (n = 767 genes)	up
ENSG00000139946.11	4.21114	6.21027	29.5224	5.52743e-08	4.51621e-06	PELI2	pellino E3 ubiquitin protein ligase family member 2	up (n = 767 genes)	up
ENSG00000275066.5	-3.42318	6.30883	29.5112	5.55955e-08	4.52226e-06	SYNRG	synergin gamma	down (n = 774 genes)	down
ENSG00000170464.10	-3.48996	6.35482	29.4636	5.69772e-08	4.61415e-06	DNAJC18	DnaJ heat shock protein family (Hsp40) member C18	down (n = 774 genes)	down
ENSG00000122970.16	2.95778	5.27425	29.3113	6.16339e-08	4.96926e-06	IFT81	intraflagellar transport 81	up (n = 767 genes)	up
ENSG00000078018.22	4.22376	6.4535	29.272	6.28972e-08	5.04888e-06	MAP2	microtubule associated protein 2	up (n = 767 genes)	up
ENSG00000082438.18	-3.02129	6.8655	29.2241	6.44736e-08	5.15282e-06	COBLL1	cordon-bleu WH2 repeat protein like 1	down (n = 774 genes)	down
ENSG00000087116.17	-3.56415	5.92593	29.1789	6.59951e-08	5.23574e-06	ADAMTS2	ADAM metallopeptidase with thrombospondin type 1 motif 2	down (n = 774 genes)	down
ENSG00000058056.10	-2.62843	8.64907	29.1763	6.60832e-08	5.23574e-06	USP13	ubiquitin specific peptidase 13	down (n = 774 genes)	down
ENSG00000136830.12	-3.63381	6.7281	29.0604	7.01574e-08	5.53457e-06	NIBAN2	niban apoptosis regulator 2	down (n = 774 genes)	down
ENSG00000174945.14	2.80186	6.64956	28.8351	7.88083e-08	6.19035e-06	AMZ1	archaelysin family metallopeptidase 1	up (n = 767 genes)	up
ENSG00000274047.4	3.53626	6.20508	28.8053	8.00322e-08	6.25961e-06	SYNRG	synergin gamma	up (n = 767 genes)	up
ENSG00000095002.15	-3.36728	6.3614	28.7894	8.06907e-08	6.28426e-06	MSH2	mutS homolog 2	down (n = 774 genes)	down
ENSG00000123178.15	2.6203	4.93466	28.7057	8.42561e-08	6.53413e-06	SPRYD7	SPRY domain containing 7	up (n = 767 genes)	up
ENSG00000128604.21	-3.32599	6.39061	28.6881	8.50239e-08	6.56586e-06	IRF5	interferon regulatory factor 5	down (n = 774 genes)	down
ENSG00000116675.16	2.87042	5.70407	28.5088	9.32714e-08	7.17249e-06	DNAJC6	DnaJ heat shock protein family (Hsp40) member C6	up (n = 767 genes)	up
ENSG00000062716.13	3.10384	5.61752	28.4434	9.64798e-08	7.38817e-06	VMP1	vacuole membrane protein 1	up (n = 767 genes)	up
ENSG00000127870.17	-3.42166	5.30579	28.3946	9.89423e-08	7.54517e-06	RNF6	ring finger protein 6	down (n = 774 genes)	down
ENSG00000087502.19	-3.13932	6.49489	28.2846	1.04724e-07	7.95297e-06	ERGIC2	ERGIC and golgi 2	down (n = 774 genes)	down
ENSG00000250673.3	-3.38445	5.17672	28.2474	1.06761e-07	8.0702e-06	REELD1	reeler domain containing 1	down (n = 774 genes)	down
ENSG00000085185.16	-3.99298	5.697	28.2331	1.07549e-07	8.0702e-06	BCORL1	BCL6 corepressor like 1	down (n = 774 genes)	down
ENSG00000179195.16	2.87732	5.70784	28.2324	1.07591e-07	8.0702e-06	ZNF664	zinc finger protein 664	up (n = 767 genes)	up
ENSG00000141027.23	2.64085	8.09767	28.1758	1.10779e-07	8.26524e-06	NCOR1	nuclear receptor corepressor 1	up (n = 767 genes)	up
ENSG00000071889.17	3.17112	5.24116	28.1703	1.11094e-07	8.26524e-06	FAM3A	FAM3 metabolism regulating signaling molecule A	up (n = 767 genes)	up
ENSG00000288149.1	3.38159	5.46677	28.1438	1.12626e-07	8.31796e-06	SYT8	synaptotagmin 8	up (n = 767 genes)	up
ENSG00000134121.10	2.83909	5.58464	28.1424	1.12712e-07	8.31796e-06	CHL1	cell adhesion molecule L1 like	up (n = 767 genes)	up
ENSG00000005812.11	-3.73969	5.92699	28.0502	1.18207e-07	8.68845e-06	FBXL3	F-box and leucine rich repeat protein 3	down (n = 774 genes)	down
ENSG00000225697.13	-3.33733	5.62257	27.8826	1.28906e-07	9.43693e-06	SLC26A6	solute carrier family 26 member 6	down (n = 774 genes)	down
ENSG00000279643.3	-3.3268	4.93979	27.7226	1.40015e-07	1.01867e-05	TAMM41	TAM41 mitochondrial translocator assembly and maintenance homolog	down (n = 774 genes)	down
ENSG00000108506.13	2.82648	5.43425	27.7192	1.4026e-07	1.01867e-05	INTS2	integrator complex subunit 2	up (n = 767 genes)	up
ENSG00000205420.11	3.24965	5.60653	27.637	1.46352e-07	1.05871e-05	KRT6A	keratin 6A	up (n = 767 genes)	up
ENSG00000137288.10	3.57102	6.1444	27.5835	1.50459e-07	1.08413e-05	UQCC2	ubiquinol-cytochrome c reductase complex assembly factor 2	up (n = 767 genes)	up
ENSG00000143190.23	-3.08937	6.29677	27.4617	1.60241e-07	1.15009e-05	POU2F1	POU class 2 homeobox 1	down (n = 774 genes)	down
ENSG00000065613.15	-3.20799	6.64658	27.4334	1.62598e-07	1.16245e-05	SLK	STE20 like kinase	down (n = 774 genes)	down
ENSG00000139044.12	-3.6844	5.89627	27.3399	1.70654e-07	1.21529e-05	B4GALNT3	beta-1,4-N-acetyl-galactosaminyltransferase 3	down (n = 774 genes)	down
ENSG00000138768.15	3.06746	5.36773	27.2753	1.76451e-07	1.25171e-05	USO1	USO1 vesicle transport factor	up (n = 767 genes)	up
ENSG00000182446.15	2.68718	6.4772	27.2187	1.81695e-07	1.28393e-05	NPLOC4	NPL4 homolog, ubiquitin recognition factor	up (n = 767 genes)	up
ENSG00000214595.13	-3.17042	7.2439	27.2048	1.83006e-07	1.28822e-05	EML6	EMAP like 6	down (n = 774 genes)	down
ENSG00000126464.15	-3.05497	5.39608	27.1826	1.85117e-07	1.29809e-05	PRR12	proline rich 12	down (n = 774 genes)	down
ENSG00000235109.8	3.09594	5.50435	27.1384	1.894e-07	1.32305e-05	ZSCAN31	zinc finger and SCAN domain containing 31	up (n = 767 genes)	up
ENSG00000117505.13	-2.90914	8.10566	27.1046	1.92735e-07	1.33963e-05	DR1	down-regulator of transcription 1	down (n = 774 genes)	down
ENSG00000176407.18	-3.23105	6.6877	27.0996	1.93237e-07	1.33963e-05	KCMF1	potassium channel modulatory factor 1	down (n = 774 genes)	down
ENSG00000171843.17	3.58083	5.98013	27.0377	1.99522e-07	1.37798e-05	MLLT3	MLLT3 super elongation complex subunit	up (n = 767 genes)	up
ENSG00000142330.20	3.12296	6.19739	26.841	2.20896e-07	1.51986e-05	CAPN10	calpain 10	up (n = 767 genes)	up
ENSG00000260802.2	-3.21156	5.09795	26.8041	2.25156e-07	1.54337e-05	SERTM2	serine rich and transmembrane domain containing 2	down (n = 774 genes)	down
ENSG00000124459.12	2.93596	5.20713	26.7535	2.31135e-07	1.57844e-05	ZNF45	zinc finger protein 45	up (n = 767 genes)	up
ENSG00000105784.16	2.50614	4.83558	26.6884	2.39056e-07	1.62579e-05	RUNDC3B	RUN domain containing 3B	up (n = 767 genes)	up
ENSG00000137809.17	-3.20537	6.01173	26.6812	2.3995e-07	1.62579e-05	ITGA11	integrin subunit alpha 11	down (n = 774 genes)	down
ENSG00000173852.16	2.63392	7.06119	26.6749	2.40732e-07	1.62579e-05	DPY19L1	dpy-19 like C-mannosyltransferase 1	up (n = 767 genes)	up
ENSG00000277236.4	-3.71642	5.4703	26.5675	2.54495e-07	1.71241e-05	CCL14	C-C motif chemokine ligand 14	down (n = 774 genes)	down
ENSG00000125779.24	3.10673	6.38739	26.5361	2.58658e-07	1.73405e-05	PANK2	pantothenate kinase 2	up (n = 767 genes)	up
ENSG00000197162.10	-3.4895	5.75538	26.3483	2.85067e-07	1.90412e-05	ZNF785	zinc finger protein 785	down (n = 774 genes)	down
ENSG00000162599.18	-2.54755	9.26308	26.3382	2.86558e-07	1.90712e-05	NFIA	nuclear factor I A	down (n = 774 genes)	down
ENSG00000150893.11	-3.50016	6.30499	26.1324	3.18797e-07	2.11399e-05	FREM2	FRAS1 related extracellular matrix 2	down (n = 774 genes)	down
ENSG00000134046.12	2.77639	5.91921	25.992	3.42828e-07	2.26514e-05	MBD2	methyl-CpG binding domain protein 2	up (n = 767 genes)	up
ENSG00000118503.17	2.92035	6.17533	25.9482	3.50708e-07	2.30887e-05	TNFAIP3	TNF alpha induced protein 3	up (n = 767 genes)	up
ENSG00000170915.9	2.90268	5.5712	25.8701	3.6519e-07	2.39559e-05	PAQR8	progestin and adipoQ receptor family member 8	up (n = 767 genes)	up
ENSG00000148154.10	-3.30933	5.25018	25.8512	3.68776e-07	2.41048e-05	UGCG	UDP-glucose ceramide glucosyltransferase	down (n = 774 genes)	down
ENSG00000072422.17	3.20182	5.75692	25.7038	3.98041e-07	2.58433e-05	RHOBTB1	Rho related BTB domain containing 1	up (n = 767 genes)	up
ENSG00000157350.13	2.82316	6.73379	25.7031	3.98197e-07	2.58433e-05	ST3GAL2	ST3 beta-galactoside alpha-2,3-sialyltransferase 2	up (n = 767 genes)	up
ENSG00000196074.13	3.13386	5.13822	25.6684	4.05408e-07	2.62183e-05	SYCP2	synaptonemal complex protein 2	up (n = 767 genes)	up
ENSG00000165238.17	-3.28374	6.43702	25.6578	4.07652e-07	2.62574e-05	WNK2	WNK lysine deficient protein kinase 2	down (n = 774 genes)	down
ENSG00000107742.14	3.48976	6.55188	25.652	4.08882e-07	2.62574e-05	SPOCK2	SPARC (osteonectin), cwcv and kazal like domains proteoglycan 2	up (n = 767 genes)	up
ENSG00000266074.11	-3.23029	5.91084	25.6128	4.17252e-07	2.67012e-05	BAHCC1	BAH domain and coiled-coil containing 1	down (n = 774 genes)	down
ENSG00000077522.15	2.86844	6.67585	25.5379	4.33788e-07	2.76627e-05	ACTN2	actinin alpha 2	up (n = 767 genes)	up
ENSG00000060140.9	2.71881	5.00815	25.5005	4.42261e-07	2.79007e-05	STYK1	serine/threonine/tyrosine kinase 1	up (n = 767 genes)	up
ENSG00000138182.15	2.67661	5.18931	25.4983	4.42774e-07	2.79007e-05	KIF20B	kinesin family member 20B	up (n = 767 genes)	up
ENSG00000054793.14	-3.42414	5.52782	25.4974	4.42988e-07	2.79007e-05	ATP9A	ATPase phospholipid transporting 9A (putative)	down (n = 774 genes)	down
ENSG00000183530.14	2.85297	6.76815	25.4946	4.43618e-07	2.79007e-05	PRR14L	proline rich 14 like	up (n = 767 genes)	up
ENSG00000123739.11	-3.13246	5.6564	25.4404	4.56259e-07	2.85974e-05	PLA2G12A	phospholipase A2 group XIIA	down (n = 774 genes)	down
ENSG00000184575.12	-3.09601	6.53417	25.2845	4.94662e-07	3.08986e-05	XPOT	exportin for tRNA	down (n = 774 genes)	down
ENSG00000065243.20	3.3939	6.1676	25.2465	5.04515e-07	3.14069e-05	PKN2	protein kinase N2	up (n = 767 genes)	up
ENSG00000043093.15	3.00904	6.51117	25.2384	5.06625e-07	3.14313e-05	DCUN1D1	defective in cullin neddylation 1 domain containing 1	up (n = 767 genes)	up
ENSG00000115353.11	-3.41425	5.75265	25.2189	5.11789e-07	3.16445e-05	TACR1	tachykinin receptor 1	down (n = 774 genes)	down
ENSG00000136144.12	-3.27293	5.35878	25.2052	5.15441e-07	3.1763e-05	RCBTB1	RCC1 and BTB domain containing protein 1	down (n = 774 genes)	down
ENSG00000112977.16	3.10789	5.97626	25.1754	5.23451e-07	3.21483e-05	DAP	death associated protein	up (n = 767 genes)	up
ENSG00000128891.17	-2.96257	6.82837	25.1276	5.36597e-07	3.28455e-05	CCDC32	coiled-coil domain containing 32	down (n = 774 genes)	down
ENSG00000224608.10	-3.3303	5.26122	25.0967	5.45256e-07	3.32643e-05	HLA-B	major histocompatibility complex, class I, B	down (n = 774 genes)	down
ENSG00000170265.12	-3.21257	5.11616	25.0876	5.47839e-07	3.33108e-05	ZNF282	zinc finger protein 282	down (n = 774 genes)	down
ENSG00000174306.22	-2.72623	7.27876	24.9954	5.74663e-07	3.48261e-05	ZHX3	zinc fingers and homeoboxes 3	down (n = 774 genes)	down
ENSG00000215029.12	2.92617	5.49649	24.9695	5.82437e-07	3.51807e-05	TCP11X2	t-complex 11 family, X-linked 2	up (n = 767 genes)	up
ENSG00000131446.17	2.41249	7.03625	24.8414	6.22448e-07	3.74738e-05	MGAT1	alpha-1,3-mannosyl-glycoprotein 2-beta-N-acetylglucosaminyltransferase	up (n = 767 genes)	up
ENSG00000142178.9	-2.89914	5.62872	24.7182	6.63539e-07	3.98167e-05	SIK1	salt inducible kinase 1	down (n = 774 genes)	down
ENSG00000146918.20	2.74556	5.59868	24.6676	6.81199e-07	4.07428e-05	NCAPG2	non-SMC condensin II complex subunit G2	up (n = 767 genes)	up
ENSG00000142327.13	-3.29025	6.77856	24.6425	6.90144e-07	4.11434e-05	RNPEPL1	arginyl aminopeptidase like 1	down (n = 774 genes)	down
ENSG00000096968.14	3.44379	5.86785	24.5594	7.20524e-07	4.2815e-05	JAK2	Janus kinase 2	up (n = 767 genes)	up
ENSG00000110436.13	-2.51078	7.44163	24.5455	7.25745e-07	4.29857e-05	SLC1A2	solute carrier family 1 member 2	down (n = 774 genes)	down
ENSG00000108375.13	3.21697	5.76872	24.4374	7.67637e-07	4.53203e-05	RNF43	ring finger protein 43	up (n = 767 genes)	up
ENSG00000152484.14	-3.18945	6.35567	24.4219	7.73845e-07	4.55399e-05	USP12	ubiquitin specific peptidase 12	down (n = 774 genes)	down
ENSG00000101210.14	-3.68888	6.28136	24.3674	7.96054e-07	4.6566e-05	EEF1A2	eukaryotic translation elongation factor 1 alpha 2	down (n = 774 genes)	down
ENSG00000133243.10	-3.28138	5.79275	24.3666	7.9637e-07	4.6566e-05	BTBD2	BTB domain containing 2	down (n = 774 genes)	down
ENSG00000278555.4	2.92507	4.80525	24.3251	8.13708e-07	4.74283e-05	LILRB4	leukocyte immunoglobulin like receptor B4	up (n = 767 genes)	up
ENSG00000162695.12	2.82694	5.97968	24.2859	8.30463e-07	4.82512e-05	SLC30A7	solute carrier family 30 member 7	up (n = 767 genes)	up
ENSG00000187800.14	-3.67683	5.76087	24.2106	8.63536e-07	5.0014e-05	PEAR1	platelet endothelial aggregation receptor 1	down (n = 774 genes)	down
ENSG00000137571.11	-3.37626	6.1293	24.1219	9.04273e-07	5.22082e-05	SLCO5A1	solute carrier organic anion transporter family member 5A1	down (n = 774 genes)	down
ENSG00000100106.22	-2.8272	7.25379	24.0053	9.60727e-07	5.52931e-05	TRIOBP	TRIO and F-actin binding protein	down (n = 774 genes)	down
ENSG00000174482.11	2.59252	6.60119	23.9914	9.67654e-07	5.55172e-05	LINGO2	leucine rich repeat and Ig domain containing 2	up (n = 767 genes)	up
ENSG00000122432.19	2.69663	5.4403	23.9574	9.84897e-07	5.633e-05	SPATA1	spermatogenesis associated 1	up (n = 767 genes)	up
ENSG00000278494.2	2.58669	4.75941	23.8939	1.01794e-06	5.80384e-05	RRN3	RRN3 homolog, RNA polymerase I transcription factor	up (n = 767 genes)	up
ENSG00000142687.19	-2.61905	7.24819	23.8867	1.02176e-06	5.80753e-05	KIAA0319L	KIAA0319 like	down (n = 774 genes)	down
ENSG00000156795.8	-3.00856	5.35619	23.8301	1.05222e-06	5.96215e-05	NTAQ1	N-terminal glutamine amidase 1	down (n = 774 genes)	down
ENSG00000103534.17	-3.19797	5.44647	23.8193	1.05818e-06	5.96834e-05	TMC5	transmembrane channel like 5	down (n = 774 genes)	down
ENSG00000159445.13	2.5071	6.8502	23.8163	1.05984e-06	5.96834e-05	THEM4	thioesterase superfamily member 4	up (n = 767 genes)	up
ENSG00000100241.22	2.65146	6.96543	23.7987	1.06957e-06	6.00469e-05	SBF1	SET binding factor 1	up (n = 767 genes)	up
ENSG00000148408.14	2.72744	5.49002	23.7509	1.09645e-06	6.13678e-05	CACNA1B	calcium voltage-gated channel subunit alpha1 B	up (n = 767 genes)	up
ENSG00000164855.16	3.02262	5.87017	23.7048	1.12303e-06	6.26636e-05	TMEM184A	transmembrane protein 184A	up (n = 767 genes)	up
ENSG00000074356.17	-2.57281	8.0083	23.6898	1.13179e-06	6.29607e-05	NCBP3	nuclear cap binding subunit 3	down (n = 774 genes)	down
ENSG00000205476.9	2.59246	7.3736	23.6782	1.13868e-06	6.31516e-05	CCDC85C	coiled-coil domain containing 85C	up (n = 767 genes)	up
ENSG00000187240.17	2.64567	5.79251	23.6442	1.15895e-06	6.40816e-05	DYNC2H1	dynein cytoplasmic 2 heavy chain 1	up (n = 767 genes)	up
ENSG00000129990.15	-3.31115	6.03527	23.5338	1.22741e-06	6.76626e-05	SYT5	synaptotagmin 5	down (n = 774 genes)	down
ENSG00000118160.14	3.02235	5.67789	23.4953	1.25221e-06	6.88226e-05	SLC8A2	solute carrier family 8 member A2	up (n = 767 genes)	up
ENSG00000100422.14	-3.37906	5.946	23.4677	1.27027e-06	6.9606e-05	CERK	ceramide kinase	down (n = 774 genes)	down
ENSG00000169418.10	3.0143	5.38153	23.452	1.28067e-06	6.99667e-05	NPR1	natriuretic peptide receptor 1	up (n = 767 genes)	up
ENSG00000167363.14	-3.29382	5.7277	23.4084	1.31006e-06	7.13591e-05	FN3K	fructosamine 3 kinase	down (n = 774 genes)	down
ENSG00000137265.16	-3.04438	6.03946	23.2638	1.41233e-06	7.67018e-05	IRF4	interferon regulatory factor 4	down (n = 774 genes)	down
ENSG00000149256.16	2.34613	6.7952	23.1107	1.52939e-06	8.28136e-05	TENM4	teneurin transmembrane protein 4	up (n = 767 genes)	up
ENSG00000160993.4	3.08719	5.17949	23.0821	1.55229e-06	8.38054e-05	ALKBH4	alkB homolog 4, lysine demethylase	up (n = 767 genes)	up
ENSG00000144747.17	2.62631	5.769	23.0755	1.55761e-06	8.38454e-05	TMF1	TATA element modulatory factor 1	up (n = 767 genes)	up
ENSG00000131016.17	2.94648	6.18608	22.9643	1.65041e-06	8.858e-05	AKAP12	A-kinase anchoring protein 12	up (n = 767 genes)	up
ENSG00000145012.14	2.43007	6.4103	22.9433	1.66847e-06	8.92874e-05	LPP	LIM domain containing preferred translocation partner in lipoma	up (n = 767 genes)	up
ENSG00000188786.10	2.76685	6.37008	22.8973	1.70893e-06	9.11859e-05	MTF1	metal regulatory transcription factor 1	up (n = 767 genes)	up
ENSG00000147133.17	2.72297	5.91156	22.8849	1.72e-06	9.15101e-05	TAF1	TATA-box binding protein associated factor 1	up (n = 767 genes)	up
ENSG00000061273.18	2.99954	6.80115	22.8569	1.74525e-06	9.24121e-05	HDAC7	histone deacetylase 7	up (n = 767 genes)	up
ENSG00000152234.16	-2.55401	7.54945	22.8549	1.74705e-06	9.24121e-05	ATP5F1A	ATP synthase F1 subunit alpha	down (n = 774 genes)	down
ENSG00000167971.16	-3.03188	5.33221	22.8395	1.76112e-06	9.26492e-05	CASKIN1	CASK interacting protein 1	down (n = 774 genes)	down
ENSG00000158850.15	2.82465	5.29943	22.8389	1.76166e-06	9.26492e-05	B4GALT3	beta-1,4-galactosyltransferase 3	up (n = 767 genes)	up
ENSG00000164880.16	2.72648	6.33357	22.8063	1.79174e-06	9.39613e-05	INTS1	integrator complex subunit 1	up (n = 767 genes)	up
ENSG00000147724.12	-3.04957	6.71982	22.7782	1.81813e-06	9.50724e-05	FAM135B	family with sequence similarity 135 member B	down (n = 774 genes)	down
ENSG00000128487.19	2.74497	7.37453	22.5859	2.00958e-06	0.000104784	SPECC1	sperm antigen with calponin homology and coiled-coil domains 1	up (n = 767 genes)	up
ENSG00000103942.13	2.41505	6.75604	22.5643	2.03222e-06	0.000105664	HOMER2	homer scaffold protein 2	up (n = 767 genes)	up
ENSG00000164303.11	2.83866	5.50019	22.4545	2.15177e-06	0.000111563	ENPP6	ectonucleotide pyrophosphatase/phosphodiesterase 6	up (n = 767 genes)	up
ENSG00000128815.20	2.92112	5.9689	22.4409	2.16714e-06	0.000112042	WDFY4	WDFY family member 4	up (n = 767 genes)	up
ENSG00000140470.15	-3.35016	6.73809	22.4315	2.17769e-06	0.000112271	ADAMTS17	ADAM metallopeptidase with thrombospondin type 1 motif 17	down (n = 774 genes)	down
ENSG00000160883.11	-3.0438	5.59446	22.415	2.19652e-06	0.000112924	HK3	hexokinase 3	down (n = 774 genes)	down
ENSG00000198753.12	2.39804	5.18378	22.3941	2.22051e-06	0.000113837	PLXNB3	plexin B3	up (n = 767 genes)	up
ENSG00000115159.16	-3.10107	5.81854	22.3217	2.30582e-06	0.000117812	GPD2	glycerol-3-phosphate dehydrogenase 2	down (n = 774 genes)	down
ENSG00000136052.10	2.80045	5.63188	22.3175	2.31093e-06	0.000117812	SLC41A2	solute carrier family 41 member 2	up (n = 767 genes)	up
ENSG00000082701.17	-3.0282	7.45428	22.3042	2.32693e-06	0.000118299	GSK3B	glycogen synthase kinase 3 beta	down (n = 774 genes)	down
ENSG00000073464.13	2.5684	5.21113	22.2931	2.34051e-06	0.000118659	CLCN4	chloride voltage-gated channel 4	up (n = 767 genes)	up
ENSG00000067141.17	2.54223	6.23313	22.2548	2.38758e-06	0.000120708	NEO1	neogenin 1	up (n = 767 genes)	up
ENSG00000171860.5	2.81723	5.18227	22.2496	2.3941e-06	0.000120708	C3AR1	complement C3a receptor 1	up (n = 767 genes)	up
ENSG00000014123.10	-2.8914	4.94171	22.1413	2.53302e-06	0.000127361	UFL1	UFM1 specific ligase 1	down (n = 774 genes)	down
ENSG00000106415.13	2.49412	5.75872	22.0803	2.61474e-06	0.000131109	GLCCI1	glucocorticoid induced 1	up (n = 767 genes)	up
ENSG00000145536.15	-2.86937	5.20402	22.0494	2.65716e-06	0.000132873	ADAMTS16	ADAM metallopeptidase with thrombospondin type 1 motif 16	down (n = 774 genes)	down
ENSG00000116032.5	3.04646	5.23919	22.0372	2.67411e-06	0.000133356	GRIN3B	glutamate ionotropic receptor NMDA type subunit 3B	up (n = 767 genes)	up
ENSG00000186174.13	-3.17973	6.27433	22.0231	2.69389e-06	0.000133977	BCL9L	BCL9 like	down (n = 774 genes)	down
ENSG00000061676.16	-2.48011	7.65907	21.9457	2.80481e-06	0.000139116	NCKAP1	NCK associated protein 1	down (n = 774 genes)	down
ENSG00000105289.15	3.16965	5.61601	21.8775	2.90624e-06	0.000143408	TJP3	tight junction protein 3	up (n = 767 genes)	up
ENSG00000111249.14	-2.94186	5.84264	21.877	2.90702e-06	0.000143408	CUX2	cut like homeobox 2	down (n = 774 genes)	down
ENSG00000101193.8	2.72417	5.52613	21.8107	3.00922e-06	0.000148051	GID8	GID complex subunit 8 homolog	up (n = 767 genes)	up
ENSG00000156463.18	2.79658	6.10292	21.7972	3.03039e-06	0.000148692	SH3RF2	SH3 domain containing ring finger 2	up (n = 767 genes)	up
ENSG00000139144.11	2.39778	4.86919	21.7829	3.05316e-06	0.000149409	PIK3C2G	phosphatidylinositol-4-phosphate 3-kinase catalytic subunit type 2 gamma	up (n = 767 genes)	up
ENSG00000236740.6	2.54752	5.13837	21.7541	3.09932e-06	0.000151263	LOC101927189	uncharacterized LOC101927189	up (n = 767 genes)	up
ENSG00000181690.8	-2.94047	6.39376	21.7112	3.16938e-06	0.000153936	PLAG1	PLAG1 zinc finger	down (n = 774 genes)	down
ENSG00000134247.10	2.37334	5.51516	21.7103	3.1709e-06	0.000153936	PTGFRN	prostaglandin F2 receptor inhibitor	up (n = 767 genes)	up
ENSG00000164929.17	3.11037	5.36682	21.6694	3.23912e-06	0.000156832	BAALC	BAALC binder of MAP3K1 and KLF4	up (n = 767 genes)	up
ENSG00000171509.16	2.72211	5.33154	21.5858	3.38341e-06	0.000163386	RXFP1	relaxin family peptide receptor 1	up (n = 767 genes)	up
ENSG00000070367.16	-2.8643	6.86312	21.5703	3.41093e-06	0.000164281	EXOC5	exocyst complex component 5	down (n = 774 genes)	down
ENSG00000102466.17	-3.14323	6.33636	21.5539	3.44031e-06	0.000165261	FGF14	fibroblast growth factor 14	down (n = 774 genes)	down
ENSG00000048707.15	-2.5777	6.80511	21.4648	3.6039e-06	0.000172298	VPS13D	vacuolar protein sorting 13 homolog D	down (n = 774 genes)	down
ENSG00000128294.16	2.68185	6.60542	21.4638	3.60563e-06	0.000172298	TPST2	tyrosylprotein sulfotransferase 2	up (n = 767 genes)	up
ENSG00000081307.15	2.42963	6.91443	21.3818	3.76324e-06	0.000179361	UBA5	ubiquitin like modifier activating enzyme 5	up (n = 767 genes)	up
ENSG00000205765.10	2.57153	5.63951	21.3628	3.80075e-06	0.000180267	RIMOC1	RAB7A interacting MON1-CCZ1 complex subunit 1	up (n = 767 genes)	up
ENSG00000198924.8	2.8892	5.69267	21.3622	3.80193e-06	0.000180267	DCLRE1A	DNA cross-link repair 1A	up (n = 767 genes)	up
ENSG00000111581.10	2.35701	7.12359	21.3449	3.83642e-06	0.000181432	NUP107	nucleoporin 107	up (n = 767 genes)	up
ENSG00000248905.10	-2.4698	7.96576	21.3089	3.90908e-06	0.000184392	FMN1	formin 1	down (n = 774 genes)	down
ENSG00000172478.18	2.50344	5.12118	21.2506	4.02975e-06	0.000189595	MAB21L4	mab-21 like 4	up (n = 767 genes)	up
ENSG00000168175.15	2.92046	6.66207	21.2109	4.11422e-06	0.000193073	MAPK1IP1L	mitogen-activated protein kinase 1 interacting protein 1 like	up (n = 767 genes)	up
ENSG00000165125.22	2.55203	6.42534	21.134	4.28266e-06	0.000200463	TRPV6	transient receptor potential cation channel subfamily V member 6	up (n = 767 genes)	up
ENSG00000205085.13	2.91821	6.59445	21.1012	4.35666e-06	0.000202719	GARIN1A	golgi associated RAB2 interactor 1A	up (n = 767 genes)	up
ENSG00000167202.12	-2.47785	7.22717	21.0982	4.36329e-06	0.000202719	TBC1D2B	TBC1 domain family member 2B	down (n = 774 genes)	down
ENSG00000167258.15	-2.84053	6.65915	21.0975	4.36491e-06	0.000202719	CDK12	cyclin dependent kinase 12	down (n = 774 genes)	down
ENSG00000198168.9	-2.88978	6.2102	21.093	4.37515e-06	0.000202719	SVIP	small VCP interacting protein	down (n = 774 genes)	down
ENSG00000139278.10	-2.89311	5.42238	21.0811	4.40257e-06	0.000203474	GLIPR1	GLI pathogenesis related 1	down (n = 774 genes)	down
ENSG00000136630.13	2.81726	5.85417	20.956	4.69961e-06	0.000216656	HLX	H2.0 like homeobox	up (n = 767 genes)	up
ENSG00000196208.14	-2.41176	8.33149	20.9058	4.8242e-06	0.00022184	GREB1	growth regulating estrogen receptor binding 1	down (n = 774 genes)	down
ENSG00000105576.16	2.84463	5.57301	20.879	4.89225e-06	0.000224406	TNPO2	transportin 2	up (n = 767 genes)	up
ENSG00000164089.9	-2.92855	4.81382	20.8512	4.96372e-06	0.000227115	ETNPPL	ethanolamine-phosphate phospho-lyase	down (n = 774 genes)	down
ENSG00000116747.13	-2.84033	6.44226	20.7927	5.11773e-06	0.000233578	RO60	Ro60, Y RNA binding protein	down (n = 774 genes)	down
ENSG00000077549.19	-2.4807	7.20017	20.7877	5.13117e-06	0.000233609	CAPZB	capping actin protein of muscle Z-line subunit beta	down (n = 774 genes)	down
ENSG00000111452.13	-2.74457	6.74811	20.7808	5.14968e-06	0.00023387	ADGRD1	adhesion G protein-coupled receptor D1	down (n = 774 genes)	down
ENSG00000106004.5	2.51844	4.83013	20.6875	5.4067e-06	0.000244515	HOXA5	homeobox A5	up (n = 767 genes)	up
ENSG00000122068.13	-2.87988	5.88045	20.6861	5.41081e-06	0.000244515	FYTTD1	forty-two-three domain containing 1	down (n = 774 genes)	down
ENSG00000113946.4	-3.08523	5.51081	20.6365	5.55266e-06	0.000250307	CLDN16	claudin 16	down (n = 774 genes)	down
ENSG00000284369.3	-2.98631	5.70076	20.5946	5.67556e-06	0.000255219	COG5	component of oligomeric golgi complex 5	down (n = 774 genes)	down
ENSG00000275482.4	2.80654	5.14539	20.583	5.71e-06	0.000256138	EPHB6	EPH receptor B6	up (n = 767 genes)	up
ENSG00000130560.9	2.54018	5.40511	20.5657	5.76205e-06	0.000257523	UBAC1	UBA domain containing 1	up (n = 767 genes)	up
ENSG00000177311.12	-2.67176	6.67305	20.5633	5.76902e-06	0.000257523	ZBTB38	zinc finger and BTB domain containing 38	down (n = 774 genes)	down
ENSG00000126705.15	3.15915	6.42055	20.5525	5.80165e-06	0.00025835	AHDC1	AT-hook DNA binding motif containing 1	up (n = 767 genes)	up
ENSG00000149212.12	2.62593	6.62334	20.5426	5.83197e-06	0.00025907	SESN3	sestrin 3	up (n = 767 genes)	up
ENSG00000163785.13	2.53691	5.83321	20.5326	5.86254e-06	0.000259797	RYK	receptor like tyrosine kinase	up (n = 767 genes)	up
ENSG00000157219.5	2.92065	5.4531	20.4913	5.99038e-06	0.000264821	HTR5A	5-hydroxytryptamine receptor 5A	up (n = 767 genes)	up
ENSG00000144730.19	2.11643	7.80482	20.4823	6.01857e-06	0.000265426	IL17RD	interleukin 17 receptor D	up (n = 767 genes)	up
ENSG00000154305.18	2.65806	6.52064	20.4475	6.12901e-06	0.000269647	MIA3	MIA SH3 domain ER export factor 3	up (n = 767 genes)	up
ENSG00000147255.19	2.21285	6.70202	20.3943	6.30161e-06	0.000276576	IGSF1	immunoglobulin superfamily member 1	up (n = 767 genes)	up
ENSG00000128536.16	-2.64961	6.76288	20.3594	6.41769e-06	0.00028036	CDHR3	cadherin related family member 3	down (n = 774 genes)	down
ENSG00000187997.12	2.75126	5.86443	20.3592	6.41848e-06	0.00028036	C17orf99	chromosome 17 open reading frame 99	up (n = 767 genes)	up
ENSG00000179335.20	2.34838	7.36916	20.2938	6.6415e-06	0.000289411	CLK3	CDC like kinase 3	up (n = 767 genes)	up
ENSG00000178607.17	-2.47413	7.31557	20.2796	6.69107e-06	0.000290879	ERN1	endoplasmic reticulum to nucleus signaling 1	down (n = 774 genes)	down
ENSG00000275544.4	-2.68326	6.8353	20.2021	6.96773e-06	0.000302188	BDH1	3-hydroxybutyrate dehydrogenase 1	down (n = 774 genes)	down
ENSG00000132740.10	-2.81238	6.57072	20.1942	6.99665e-06	0.000302725	IGHMBP2	immunoglobulin mu DNA binding protein 2	down (n = 774 genes)	down
ENSG00000198728.11	2.77094	5.46177	20.1822	7.04065e-06	0.00030391	LDB1	LIM domain binding 1	up (n = 767 genes)	up
ENSG00000277292.2	3.20838	5.25872	20.1712	7.08125e-06	0.000304943	PIP4K2B	phosphatidylinositol-5-phosphate 4-kinase type 2 beta	up (n = 767 genes)	up
ENSG00000080224.18	2.22033	7.02651	20.1205	7.27137e-06	0.000312396	EPHA6	EPH receptor A6	up (n = 767 genes)	up
ENSG00000143341.12	-2.78897	6.21487	20.029	7.6277e-06	0.000326937	HMCN1	hemicentin 1	down (n = 774 genes)	down
ENSG00000125812.16	-2.84383	5.75282	19.9944	7.76678e-06	0.000332121	GZF1	GDNF inducible zinc finger protein 1	down (n = 774 genes)	down
ENSG00000126804.14	-3.00191	5.70054	19.9688	7.87181e-06	0.000335827	ZBTB1	zinc finger and BTB domain containing 1	down (n = 774 genes)	down
ENSG00000112139.17	-2.73014	6.70998	19.9412	7.98607e-06	0.000339909	MDGA1	MAM domain containing glycosylphosphatidylinositol anchor 1	down (n = 774 genes)	down
ENSG00000182463.16	2.3441	6.28102	19.9367	8.00489e-06	0.00033992	TSHZ2	teashirt zinc finger homeobox 2	up (n = 767 genes)	up
ENSG00000158286.13	2.23967	6.73948	19.9301	8.03239e-06	0.000340034	RNF207	ring finger protein 207	up (n = 767 genes)	up
ENSG00000197050.11	2.77625	5.65001	19.9269	8.04612e-06	0.000340034	ZNF420	zinc finger protein 420	up (n = 767 genes)	up
ENSG00000186976.15	-2.91498	5.93836	19.9228	8.06332e-06	0.000340034	EFCAB6	EF-hand calcium binding domain 6	down (n = 774 genes)	down
ENSG00000135373.13	2.60267	5.71173	19.8662	8.30538e-06	0.000349437	EHF	ETS homologous factor	up (n = 767 genes)	up
ENSG00000144057.16	2.61533	5.73518	19.8082	8.56131e-06	0.000359379	ST6GAL2	ST6 beta-galactoside alpha-2,6-sialyltransferase 2	up (n = 767 genes)	up
ENSG00000141433.13	2.87763	5.26102	19.8006	8.59575e-06	0.000359999	ADCYAP1	adenylate cyclase activating polypeptide 1	up (n = 767 genes)	up
ENSG00000161533.12	-2.66106	6.81925	19.7874	8.65509e-06	0.000361656	ACOX1	acyl-CoA oxidase 1	down (n = 774 genes)	down
ENSG00000183762.13	2.81041	6.72296	19.7674	8.74638e-06	0.000364638	KREMEN1	kringle containing transmembrane protein 1	up (n = 767 genes)	up
ENSG00000198908.12	2.45722	4.95355	19.7606	8.7772e-06	0.000365092	GPRASP3	G protein-coupled receptor associated sorting protein family member 3	up (n = 767 genes)	up
ENSG00000138758.12	-2.82337	6.37162	19.7015	9.05301e-06	0.00037571	SEPTIN11	septin 11	down (n = 774 genes)	down
ENSG00000137975.8	-2.848	4.91841	19.6858	9.1275e-06	0.000377945	CLCA2	chloride channel accessory 2	down (n = 774 genes)	down
ENSG00000129933.21	2.40295	6.44736	19.5722	9.68673e-06	0.000400195	MAU2	MAU2 sister chromatid cohesion factor	up (n = 767 genes)	up
ENSG00000112419.15	2.5888	6.63311	19.5001	1.00593e-05	0.00041465	PHACTR2	phosphatase and actin regulator 2	up (n = 767 genes)	up
ENSG00000153029.16	2.57669	6.50026	19.4885	1.0121e-05	0.000416256	MR1	major histocompatibility complex, class I-related	up (n = 767 genes)	up
ENSG00000156030.14	2.33039	6.53422	19.4828	1.01507e-05	0.000416544	MIDEAS	mitotic deacetylase associated SANT domain protein	up (n = 767 genes)	up
ENSG00000163848.21	-2.79636	6.35359	19.3912	1.06495e-05	0.000436033	ZNF148	zinc finger protein 148	down (n = 774 genes)	down
ENSG00000205363.7	-2.95339	6.11373	19.3485	1.08906e-05	0.000444909	INSYN1	inhibitory synaptic factor 1	down (n = 774 genes)	down
ENSG00000019995.6	2.22588	5.53594	19.3417	1.09296e-05	0.000445507	ZRANB1	zinc finger RANBP2-type containing 1	up (n = 767 genes)	up
ENSG00000281540.3	-2.90037	6.27349	19.3296	1.0999e-05	0.000446712	RCC2	regulator of chromosome condensation 2	down (n = 774 genes)	down
ENSG00000105928.16	2.60539	6.15741	19.328	1.10079e-05	0.000446712	GSDME	gasdermin E	up (n = 767 genes)	up
ENSG00000114923.17	2.80501	5.2955	19.3134	1.10923e-05	0.000449141	SLC4A3	solute carrier family 4 member 3	up (n = 767 genes)	up
ENSG00000100599.16	-2.71617	6.84621	19.2261	1.16112e-05	0.000469114	RIN3	Ras and Rab interactor 3	down (n = 774 genes)	down
ENSG00000146828.18	-2.89173	6.52286	19.2094	1.17135e-05	0.000472203	SLC12A9	solute carrier family 12 member 9	down (n = 774 genes)	down
ENSG00000148384.14	-2.66192	6.87081	19.1118	1.23278e-05	0.000495877	INPP5E	inositol polyphosphate-5-phosphatase E	down (n = 774 genes)	down
ENSG00000082641.16	-2.58673	6.29159	19.0492	1.2739e-05	0.000511291	NFE2L1	NFE2 like bZIP transcription factor 1	down (n = 774 genes)	down
ENSG00000109685.19	2.2304	6.82364	19.031	1.28609e-05	0.000515057	NSD2	nuclear receptor binding SET domain protein 2	up (n = 767 genes)	up
ENSG00000123562.18	3.15154	5.30932	19.0022	1.30566e-05	0.000521752	MORF4L2	mortality factor 4 like 2	up (n = 767 genes)	up
ENSG00000162745.11	2.94011	5.1733	18.9751	1.32438e-05	0.00052808	OLFML2B	olfactomedin like 2B	up (n = 767 genes)	up
ENSG00000179119.15	2.66703	5.82161	18.9574	1.33671e-05	0.000531836	SPTY2D1	SPT2 chromatin protein domain containing 1	up (n = 767 genes)	up
ENSG00000124225.16	2.72952	5.6892	18.9366	1.35139e-05	0.000536509	PMEPA1	prostate transmembrane protein, androgen induced 1	up (n = 767 genes)	up
ENSG00000167842.16	2.52773	5.09064	18.8849	1.38846e-05	0.000550036	MIS12	MIS12 kinetochore complex component	up (n = 767 genes)	up
ENSG00000115548.17	-2.67032	6.67867	18.8626	1.40477e-05	0.000555294	KDM3A	lysine demethylase 3A	down (n = 774 genes)	down
ENSG00000125386.16	2.61235	5.77756	18.7971	1.45384e-05	0.000573454	FAM193A	family with sequence similarity 193 member A	up (n = 767 genes)	up
ENSG00000280479.2	-2.93284	5.28669	18.7916	1.45807e-05	0.000573883	CACFD1	calcium channel flower domain containing 1	down (n = 774 genes)	down
ENSG00000166341.9	-2.71661	6.08137	18.786	1.46235e-05	0.000574334	DCHS1	dachsous cadherin-related 1	down (n = 774 genes)	down
ENSG00000137713.16	-2.80404	5.96095	18.7623	1.48063e-05	0.000579828	PPP2R1B	protein phosphatase 2 scaffold subunit Abeta	down (n = 774 genes)	down
ENSG00000090534.20	-2.71031	6.54642	18.7597	1.48268e-05	0.000579828	THPO	thrombopoietin	down (n = 774 genes)	down
ENSG00000125970.12	-2.55511	6.35798	18.7274	1.50799e-05	0.000588469	RALY	RALY heterogeneous nuclear ribonucleoprotein	down (n = 774 genes)	down
ENSG00000138018.19	-2.69483	6.05765	18.7102	1.52168e-05	0.000592548	SELENOI	selenoprotein I	down (n = 774 genes)	down
ENSG00000144339.12	2.68252	5.33244	18.649	1.57131e-05	0.000609373	TMEFF2	transmembrane protein with EGF like and two follistatin like domains 2	up (n = 767 genes)	up
ENSG00000151789.13	-2.24228	7.4452	18.6487	1.57154e-05	0.000609373	ZNF385D	zinc finger protein 385D	down (n = 774 genes)	down
ENSG00000165973.19	2.43061	5.00753	18.6397	1.57897e-05	0.000610958	NELL1	neural EGFL like 1	up (n = 767 genes)	up
ENSG00000135298.15	-2.77246	5.17791	18.5778	1.63107e-05	0.000629785	ADGRB3	adhesion G protein-coupled receptor B3	down (n = 774 genes)	down
ENSG00000123200.17	-2.63397	6.76592	18.5578	1.64829e-05	0.000635095	ZC3H13	zinc finger CCCH-type containing 13	down (n = 774 genes)	down
ENSG00000182173.14	-2.87688	5.41826	18.5033	1.69614e-05	0.000652159	TSEN54	tRNA splicing endonuclease subunit 54	down (n = 774 genes)	down
ENSG00000100393.15	-2.43131	6.64789	18.4864	1.71117e-05	0.000656557	EP300	E1A binding protein p300	down (n = 774 genes)	down
ENSG00000167085.14	-2.76783	6.01122	18.4821	1.71511e-05	0.000656692	PHB1	prohibitin 1	down (n = 774 genes)	down
ENSG00000164144.16	2.77621	5.36062	18.4692	1.72673e-05	0.000659764	ARFIP1	ADP ribosylation factor interacting protein 1	up (n = 767 genes)	up
ENSG00000157510.14	-2.59995	5.63106	18.3977	1.79274e-05	0.000683555	AFAP1L1	actin filament associated protein 1 like 1	down (n = 774 genes)	down
ENSG00000125637.16	-2.30905	7.42542	18.3891	1.80085e-05	0.000685223	PSD4	pleckstrin and Sec7 domain containing 4	down (n = 774 genes)	down
ENSG00000122367.21	2.79164	6.1359	18.3829	1.8067e-05	0.000686021	LDB3	LIM domain binding 3	up (n = 767 genes)	up
ENSG00000131409.13	2.57907	5.11881	18.3506	1.83759e-05	0.000696304	LRRC4B	leucine rich repeat containing 4B	up (n = 767 genes)	up
ENSG00000114251.15	-2.70243	5.45311	18.3096	1.87756e-05	0.000709983	WNT5A	Wnt family member 5A	down (n = 774 genes)	down
ENSG00000169851.16	-2.4856	6.60694	18.299	1.88809e-05	0.000712355	PCDH7	protocadherin 7	down (n = 774 genes)	down
ENSG00000116017.11	2.41359	6.33833	18.2954	1.89162e-05	0.000712355	ARID3A	AT-rich interaction domain 3A	up (n = 767 genes)	up
ENSG00000138821.14	2.45321	5.93954	18.2722	1.91486e-05	0.000719624	SLC39A8	solute carrier family 39 member 8	up (n = 767 genes)	up
ENSG00000169905.13	2.18807	7.72279	18.2608	1.92633e-05	0.000722453	TOR1AIP2	torsin 1A interacting protein 2	up (n = 767 genes)	up
ENSG00000103042.9	2.5656	6.27135	18.2508	1.93649e-05	0.000724779	SLC38A7	solute carrier family 38 member 7	up (n = 767 genes)	up
ENSG00000205060.11	-2.93735	5.82606	18.2393	1.94814e-05	0.000727651	SLC35B4	solute carrier family 35 member B4	down (n = 774 genes)	down
ENSG00000107937.19	2.3844	7.22425	18.2087	1.9797e-05	0.000737932	GTPBP4	GTP binding protein 4	up (n = 767 genes)	up
ENSG00000105146.14	-2.94114	4.90048	18.1987	1.99016e-05	0.000739141	AURKC	aurora kinase C	down (n = 774 genes)	down
ENSG00000065029.15	2.33859	5.39316	18.1979	1.99102e-05	0.000739141	ZNF76	zinc finger protein 76	up (n = 767 genes)	up
ENSG00000160293.17	-2.77163	5.40755	18.1846	2.00496e-05	0.000742807	VAV2	vav guanine nucleotide exchange factor 2	down (n = 774 genes)	down
ENSG00000138356.14	-2.70647	5.00457	18.171	2.01928e-05	0.000746605	AOX1	aldehyde oxidase 1	down (n = 774 genes)	down
ENSG00000143093.15	2.27937	5.56813	18.1091	2.08598e-05	0.000769711	STRIP1	striatin interacting protein 1	up (n = 767 genes)	up
ENSG00000123908.12	-2.86501	8.75181	18.088	2.10928e-05	0.000776742	AGO2	argonaute RISC catalytic component 2	down (n = 774 genes)	down
ENSG00000156802.13	-2.64322	5.44066	18.0654	2.1345e-05	0.000784449	ATAD2	ATPase family AAA domain containing 2	down (n = 774 genes)	down
ENSG00000066294.15	2.28755	6.3738	18.0405	2.1625e-05	0.000792188	CD84	CD84 molecule	up (n = 767 genes)	up
ENSG00000019485.14	2.46313	6.18572	18.039	2.16421e-05	0.000792188	PRDM11	PR/SET domain 11	up (n = 767 genes)	up
ENSG00000184564.11	2.49001	5.08422	18.0225	2.18307e-05	0.000796644	SLITRK6	SLIT and NTRK like family member 6	up (n = 767 genes)	up
ENSG00000064995.19	2.51205	6.42668	18.0208	2.18509e-05	0.000796644	TAF11	TATA-box binding protein associated factor 11	up (n = 767 genes)	up
ENSG00000163818.20	2.64654	5.76877	17.9879	2.22311e-05	0.000808895	LZTFL1	leucine zipper transcription factor like 1	up (n = 767 genes)	up
ENSG00000168904.15	-2.21274	7.56018	17.9418	2.27765e-05	0.000827092	LRRC28	leucine rich repeat containing 28	down (n = 774 genes)	down
ENSG00000189308.11	2.49838	5.74959	17.9285	2.29356e-05	0.000831221	LIN54	lin-54 DREAM MuvB core complex component	up (n = 767 genes)	up
ENSG00000171914.17	-2.37022	6.90561	17.851	2.38888e-05	0.000864057	TLN2	talin 2	down (n = 774 genes)	down
ENSG00000166750.10	2.47956	6.35512	17.8322	2.41268e-05	0.000870943	SLFN5	schlafen family member 5	up (n = 767 genes)	up
ENSG00000183354.12	-2.61447	6.42445	17.8262	2.42034e-05	0.000871988	KIAA2026	KIAA2026	down (n = 774 genes)	down
ENSG00000074657.14	2.12204	6.87709	17.8032	2.44973e-05	0.000880843	ZNF532	zinc finger protein 532	up (n = 767 genes)	up
ENSG00000101346.15	2.4871	5.89693	17.7933	2.46247e-05	0.000883688	POFUT1	protein O-fucosyltransferase 1	up (n = 767 genes)	up
ENSG00000102858.13	2.39559	6.3105	17.7341	2.54034e-05	0.000909851	MGRN1	mahogunin ring finger 1	up (n = 767 genes)	up
ENSG00000137628.18	2.29673	6.2259	17.6893	2.60079e-05	0.000929681	DDX60	DExD/H-box helicase 60	up (n = 767 genes)	up
ENSG00000198342.10	-2.48038	6.44215	17.6515	2.65301e-05	0.000946497	ZNF442	zinc finger protein 442	down (n = 774 genes)	down
ENSG00000123213.23	-2.55472	6.06395	17.6277	2.68643e-05	0.000956557	NLN	neurolysin	down (n = 774 genes)	down
ENSG00000152818.20	-2.42763	7.69557	17.623	2.69308e-05	0.000957064	UTRN	utrophin	down (n = 774 genes)	down
ENSG00000166974.13	-2.54657	6.10432	17.5849	2.74764e-05	0.000974559	MAPRE2	microtubule associated protein RP/EB family member 2	down (n = 774 genes)	down
ENSG00000174348.14	2.72885	5.60248	17.5714	2.76719e-05	0.000979595	PODN	podocan	up (n = 767 genes)	up
ENSG00000178568.15	-2.40885	6.04154	17.5537	2.79314e-05	0.000986873	ERBB4	erb-b2 receptor tyrosine kinase 4	down (n = 774 genes)	down
ENSG00000119397.19	2.26907	7.25235	17.5417	2.8108e-05	0.0009912	CNTRL	centriolin	up (n = 767 genes)	up
ENSG00000139973.18	-2.44967	6.71477	17.5343	2.82178e-05	0.000993157	SYT16	synaptotagmin 16	down (n = 774 genes)	down
ENSG00000119927.14	2.73745	6.56111	17.5088	2.85986e-05	0.00100322	GPAM	glycerol-3-phosphate acyltransferase, mitochondrial	up (n = 767 genes)	up
ENSG00000136859.10	-2.80546	5.47054	17.5078	2.86134e-05	0.00100322	ANGPTL2	angiopoietin like 2	down (n = 774 genes)	down
ENSG00000171435.14	2.12715	6.20029	17.4979	2.87629e-05	0.00100654	KSR2	kinase suppressor of ras 2	up (n = 767 genes)	up
ENSG00000131187.11	2.51729	6.16805	17.4915	2.886e-05	0.00100801	F12	coagulation factor XII	up (n = 767 genes)	up
ENSG00000094916.16	-2.25237	7.76174	17.4829	2.89907e-05	0.00101064	CBX5	chromobox 5	down (n = 774 genes)	down
ENSG00000184860.10	-2.51268	6.45123	17.4753	2.9107e-05	0.00101126	SDR42E1	short chain dehydrogenase/reductase family 42E, member 1	down (n = 774 genes)	down
ENSG00000164236.12	2.79621	6.3221	17.4745	2.91189e-05	0.00101126	ANKRD33B	ankyrin repeat domain 33B	up (n = 767 genes)	up
ENSG00000282895.2	2.38758	5.43876	17.4277	2.9844e-05	0.00103448	RINL	Ras and Rab interactor like	up (n = 767 genes)	up
ENSG00000137574.11	-2.84237	5.30357	17.4178	3.00009e-05	0.00103795	TGS1	trimethylguanosine synthase 1	down (n = 774 genes)	down
ENSG00000221866.10	-2.68531	6.96805	17.4028	3.02388e-05	0.00104421	PLXNA4	plexin A4	down (n = 774 genes)	down
ENSG00000131374.15	2.17592	6.1937	17.3772	3.06479e-05	0.00105555	TBC1D5	TBC1 domain family member 5	up (n = 767 genes)	up
ENSG00000247595.5	2.17711	4.81302	17.3751	3.06824e-05	0.00105555	MISFA	mitochondrial sheath formation associated	up (n = 767 genes)	up
ENSG00000149260.18	2.4654	5.48175	17.3473	3.11337e-05	0.00106841	CAPN5	calpain 5	up (n = 767 genes)	up
ENSG00000038427.16	2.39626	6.79573	17.3449	3.1173e-05	0.00106841	VCAN	versican	up (n = 767 genes)	up
ENSG00000177575.13	2.60185	5.7804	17.3195	3.15926e-05	0.00108076	CD163	CD163 molecule	up (n = 767 genes)	up
ENSG00000107105.15	2.3971	5.12711	17.3111	3.17335e-05	0.00108356	ELAVL2	ELAV like RNA binding protein 2	up (n = 767 genes)	up
ENSG00000065320.9	-2.65029	6.18617	17.2999	3.19205e-05	0.00108791	NTN1	netrin 1	down (n = 774 genes)	down
ENSG00000168461.13	-2.51421	6.4624	17.2949	3.20038e-05	0.00108872	RAB31	RAB31, member RAS oncogene family	down (n = 774 genes)	down
ENSG00000204859.13	2.4636	5.58579	17.2789	3.22758e-05	0.00109594	ZBTB48	zinc finger and BTB domain containing 48	up (n = 767 genes)	up
ENSG00000067167.8	-2.71935	5.76752	17.2708	3.24126e-05	0.00109794	TRAM1	translocation associated membrane protein 1	down (n = 774 genes)	down
ENSG00000204104.12	-2.67659	5.79481	17.2684	3.24548e-05	0.00109794	TRAF3IP1	TRAF3 interacting protein 1	down (n = 774 genes)	down
ENSG00000021776.11	-2.75833	6.27591	17.2623	3.25586e-05	0.00109942	AQR	aquarius intron-binding spliceosomal factor	down (n = 774 genes)	down
ENSG00000204262.14	-2.8338	5.2253	17.2504	3.27628e-05	0.00110428	COL5A2	collagen type V alpha 2 chain	down (n = 774 genes)	down
ENSG00000121446.20	-2.59481	6.29272	17.2418	3.29121e-05	0.00110727	RGSL1	regulator of G protein signaling like 1	down (n = 774 genes)	down
ENSG00000166337.11	-2.56079	6.30784	17.2373	3.29899e-05	0.00110785	TAF10	TATA-box binding protein associated factor 10	down (n = 774 genes)	down
ENSG00000101204.18	-2.17458	6.66031	17.2234	3.32311e-05	0.00111391	CHRNA4	cholinergic receptor nicotinic alpha 4 subunit	down (n = 774 genes)	down
ENSG00000149403.13	-2.74773	5.67736	17.1873	3.38686e-05	0.0011332	GRIK4	glutamate ionotropic receptor kainate type subunit 4	down (n = 774 genes)	down
ENSG00000151665.13	-2.81981	5.46358	17.1229	3.5037e-05	0.00117016	PIGF	phosphatidylinositol glycan anchor biosynthesis class F	down (n = 774 genes)	down
ENSG00000156510.13	-2.58985	5.06899	17.0945	3.5565e-05	0.00118563	HKDC1	hexokinase domain containing 1	down (n = 774 genes)	down
ENSG00000104812.15	2.34733	5.64857	17.0622	3.61748e-05	0.00120377	GYS1	glycogen synthase 1	up (n = 767 genes)	up
ENSG00000139767.10	-2.62464	5.9208	17.0373	3.66523e-05	0.00121744	SRRM4	serine/arginine repetitive matrix 4	down (n = 774 genes)	down
ENSG00000115896.16	-2.43925	5.98534	17.0251	3.68893e-05	0.00122309	PLCL1	phospholipase C like 1 (inactive)	down (n = 774 genes)	down
ENSG00000110975.8	-2.57706	5.27971	17.0053	3.7275e-05	0.00123365	SYT10	synaptotagmin 10	down (n = 774 genes)	down
ENSG00000183379.9	2.36644	5.06659	16.9916	3.75451e-05	0.00123905	SYNDIG1L	synapse differentiation inducing 1 like	up (n = 767 genes)	up
ENSG00000180035.13	-2.96621	5.78829	16.9902	3.75736e-05	0.00123905	ZNF48	zinc finger protein 48	down (n = 774 genes)	down
ENSG00000145715.15	2.56417	5.33721	16.981	3.77554e-05	0.00124163	RASA1	RAS p21 protein activator 1	up (n = 767 genes)	up
ENSG00000156103.16	-2.63611	5.95138	16.9794	3.77876e-05	0.00124163	MMP16	matrix metallopeptidase 16	down (n = 774 genes)	down
ENSG00000198839.10	2.62027	5.56737	16.9624	3.81278e-05	0.001249	ZNF277	zinc finger protein 277	up (n = 767 genes)	up
ENSG00000173214.7	-2.03024	8.53694	16.9614	3.81484e-05	0.001249	MFSD4B	major facilitator superfamily domain containing 4B	down (n = 774 genes)	down
ENSG00000009694.14	-2.62786	5.36103	16.9425	3.85288e-05	0.00125717	TENM1	teneurin transmembrane protein 1	down (n = 774 genes)	down
ENSG00000144452.15	-2.62756	5.32156	16.9422	3.85353e-05	0.00125717	ABCA12	ATP binding cassette subfamily A member 12	down (n = 774 genes)	down
ENSG00000007545.16	2.01805	5.62775	16.9289	3.88064e-05	0.00126376	CRAMP1	cramped chromatin regulator homolog 1	up (n = 767 genes)	up
ENSG00000014919.13	2.64215	5.45266	16.9102	3.91894e-05	0.00127397	COX15	cytochrome c oxidase assembly homolog COX15	up (n = 767 genes)	up
ENSG00000275338.4	2.38925	5.34047	16.877	3.98828e-05	0.00129421	RAB11FIP3	RAB11 family interacting protein 3	up (n = 767 genes)	up
ENSG00000184408.10	2.20143	5.28299	16.8602	4.02367e-05	0.00130338	KCND2	potassium voltage-gated channel subfamily D member 2	up (n = 767 genes)	up
ENSG00000197046.12	2.55653	5.36796	16.7886	4.1784e-05	0.00135111	SIGLEC15	sialic acid binding Ig like lectin 15	up (n = 767 genes)	up
ENSG00000145794.17	-2.55406	6.0876	16.7776	4.20259e-05	0.00135654	MEGF10	multiple EGF like domains 10	down (n = 774 genes)	down
ENSG00000198554.12	-2.72906	5.26686	16.7494	4.26553e-05	0.00137443	WDHD1	WD repeat and HMG-box DNA binding protein 1	down (n = 774 genes)	down
ENSG00000121989.15	2.4501	5.70967	16.724	4.32301e-05	0.00139051	ACVR2A	activin A receptor type 2A	up (n = 767 genes)	up
ENSG00000123561.15	-2.83501	5.17651	16.7167	4.33968e-05	0.00139342	SERPINA7	serpin family A member 7	down (n = 774 genes)	down
ENSG00000116151.14	2.25248	6.2281	16.6978	4.38312e-05	0.0014049	MORN1	MORN repeat containing 1	up (n = 767 genes)	up
ENSG00000102935.12	-2.61647	5.93033	16.6874	4.40727e-05	0.00141017	ZNF423	zinc finger protein 423	down (n = 774 genes)	down
ENSG00000185359.14	2.15371	6.06646	16.6592	4.47339e-05	0.00142883	HGS	hepatocyte growth factor-regulated tyrosine kinase substrate	up (n = 767 genes)	up
ENSG00000205923.3	-2.96273	5.16007	16.619	4.56907e-05	0.00145685	CEMP1	cementum protein 1	down (n = 774 genes)	down
ENSG00000164237.9	2.36519	6.41996	16.5949	4.62755e-05	0.00147293	CMBL	carboxymethylenebutenolidase homolog	up (n = 767 genes)	up
ENSG00000176490.5	2.64173	5.30202	16.5657	4.69941e-05	0.0014932	DIRAS1	DIRAS family GTPase 1	up (n = 767 genes)	up
ENSG00000151176.8	-2.59435	5.38328	16.5438	4.75402e-05	0.00150643	PLBD2	phospholipase B domain containing 2	down (n = 774 genes)	down
ENSG00000137269.15	-2.68427	5.36722	16.5424	4.75748e-05	0.00150643	LRRC1	leucine rich repeat containing 1	down (n = 774 genes)	down
ENSG00000171928.14	2.11401	6.11406	16.5189	4.81671e-05	0.00152163	TVP23B	trans-golgi network vesicle protein 23 homolog B	up (n = 767 genes)	up
ENSG00000080573.7	2.67536	5.2893	16.5167	4.82243e-05	0.00152163	COL5A3	collagen type V alpha 3 chain	up (n = 767 genes)	up
ENSG00000157036.13	-2.4836	5.33179	16.5135	4.83044e-05	0.00152163	EXOG	exo/endonuclease G	down (n = 774 genes)	down
ENSG00000147471.12	-2.55404	5.31683	16.4957	4.87596e-05	0.00153333	PLPBP	pyridoxal phosphate binding protein	down (n = 774 genes)	down
ENSG00000166326.7	-2.25044	7.59656	16.4287	5.05141e-05	0.00158578	TRIM44	tripartite motif containing 44	down (n = 774 genes)	down
ENSG00000196092.14	2.23324	6.0653	16.415	5.08813e-05	0.00159457	PAX5	paired box 5	up (n = 767 genes)	up
ENSG00000100395.15	-2.6109	6.386	16.4094	5.10328e-05	0.00159627	L3MBTL2	L3MBTL histone methyl-lysine binding protein 2	down (n = 774 genes)	down
ENSG00000018189.13	2.44516	6.52022	16.4065	5.11099e-05	0.00159627	RUFY3	RUN and FYVE domain containing 3	up (n = 767 genes)	up
ENSG00000180758.12	-2.59308	6.26783	16.3901	5.1554e-05	0.00160538	GPR157	G protein-coupled receptor 157	down (n = 774 genes)	down
ENSG00000105737.10	2.38469	5.09536	16.387	5.16392e-05	0.00160538	GRIK5	glutamate ionotropic receptor kainate type subunit 5	up (n = 767 genes)	up
ENSG00000106344.8	1.89363	7.51337	16.386	5.16647e-05	0.00160538	RBM28	RNA binding motif protein 28	up (n = 767 genes)	up
ENSG00000166924.9	-2.81948	5.18088	16.3787	5.18635e-05	0.00160882	NYAP1	neuronal tyrosine phosphorylated phosphoinositide-3-kinase adaptor 1	down (n = 774 genes)	down
ENSG00000112078.14	-2.4433	6.38653	16.3748	5.19703e-05	0.00160941	KCTD20	potassium channel tetramerization domain containing 20	down (n = 774 genes)	down
ENSG00000106526.11	-2.52405	5.99685	16.3695	5.21161e-05	0.0016112	ACTR3C	actin related protein 3C	down (n = 774 genes)	down
ENSG00000114745.15	-2.39128	6.0628	16.3646	5.22515e-05	0.00161266	GORASP1	golgi reassembly stacking protein 1	down (n = 774 genes)	down
ENSG00000197081.16	-1.99278	8.00987	16.3366	5.3031e-05	0.00163396	IGF2R	insulin like growth factor 2 receptor	down (n = 774 genes)	down
ENSG00000049283.19	2.46598	5.67132	16.3271	5.32972e-05	0.0016394	EPN3	epsin 3	up (n = 767 genes)	up
ENSG00000070915.10	2.43651	5.66891	16.2971	5.41463e-05	0.00165918	SLC12A3	solute carrier family 12 member 3	up (n = 767 genes)	up
ENSG00000149927.18	-2.59061	6.14985	16.2956	5.41909e-05	0.00165918	DOC2A	double C2 domain alpha	down (n = 774 genes)	down
ENSG00000158560.14	2.50917	4.92465	16.2948	5.4212e-05	0.00165918	DYNC1I1	dynein cytoplasmic 1 intermediate chain 1	up (n = 767 genes)	up
ENSG00000176383.9	2.41663	5.57795	16.267	5.50143e-05	0.00168092	B3GNT4	UDP-GlcNAc:betaGal beta-1,3-N-acetylglucosaminyltransferase 4	up (n = 767 genes)	up
ENSG00000134987.13	-2.58617	5.45836	16.2538	5.53969e-05	0.00168979	WDR36	WD repeat domain 36	down (n = 774 genes)	down
ENSG00000136010.14	-2.48754	6.50556	16.2439	5.56877e-05	0.00169378	ALDH1L2	aldehyde dehydrogenase 1 family member L2	down (n = 774 genes)	down
ENSG00000145569.6	-2.97613	6.23493	16.2431	5.57129e-05	0.00169378	OTULINL	OTU deubiquitinase with linear linkage specificity like	down (n = 774 genes)	down
ENSG00000010327.10	2.51766	5.71615	16.238	5.5863e-05	0.00169553	STAB1	stabilin 1	up (n = 767 genes)	up
ENSG00000180376.17	-2.56765	6.50326	16.2234	5.62937e-05	0.00170577	CCDC66	coiled-coil domain containing 66	down (n = 774 genes)	down
ENSG00000186350.12	-2.46903	6.80127	16.2181	5.64528e-05	0.00170772	RXRA	retinoid X receptor alpha	down (n = 774 genes)	down
ENSG00000123066.9	-2.12685	7.68434	16.215	5.65446e-05	0.00170772	MED13L	mediator complex subunit 13L	down (n = 774 genes)	down
ENSG00000239305.7	-2.61571	5.74273	16.1943	5.71661e-05	0.00172324	RNF103	ring finger protein 103	down (n = 774 genes)	down
ENSG00000161640.15	2.92024	5.22791	16.1916	5.72466e-05	0.00172324	SIGLEC11	sialic acid binding Ig like lectin 11	up (n = 767 genes)	up
ENSG00000137491.15	-2.41965	6.63889	16.176	5.77219e-05	0.00173469	SLCO2B1	solute carrier organic anion transporter family member 2B1	down (n = 774 genes)	down
ENSG00000126016.17	-2.62917	5.36884	16.1511	5.84836e-05	0.0017547	AMOT	angiomotin	down (n = 774 genes)	down
ENSG00000105723.13	-2.42936	6.09801	16.148	5.85808e-05	0.00175474	GSK3A	glycogen synthase kinase 3 alpha	down (n = 774 genes)	down
ENSG00000129315.11	-2.66568	6.18842	16.1367	5.89322e-05	0.00176238	CCNT1	cyclin T1	down (n = 774 genes)	down
ENSG00000101544.9	-2.51165	5.45647	16.1228	5.9365e-05	0.00177175	ADNP2	ADNP homeobox 2	down (n = 774 genes)	down
ENSG00000110917.8	-2.71306	5.99017	16.1204	5.9439e-05	0.00177175	MLEC	malectin	down (n = 774 genes)	down
ENSG00000130294.18	1.89104	8.00059	16.0814	6.06764e-05	0.00180369	KIF1A	kinesin family member 1A	up (n = 767 genes)	up
ENSG00000147251.16	-2.47898	5.53936	16.0804	6.07079e-05	0.00180369	DOCK11	dedicator of cytokinesis 11	down (n = 774 genes)	down
ENSG00000061938.21	2.13193	6.98876	16.0746	6.08956e-05	0.00180634	TNK2	tyrosine kinase non receptor 2	up (n = 767 genes)	up
ENSG00000128585.18	-2.35754	6.69038	16.0613	6.13239e-05	0.0018161	MKLN1	muskelin 1	down (n = 774 genes)	down
ENSG00000082512.15	-2.57976	6.63622	16.0439	6.18892e-05	0.00182722	TRAF5	TNF receptor associated factor 5	down (n = 774 genes)	down
ENSG00000206052.11	-2.4905	5.52466	16.0436	6.1899e-05	0.00182722	DOK6	docking protein 6	down (n = 774 genes)	down
ENSG00000147140.17	-2.38779	6.82963	16.0299	6.235e-05	0.00183105	NONO	non-POU domain containing octamer binding	down (n = 774 genes)	down
ENSG00000017260.20	2.30186	5.81675	16.0283	6.24016e-05	0.00183105	ATP2C1	ATPase secretory pathway Ca2+ transporting 1	up (n = 767 genes)	up
ENSG00000125675.20	2.08561	5.15236	16.0281	6.24087e-05	0.00183105	GRIA3	glutamate ionotropic receptor AMPA type subunit 3	up (n = 767 genes)	up
ENSG00000139116.19	-2.49709	5.57653	16.0261	6.24761e-05	0.00183105	KIF21A	kinesin family member 21A	down (n = 774 genes)	down
ENSG00000241945.8	2.34583	5.72364	16.0245	6.25292e-05	0.00183105	PWP2	PWP2 small subunit processome component	up (n = 767 genes)	up
ENSG00000169057.25	-2.07767	7.04117	16.014	6.2876e-05	0.00183827	MECP2	methyl-CpG binding protein 2	down (n = 774 genes)	down
ENSG00000139679.16	2.43238	4.91474	16.0015	6.32933e-05	0.00184752	LPAR6	lysophosphatidic acid receptor 6	up (n = 767 genes)	up
ENSG00000178567.8	2.32432	6.51007	15.9917	6.36221e-05	0.00185416	EPM2AIP1	EPM2A interacting protein 1	up (n = 767 genes)	up
ENSG00000060982.15	-2.25331	6.53791	15.9412	6.53408e-05	0.00190122	BCAT1	branched chain amino acid transaminase 1	down (n = 774 genes)	down
ENSG00000173482.17	2.58306	5.86686	15.9253	6.58923e-05	0.00191422	PTPRM	protein tyrosine phosphatase receptor type M	up (n = 767 genes)	up
ENSG00000198742.10	2.3733	5.28096	15.9152	6.62435e-05	0.00192138	SMURF1	SMAD specific E3 ubiquitin protein ligase 1	up (n = 767 genes)	up
ENSG00000157224.16	2.2563	5.48646	15.8816	6.743e-05	0.0019527	CLDN12	claudin 12	up (n = 767 genes)	up
ENSG00000111790.14	2.23158	5.54283	15.8615	6.8151e-05	0.00196749	FGFR1OP2	FGFR1 oncogene partner 2	up (n = 767 genes)	up
ENSG00000185670.9	2.17849	5.29775	15.8614	6.81558e-05	0.00196749	ZBTB3	zinc finger and BTB domain containing 3	up (n = 767 genes)	up
ENSG00000151240.17	-2.54648	5.75965	15.7783	7.12164e-05	0.0020526	DIP2C	disco interacting protein 2 homolog C	down (n = 774 genes)	down
ENSG00000167123.20	-2.51711	5.71377	15.7556	7.20737e-05	0.00207404	CERCAM	cerebral endothelial cell adhesion molecule	down (n = 774 genes)	down
ENSG00000214376.6	2.33745	5.25496	15.7472	7.23935e-05	0.00207998	VSTM5	V-set and transmembrane domain containing 5	up (n = 767 genes)	up
ENSG00000145388.15	-2.45836	6.06799	15.7217	7.33774e-05	0.00210494	METTL14	methyltransferase 14, N6-adenosine-methyltransferase subunit	down (n = 774 genes)	down
ENSG00000079385.23	1.85084	6.46547	15.7183	7.35087e-05	0.00210541	CEACAM1	CEA cell adhesion molecule 1	up (n = 767 genes)	up
ENSG00000068781.21	-2.39167	5.04823	15.7146	7.36544e-05	0.00210629	STON1-GTF2A1L	STON1-GTF2A1L readthrough	down (n = 774 genes)	down
ENSG00000036672.16	-2.43228	5.10461	15.7048	7.40356e-05	0.00211388	USP2	ubiquitin specific peptidase 2	down (n = 774 genes)	down
ENSG00000008394.13	2.17131	6.37499	15.6959	7.43869e-05	0.00212061	MGST1	microsomal glutathione S-transferase 1	up (n = 767 genes)	up
ENSG00000116731.23	-2.47051	6.43549	15.6838	7.48646e-05	0.0021309	PRDM2	PR/SET domain 2	down (n = 774 genes)	down
ENSG00000165246.15	-2.33019	5.15144	15.6808	7.49814e-05	0.00213092	NLGN4Y	neuroligin 4 Y-linked	down (n = 774 genes)	down
ENSG00000174136.13	2.34542	5.70966	15.6734	7.52757e-05	0.00213596	RGMB	repulsive guidance molecule BMP co-receptor b	up (n = 767 genes)	up
ENSG00000277414.4	2.87468	6.03054	15.6635	7.56724e-05	0.00214389	LILRB5	leukocyte immunoglobulin like receptor B5	up (n = 767 genes)	up
ENSG00000109472.14	-2.76165	4.9828	15.6318	7.69489e-05	0.00217443	CPE	carboxypeptidase E	down (n = 774 genes)	down
ENSG00000198258.11	2.29963	5.06408	15.6309	7.69877e-05	0.00217443	UBL5	ubiquitin like 5	up (n = 767 genes)	up
ENSG00000130741.11	-2.53518	6.05494	15.6168	7.75638e-05	0.00218732	EIF2S3	eukaryotic translation initiation factor 2 subunit gamma	down (n = 774 genes)	down
ENSG00000154781.17	3.1779	5.58367	15.6021	7.81657e-05	0.00220091	CCDC174	coiled-coil domain containing 174	up (n = 767 genes)	up
ENSG00000174373.17	-2.27354	6.66011	15.5804	7.90695e-05	0.00222293	RALGAPA1	Ral GTPase activating protein catalytic subunit alpha 1	down (n = 774 genes)	down
ENSG00000002587.10	2.12153	5.60408	15.5396	8.0796e-05	0.00226799	HS3ST1	heparan sulfate-glucosamine 3-sulfotransferase 1	up (n = 767 genes)	up
ENSG00000141627.14	2.10351	6.51455	15.4877	8.30419e-05	0.00232746	DYM	dymeclin	up (n = 767 genes)	up
ENSG00000225828.2	-2.84646	5.21347	15.4838	8.32158e-05	0.00232877	FAM229A	family with sequence similarity 229 member A	down (n = 774 genes)	down
ENSG00000104447.13	-2.42448	6.38729	15.4712	8.37736e-05	0.0023408	TRPS1	transcriptional repressor GATA binding 1	down (n = 774 genes)	down
ENSG00000130714.19	-2.18833	6.90978	15.4653	8.40321e-05	0.00234445	POMT1	protein O-mannosyltransferase 1	down (n = 774 genes)	down
ENSG00000157349.17	2.15616	5.10616	15.4447	8.49559e-05	0.00236661	DDX19B	DEAD-box helicase 19B	up (n = 767 genes)	up
ENSG00000169249.14	2.31936	5.56343	15.4301	8.56136e-05	0.00238131	ZRSR2	zinc finger CCCH-type, RNA binding motif and serine/arginine rich 2	up (n = 767 genes)	up
ENSG00000142611.17	-2.58122	6.56575	15.4075	8.66418e-05	0.00240625	PRDM16	PR/SET domain 16	down (n = 774 genes)	down
ENSG00000277781.2	2.59038	5.24077	15.4022	8.68888e-05	0.00240945	MROH6	maestro heat like repeat family member 6	up (n = 767 genes)	up
ENSG00000104129.10	-2.50572	5.86388	15.3943	8.72533e-05	0.0024159	DNAJC17	DnaJ heat shock protein family (Hsp40) member C17	down (n = 774 genes)	down
ENSG00000056586.16	-2.35838	6.97977	15.3777	8.80226e-05	0.00243352	RC3H2	ring finger and CCCH-type domains 2	down (n = 774 genes)	down
ENSG00000196498.14	-2.59961	6.87346	15.3706	8.83511e-05	0.00243892	NCOR2	nuclear receptor corepressor 2	down (n = 774 genes)	down
ENSG00000223572.10	2.44609	5.04105	15.3562	8.90296e-05	0.00245395	CKMT1B	creatine kinase, mitochondrial 1B	up (n = 767 genes)	up
ENSG00000171365.17	-2.60401	6.08978	15.3398	8.98023e-05	0.00247152	CLCN5	chloride voltage-gated channel 5	down (n = 774 genes)	down
ENSG00000149115.14	2.26206	5.62972	15.3088	9.12896e-05	0.00250868	TNKS1BP1	tankyrase 1 binding protein 1	up (n = 767 genes)	up
ENSG00000182359.15	-2.51532	5.31052	15.2868	9.23619e-05	0.00253434	KBTBD3	kelch repeat and BTB domain containing 3	down (n = 774 genes)	down
ENSG00000196735.13	-2.38932	5.17234	15.2643	9.3467e-05	0.0025564	HLA-DQA1	major histocompatibility complex, class II, DQ alpha 1	down (n = 774 genes)	down
ENSG00000090905.19	-2.27035	6.76947	15.2641	9.3474e-05	0.0025564	TNRC6A	trinucleotide repeat containing adaptor 6A	down (n = 774 genes)	down
ENSG00000111817.19	-2.14007	6.82539	15.2619	9.35846e-05	0.0025564	DSE	dermatan sulfate epimerase	down (n = 774 genes)	down
ENSG00000167280.17	-2.27856	5.65564	15.2509	9.41316e-05	0.00256751	ENGASE	endo-beta-N-acetylglucosaminidase	down (n = 774 genes)	down
ENSG00000116661.11	2.22164	5.04782	15.2244	9.54604e-05	0.00259987	FBXO2	F-box protein 2	up (n = 767 genes)	up
ENSG00000171988.20	2.31518	6.02076	15.2184	9.57662e-05	0.00260433	JMJD1C	jumonji domain containing 1C	up (n = 767 genes)	up
ENSG00000198081.11	-2.52119	5.17889	15.2038	9.65073e-05	0.00262059	ZBTB14	zinc finger and BTB domain containing 14	down (n = 774 genes)	down
ENSG00000162520.15	-2.57769	5.24039	15.1861	9.74194e-05	0.00263914	SYNC	syncoilin, intermediate filament protein	down (n = 774 genes)	down
ENSG00000100427.16	-2.52253	5.43081	15.1849	9.7479e-05	0.00263914	MLC1	modulator of VRAC current 1	down (n = 774 genes)	down
ENSG00000169045.18	2.14285	5.40892	15.1682	9.83461e-05	0.00265531	HNRNPH1	heterogeneous nuclear ribonucleoprotein H1	up (n = 767 genes)	up
ENSG00000138757.15	-2.0923	7.29852	15.1678	9.83663e-05	0.00265531	G3BP2	G3BP stress granule assembly factor 2	down (n = 774 genes)	down
ENSG00000124172.10	2.39933	6.3889	15.1595	9.88009e-05	0.00266311	ATP5F1E	ATP synthase F1 subunit epsilon	up (n = 767 genes)	up
ENSG00000157617.17	-2.54677	5.9852	15.1481	9.93984e-05	0.00267528	C2CD2	C2 calcium dependent domain containing 2	down (n = 774 genes)	down
ENSG00000011201.12	2.30631	5.30093	15.1393	9.98648e-05	0.00268388	ANOS1	anosmin 1	up (n = 767 genes)	up
ENSG00000130475.16	2.26858	5.78662	15.1062	0.000101629	0.00272728	FCHO1	FCH and mu domain containing endocytic adaptor 1	up (n = 767 genes)	up
ENSG00000154764.6	2.31301	5.51709	15.0892	0.000102546	0.00274399	WNT7A	Wnt family member 7A	up (n = 767 genes)	up
ENSG00000276046.1	1.92792	6.88441	15.0867	0.000102685	0.00274399	DUX4L13	double homeobox 4 like 13 (pseudogene)	up (n = 767 genes)	up
ENSG00000153246.13	-2.51773	6.50764	15.0864	0.000102701	0.00274399	PLA2R1	phospholipase A2 receptor 1	down (n = 774 genes)	down
ENSG00000079156.17	2.62593	5.98446	15.062	0.000104037	0.00277562	OSBPL6	oxysterol binding protein like 6	up (n = 767 genes)	up
ENSG00000188997.8	2.236	5.44869	15.0537	0.000104494	0.00278376	KCTD21	potassium channel tetramerization domain containing 21	up (n = 767 genes)	up
ENSG00000197816.16	1.75149	8.08802	15.038	0.000105367	0.00280295	CCDC180	coiled-coil domain containing 180	up (n = 767 genes)	up
ENSG00000135974.10	2.40757	5.50544	15.0309	0.000105765	0.00280945	C2orf49	chromosome 2 open reading frame 49	up (n = 767 genes)	up
ENSG00000108395.14	2.11625	5.21925	15.0278	0.000105938	0.00280998	TRIM37	tripartite motif containing 37	up (n = 767 genes)	up
ENSG00000113300.13	-2.3953	6.21658	15.016	0.000106606	0.0028236	CNOT6	CCR4-NOT transcription complex subunit 6	down (n = 774 genes)	down
ENSG00000114349.10	2.33068	5.77555	14.9796	0.000108677	0.0028743	GNAT1	G protein subunit alpha transducin 1	up (n = 767 genes)	up
ENSG00000111704.11	2.10407	6.04767	14.969	0.000109291	0.00288634	NANOG	Nanog homeobox	up (n = 767 genes)	up
ENSG00000141639.12	-2.53176	6.04755	14.9549	0.000110113	0.00290388	MAPK4	mitogen-activated protein kinase 4	down (n = 774 genes)	down
ENSG00000197136.5	2.23386	5.43233	14.9501	0.000110393	0.00290708	PCNX3	pecanex 3	up (n = 767 genes)	up
ENSG00000171206.15	-2.83527	5.71725	14.9465	0.000110606	0.00290848	TRIM8	tripartite motif containing 8	down (n = 774 genes)	down
ENSG00000099954.19	2.54853	5.85925	14.9384	0.000111081	0.00291679	CECR2	CECR2 histone acetyl-lysine reader	up (n = 767 genes)	up
ENSG00000185339.10	2.14733	6.30157	14.9283	0.000111678	0.00292826	TCN2	transcobalamin 2	up (n = 767 genes)	up
ENSG00000170854.18	2.23242	5.56967	14.9137	0.000112541	0.00294667	RIOX2	ribosomal oxygenase 2	up (n = 767 genes)	up
ENSG00000100461.18	1.70972	8.18699	14.9005	0.000113331	0.00296312	RBM23	RNA binding motif protein 23	up (n = 767 genes)	up
ENSG00000253352.10	2.2736	6.36683	14.8902	0.000113956	0.00297522	TUG1	taurine up-regulated 1	up (n = 767 genes)	up
ENSG00000009335.18	-2.28405	6.11633	14.8693	0.000115224	0.00300404	UBE3C	ubiquitin protein ligase E3C	down (n = 774 genes)	down
ENSG00000187097.13	2.42281	6.13025	14.8606	0.000115756	0.0030136	ENTPD5	ectonucleoside triphosphate diphosphohydrolase 5 (inactive)	up (n = 767 genes)	up
ENSG00000184481.17	2.40515	5.64622	14.8278	0.000117788	0.00306214	FOXO4	forkhead box O4	up (n = 767 genes)	up
ENSG00000165288.11	1.94509	6.05522	14.8168	0.000118475	0.00307468	BRWD3	bromodomain and WD repeat domain containing 3	up (n = 767 genes)	up
ENSG00000139292.13	-2.24625	5.13895	14.8147	0.000118606	0.00307468	LGR5	leucine rich repeat containing G protein-coupled receptor 5	down (n = 774 genes)	down
ENSG00000107736.22	2.19287	5.96902	14.7798	0.000120823	0.00312772	CDH23	cadherin related 23	up (n = 767 genes)	up
ENSG00000162601.12	2.22551	6.99146	14.7771	0.000120994	0.00312774	MYSM1	Myb like, SWIRM and MPN domains 1	up (n = 767 genes)	up
ENSG00000123243.15	1.97465	6.77842	14.7466	0.000122971	0.00317434	ITIH5	inter-alpha-trypsin inhibitor heavy chain 5	up (n = 767 genes)	up
ENSG00000117697.15	-2.2214	6.97619	14.7417	0.000123288	0.00317806	NSL1	NSL1 component of MIS12 kinetochore complex	down (n = 774 genes)	down
ENSG00000160097.20	2.19282	4.97715	14.6994	0.000126089	0.00324568	FNDC5	fibronectin type III domain containing 5	up (n = 767 genes)	up
ENSG00000168395.16	-2.1826	6.84316	14.692	0.000126581	0.00325377	ING5	inhibitor of growth family member 5	down (n = 774 genes)	down
ENSG00000163312.11	2.11252	4.94007	14.6574	0.000128927	0.00330944	HELQ	helicase, POLQ like	up (n = 767 genes)	up
ENSG00000103342.13	-2.33145	7.14238	14.65	0.000129432	0.00331774	GSPT1	G1 to S phase transition 1	down (n = 774 genes)	down
ENSG00000183092.18	-2.44548	6.14205	14.6439	0.000129856	0.00332395	BEGAIN	brain enriched guanylate kinase associated	down (n = 774 genes)	down
ENSG00000135446.17	-2.1642	5.19066	14.5895	0.000133657	0.00341646	CDK4	cyclin dependent kinase 4	down (n = 774 genes)	down
ENSG00000172572.7	-2.50313	6.00216	14.5767	0.00013457	0.00343438	PDE3A	phosphodiesterase 3A	down (n = 774 genes)	down
ENSG00000234616.9	2.10053	6.86657	14.5744	0.000134733	0.00343438	JRK	Jrk helix-turn-helix protein	up (n = 767 genes)	up
ENSG00000114796.16	-2.2333	6.39527	14.5693	0.000135097	0.00343888	KLHL24	kelch like family member 24	down (n = 774 genes)	down
ENSG00000169902.15	-2.15386	4.82551	14.5342	0.000137635	0.00349859	TPST1	tyrosylprotein sulfotransferase 1	down (n = 774 genes)	down
ENSG00000226288.3	-2.38563	5.75809	14.5259	0.000138247	0.00350928	OR52I2	olfactory receptor family 52 subfamily I member 2	down (n = 774 genes)	down
ENSG00000184867.14	-2.30993	4.99489	14.5126	0.000139222	0.00352913	ARMCX2	armadillo repeat containing X-linked 2	down (n = 774 genes)	down
ENSG00000116095.11	-2.06806	6.86498	14.5071	0.000139632	0.00353093	PLEKHA3	pleckstrin homology domain containing A3	down (n = 774 genes)	down
ENSG00000076108.12	2.10715	6.56919	14.5065	0.000139679	0.00353093	BAZ2A	bromodomain adjacent to zinc finger domain 2A	up (n = 767 genes)	up
ENSG00000136535.15	1.98932	5.95567	14.5033	0.000139912	0.00353196	TBR1	T-box brain transcription factor 1	up (n = 767 genes)	up
ENSG00000150867.14	1.90131	7.05048	14.4909	0.00014084	0.00355049	PIP4K2A	phosphatidylinositol-5-phosphate 4-kinase type 2 alpha	up (n = 767 genes)	up
ENSG00000187122.17	2.02545	6.12506	14.4823	0.000141486	0.00356029	SLIT1	slit guidance ligand 1	up (n = 767 genes)	up
ENSG00000048649.14	-2.03884	7.02856	14.4805	0.000141618	0.00356029	RSF1	remodeling and spacing factor 1	down (n = 774 genes)	down
ENSG00000198792.13	2.3186	5.9654	14.4763	0.000141932	0.0035633	TMEM184B	transmembrane protein 184B	up (n = 767 genes)	up
ENSG00000130311.11	-2.60981	6.22268	14.4519	0.000143788	0.00360493	DDA1	DET1 and DDB1 associated 1	down (n = 774 genes)	down
ENSG00000165186.12	-2.26149	6.04426	14.4471	0.000144148	0.00360903	PTCHD1	patched domain containing 1	down (n = 774 genes)	down
ENSG00000176472.11	2.3077	5.13843	14.4264	0.000145743	0.00364397	ZNF575	zinc finger protein 575	up (n = 767 genes)	up
ENSG00000142961.16	2.22134	5.69843	14.4135	0.000146744	0.00366399	MOB3C	MOB kinase activator 3C	up (n = 767 genes)	up
ENSG00000148481.14	2.15674	5.20183	14.3956	0.000148145	0.00369246	MINDY3	MINDY lysine 48 deubiquitinase 3	up (n = 767 genes)	up
ENSG00000178105.12	-2.00981	7.65591	14.3938	0.000148288	0.00369246	DDX10	DEAD-box helicase 10	down (n = 774 genes)	down
ENSG00000148426.13	2.15497	5.50998	14.391	0.000148507	0.00369289	PROSER2	proline and serine rich 2	up (n = 767 genes)	up
ENSG00000152492.15	-2.23326	6.44109	14.3555	0.000151337	0.00375816	CCDC50	coiled-coil domain containing 50	down (n = 774 genes)	down
ENSG00000135506.17	2.25938	6.20926	14.3511	0.000151693	0.00376191	OS9	OS9 endoplasmic reticulum lectin	up (n = 767 genes)	up
ENSG00000105447.13	-2.24431	5.52108	14.3378	0.000152765	0.00378336	GRWD1	glutamate rich WD repeat containing 1	down (n = 774 genes)	down
ENSG00000163608.15	2.28061	5.73728	14.3254	0.000153773	0.00380318	NEPRO	nucleolus and neural progenitor protein	up (n = 767 genes)	up
ENSG00000149328.15	2.4895	5.49555	14.2955	0.000156234	0.00385883	GLB1L2	galactosidase beta 1 like 2	up (n = 767 genes)	up
ENSG00000136937.13	-2.36996	5.63163	14.2706	0.000158316	0.00390499	NCBP1	nuclear cap binding protein subunit 1	down (n = 774 genes)	down
ENSG00000135862.6	2.1202	5.85783	14.2657	0.000158735	0.00391004	LAMC1	laminin subunit gamma 1	up (n = 767 genes)	up
ENSG00000196110.8	-2.27082	6.1275	14.2605	0.00015917	0.0039155	ZNF699	zinc finger protein 699	down (n = 774 genes)	down
ENSG00000129911.9	-2.56314	5.05401	14.2519	0.000159898	0.00392813	KLF16	KLF transcription factor 16	down (n = 774 genes)	down
ENSG00000273822.5	-2.31333	5.04547	14.2494	0.000160113	0.00392814	MUC4	mucin 4, cell surface associated	down (n = 774 genes)	down
ENSG00000164651.18	2.33182	5.03037	14.2337	0.000161453	0.0039557	SP8	Sp8 transcription factor	up (n = 767 genes)	up
ENSG00000213889.11	-2.49885	5.17637	14.2224	0.000162422	0.00397215	PPM1N	protein phosphatase, Mg2+/Mn2+ dependent 1N (putative)	down (n = 774 genes)	down
ENSG00000274958.4	2.0969	6.59742	14.2209	0.000162558	0.00397215	ITPK1	inositol-tetrakisphosphate 1-kinase	up (n = 767 genes)	up
ENSG00000171877.21	2.35117	5.59977	14.212	0.000163327	0.00398562	FRMD5	FERM domain containing 5	up (n = 767 genes)	up
ENSG00000006704.11	2.10945	5.64268	14.203	0.00016411	0.00399939	GTF2IRD1	GTF2I repeat domain containing 1	up (n = 767 genes)	up
ENSG00000168936.11	-2.47523	5.59922	14.1846	0.000165717	0.00403318	TMEM129	transmembrane protein 129, E3 ubiquitin ligase	down (n = 774 genes)	down
ENSG00000021645.20	-2.29246	6.3593	14.1599	0.000167913	0.00408119	NRXN3	neurexin 3	down (n = 774 genes)	down
ENSG00000120903.13	-2.51872	5.52758	14.1458	0.000169171	0.00410632	CHRNA2	cholinergic receptor nicotinic alpha 2 subunit	down (n = 774 genes)	down
ENSG00000130695.16	-2.42074	5.57922	14.1425	0.000169473	0.00410821	CEP85	centrosomal protein 85	down (n = 774 genes)	down
ENSG00000138376.11	-2.34313	6.19134	14.1244	0.000171111	0.00413169	BARD1	BRCA1 associated RING domain 1	down (n = 774 genes)	down
ENSG00000189157.14	1.86877	6.84055	14.124	0.000171147	0.00413169	FAM47E	family with sequence similarity 47 member E	up (n = 767 genes)	up
ENSG00000162585.17	2.20934	6.49058	14.1233	0.000171212	0.00413169	FAAP20	FA core complex associated protein 20	up (n = 767 genes)	up
ENSG00000108468.15	2.23114	5.36274	14.1218	0.000171345	0.00413169	CBX1	chromobox 1	up (n = 767 genes)	up
ENSG00000151704.16	-2.36792	5.33806	14.1167	0.000171807	0.00413739	KCNJ1	potassium inwardly rectifying channel subfamily J member 1	down (n = 774 genes)	down
ENSG00000189171.15	-2.47019	5.06322	14.1117	0.000172268	0.00414303	S100A13	S100 calcium binding protein A13	down (n = 774 genes)	down
ENSG00000152782.18	-2.33283	4.92848	14.1082	0.000172587	0.00414526	PANK1	pantothenate kinase 1	down (n = 774 genes)	down
ENSG00000160584.17	2.20226	5.99528	14.1052	0.000172864	0.00414646	SIK3	SIK family kinase 3	up (n = 767 genes)	up
ENSG00000196576.16	-2.45499	5.67086	14.0909	0.00017418	0.00417258	PLXNB2	plexin B2	down (n = 774 genes)	down
ENSG00000143450.19	-2.44296	6.11399	14.0879	0.000174461	0.00417383	OAZ3	ornithine decarboxylase antizyme 3	down (n = 774 genes)	down
ENSG00000060749.17	-2.35404	6.14515	14.0852	0.000174717	0.00417451	QSER1	glutamine and serine rich 1	down (n = 774 genes)	down
ENSG00000106100.11	-2.41728	5.65138	14.0775	0.000175427	0.00418599	NOD1	nucleotide binding oligomerization domain containing 1	down (n = 774 genes)	down
ENSG00000169876.14	-2.17937	6.48186	14.0581	0.000177248	0.00422394	MUC17	mucin 17, cell surface associated	down (n = 774 genes)	down
ENSG00000012223.13	-2.46278	5.09608	14.0361	0.000179335	0.00426814	LTF	lactotransferrin	down (n = 774 genes)	down
ENSG00000145833.16	2.17964	5.98358	13.9812	0.000184645	0.00438879	DDX46	DEAD-box helicase 46	up (n = 767 genes)	up
ENSG00000137802.14	-2.11169	6.7057	13.9542	0.000187319	0.00444233	MAPKBP1	mitogen-activated protein kinase binding protein 1	down (n = 774 genes)	down
ENSG00000281661.3	2.25241	5.08233	13.9536	0.000187383	0.00444233	ZNF501	zinc finger protein 501	up (n = 767 genes)	up
ENSG00000143515.20	-2.11918	6.18325	13.9421	0.000188529	0.00446373	ATP8B2	ATPase phospholipid transporting 8B2	down (n = 774 genes)	down
ENSG00000118514.14	2.25369	5.13768	13.9257	0.000190178	0.00449694	ALDH8A1	aldehyde dehydrogenase 8 family member A1	up (n = 767 genes)	up
ENSG00000178860.9	-2.36178	5.17693	13.9213	0.000190623	0.00450165	MSC	musculin	down (n = 774 genes)	down
ENSG00000105429.13	1.9023	6.54593	13.9055	0.000192236	0.0045339	MEGF8	multiple EGF like domains 8	up (n = 767 genes)	up
ENSG00000137766.18	2.09505	6.10034	13.8232	0.000200841	0.00473075	UNC13C	unc-13 homolog C	up (n = 767 genes)	up
ENSG00000080200.10	-2.59754	6.18778	13.8091	0.000202351	0.0047602	CRYBG3	crystallin beta-gamma domain containing 3	down (n = 774 genes)	down
ENSG00000164983.9	2.25504	6.13778	13.804	0.000202902	0.00476232	TMEM65	transmembrane protein 65	up (n = 767 genes)	up
ENSG00000138411.13	2.07183	6.96833	13.8035	0.000202962	0.00476232	HECW2	HECT, C2 and WW domain containing E3 ubiquitin protein ligase 2	up (n = 767 genes)	up
ENSG00000100647.8	-2.33495	6.02499	13.7947	0.000203914	0.00477852	SUSD6	sushi domain containing 6	down (n = 774 genes)	down
ENSG00000126226.22	-2.34556	5.77606	13.774	0.000206166	0.00481989	PCID2	PCI domain containing 2	down (n = 774 genes)	down
ENSG00000101557.15	2.40034	5.85823	13.7737	0.000206205	0.00481989	USP14	ubiquitin specific peptidase 14	up (n = 767 genes)	up
ENSG00000113249.14	2.29288	5.64365	13.77	0.000206614	0.00482327	HAVCR1	hepatitis A virus cellular receptor 1	up (n = 767 genes)	up
ENSG00000072952.20	-2.25203	6.05642	13.7618	0.000207518	0.00483821	IRAG1	inositol 1,4,5-triphosphate receptor associated 1	down (n = 774 genes)	down
ENSG00000273651.4	1.92448	6.44442	13.7534	0.000208447	0.00485368	GOLGA8G	golgin A8 family member G	up (n = 767 genes)	up
ENSG00000012232.10	1.61188	8.41962	13.7433	0.000209567	0.00487356	EXTL3	exostosin like glycosyltransferase 3	up (n = 767 genes)	up
ENSG00000004139.14	2.21092	6.25252	13.7398	0.000209962	0.00487656	SARM1	sterile alpha and TIR motif containing 1	up (n = 767 genes)	up
ENSG00000119787.14	2.17622	5.73688	13.7317	0.000210869	0.00489142	ATL2	atlastin GTPase 2	up (n = 767 genes)	up
ENSG00000150938.10	-2.37145	5.54708	13.688	0.000215828	0.00500011	CRIM1	cysteine rich transmembrane BMP regulator 1	down (n = 774 genes)	down
ENSG00000140297.13	2.03808	5.96261	13.6748	0.000217346	0.00502891	GCNT3	glucosaminyl (N-acetyl) transferase 3, mucin type	up (n = 767 genes)	up
ENSG00000057704.13	2.06618	5.7524	13.6723	0.000217639	0.00502933	TMCC3	transmembrane and coiled-coil domain family 3	up (n = 767 genes)	up
ENSG00000180357.10	-2.30052	6.51089	13.6573	0.000219387	0.00506333	ZNF609	zinc finger protein 609	down (n = 774 genes)	down
ENSG00000180155.20	2.12454	5.49488	13.6538	0.000219793	0.00506632	LYNX1	Ly6/neurotoxin 1	up (n = 767 genes)	up
ENSG00000061455.11	-2.31658	5.63479	13.6475	0.000220536	0.00507705	PRDM6	PR/SET domain 6	down (n = 774 genes)	down
ENSG00000154556.20	2.05069	7.15411	13.6228	0.000223458	0.00513785	SORBS2	sorbin and SH3 domain containing 2	up (n = 767 genes)	up
ENSG00000160219.12	-2.21844	5.27697	13.617	0.000224149	0.00514727	GAB3	GRB2 associated binding protein 3	down (n = 774 genes)	down
ENSG00000187323.12	-2.26223	6.51526	13.6102	0.000224959	0.00515939	DCC	DCC netrin 1 receptor	down (n = 774 genes)	down
ENSG00000103522.17	2.22686	5.74161	13.6057	0.000225496	0.00516525	IL21R	interleukin 21 receptor	up (n = 767 genes)	up
ENSG00000030419.17	2.05169	6.07152	13.5712	0.000229677	0.00525443	IKZF2	IKAROS family zinc finger 2	up (n = 767 genes)	up
ENSG00000196220.17	2.00355	7.01114	13.5551	0.000231664	0.00529327	SRGAP3	SLIT-ROBO Rho GTPase activating protein 3	up (n = 767 genes)	up
ENSG00000165861.14	-2.21309	5.60499	13.5361	0.00023402	0.00534044	ZFYVE1	zinc finger FYVE-type containing 1	down (n = 774 genes)	down
ENSG00000145721.12	-2.32809	5.11186	13.5315	0.000234591	0.0053468	LIX1	limb and CNS expressed 1	down (n = 774 genes)	down
ENSG00000183207.14	-2.30127	5.14938	13.511	0.000237174	0.00539896	RUVBL2	RuvB like AAA ATPase 2	down (n = 774 genes)	down
ENSG00000080298.16	2.14998	5.72679	13.4951	0.00023919	0.00543808	RFX3	regulatory factor X3	up (n = 767 genes)	up
ENSG00000171408.14	-2.41756	5.74803	13.488	0.000240099	0.00545198	PDE7B	phosphodiesterase 7B	down (n = 774 genes)	down
ENSG00000118620.13	2.13888	6.47568	13.4823	0.000240827	0.00546173	ZNF430	zinc finger protein 430	up (n = 767 genes)	up
ENSG00000205683.12	1.91011	7.48103	13.4694	0.000242491	0.00549266	DPF3	double PHD fingers 3	up (n = 767 genes)	up
ENSG00000121879.6	1.63498	7.66248	13.4595	0.000243763	0.00551412	PIK3CA	phosphatidylinositol-4,5-bisphosphate 3-kinase catalytic subunit alpha	up (n = 767 genes)	up
ENSG00000262024.6	1.85804	5.0653	13.4574	0.000244041	0.00551412	TCF20	transcription factor 20	up (n = 767 genes)	up
ENSG00000006715.16	2.09851	5.97906	13.4483	0.000245225	0.00553404	VPS41	VPS41 subunit of HOPS complex	up (n = 767 genes)	up
ENSG00000136026.14	1.95584	5.23854	13.445	0.000245655	0.00553693	CKAP4	cytoskeleton associated protein 4	up (n = 767 genes)	up
ENSG00000164818.16	-2.35579	5.84458	13.4357	0.000246885	0.00555619	DNAAF5	dynein axonemal assembly factor 5	down (n = 774 genes)	down
ENSG00000136425.14	2.15165	4.88291	13.4339	0.000247117	0.00555619	CIB2	calcium and integrin binding family member 2	up (n = 767 genes)	up
ENSG00000174695.10	-2.32199	5.6666	13.4261	0.000248152	0.00557261	TMEM167A	transmembrane protein 167A	down (n = 774 genes)	down
ENSG00000164989.17	-2.20034	6.12451	13.4052	0.000250922	0.00562792	CCDC171	coiled-coil domain containing 171	down (n = 774 genes)	down
ENSG00000176979.14	-2.32955	4.92952	13.3923	0.000252664	0.00566004	TRIM60	tripartite motif containing 60	down (n = 774 genes)	down
ENSG00000196440.12	1.94434	5.75508	13.3805	0.000254249	0.00568542	ARMCX4	armadillo repeat containing X-linked 4	up (n = 767 genes)	up
ENSG00000175305.18	-2.34497	5.38438	13.3787	0.000254496	0.00568542	CCNE2	cyclin E2	down (n = 774 genes)	down
ENSG00000171302.17	2.38353	5.5136	13.377	0.000254729	0.00568542	CANT1	calcium activated nucleotidase 1	up (n = 767 genes)	up
ENSG00000124440.16	2.09038	6.21898	13.3743	0.000255092	0.00568659	HIF3A	hypoxia inducible factor 3 subunit alpha	up (n = 767 genes)	up
ENSG00000175634.15	2.02545	5.57601	13.354	0.000257865	0.00574143	RPS6KB2	ribosomal protein S6 kinase B2	up (n = 767 genes)	up
ENSG00000154080.14	2.25272	6.193	13.35	0.000258429	0.00574698	CHST9	carbohydrate sulfotransferase 9	up (n = 767 genes)	up
ENSG00000167323.13	2.10515	6.38842	13.3156	0.000263203	0.00584605	STIM1	stromal interaction molecule 1	up (n = 767 genes)	up
ENSG00000033327.13	2.03893	6.32214	13.2995	0.000265474	0.00588934	GAB2	GRB2 associated binding protein 2	up (n = 767 genes)	up
ENSG00000129925.11	2.34891	5.51215	13.286	0.000267393	0.00592472	PGAP6	post-GPI attachment to proteins 6	up (n = 767 genes)	up
ENSG00000151892.16	-2.41467	5.99517	13.2478	0.000272904	0.00602397	GFRA1	GDNF family receptor alpha 1	down (n = 774 genes)	down
ENSG00000157978.12	-2.16551	6.23881	13.2459	0.000273183	0.00602397	LDLRAP1	low density lipoprotein receptor adaptor protein 1	down (n = 774 genes)	down
ENSG00000078140.14	-2.40128	5.64272	13.2453	0.000273261	0.00602397	UBE2K	ubiquitin conjugating enzyme E2 K	down (n = 774 genes)	down
ENSG00000153214.11	2.16643	5.6733	13.2439	0.00027347	0.00602397	TMEM87B	transmembrane protein 87B	up (n = 767 genes)	up
ENSG00000186714.13	2.29171	5.13102	13.2436	0.000273517	0.00602397	CCDC73	coiled-coil domain containing 73	up (n = 767 genes)	up
ENSG00000118690.13	2.28937	5.11819	13.2385	0.000274263	0.00603312	ARMC2	armadillo repeat containing 2	up (n = 767 genes)	up
ENSG00000161551.15	-1.99504	7.03137	13.2331	0.000275042	0.006043	ZNF577	zinc finger protein 577	down (n = 774 genes)	down
ENSG00000161791.14	-2.04876	6.64849	13.2302	0.000275468	0.00604509	FMNL3	formin like 3	down (n = 774 genes)	down
ENSG00000166856.3	-2.34484	5.14515	13.2188	0.000277153	0.00607355	GPR182	G protein-coupled receptor 182	down (n = 774 genes)	down
ENSG00000125633.11	-2.16796	6.52055	13.217	0.000277428	0.00607355	CCDC93	coiled-coil domain containing 93	down (n = 774 genes)	down
ENSG00000165626.19	-2.18286	6.90952	13.2099	0.000278479	0.00608928	BEND7	BEN domain containing 7	down (n = 774 genes)	down
ENSG00000142751.15	-2.35916	5.77423	13.2001	0.000279934	0.00611294	GPN2	GPN-loop GTPase 2	down (n = 774 genes)	down
ENSG00000159733.14	-2.60208	5.95485	13.1981	0.000280229	0.00611294	ZFYVE28	zinc finger FYVE-type containing 28	down (n = 774 genes)	down
ENSG00000110693.19	-2.47366	7.28226	13.1849	0.000282207	0.00614875	SOX6	SRY-box transcription factor 6	down (n = 774 genes)	down
ENSG00000136099.13	-2.55061	5.57142	13.1789	0.000283114	0.00616117	PCDH8	protocadherin 8	down (n = 774 genes)	down
ENSG00000121957.15	-1.83275	7.74625	13.1763	0.000283506	0.00616237	GPSM2	G protein signaling modulator 2	down (n = 774 genes)	down
ENSG00000166575.17	-2.33029	6.03204	13.1505	0.000287449	0.00624067	TMEM135	transmembrane protein 135	down (n = 774 genes)	down
ENSG00000101605.14	-2.32855	5.50099	13.1391	0.000289194	0.00627113	MYOM1	myomesin 1	down (n = 774 genes)	down
ENSG00000049245.13	2.05405	5.64672	13.1279	0.000290937	0.00630145	VAMP3	vesicle associated membrane protein 3	up (n = 767 genes)	up
ENSG00000178150.10	-2.18942	6.04289	13.1191	0.000292295	0.00632338	ZNF114	zinc finger protein 114	down (n = 774 genes)	down
ENSG00000119535.19	2.27713	6.49178	13.083	0.000297981	0.00643877	CSF3R	colony stimulating factor 3 receptor	up (n = 767 genes)	up
ENSG00000141101.13	-2.3592	5.00037	13.0801	0.000298448	0.00644127	NOB1	NIN1 (RPN12) binding protein 1 homolog	down (n = 774 genes)	down
ENSG00000106052.14	2.04386	6.06443	13.0735	0.000299499	0.00645633	TAX1BP1	Tax1 binding protein 1	up (n = 767 genes)	up
ENSG00000154928.19	1.88933	5.26933	13.0696	0.000300128	0.00646229	EPHB1	EPH receptor B1	up (n = 767 genes)	up
ENSG00000167461.12	-2.25095	6.09049	13.0391	0.000305052	0.00656058	RAB8A	RAB8A, member RAS oncogene family	down (n = 774 genes)	down
ENSG00000169926.11	-2.31615	5.89443	12.996	0.000312162	0.00670561	KLF13	KLF transcription factor 13	down (n = 774 genes)	down
ENSG00000158220.14	-2.08975	6.49118	12.9914	0.000312918	0.00670864	ESYT3	extended synaptotagmin 3	down (n = 774 genes)	down
ENSG00000184908.20	2.02401	5.43302	12.9907	0.000313036	0.00670864	CLCNKB	chloride voltage-gated channel Kb	up (n = 767 genes)	up
ENSG00000204624.8	2.0685	5.22097	12.9704	0.000316462	0.00677414	DISP3	dispatched RND transporter family member 3	up (n = 767 genes)	up
ENSG00000085365.18	-2.21499	6.12456	12.9474	0.000320359	0.00684955	SCAMP1	secretory carrier membrane protein 1	down (n = 774 genes)	down
ENSG00000103449.13	2.01192	5.46262	12.9331	0.00032283	0.00689433	SALL1	spalt like transcription factor 1	up (n = 767 genes)	up
ENSG00000116191.19	2.22699	5.88043	12.9274	0.000323806	0.0069071	RALGPS2	Ral GEF with PH domain and SH3 binding motif 2	up (n = 767 genes)	up
ENSG00000106128.19	2.29372	5.01427	12.9226	0.000324636	0.0069145	GHRHR	growth hormone releasing hormone receptor	up (n = 767 genes)	up
ENSG00000275176.4	1.87283	6.38718	12.921	0.000324908	0.0069145	ACACA	acetyl-CoA carboxylase alpha	up (n = 767 genes)	up
ENSG00000130940.15	1.87297	7.01705	12.9061	0.000327514	0.00696186	CASZ1	castor zinc finger 1	up (n = 767 genes)	up
ENSG00000213588.6	1.97808	5.03489	12.8768	0.000332685	0.00706357	ZBTB9	zinc finger and BTB domain containing 9	up (n = 767 genes)	up
ENSG00000263001.8	1.76317	7.4932	12.8684	0.000334185	0.00708721	GTF2I	general transcription factor IIi	up (n = 767 genes)	up
ENSG00000006459.11	-2.17846	6.25363	12.8659	0.000334628	0.00708839	KDM7A	lysine demethylase 7A	down (n = 774 genes)	down
ENSG00000005108.17	2.58028	6.61446	12.8566	0.000336296	0.00711548	THSD7A	thrombospondin type 1 domain containing 7A	up (n = 767 genes)	up
ENSG00000119638.14	1.57265	7.72212	12.8426	0.000338819	0.00715511	NEK9	NIMA related kinase 9	up (n = 767 genes)	up
ENSG00000162512.16	2.05159	5.58551	12.8419	0.000338951	0.00715511	SDC3	syndecan 3	up (n = 767 genes)	up
ENSG00000105538.10	2.16258	5.37437	12.8389	0.000339481	0.00715804	RASIP1	Ras interacting protein 1	up (n = 767 genes)	up
ENSG00000163605.15	1.98997	5.6983	12.8167	0.000343544	0.00723538	PPP4R2	protein phosphatase 4 regulatory subunit 2	up (n = 767 genes)	up
ENSG00000105792.19	-2.09047	6.55521	12.7972	0.000347138	0.00730266	CFAP69	cilia and flagella associated protein 69	down (n = 774 genes)	down
ENSG00000180777.15	1.92662	5.37573	12.7898	0.000348506	0.00732302	ANKRD30B	ankyrin repeat domain 30B	up (n = 767 genes)	up
ENSG00000099204.22	2.03755	6.51736	12.7869	0.00034905	0.00732605	ABLIM1	actin binding LIM protein 1	up (n = 767 genes)	up
ENSG00000151117.9	2.29148	5.53837	12.7809	0.000350178	0.0073413	TMEM86A	transmembrane protein 86A	up (n = 767 genes)	up
ENSG00000135677.11	1.94046	5.99303	12.7728	0.000351693	0.00736027	GNS	glucosamine (N-acetyl)-6-sulfatase	up (n = 767 genes)	up
ENSG00000127328.22	-2.16335	6.43171	12.7714	0.000351957	0.00736027	RAB3IP	RAB3A interacting protein	down (n = 774 genes)	down
ENSG00000181544.16	2.28969	5.65863	12.7696	0.000352289	0.00736027	FANCB	FA complementation group B	up (n = 767 genes)	up
ENSG00000091664.9	2.14863	5.00335	12.7604	0.000354041	0.00738843	SLC17A6	solute carrier family 17 member 6	up (n = 767 genes)	up
ENSG00000084207.18	-2.35739	5.27638	12.7574	0.000354602	0.00738928	GSTP1	glutathione S-transferase pi 1	down (n = 774 genes)	down
ENSG00000176946.13	-2.3822	5.46816	12.7559	0.000354889	0.00738928	THAP4	THAP domain containing 4	down (n = 774 genes)	down
ENSG00000272031.3	-2.39038	5.35251	12.745	0.000356955	0.00742385	ANKRD34A	ankyrin repeat domain 34A	down (n = 774 genes)	down
ENSG00000099904.16	2.4167	5.58398	12.7429	0.000357365	0.00742395	ZDHHC8	zinc finger DHHC-type palmitoyltransferase 8	up (n = 767 genes)	up
ENSG00000184349.14	1.97463	5.42657	12.7341	0.000359047	0.00745043	EFNA5	ephrin A5	up (n = 767 genes)	up
ENSG00000127533.4	2.26597	5.22482	12.7283	0.000360172	0.0074653	F2RL3	F2R like thrombin or trypsin receptor 3	up (n = 767 genes)	up
ENSG00000163291.14	1.88952	6.18152	12.7226	0.000361262	0.00747439	PAQR3	progestin and adipoQ receptor family member 3	up (n = 767 genes)	up
ENSG00000198586.14	-2.18685	6.57022	12.7211	0.000361555	0.00747439	TLK1	tousled like kinase 1	down (n = 774 genes)	down
ENSG00000187605.16	1.82902	7.16646	12.7196	0.000361835	0.00747439	TET3	tet methylcytosine dioxygenase 3	up (n = 767 genes)	up
ENSG00000156273.16	-2.22081	6.1412	12.7085	0.000364006	0.00751074	BACH1	BTB domain and CNC homolog 1	down (n = 774 genes)	down
ENSG00000101574.15	-2.0759	5.85388	12.699	0.00036586	0.00753614	METTL4	methyltransferase 4, N6-adenosine	down (n = 774 genes)	down
ENSG00000267127.7	2.1559	5.22393	12.6979	0.00036606	0.00753614			up (n = 767 genes)	up
ENSG00000119899.13	-2.36615	5.08271	12.6751	0.000370557	0.00762015	SLC17A5	solute carrier family 17 member 5	down (n = 774 genes)	down
ENSG00000136141.15	-2.41649	5.7969	12.6706	0.000371455	0.00763005	LRCH1	leucine rich repeats and calponin homology domain containing 1	down (n = 774 genes)	down
ENSG00000121361.5	-2.55829	5.20725	12.648	0.000375974	0.00771422	KCNJ8	potassium inwardly rectifying channel subfamily J member 8	down (n = 774 genes)	down
ENSG00000137941.17	-2.02646	6.63108	12.6456	0.000376455	0.00771543	TTLL7	tubulin tyrosine ligase like 7	down (n = 774 genes)	down
ENSG00000145725.21	-1.59284	8.99838	12.6275	0.000380111	0.00776239	PPIP5K2	diphosphoinositol pentakisphosphate kinase 2	down (n = 774 genes)	down
ENSG00000103319.12	-2.18389	5.03385	12.6272	0.000380167	0.00776239	EEF2K	eukaryotic elongation factor 2 kinase	down (n = 774 genes)	down
ENSG00000152078.10	1.781	6.67478	12.626	0.000380422	0.00776239	TLCD4	TLC domain containing 4	up (n = 767 genes)	up
ENSG00000275575.4	2.18499	5.29291	12.6259	0.000380443	0.00776239	PTP4A3	protein tyrosine phosphatase 4A3	up (n = 767 genes)	up
ENSG00000111269.3	-2.47318	5.50607	12.6122	0.000383236	0.00781068	CREBL2	cAMP responsive element binding protein like 2	down (n = 774 genes)	down
ENSG00000188033.10	-2.36665	6.50483	12.6	0.000385738	0.00785293	ZNF490	zinc finger protein 490	down (n = 774 genes)	down
ENSG00000237636.3	-2.4692	5.27477	12.5691	0.000392172	0.00797504	ANKRD26P3	ankyrin repeat domain 26 pseudogene 3	down (n = 774 genes)	down
ENSG00000119917.15	2.19749	6.0595	12.557	0.000394718	0.00801791	IFIT3	interferon induced protein with tetratricopeptide repeats 3	up (n = 767 genes)	up
ENSG00000179397.18	1.76467	4.84823	12.5549	0.000395178	0.00801834	CATSPERE	catsper channel auxiliary subunit epsilon	up (n = 767 genes)	up
ENSG00000053254.16	1.75569	7.65347	12.5368	0.000399011	0.00808715	FOXN3	forkhead box N3	up (n = 767 genes)	up
ENSG00000184005.11	-2.383	5.71389	12.5247	0.000401609	0.00813081	ST6GALNAC3	ST6 N-acetylgalactosaminide alpha-2,6-sialyltransferase 3	down (n = 774 genes)	down
ENSG00000116698.22	1.81174	5.6314	12.505	0.000405857	0.00820773	SMG7	SMG7 nonsense mediated mRNA decay factor	up (n = 767 genes)	up
ENSG00000164509.16	-2.1312	6.42558	12.4969	0.000407621	0.0082343	IL31RA	interleukin 31 receptor A	down (n = 774 genes)	down
ENSG00000166004.15	-2.61814	6.34208	12.4839	0.00041047	0.00828271	CEP295	centrosomal protein 295	down (n = 774 genes)	down
ENSG00000077279.21	2.33637	5.53185	12.475	0.000412429	0.00831307	DCX	doublecortin	up (n = 767 genes)	up
ENSG00000102678.7	2.28349	5.56772	12.4408	0.000420047	0.00845732	FGF9	fibroblast growth factor 9	up (n = 767 genes)	up
ENSG00000272333.8	1.83847	5.6925	12.4386	0.000420541	0.00845795	KMT2B	lysine methyltransferase 2B	up (n = 767 genes)	up
ENSG00000111358.14	2.25275	5.74893	12.4316	0.000422138	0.00848075	GTF2H3	general transcription factor IIH subunit 3	up (n = 767 genes)	up
ENSG00000132824.14	2.11478	6.05787	12.4233	0.00042401	0.00850902	SERINC3	serine incorporator 3	up (n = 767 genes)	up
ENSG00000203727.4	-2.57209	5.82841	12.4144	0.00042603	0.0085402	SAMD5	sterile alpha motif domain containing 5	down (n = 774 genes)	down
ENSG00000259431.6	-2.24929	5.13193	12.4059	0.000427986	0.00856451	THTPA	thiamine triphosphatase	down (n = 774 genes)	down
ENSG00000164307.13	-2.25411	5.92249	12.405	0.000428179	0.00856451	ERAP1	endoplasmic reticulum aminopeptidase 1	down (n = 774 genes)	down
ENSG00000167182.16	1.9032	5.08469	12.3901	0.000431622	0.00862396	SP2	Sp2 transcription factor	up (n = 767 genes)	up
ENSG00000182400.15	-2.2056	5.35575	12.3833	0.000433201	0.00864395	TRAPPC6B	trafficking protein particle complex subunit 6B	down (n = 774 genes)	down
ENSG00000146856.14	2.04206	5.34154	12.3807	0.000433795	0.00864395	AGBL3	AGBL carboxypeptidase 3	up (n = 767 genes)	up
ENSG00000110395.8	-1.94992	6.78445	12.3796	0.00043404	0.00864395	CBL	Cbl proto-oncogene	down (n = 774 genes)	down
ENSG00000158234.13	2.0776	5.26735	12.3744	0.000435261	0.00865886	FAIM	Fas apoptotic inhibitory molecule	up (n = 767 genes)	up
ENSG00000111262.6	-2.34	5.70144	12.3497	0.000441063	0.00876475	KCNA1	potassium voltage-gated channel subfamily A member 1	down (n = 774 genes)	down
ENSG00000170917.14	1.98842	5.63959	12.3444	0.000442309	0.0087798	NUDT6	nudix hydrolase 6	up (n = 767 genes)	up
ENSG00000164823.11	-2.25177	5.1829	12.3424	0.00044278	0.0087798	OSGIN2	oxidative stress induced growth inhibitor family member 2	down (n = 774 genes)	down
ENSG00000135272.13	1.98425	5.44303	12.3246	0.000447032	0.00885453	MDFIC	MyoD family inhibitor domain containing	up (n = 767 genes)	up
ENSG00000138663.9	-2.28718	5.00842	12.3021	0.000452453	0.0089522	COPS4	COP9 signalosome subunit 4	down (n = 774 genes)	down
ENSG00000164411.12	2.38392	5.19644	12.2985	0.000453328	0.00895984	GJB7	gap junction protein beta 7	up (n = 767 genes)	up
ENSG00000103351.13	2.04894	6.02407	12.2839	0.000456892	0.00902053	CLUAP1	clusterin associated protein 1	up (n = 767 genes)	up
ENSG00000288283.1	1.81159	5.85412	12.2756	0.000458917	0.00905075	RFX1	regulatory factor X1	up (n = 767 genes)	up
ENSG00000119522.18	-2.10267	6.37729	12.2693	0.000460466	0.00907152	DENND1A	DENN domain containing 1A	down (n = 774 genes)	down
ENSG00000196358.12	-2.2896	5.61918	12.2599	0.000462801	0.00910772	NTNG2	netrin G2	down (n = 774 genes)	down
ENSG00000197818.12	-2.10749	5.93972	12.244	0.000466748	0.00917553	SLC9A8	solute carrier family 9 member A8	down (n = 774 genes)	down
ENSG00000103591.13	1.9958	5.23637	12.2255	0.000471408	0.0092572	AAGAB	alpha and gamma adaptin binding protein	up (n = 767 genes)	up
ENSG00000187824.9	2.04081	5.05593	12.2179	0.000473321	0.0092779	TMEM220	transmembrane protein 220	up (n = 767 genes)	up
ENSG00000119943.13	-2.53506	5.10093	12.2173	0.000473476	0.0092779	PYROXD2	pyridine nucleotide-disulphide oxidoreductase domain 2	down (n = 774 genes)	down
ENSG00000102781.14	2.32076	5.99187	12.2003	0.000477824	0.00935308	KATNAL1	katanin catalytic subunit A1 like 1	up (n = 767 genes)	up
ENSG00000177663.15	1.87829	6.32581	12.1709	0.000485403	0.00949129	IL17RA	interleukin 17 receptor A	up (n = 767 genes)	up
ENSG00000134668.13	-2.21252	5.74195	12.1653	0.000486857	0.00950956	SPOCD1	SPOC domain containing 1	down (n = 774 genes)	down
ENSG00000140691.18	-2.20225	5.89244	12.162	0.000487721	0.00951628	ARMC5	armadillo repeat containing 5	down (n = 774 genes)	down
ENSG00000167858.13	2.09765	5.19143	12.1343	0.000495032	0.00964864	TEKT1	tektin 1	up (n = 767 genes)	up
ENSG00000135932.12	2.07483	5.77206	12.1273	0.000496878	0.00967431	CAB39	calcium binding protein 39	up (n = 767 genes)	up
ENSG00000125651.14	-2.38335	5.4458	12.1253	0.000497414	0.00967446	GTF2F1	general transcription factor IIF subunit 1	down (n = 774 genes)	down
ENSG00000136478.9	-2.19596	6.52258	12.1222	0.000498247	0.00968037	TEX2	testis expressed 2	down (n = 774 genes)	down
ENSG00000168118.12	2.23095	5.42512	12.0972	0.000504965	0.00979392	RAB4A	RAB4A, member RAS oncogene family	up (n = 767 genes)	up
ENSG00000166147.15	-2.10816	6.25322	12.0965	0.000505161	0.00979392	FBN1	fibrillin 1	down (n = 774 genes)	down
ENSG00000134253.10	-2.31127	5.32766	12.0712	0.000512068	0.00991591	TRIM45	tripartite motif containing 45	down (n = 774 genes)	down
ENSG00000126778.12	2.2926	5.5533	12.0686	0.00051279	0.00991591	SIX1	SIX homeobox 1	up (n = 767 genes)	up
ENSG00000135740.17	-2.15881	5.30322	12.0675	0.000513079	0.00991591	SLC9A5	solute carrier family 9 member A5	down (n = 774 genes)	down
ENSG00000150625.17	-2.31438	5.45942	12.056	0.000516268	0.00996703	GPM6A	glycoprotein M6A	down (n = 774 genes)	down
ENSG00000173227.14	1.86574	6.57373	12.0504	0.000517823	0.00998651	SYT12	synaptotagmin 12	up (n = 767 genes)	up
ENSG00000180535.4	2.03124	5.15755	12.0284	0.000523955	0.0100941	BHLHA15	basic helix-loop-helix family member a15	up (n = 767 genes)	up
ENSG00000066248.15	-2.30089	5.3187	12.0222	0.000525708	0.0101102	NGEF	neuronal guanine nucleotide exchange factor	down (n = 774 genes)	down
ENSG00000186635.15	-2.158	6.40146	12.0215	0.000525894	0.0101102	ARAP1	ArfGAP with RhoGAP domain, ankyrin repeat and PH domain 1	down (n = 774 genes)	down
ENSG00000170606.16	2.18088	5.60062	12.0154	0.000527632	0.010133	HSPA4	heat shock protein family A (Hsp70) member 4	up (n = 767 genes)	up
ENSG00000104731.14	-2.02926	6.76881	12.0091	0.00052941	0.0101565	KLHDC4	kelch domain containing 4	down (n = 774 genes)	down
ENSG00000136932.15	-2.15669	4.99816	12.0049	0.000530596	0.0101685	TRMO	tRNA methyltransferase O	down (n = 774 genes)	down
ENSG00000177508.12	2.01071	5.08293	11.9966	0.000532979	0.0102035	IRX3	iroquois homeobox 3	up (n = 767 genes)	up
ENSG00000086475.15	1.92923	5.35439	11.9878	0.000535507	0.0102412	SEPHS1	selenophosphate synthetase 1	up (n = 767 genes)	up
ENSG00000164318.18	-2.30705	5.52204	11.9491	0.000546745	0.010437	EGFLAM	EGF like, fibronectin type III and laminin G domains	down (n = 774 genes)	down
ENSG00000174989.13	-2.2287	5.39904	11.9486	0.000546885	0.010437	FBXW8	F-box and WD repeat domain containing 8	down (n = 774 genes)	down
ENSG00000089472.18	-2.205	5.34784	11.9115	0.000557883	0.0106358	HEPH	hephaestin	down (n = 774 genes)	down
ENSG00000102452.18	1.99193	6.15047	11.8858	0.000565624	0.0107722	NALCN	sodium leak channel, non-selective	up (n = 767 genes)	up
ENSG00000170100.14	1.94848	6.04534	11.8528	0.000575733	0.0109533	ZNF778	zinc finger protein 778	up (n = 767 genes)	up
ENSG00000165272.16	-2.51755	5.15803	11.8509	0.000576329	0.0109533	AQP3	aquaporin 3 (Gill blood group)	down (n = 774 genes)	down
ENSG00000160963.14	-2.06888	4.91108	11.8402	0.000579642	0.0110048	COL26A1	collagen type XXVI alpha 1 chain	down (n = 774 genes)	down
ENSG00000156414.20	2.21287	5.02352	11.8186	0.00058642	0.0111219	TDRD9	tudor domain containing 9	up (n = 767 genes)	up
ENSG00000162896.6	-2.10807	5.94564	11.7999	0.000592331	0.0112224	PIGR	polymeric immunoglobulin receptor	down (n = 774 genes)	down
ENSG00000171757.17	2.24456	5.70223	11.7921	0.000594841	0.0112583	LRRC34	leucine rich repeat containing 34	up (n = 767 genes)	up
ENSG00000048392.13	-2.22887	5.67626	11.7749	0.000600347	0.0113508	RRM2B	ribonucleotide reductase regulatory TP53 inducible subunit M2B	down (n = 774 genes)	down
ENSG00000281988.1	-2.29292	4.96151	11.7453	0.000609972	0.0115208	GRK1	G protein-coupled receptor kinase 1	down (n = 774 genes)	down
ENSG00000204351.13	-2.15657	4.8495	11.7318	0.000614417	0.0115928	SKIC2	SKI2 subunit of superkiller complex	down (n = 774 genes)	down
ENSG00000184702.20	1.88964	5.22222	11.7183	0.000618891	0.0116652	SEPTIN5	septin 5	up (n = 767 genes)	up
ENSG00000134107.5	1.85435	5.14209	11.6997	0.000625095	0.0117701	BHLHE40	basic helix-loop-helix family member e40	up (n = 767 genes)	up
ENSG00000143850.16	1.9265	5.69041	11.6869	0.000629402	0.011839	PLEKHA6	pleckstrin homology domain containing A6	up (n = 767 genes)	up
ENSG00000187109.15	-1.58671	8.93023	11.6746	0.000633604	0.0119058	NAP1L1	nucleosome assembly protein 1 like 1	down (n = 774 genes)	down
ENSG00000145779.8	1.98005	6.40289	11.6618	0.000637966	0.0119754	TNFAIP8	TNF alpha induced protein 8	up (n = 767 genes)	up
ENSG00000140526.18	-1.82397	7.04157	11.6597	0.000638674	0.0119765	ABHD2	abhydrolase domain containing 2, acylglycerol lipase	down (n = 774 genes)	down
ENSG00000106025.9	-2.06106	4.8334	11.6405	0.000645324	0.0120864	TSPAN12	tetraspanin 12	down (n = 774 genes)	down
ENSG00000107249.24	2.10576	6.35977	11.6389	0.00064586	0.0120864	GLIS3	GLIS family zinc finger 3	up (n = 767 genes)	up
ENSG00000178927.19	1.60386	7.8229	11.6084	0.000656536	0.0122618	CYBC1	cytochrome b-245 chaperone 1	up (n = 767 genes)	up
ENSG00000160094.15	-2.33573	5.53914	11.6083	0.00065657	0.0122618	ZNF362	zinc finger protein 362	down (n = 774 genes)	down
ENSG00000155749.13	-2.15744	4.99687	11.5954	0.000661143	0.0123346	FLACC1	flagellum associated containing coiled-coil domains 1	down (n = 774 genes)	down
ENSG00000180347.15	-2.0999	5.75535	11.5859	0.000664547	0.0123855	ITPRID1	ITPR interacting domain containing 1	down (n = 774 genes)	down
ENSG00000196323.14	-2.15219	6.32391	11.5442	0.000679626	0.0126536	ZBTB44	zinc finger and BTB domain containing 44	down (n = 774 genes)	down
ENSG00000135519.8	-2.13288	5.10417	11.5229	0.00068745	0.0127863	KCNH3	potassium voltage-gated channel subfamily H member 3	down (n = 774 genes)	down
ENSG00000087303.19	-2.17368	5.47175	11.505	0.000694104	0.0128863	NID2	nidogen 2	down (n = 774 genes)	down
ENSG00000164751.15	1.86531	5.5442	11.5046	0.000694236	0.0128863	PEX2	peroxisomal biogenesis factor 2	up (n = 767 genes)	up
ENSG00000115687.14	1.80719	6.06944	11.5014	0.000695452	0.0128958	PASK	PAS domain containing serine/threonine kinase	up (n = 767 genes)	up
ENSG00000049130.16	-2.2854	5.50543	11.4985	0.000696528	0.0129017	KITLG	KIT ligand	down (n = 774 genes)	down
ENSG00000110324.12	1.989	6.68351	11.4967	0.000697181	0.0129017	IL10RA	interleukin 10 receptor subunit alpha	up (n = 767 genes)	up
ENSG00000138385.16	-2.22646	5.52498	11.4931	0.000698542	0.0129138	SSB	small RNA binding exonuclease protection factor La	down (n = 774 genes)	down
ENSG00000139209.16	-1.91647	4.88363	11.4802	0.000703408	0.0129897	SLC38A4	solute carrier family 38 member 4	down (n = 774 genes)	down
ENSG00000072840.13	-2.08293	5.79893	11.4785	0.000704063	0.0129897	EVC	EvC ciliary complex subunit 1	down (n = 774 genes)	down
ENSG00000171466.10	-1.59011	8.37905	11.4671	0.000708386	0.013054	ZNF562	zinc finger protein 562	down (n = 774 genes)	down
ENSG00000147912.13	2.00055	5.07369	11.4656	0.000708978	0.013054	FBXO10	F-box protein 10	up (n = 767 genes)	up
ENSG00000140398.14	2.01148	5.74266	11.4627	0.000710083	0.0130612	NEIL1	nei like DNA glycosylase 1	up (n = 767 genes)	up
ENSG00000198961.10	-2.0464	5.75655	11.4528	0.000713846	0.0131173	PJA2	praja ring finger ubiquitin ligase 2	down (n = 774 genes)	down
ENSG00000130522.6	-2.21356	5.67248	11.4458	0.000716548	0.0131537	JUND	JunD proto-oncogene, AP-1 transcription factor subunit	down (n = 774 genes)	down
ENSG00000095321.18	-1.92026	6.65935	11.4401	0.000718757	0.013181	CRAT	carnitine O-acetyltransferase	down (n = 774 genes)	down
ENSG00000140367.12	2.0234	5.51805	11.4215	0.000725993	0.0133004	UBE2Q2	ubiquitin conjugating enzyme E2 Q2	up (n = 767 genes)	up
ENSG00000064042.18	1.99078	6.05146	11.4112	0.000730037	0.0133493	LIMCH1	LIM and calponin homology domains 1	up (n = 767 genes)	up
ENSG00000152583.13	-2.23403	5.21677	11.411	0.000730121	0.0133493	SPARCL1	SPARC like 1	down (n = 774 genes)	down
ENSG00000157823.17	1.88056	6.49102	11.3995	0.000734646	0.013411	AP3S2	adaptor related protein complex 3 subunit sigma 2	up (n = 767 genes)	up
ENSG00000169933.17	-2.26263	5.76506	11.3987	0.000734959	0.013411	FRMPD4	FERM and PDZ domain containing 4	down (n = 774 genes)	down
ENSG00000197496.6	2.08668	5.50257	11.3963	0.000735888	0.0134146	SLC2A10	solute carrier family 2 member 10	up (n = 767 genes)	up
ENSG00000259030.8	-2.03886	5.42106	11.3931	0.000737161	0.0134244	FPGT-TNNI3K	FPGT-TNNI3K readthrough	down (n = 774 genes)	down
ENSG00000103089.9	-1.89859	5.0812	11.3848	0.00074047	0.0134713	FA2H	fatty acid 2-hydroxylase	down (n = 774 genes)	down
ENSG00000106771.13	-1.99971	5.62496	11.3786	0.00074294	0.0135028	TMEM245	transmembrane protein 245	down (n = 774 genes)	down
ENSG00000116991.12	-2.04836	6.66799	11.3409	0.000758201	0.0137665	SIPA1L2	signal induced proliferation associated 1 like 2	down (n = 774 genes)	down
ENSG00000155980.13	-1.95126	6.36878	11.3341	0.00076097	0.013803	KIF5A	kinesin family member 5A	down (n = 774 genes)	down
ENSG00000138279.16	-2.14886	4.9804	11.3315	0.000762021	0.0138084	ANXA7	annexin A7	down (n = 774 genes)	down
ENSG00000176623.12	-2.10218	5.69727	11.3086	0.000771495	0.0139663	RMDN1	regulator of microtubule dynamics 1	down (n = 774 genes)	down
ENSG00000139364.11	1.82369	6.38872	11.3061	0.000772526	0.0139711	TMEM132B	transmembrane protein 132B	up (n = 767 genes)	up
ENSG00000120756.13	-2.23062	5.10091	11.2962	0.000776677	0.0140323	PLS1	plastin 1	down (n = 774 genes)	down
ENSG00000159496.15	1.92944	5.48915	11.2941	0.000777522	0.0140337	RGL4	ral guanine nucleotide dissociation stimulator like 4	up (n = 767 genes)	up
ENSG00000141569.12	2.00657	5.72323	11.2885	0.000779877	0.0140452	TRIM65	tripartite motif containing 65	up (n = 767 genes)	up
ENSG00000109756.10	1.88037	6.33502	11.2865	0.000780733	0.0140452	RAPGEF2	Rap guanine nucleotide exchange factor 2	up (n = 767 genes)	up
ENSG00000151623.15	2.26352	5.77667	11.2859	0.000780962	0.0140452	NR3C2	nuclear receptor subfamily 3 group C member 2	up (n = 767 genes)	up
ENSG00000172409.7	2.09225	4.99683	11.2853	0.000781226	0.0140452	CLP1	cleavage factor polyribonucleotide kinase subunit 1	up (n = 767 genes)	up
ENSG00000172380.6	1.88981	5.56388	11.2772	0.000784635	0.0140926	GNG12	G protein subunit gamma 12	up (n = 767 genes)	up
ENSG00000178163.8	-2.04513	6.13729	11.2752	0.000785498	0.0140943	ZNF518B	zinc finger protein 518B	down (n = 774 genes)	down
ENSG00000103021.10	-2.02077	5.68755	11.2727	0.000786563	0.0140996	CCDC113	coiled-coil domain containing 113	down (n = 774 genes)	down
ENSG00000082516.9	1.96123	5.24486	11.2565	0.000793445	0.014209	GEMIN5	gem nuclear organelle associated protein 5	up (n = 767 genes)	up
ENSG00000184985.16	-2.17232	5.35579	11.2474	0.000797339	0.0142648	SORCS2	sortilin related VPS10 domain containing receptor 2	down (n = 774 genes)	down
ENSG00000156453.14	1.99995	5.39449	11.2438	0.000798911	0.014279	PCDH1	protocadherin 1	up (n = 767 genes)	up
ENSG00000083290.20	1.76615	6.03786	11.228	0.000805715	0.0143865	ULK2	unc-51 like autophagy activating kinase 2	up (n = 767 genes)	up
ENSG00000135835.12	-2.12535	6.86187	11.2106	0.000813313	0.0144894	KIAA1614	KIAA1614	down (n = 774 genes)	down
ENSG00000106546.14	-2.03732	5.83184	11.2101	0.000813531	0.0144894	AHR	aryl hydrocarbon receptor	down (n = 774 genes)	down
ENSG00000146038.12	2.00821	5.56769	11.2062	0.000815236	0.0144894	DCDC2	doublecortin domain containing 2	up (n = 767 genes)	up
ENSG00000152433.15	-1.9839	5.17453	11.2048	0.000815852	0.0144894	ZNF547	zinc finger protein 547	down (n = 774 genes)	down
ENSG00000091536.20	1.74753	6.8172	11.2033	0.000816499	0.0144894	MYO15A	myosin XVA	up (n = 767 genes)	up
ENSG00000065600.13	-1.98237	4.91724	11.2029	0.000816702	0.0144894	PACC1	proton activated chloride channel 1	down (n = 774 genes)	down
ENSG00000154229.12	-1.87049	6.54682	11.2022	0.000817017	0.0144894	PRKCA	protein kinase C alpha	down (n = 774 genes)	down
ENSG00000151322.20	2.08675	5.57731	11.1987	0.000818529	0.0145021	NPAS3	neuronal PAS domain protein 3	up (n = 767 genes)	up
ENSG00000132872.12	-2.06457	5.38849	11.1967	0.000819444	0.0145043	SYT4	synaptotagmin 4	down (n = 774 genes)	down
ENSG00000156011.18	1.77453	7.40533	11.1874	0.000823553	0.014563	PSD3	pleckstrin and Sec7 domain containing 3	up (n = 767 genes)	up
ENSG00000067064.13	-2.23404	5.36368	11.1752	0.000828976	0.0146447	IDI1	isopentenyl-diphosphate delta isomerase 1	down (n = 774 genes)	down
ENSG00000125304.10	-2.15991	5.41488	11.1643	0.000833871	0.014717	TM9SF2	transmembrane 9 superfamily member 2	down (n = 774 genes)	down
ENSG00000167535.8	1.82698	5.60004	11.1465	0.000841912	0.0148446	CACNB3	calcium voltage-gated channel auxiliary subunit beta 3	up (n = 767 genes)	up
ENSG00000100095.19	-2.01401	5.77777	11.1297	0.000849576	0.0149653	SEZ6L	seizure related 6 homolog like	down (n = 774 genes)	down
ENSG00000099364.18	-2.52824	5.55594	11.1242	0.000852107	0.0149954	FBXL19	F-box and leucine rich repeat protein 19	down (n = 774 genes)	down
ENSG00000198265.12	2.05644	7.24188	11.1216	0.000853293	0.0150019	HELZ	helicase with zinc finger	up (n = 767 genes)	up
ENSG00000163050.18	-2.23781	5.71157	11.1096	0.000858813	0.0150844	COQ8A	coenzyme Q8A	down (n = 774 genes)	down
ENSG00000274669.5	-2.25596	5.0045	11.1018	0.000862453	0.015131	LILRB1	leukocyte immunoglobulin like receptor B1	down (n = 774 genes)	down
ENSG00000137474.23	1.82212	6.23308	11.1003	0.000863152	0.015131	MYO7A	myosin VIIA	up (n = 767 genes)	up
ENSG00000259330.3	-2.07725	5.32297	11.0986	0.000863945	0.015131	INAFM2	InaF motif containing 2	down (n = 774 genes)	down
ENSG00000136603.15	1.78774	5.8272	11.0957	0.000865259	0.0151395	SKIL	SKI like proto-oncogene	up (n = 767 genes)	up
ENSG00000080603.17	-1.89783	6.09011	11.0677	0.000878468	0.0153509	SRCAP	Snf2 related CREBBP activator protein	down (n = 774 genes)	down
ENSG00000119048.9	2.05498	6.09313	11.0665	0.000879015	0.0153509	UBE2B	ubiquitin conjugating enzyme E2 B	up (n = 767 genes)	up
ENSG00000128052.10	1.93786	5.13348	11.0606	0.000881813	0.0153851	KDR	kinase insert domain receptor	up (n = 767 genes)	up
ENSG00000076344.16	2.25906	5.53983	11.0481	0.000887769	0.0154742	RGS11	regulator of G protein signaling 11	up (n = 767 genes)	up
ENSG00000075945.13	1.9818	5.48174	11.015	0.000903797	0.0157386	KIFAP3	kinesin associated protein 3	up (n = 767 genes)	up
ENSG00000178971.17	2.23508	6.15491	11.0072	0.000907593	0.0157897	CTC1	CST telomere replication complex component 1	up (n = 767 genes)	up
ENSG00000165714.11	1.9173	6.17	11	0.000911131	0.0158362	BORCS5	BLOC-1 related complex subunit 5	up (n = 767 genes)	up
ENSG00000177483.12	1.84286	5.04368	10.998	0.000912098	0.015838	RBM44	RNA binding motif protein 44	up (n = 767 genes)	up
ENSG00000104537.17	-2.00089	5.14964	10.9865	0.00091778	0.0159185	ANXA13	annexin A13	down (n = 774 genes)	down
ENSG00000181652.20	-1.93778	5.79632	10.9851	0.000918477	0.0159185	ATG9B	autophagy related 9B	down (n = 774 genes)	down
ENSG00000088756.13	1.80658	6.00591	10.9762	0.000922875	0.0159672	ARHGAP28	Rho GTPase activating protein 28	up (n = 767 genes)	up
ENSG00000281917.4	-1.94181	4.92289	10.9758	0.000923105	0.0159672	SLC16A1	solute carrier family 16 member 1	down (n = 774 genes)	down
ENSG00000274768.2	-2.14447	5.0171	10.9742	0.000923901	0.0159672	CISD3	CDGSH iron sulfur domain 3	down (n = 774 genes)	down
ENSG00000196267.14	1.90015	5.37762	10.9697	0.000926121	0.0159904	ZNF836	zinc finger protein 836	up (n = 767 genes)	up
ENSG00000138434.17	-1.87511	6.37436	10.9616	0.000930177	0.0160453	ITPRID2	ITPR interacting domain containing 2	down (n = 774 genes)	down
ENSG00000151388.11	-2.01129	5.84131	10.9589	0.000931531	0.0160536	ADAMTS12	ADAM metallopeptidase with thrombospondin type 1 motif 12	down (n = 774 genes)	down
ENSG00000181904.9	-2.09315	6.09289	10.9489	0.000936575	0.0161253	C5orf24	chromosome 5 open reading frame 24	down (n = 774 genes)	down
ENSG00000183878.16	2.05378	5.33045	10.9423	0.000939926	0.0161678	UTY	ubiquitously transcribed tetratricopeptide repeat containing, Y-linked	up (n = 767 genes)	up
ENSG00000188517.17	-1.94561	5.65549	10.9322	0.000945093	0.0162414	COL25A1	collagen type XXV alpha 1 chain	down (n = 774 genes)	down
ENSG00000123104.12	1.6786	6.66704	10.924	0.000949245	0.0162974	ITPR2	inositol 1,4,5-trisphosphate receptor type 2	up (n = 767 genes)	up
ENSG00000079435.10	1.98361	5.18441	10.9162	0.000953276	0.0163513	LIPE	lipase E, hormone sensitive type	up (n = 767 genes)	up
ENSG00000120262.10	-1.92691	5.08944	10.9136	0.000954607	0.0163588	CCDC170	coiled-coil domain containing 170	down (n = 774 genes)	down
ENSG00000173889.16	1.52213	8.13262	10.8878	0.000967981	0.0165703	PHC3	polyhomeotic homolog 3	up (n = 767 genes)	up
ENSG00000147010.19	1.79971	6.68604	10.8863	0.00096876	0.0165703	SH3KBP1	SH3 domain containing kinase binding protein 1	up (n = 767 genes)	up
ENSG00000196821.10	1.84379	5.88742	10.8676	0.00097859	0.0167129	ILRUN	inflammation and lipid regulator with UBA-like and NBR1-like domains	up (n = 767 genes)	up
ENSG00000130821.17	2.63652	6.50146	10.867	0.00097892	0.0167129	SLC6A8	solute carrier family 6 member 8	up (n = 767 genes)	up
ENSG00000130653.16	1.8996	5.61496	10.8576	0.000983933	0.0167678	PNPLA7	patatin like phospholipase domain containing 7	up (n = 767 genes)	up
ENSG00000128594.8	2.03248	5.57119	10.8575	0.000983967	0.0167678	LRRC4	leucine rich repeat containing 4	up (n = 767 genes)	up
ENSG00000121022.14	2.05859	6.10889	10.8498	0.000988084	0.0168222	COPS5	COP9 signalosome subunit 5	up (n = 767 genes)	up
ENSG00000104695.13	-1.99556	5.23524	10.8472	0.000989435	0.0168265	PPP2CB	protein phosphatase 2 catalytic subunit beta	down (n = 774 genes)	down
ENSG00000159459.12	-2.04613	5.89047	10.8446	0.000990855	0.0168265	UBR1	ubiquitin protein ligase E3 component n-recognin 1	down (n = 774 genes)	down
ENSG00000159216.19	-1.93669	6.96844	10.8441	0.000991091	0.0168265	RUNX1	RUNX family transcription factor 1	down (n = 774 genes)	down
ENSG00000145431.11	2.01028	5.29664	10.8353	0.00099585	0.0168916	PDGFC	platelet derived growth factor C	up (n = 767 genes)	up
ENSG00000146374.14	-2.00545	5.16348	10.8261	0.00100079	0.0169597	RSPO3	R-spondin 3	down (n = 774 genes)	down
ENSG00000154380.19	1.58596	7.25638	10.8033	0.00101318	0.0171538	ENAH	ENAH actin regulator	up (n = 767 genes)	up
ENSG00000174970.5	1.80251	4.87892	10.7972	0.00101652	0.0171932	OR10AG1	olfactory receptor family 10 subfamily AG member 1	up (n = 767 genes)	up
ENSG00000140471.17	-2.06355	5.93986	10.7957	0.00101739	0.0171932	LINS1	lines homolog 1	down (n = 774 genes)	down
ENSG00000153187.21	-1.77943	7.31556	10.7902	0.00102041	0.0172283	HNRNPU	heterogeneous nuclear ribonucleoprotein U	down (n = 774 genes)	down
ENSG00000213625.9	1.82381	6.52252	10.7599	0.00103722	0.0174961	LEPROT	leptin receptor overlapping transcript	up (n = 767 genes)	up
ENSG00000176853.16	-2.18642	6.2812	10.7568	0.00103899	0.0175097	FAM91A1	family with sequence similarity 91 member A1	down (n = 774 genes)	down
ENSG00000118363.13	-2.21774	5.93501	10.7506	0.00104248	0.0175379	SPCS2	signal peptidase complex subunit 2	down (n = 774 genes)	down
ENSG00000135164.19	2.02146	5.78228	10.7504	0.00104257	0.0175379	DMTF1	cyclin D binding myb like transcription factor 1	up (n = 767 genes)	up
ENSG00000128268.12	-2.07552	5.67579	10.7478	0.00104402	0.0175461	MGAT3	beta-1,4-mannosyl-glycoprotein 4-beta-N-acetylglucosaminyltransferase	down (n = 774 genes)	down
ENSG00000281106.4	1.819	5.21188	10.74	0.00104842	0.0175888	TMEM272	transmembrane protein 272	up (n = 767 genes)	up
ENSG00000167880.8	1.85711	6.14879	10.7399	0.00104849	0.0175888	EVPL	envoplakin	up (n = 767 genes)	up
ENSG00000106012.18	1.75333	6.07614	10.7355	0.00105102	0.0176151	IQCE	IQ motif containing E	up (n = 767 genes)	up
ENSG00000146592.17	-2.05424	6.4743	10.6929	0.00107545	0.0180081	CREB5	cAMP responsive element binding protein 5	down (n = 774 genes)	down
ENSG00000066084.13	-1.94647	5.88806	10.6803	0.00108285	0.0181154	DIP2B	disco interacting protein 2 homolog B	down (n = 774 genes)	down
ENSG00000136098.17	1.87728	5.06778	10.6754	0.0010857	0.0181466	NEK3	NIMA related kinase 3	up (n = 767 genes)	up
ENSG00000197555.10	1.89885	6.53774	10.6727	0.00108729	0.0181565	SIPA1L1	signal induced proliferation associated 1 like 1	up (n = 767 genes)	up
ENSG00000274726.4	-2.00006	6.05038	10.67	0.0010889	0.0181668	ARHGEF10	Rho guanine nucleotide exchange factor 10	down (n = 774 genes)	down
ENSG00000139620.13	-2.01783	5.1589	10.6566	0.00109677	0.0182814	KANSL2	KAT8 regulatory NSL complex subunit 2	down (n = 774 genes)	down
ENSG00000168824.15	-2.12867	5.39033	10.6533	0.00109878	0.0182983	NSG1	neuronal vesicle trafficking associated 1	down (n = 774 genes)	down
ENSG00000176715.17	1.8617	6.97546	10.6509	0.00110018	0.018305	ACSF3	acyl-CoA synthetase family member 3	up (n = 767 genes)	up
ENSG00000068354.16	2.02928	5.13275	10.6416	0.00110573	0.0183658	TBC1D25	TBC1 domain family member 25	up (n = 767 genes)	up
ENSG00000100902.11	-1.80396	7.27728	10.6414	0.00110584	0.0183658	PSMA6	proteasome 20S subunit alpha 6	down (n = 774 genes)	down
ENSG00000198522.14	-1.99648	5.08475	10.634	0.00111028	0.0184128	GPN1	GPN-loop GTPase 1	down (n = 774 genes)	down
ENSG00000134109.11	1.6618	5.66521	10.6333	0.00111068	0.0184128	EDEM1	ER degradation enhancing alpha-mannosidase like protein 1	up (n = 767 genes)	up
ENSG00000187796.16	-2.22427	5.85468	10.6285	0.00111358	0.0184442	CARD9	caspase recruitment domain family member 9	down (n = 774 genes)	down
ENSG00000100994.12	-2.01674	5.30975	10.6129	0.00112301	0.0185834	PYGB	glycogen phosphorylase B	down (n = 774 genes)	down
ENSG00000158457.6	-1.9267	5.56513	10.6104	0.00112453	0.0185918	TSPAN33	tetraspanin 33	down (n = 774 genes)	down
ENSG00000074410.14	-2.20132	5.97971	10.5964	0.00113306	0.018716	CA12	carbonic anhydrase 12	down (n = 774 genes)	down
ENSG00000186591.13	-1.92225	6.03549	10.5848	0.00114022	0.0188119	UBE2H	ubiquitin conjugating enzyme E2 H	down (n = 774 genes)	down
ENSG00000134508.13	-1.98207	5.66063	10.5836	0.00114092	0.0188119	CABLES1	Cdk5 and Abl enzyme substrate 1	down (n = 774 genes)	down
ENSG00000133640.20	-2.09152	5.60488	10.5644	0.00115284	0.0189794	LRRIQ1	leucine rich repeats and IQ motif containing 1	down (n = 774 genes)	down
ENSG00000164082.15	2.06815	6.08244	10.5639	0.00115316	0.0189794	GRM2	glutamate metabotropic receptor 2	up (n = 767 genes)	up
ENSG00000130559.19	-1.92114	6.34431	10.558	0.00115684	0.0190229	CAMSAP1	calmodulin regulated spectrin associated protein 1	down (n = 774 genes)	down
ENSG00000131080.15	-1.88807	4.77168	10.5557	0.00115828	0.0190294	EDA2R	ectodysplasin A2 receptor	down (n = 774 genes)	down
ENSG00000162434.14	-1.81464	6.68161	10.546	0.00116437	0.0191125	JAK1	Janus kinase 1	down (n = 774 genes)	down
ENSG00000068650.19	-1.84281	7.18598	10.5441	0.00116562	0.0191145	ATP11A	ATPase phospholipid transporting 11A	down (n = 774 genes)	down
ENSG00000165548.11	1.94725	5.79927	10.5425	0.00116659	0.0191145	TMEM63C	transmembrane protein 63C	up (n = 767 genes)	up
ENSG00000185246.18	2.04011	5.21204	10.535	0.00117137	0.0191758	PRPF39	pre-mRNA processing factor 39	up (n = 767 genes)	up
ENSG00000175029.17	-1.87376	7.05795	10.5083	0.00118839	0.0194329	CTBP2	C-terminal binding protein 2	down (n = 774 genes)	down
ENSG00000157426.14	-2.01362	5.11658	10.507	0.0011892	0.0194329	AASDH	aminoadipate-semialdehyde dehydrogenase	down (n = 774 genes)	down
ENSG00000138100.14	1.86502	5.01895	10.4945	0.00119728	0.0195475	TRIM54	tripartite motif containing 54	up (n = 767 genes)	up
ENSG00000165915.14	-2.10433	5.57911	10.4893	0.00120067	0.0195853	SLC39A13	solute carrier family 39 member 13	down (n = 774 genes)	down
ENSG00000188157.15	1.69154	5.80739	10.4512	0.00122572	0.0199761	AGRN	agrin	up (n = 767 genes)	up
ENSG00000276726.4	1.87627	6.04313	10.4284	0.00124093	0.0202059	DNAJA3	DnaJ heat shock protein family (Hsp40) member A3	up (n = 767 genes)	up
ENSG00000132436.12	2.05539	5.27877	10.4241	0.0012438	0.0202347	FIGNL1	fidgetin like 1	up (n = 767 genes)	up
ENSG00000153558.16	-1.85437	6.40408	10.4157	0.00124947	0.0202981	FBXL2	F-box and leucine rich repeat protein 2	down (n = 774 genes)	down
ENSG00000130584.12	-2.04088	5.7986	10.4151	0.00124992	0.0202981	ZBTB46	zinc finger and BTB domain containing 46	down (n = 774 genes)	down
ENSG00000151474.23	1.66273	6.28667	10.4028	0.00125827	0.0204156	FRMD4A	FERM domain containing 4A	up (n = 767 genes)	up
ENSG00000198300.14	-1.94309	5.63881	10.39	0.00126699	0.0205389	PEG3	paternally expressed 3	down (n = 774 genes)	down
ENSG00000088367.23	-2.16159	6.05727	10.3866	0.00126931	0.0205403	EPB41L1	erythrocyte membrane protein band 4.1 like 1	down (n = 774 genes)	down
ENSG00000100744.15	-2.19786	5.43052	10.3854	0.00127017	0.0205403	GSKIP	GSK3B interacting protein	down (n = 774 genes)	down
ENSG00000106034.18	1.89587	5.22251	10.385	0.00127044	0.0205403	CPED1	cadherin like and PC-esterase domain containing 1	up (n = 767 genes)	up
ENSG00000164088.18	1.91913	5.33759	10.3759	0.0012767	0.0206232	PPM1M	protein phosphatase, Mg2+/Mn2+ dependent 1M	up (n = 767 genes)	up
ENSG00000243414.6	-1.75434	4.95725	10.3709	0.00128016	0.0206609	TICAM2	TIR domain containing adaptor molecule 2	down (n = 774 genes)	down
ENSG00000083535.16	-2.1939	5.18094	10.3564	0.00129025	0.0208055	PIBF1	progesterone immunomodulatory binding factor 1	down (n = 774 genes)	down
ENSG00000138798.13	-2.15953	6.2114	10.3467	0.00129703	0.0208963	EGF	epidermal growth factor	down (n = 774 genes)	down
ENSG00000138449.11	1.93726	6.40345	10.3266	0.00131127	0.0211072	SLC40A1	solute carrier family 40 member 1	up (n = 767 genes)	up
ENSG00000126456.16	-2.16116	5.59126	10.3156	0.00131909	0.0212144	IRF3	interferon regulatory factor 3	down (n = 774 genes)	down
ENSG00000128989.11	1.75264	6.89888	10.3089	0.0013239	0.0212731	ARPP19	cAMP regulated phosphoprotein 19	up (n = 767 genes)	up
ENSG00000196456.13	2.15732	5.07849	10.3035	0.00132779	0.0213168	ZNF775	zinc finger protein 775	up (n = 767 genes)	up
ENSG00000008226.20	-2.15412	5.85445	10.2877	0.00133919	0.021481	DLEC1	DLEC1 cilia and flagella associated protein	down (n = 774 genes)	down
ENSG00000187955.13	-1.95753	5.37338	10.2848	0.00134132	0.021482	COL14A1	collagen type XIV alpha 1 chain	down (n = 774 genes)	down
ENSG00000166220.14	-2.07142	5.32046	10.2838	0.001342	0.021482	TBATA	thymus, brain and testes associated	down (n = 774 genes)	down
ENSG00000100865.15	2.08904	6.12691	10.2828	0.00134277	0.021482	CINP	cyclin dependent kinase 2 interacting protein	up (n = 767 genes)	up
ENSG00000157680.17	1.59025	7.91946	10.2794	0.00134523	0.0215025	DGKI	diacylglycerol kinase iota	up (n = 767 genes)	up
ENSG00000213648.11	-1.77517	4.77655	10.2777	0.00134648	0.0215037	SULT1A4	sulfotransferase family 1A member 4	down (n = 774 genes)	down
ENSG00000213822.7	-1.85336	4.8227	10.2714	0.00135106	0.0215581	CEACAM18	CEA cell adhesion molecule 18	down (n = 774 genes)	down
ENSG00000064547.14	1.90113	5.32062	10.2594	0.00135989	0.0216659	LPAR2	lysophosphatidic acid receptor 2	up (n = 767 genes)	up
ENSG00000130032.17	1.72007	5.24995	10.259	0.00136019	0.0216659	PRRG3	proline rich and Gla domain 3	up (n = 767 genes)	up
ENSG00000157077.16	1.9877	5.98879	10.2526	0.00136494	0.0217227	ZFYVE9	zinc finger FYVE-type containing 9	up (n = 767 genes)	up
ENSG00000188070.9	1.90854	5.7283	10.2401	0.00137417	0.0218507	ZFTA	zinc finger translocation associated	up (n = 767 genes)	up
ENSG00000124226.11	1.94519	5.56856	10.2346	0.00137832	0.0218976	RNF114	ring finger protein 114	up (n = 767 genes)	up
ENSG00000115421.13	-2.10128	6.17773	10.2306	0.0013813	0.0219067	PAPOLG	poly(A) polymerase gamma	down (n = 774 genes)	down
ENSG00000189362.12	-2.23439	6.02053	10.229	0.00138248	0.0219067	NEMP2	nuclear envelope integral membrane protein 2	down (n = 774 genes)	down
ENSG00000135473.16	1.84111	5.73102	10.2288	0.00138267	0.0219067	PAN2	poly(A) specific ribonuclease subunit PAN2	up (n = 767 genes)	up
ENSG00000125630.16	1.67517	6.08724	10.2274	0.00138368	0.0219067	POLR1B	RNA polymerase I subunit B	up (n = 767 genes)	up
ENSG00000275397.2	1.98967	5.48744	10.2256	0.00138507	0.0219098	DHRS11	dehydrogenase/reductase 11	up (n = 767 genes)	up
ENSG00000172840.7	1.64588	7.19724	10.2208	0.00138869	0.021948	PDP2	pyruvate dehydrogenase phosphatase catalytic subunit 2	up (n = 767 genes)	up
ENSG00000128342.5	-2.30651	5.48831	10.2155	0.00139264	0.0219914	LIF	LIF interleukin 6 family cytokine	down (n = 774 genes)	down
ENSG00000288701.1	-1.93597	6.57217	10.2034	0.00140179	0.0221168	PRRC2B	proline rich coiled-coil 2B	down (n = 774 genes)	down
ENSG00000173269.14	-2.08525	5.93478	10.1991	0.00140507	0.0221495	MMRN2	multimerin 2	down (n = 774 genes)	down
ENSG00000174576.10	-1.79971	4.967	10.1946	0.00140855	0.0221681	NPAS4	neuronal PAS domain protein 4	down (n = 774 genes)	down
ENSG00000163170.12	1.9423	5.40576	10.1944	0.00140867	0.0221681	BOLA3	bolA family member 3	up (n = 767 genes)	up
ENSG00000168874.13	2.00557	6.18719	10.1871	0.00141427	0.0222363	ATOH8	atonal bHLH transcription factor 8	up (n = 767 genes)	up
ENSG00000244462.8	-1.96338	5.89533	10.1856	0.00141544	0.0222363	RBM12	RNA binding motif protein 12	down (n = 774 genes)	down
ENSG00000285243.3	-2.13921	5.4462	10.1764	0.00142253	0.0223286	SLC39A4	solute carrier family 39 member 4	down (n = 774 genes)	down
ENSG00000163577.8	-2.03803	5.78362	10.1716	0.00142617	0.0223665	EIF5A2	eukaryotic translation initiation factor 5A2	down (n = 774 genes)	down
ENSG00000179270.7	2.22637	6.2856	10.1651	0.00143125	0.022427	PCARE	photoreceptor cilium actin regulator	up (n = 767 genes)	up
ENSG00000172260.15	-1.48029	8.54617	10.162	0.00143366	0.0224416	NEGR1	neuronal growth regulator 1	down (n = 774 genes)	down
ENSG00000126262.5	-2.059	5.21082	10.1607	0.00143463	0.0224416	FFAR2	free fatty acid receptor 2	down (n = 774 genes)	down
ENSG00000164024.12	1.79829	5.14555	10.1435	0.00144809	0.0226327	METAP1	methionyl aminopeptidase 1	up (n = 767 genes)	up
ENSG00000112290.13	-1.91399	4.90038	10.1342	0.00145539	0.0227275	WASF1	WASP family member 1	down (n = 774 genes)	down
ENSG00000099995.19	-1.89385	6.66205	10.1081	0.00147623	0.0230298	SF3A1	splicing factor 3a subunit 1	down (n = 774 genes)	down
ENSG00000162843.18	-2.21526	5.26101	10.1068	0.00147727	0.0230298	WDR64	WD repeat domain 64	down (n = 774 genes)	down
ENSG00000123636.19	1.59244	7.83267	10.1022	0.00148094	0.0230417	BAZ2B	bromodomain adjacent to zinc finger domain 2B	up (n = 767 genes)	up
ENSG00000170266.16	-2.06525	4.93062	10.1017	0.00148129	0.0230417	GLB1	galactosidase beta 1	down (n = 774 genes)	down
ENSG00000131238.18	-2.02423	5.17248	10.0996	0.00148298	0.0230417	PPT1	palmitoyl-protein thioesterase 1	down (n = 774 genes)	down
ENSG00000135437.10	1.93461	5.17852	10.0995	0.00148307	0.0230417	RDH5	retinol dehydrogenase 5	up (n = 767 genes)	up
ENSG00000276497.3	-1.99912	5.85033	10.0853	0.0014946	0.0232012	APBA1	amyloid beta precursor protein binding family A member 1	down (n = 774 genes)	down
ENSG00000103811.18	1.8527	6.32643	10.07	0.00150703	0.0233743	CTSH	cathepsin H	up (n = 767 genes)	up
ENSG00000167384.11	-2.12182	5.22763	10.057	0.00151774	0.0235204	ZNF180	zinc finger protein 180	down (n = 774 genes)	down
ENSG00000185379.21	-1.72163	6.4198	10.041	0.00153095	0.0237051	RAD51D	RAD51 paralog D	down (n = 774 genes)	down
ENSG00000186517.14	2.04386	6.24618	10.0231	0.00154593	0.0239168	ARHGAP30	Rho GTPase activating protein 30	up (n = 767 genes)	up
ENSG00000273761.5	-1.87635	5.93271	10.0185	0.00154972	0.0239387	DDX24	DEAD-box helicase 24	down (n = 774 genes)	down
ENSG00000171310.11	-2.02649	6.43991	10.0183	0.00154996	0.0239387	CHST11	carbohydrate sulfotransferase 11	down (n = 774 genes)	down
ENSG00000173402.13	-1.92371	6.00757	10.0158	0.00155201	0.0239502	DAG1	dystroglycan 1	down (n = 774 genes)	down
ENSG00000276876.4	1.89285	5.30244	10.0125	0.00155478	0.0239727	MYT1	myelin transcription factor 1	up (n = 767 genes)	up
ENSG00000116906.13	-1.96365	5.09206	9.99862	0.00156658	0.0241342	GNPAT	glyceronephosphate O-acyltransferase	down (n = 774 genes)	down
ENSG00000110583.13	-2.17154	6.1035	9.98763	0.00157595	0.0242582	NAA40	N-alpha-acetyltransferase 40, NatD catalytic subunit	down (n = 774 genes)	down
ENSG00000266338.7	-2.10092	5.19144	9.98547	0.0015778	0.0242663	NBPF15	NBPF member 15	down (n = 774 genes)	down
ENSG00000163879.11	1.70162	5.19238	9.9836	0.00157941	0.0242706	DNALI1	dynein axonemal light intermediate chain 1	up (n = 767 genes)	up
ENSG00000100364.19	-1.88761	6.65818	9.97755	0.0015846	0.02433	KIAA0930	KIAA0930	down (n = 774 genes)	down
ENSG00000198722.15	-1.91496	6.46156	9.96667	0.001594	0.0244284	UNC13B	unc-13 homolog B	down (n = 774 genes)	down
ENSG00000111801.16	1.77839	5.98516	9.9658	0.00159475	0.0244284	BTN3A3	butyrophilin subfamily 3 member A3	up (n = 767 genes)	up
ENSG00000177301.16	-1.92555	6.86932	9.96549	0.00159502	0.0244284	KCNA2	potassium voltage-gated channel subfamily A member 2	down (n = 774 genes)	down
ENSG00000100505.14	-1.90074	5.94605	9.9459	0.00161208	0.0246691	TRIM9	tripartite motif containing 9	down (n = 774 genes)	down
ENSG00000147316.15	1.55773	7.22517	9.94378	0.00161394	0.0246769	MCPH1	microcephalin 1	up (n = 767 genes)	up
ENSG00000007341.19	-2.0929	5.76447	9.94175	0.00161571	0.0246835	ST7L	suppression of tumorigenicity 7 like	down (n = 774 genes)	down
ENSG00000165752.17	1.79706	4.91466	9.93201	0.00162429	0.0247938	STK32C	serine/threonine kinase 32C	up (n = 767 genes)	up
ENSG00000110063.10	1.75417	6.66071	9.92617	0.00162945	0.0248519	DCPS	decapping enzyme, scavenger	up (n = 767 genes)	up
ENSG00000074855.11	1.9242	5.53018	9.92047	0.00163451	0.0248999	ANO8	anoctamin 8	up (n = 767 genes)	up
ENSG00000171804.11	1.70825	5.69589	9.91955	0.00163532	0.0248999	WDR87	WD repeat domain 87	up (n = 767 genes)	up
ENSG00000138642.16	1.78794	5.27282	9.91779	0.00163689	0.0249031	HERC6	HECT and RLD domain containing E3 ubiquitin protein ligase family member 6	up (n = 767 genes)	up
ENSG00000108932.13	1.67409	5.11667	9.91569	0.00163876	0.0249107	SLC16A6	solute carrier family 16 member 6	up (n = 767 genes)	up
ENSG00000139651.11	1.78628	5.67412	9.90905	0.00164468	0.0249701	ZNF740	zinc finger protein 740	up (n = 767 genes)	up
ENSG00000073536.18	-2.03621	5.72765	9.90825	0.00164539	0.0249701	NLE1	notchless homolog 1	down (n = 774 genes)	down
ENSG00000168273.8	1.66736	4.89647	9.90498	0.00164832	0.0249827	UQCC5	ubiquinol-cytochrome c reductase complex assembly factor 5	up (n = 767 genes)	up
ENSG00000130234.13	1.89244	5.60801	9.90428	0.00164895	0.0249827	ACE2	angiotensin converting enzyme 2	up (n = 767 genes)	up
ENSG00000156049.7	-1.78552	4.84667	9.89843	0.0016542	0.0250415	GNA14	G protein subunit alpha 14	down (n = 774 genes)	down
ENSG00000167232.14	-1.8277	6.64439	9.89577	0.00165659	0.0250569	ZNF91	zinc finger protein 91	down (n = 774 genes)	down
ENSG00000288114.1	-2.0181	5.71407	9.8907	0.00166116	0.0250969	GTF2H1	general transcription factor IIH subunit 1	down (n = 774 genes)	down
ENSG00000188820.13	-1.86621	4.72648	9.8898	0.00166198	0.0250969	CALHM6	calcium homeostasis modulator family member 6	down (n = 774 genes)	down
ENSG00000077080.10	1.64896	4.74378	9.8845	0.00166677	0.0251485	ACTL6B	actin like 6B	up (n = 767 genes)	up
ENSG00000107186.17	-2.02173	5.41786	9.87785	0.0016728	0.025209	MPDZ	multiple PDZ domain crumbs cell polarity complex component	down (n = 774 genes)	down
ENSG00000100330.16	-1.81659	6.89519	9.87705	0.00167353	0.025209	MTMR3	myotubularin related protein 3	down (n = 774 genes)	down
ENSG00000177721.5	-2.08313	5.07845	9.87358	0.00167669	0.0252358	ANXA2R	annexin A2 receptor	down (n = 774 genes)	down
ENSG00000198885.10	1.95861	5.54557	9.86549	0.00168408	0.0253263	ITPRIPL1	ITPRIP like 1	up (n = 767 genes)	up
ENSG00000140992.19	-1.70455	7.02132	9.85629	0.00169252	0.0253946	PDPK1	3-phosphoinositide dependent protein kinase 1	down (n = 774 genes)	down
ENSG00000273686.4	1.63736	7.50829	9.85576	0.00169301	0.0253946	B2M	beta-2-microglobulin	up (n = 767 genes)	up
ENSG00000151023.17	1.58256	5.36119	9.85453	0.00169414	0.0253946	ENKUR	enkurin, TRPC channel interacting protein	up (n = 767 genes)	up
ENSG00000149090.13	-1.95974	5.06601	9.85449	0.00169417	0.0253946	PAMR1	peptidase domain containing associated with muscle regeneration 1	down (n = 774 genes)	down
ENSG00000070413.20	-1.99413	5.67285	9.85136	0.00169706	0.025417	DGCR2	DiGeorge syndrome critical region gene 2	down (n = 774 genes)	down
ENSG00000136213.10	1.6092	8.14326	9.84539	0.00170258	0.0254752	CHST12	carbohydrate sulfotransferase 12	up (n = 767 genes)	up
ENSG00000136631.16	-1.88015	5.98895	9.84415	0.00170373	0.0254752	VPS45	vacuolar protein sorting 45 homolog	down (n = 774 genes)	down
ENSG00000181163.14	2.13898	6.95054	9.83939	0.00170814	0.0255081	NPM1	nucleophosmin 1	up (n = 767 genes)	up
ENSG00000125648.15	-2.08926	5.53803	9.83875	0.00170874	0.0255081	SLC25A23	solute carrier family 25 member 23	down (n = 774 genes)	down
ENSG00000120451.11	-1.68171	7.54322	9.83727	0.00171011	0.0255081	SNX19	sorting nexin 19	down (n = 774 genes)	down
ENSG00000161217.12	-1.69875	6.83196	9.8256	0.001721	0.0256496	PCYT1A	phosphate cytidylyltransferase 1A, choline	down (n = 774 genes)	down
ENSG00000101624.11	-2.02414	5.58622	9.82312	0.00172331	0.0256632	CEP76	centrosomal protein 76	down (n = 774 genes)	down
ENSG00000159166.15	-1.95246	5.19703	9.82067	0.00172561	0.0256701	LAD1	ladinin 1	down (n = 774 genes)	down
ENSG00000118260.15	-1.7603	6.95032	9.81897	0.00172721	0.0256701	CREB1	cAMP responsive element binding protein 1	down (n = 774 genes)	down
ENSG00000102710.21	-2.08183	5.92698	9.81815	0.00172798	0.0256701	SUPT20H	SPT20 homolog, SAGA complex component	down (n = 774 genes)	down
ENSG00000122861.16	1.46097	6.27179	9.81166	0.00173409	0.0257287	PLAU	plasminogen activator, urokinase	up (n = 767 genes)	up
ENSG00000066455.13	1.95043	5.10396	9.81097	0.00173474	0.0257287	GOLGA5	golgin A5	up (n = 767 genes)	up
ENSG00000187105.9	1.67779	4.81163	9.8063	0.00173915	0.0257732	HEATR4	HEAT repeat containing 4	up (n = 767 genes)	up
ENSG00000168152.13	-1.84235	4.93564	9.80117	0.00174401	0.0258243	THAP9	THAP domain containing 9	down (n = 774 genes)	down
ENSG00000163913.14	1.72296	7.18155	9.79452	0.00175033	0.0258764	IFT122	intraflagellar transport 122	up (n = 767 genes)	up
ENSG00000118816.11	1.78489	7.08699	9.79449	0.00175035	0.0258764	CCNI	cyclin I	up (n = 767 genes)	up
ENSG00000104177.19	-1.70047	6.95746	9.78972	0.0017549	0.0259227	MYEF2	myelin expression factor 2	down (n = 774 genes)	down
ENSG00000143514.18	1.9667	5.46587	9.78616	0.0017583	0.025952	TP53BP2	tumor protein p53 binding protein 2	up (n = 767 genes)	up
ENSG00000074047.22	2.02703	5.67129	9.77795	0.00176617	0.026047	GLI2	GLI family zinc finger 2	up (n = 767 genes)	up
ENSG00000283181.1	2.34874	5.25093	9.771	0.00177286	0.0261247			up (n = 767 genes)	up
ENSG00000161509.14	-1.96125	5.62993	9.76542	0.00177825	0.026183	GRIN2C	glutamate ionotropic receptor NMDA type subunit 2C	down (n = 774 genes)	down
ENSG00000138698.15	-2.00115	5.53297	9.76149	0.00178206	0.0262036	RAP1GDS1	Rap1 GTPase-GDP dissociation stimulator 1	down (n = 774 genes)	down
ENSG00000182095.15	-1.72557	6.73751	9.76102	0.00178251	0.0262036	TNRC18	trinucleotide repeat containing 18	down (n = 774 genes)	down
ENSG00000276802.2	-1.97167	4.85077	9.74738	0.00179578	0.0263775	HERC2	HECT and RLD domain containing E3 ubiquitin protein ligase 2	down (n = 774 genes)	down
ENSG00000041353.10	1.78534	6.10667	9.74508	0.00179803	0.0263894	RAB27B	RAB27B, member RAS oncogene family	up (n = 767 genes)	up
ENSG00000113597.18	1.92154	5.47288	9.73772	0.00180524	0.026474	TRAPPC13	trafficking protein particle complex subunit 13	up (n = 767 genes)	up
ENSG00000180834.8	-1.64901	4.84795	9.73513	0.00180779	0.0264902	MAP6D1	MAP6 domain containing 1	down (n = 774 genes)	down
ENSG00000149532.16	1.92701	5.41252	9.72888	0.00181395	0.0265592	CPSF7	cleavage and polyadenylation specific factor 7	up (n = 767 genes)	up
ENSG00000135540.12	1.69491	6.01417	9.72574	0.00181705	0.0265832	NHSL1	NHS like 1	up (n = 767 genes)	up
ENSG00000152207.8	1.77925	5.72727	9.71709	0.00182562	0.0266874	CYSLTR2	cysteinyl leukotriene receptor 2	up (n = 767 genes)	up
ENSG00000100596.8	-1.79518	6.37399	9.70882	0.00183386	0.0267864	SPTLC2	serine palmitoyltransferase long chain base subunit 2	down (n = 774 genes)	down
ENSG00000161682.15	-2.14067	5.38765	9.70508	0.0018376	0.0268053	FAM171A2	family with sequence similarity 171 member A2	down (n = 774 genes)	down
ENSG00000162769.13	2.06737	6.03197	9.70459	0.00183808	0.0268053	FLVCR1	FLVCR heme transporter 1	up (n = 767 genes)	up
ENSG00000182752.10	1.58838	6.24734	9.69872	0.00184396	0.0268696	PAPPA	pappalysin 1	up (n = 767 genes)	up
ENSG00000024422.12	-2.13868	5.98894	9.6951	0.0018476	0.0269012	EHD2	EH domain containing 2	down (n = 774 genes)	down
ENSG00000285456.2	-2.02717	5.51924	9.6895	0.00185324	0.0269512	LTB4R	leukotriene B4 receptor	down (n = 774 genes)	down
ENSG00000142731.11	2.09432	5.3013	9.68876	0.00185398	0.0269512	PLK4	polo like kinase 4	up (n = 767 genes)	up
ENSG00000103150.7	-1.73599	6.53867	9.66899	0.00187405	0.0272213	MLYCD	malonyl-CoA decarboxylase	down (n = 774 genes)	down
ENSG00000198598.7	-2.00147	5.42703	9.65619	0.00188714	0.0273758	MMP17	matrix metallopeptidase 17	down (n = 774 genes)	down
ENSG00000164327.13	-1.74288	6.96043	9.65567	0.00188768	0.0273758	RICTOR	RPTOR independent companion of MTOR complex 2	down (n = 774 genes)	down
ENSG00000109917.11	-1.73887	6.76564	9.65244	0.001891	0.0274023	ZPR1	ZPR1 zinc finger	down (n = 774 genes)	down
ENSG00000198420.10	-1.94658	5.8651	9.61989	0.00192482	0.0278702	TCAF1	TRPM8 channel associated factor 1	down (n = 774 genes)	down
ENSG00000101040.20	1.77133	5.79782	9.61654	0.00192833	0.027899	ZMYND8	zinc finger MYND-type containing 8	up (n = 767 genes)	up
ENSG00000173950.16	1.89938	5.3477	9.61199	0.00193311	0.0279258	XXYLT1	xyloside xylosyltransferase 1	up (n = 767 genes)	up
ENSG00000126787.13	-1.98184	4.93194	9.61187	0.00193323	0.0279258	DLGAP5	DLG associated protein 5	down (n = 774 genes)	down
ENSG00000114120.14	1.97165	5.97773	9.6018	0.00194387	0.0280573	SLC25A36	solute carrier family 25 member 36	up (n = 767 genes)	up
ENSG00000112715.26	-1.76655	6.91582	9.59999	0.00194578	0.0280628	VEGFA	vascular endothelial growth factor A	down (n = 774 genes)	down
ENSG00000153283.13	-1.83491	6.78021	9.59307	0.00195314	0.0281467	CD96	CD96 molecule	down (n = 774 genes)	down
ENSG00000141219.16	-2.10186	5.53036	9.58501	0.00196173	0.0282323	C17orf80	chromosome 17 open reading frame 80	down (n = 774 genes)	down
ENSG00000154917.11	-1.89466	5.6352	9.5846	0.00196216	0.0282323	RAB6B	RAB6B, member RAS oncogene family	down (n = 774 genes)	down
ENSG00000228567.3	1.73998	4.71325	9.57602	0.00197136	0.0283423	VN1R4	vomeronasal 1 receptor 4	up (n = 767 genes)	up
ENSG00000167930.17	1.78108	5.41099	9.57297	0.00197463	0.0283671	FAM234A	family with sequence similarity 234 member A	up (n = 767 genes)	up
ENSG00000184986.11	-2.01555	5.1469	9.57141	0.00197631	0.028369	TMEM121	transmembrane protein 121	down (n = 774 genes)	down
ENSG00000178175.12	-1.83807	5.50414	9.56252	0.00198591	0.0284844	ZNF366	zinc finger protein 366	down (n = 774 genes)	down
ENSG00000141424.13	-1.91036	4.88402	9.55807	0.00199072	0.028531	SLC39A6	solute carrier family 39 member 6	down (n = 774 genes)	down
ENSG00000173627.8	-1.97676	5.31668	9.54669	0.00200311	0.0286848	APOBEC4	apolipoprotein B mRNA editing enzyme catalytic polypeptide like 4	down (n = 774 genes)	down
ENSG00000130706.13	-1.86654	4.85084	9.54439	0.00200561	0.0286848	ADRM1	ADRM1 26S proteasome ubiquitin receptor	down (n = 774 genes)	down
ENSG00000068001.14	-2.05881	5.66494	9.5439	0.00200615	0.0286848	HYAL2	hyaluronidase 2	down (n = 774 genes)	down
ENSG00000173726.11	-1.97914	5.79253	9.53765	0.002013	0.0287602	TOMM20	translocase of outer mitochondrial membrane 20	down (n = 774 genes)	down
ENSG00000142197.13	-1.97438	5.87006	9.52377	0.00202828	0.028956	DOP1B	DOP1 leucine zipper like protein B	down (n = 774 genes)	down
ENSG00000099337.5	-1.64526	7.29629	9.52148	0.00203081	0.0289694	KCNK6	potassium two pore domain channel subfamily K member 6	down (n = 774 genes)	down
ENSG00000128641.19	-1.81691	5.43287	9.51809	0.00203456	0.0290005	MYO1B	myosin IB	down (n = 774 genes)	down
ENSG00000166016.6	-1.98529	5.23923	9.51589	0.002037	0.0290126	ABTB2	ankyrin repeat and BTB domain containing 2	down (n = 774 genes)	down
ENSG00000132623.16	1.91587	5.21572	9.50535	0.00204873	0.029157	ANKEF1	ankyrin repeat and EF-hand domain containing 1	up (n = 767 genes)	up
ENSG00000171475.14	-1.94885	5.71583	9.49519	0.00206011	0.0292962	WIPF2	WAS/WASL interacting protein family member 2	down (n = 774 genes)	down
ENSG00000118402.6	-1.82415	4.8694	9.49052	0.00206536	0.0293463	ELOVL4	ELOVL fatty acid elongase 4	down (n = 774 genes)	down
ENSG00000101751.11	1.96461	5.74295	9.4892	0.00206684	0.0293463	POLI	DNA polymerase iota	up (n = 767 genes)	up
ENSG00000105641.4	1.78	5.07352	9.48632	0.00207009	0.0293696	SLC5A5	solute carrier family 5 member 5	up (n = 767 genes)	up
ENSG00000159217.10	-1.75309	6.48872	9.47639	0.00208133	0.0295062	IGF2BP1	insulin like growth factor 2 mRNA binding protein 1	down (n = 774 genes)	down
ENSG00000153561.13	-1.77912	5.8177	9.47383	0.00208424	0.0295246	RMND5A	required for meiotic nuclear division 5 homolog A	down (n = 774 genes)	down
ENSG00000157014.11	1.63961	5.29899	9.46365	0.00209583	0.0296658	TATDN2	TatD DNase domain containing 2	up (n = 767 genes)	up
ENSG00000147439.14	-1.88487	5.47336	9.45756	0.0021028	0.0297415	BIN3	bridging integrator 3	down (n = 774 genes)	down
ENSG00000164867.11	2.05123	5.30002	9.44337	0.00211914	0.0299495	NOS3	nitric oxide synthase 3	up (n = 767 genes)	up
ENSG00000204519.11	-2.09674	5.5266	9.44107	0.00212179	0.0299638	ZNF551	zinc finger protein 551	down (n = 774 genes)	down
ENSG00000278741.4	-1.96774	6.53491	9.42621	0.00213906	0.0301843	ABR	ABR activator of RhoGEF and GTPase	down (n = 774 genes)	down
ENSG00000140950.16	1.87791	6.2359	9.42439	0.00214118	0.0301899	MEAK7	MTOR associated protein, eak-7 homolog	up (n = 767 genes)	up
ENSG00000178761.15	-2.03475	5.4353	9.42271	0.00214315	0.0301899	FAM219B	family with sequence similarity 219 member B	down (n = 774 genes)	down
ENSG00000070748.19	1.81447	5.26769	9.42164	0.0021444	0.0301899	CHAT	choline O-acetyltransferase	up (n = 767 genes)	up
ENSG00000026025.16	-1.65244	7.19906	9.412	0.0021557	0.0303256	VIM	vimentin	down (n = 774 genes)	down
ENSG00000135838.14	-1.93114	5.39554	9.40754	0.00216095	0.0303762	NPL	N-acetylneuraminate pyruvate lyase	down (n = 774 genes)	down
ENSG00000075188.9	-1.75852	4.88966	9.39914	0.00217087	0.0304922	NUP37	nucleoporin 37	down (n = 774 genes)	down
ENSG00000186204.15	-1.81221	5.24846	9.39153	0.0021799	0.0305955	CYP4F12	cytochrome P450 family 4 subfamily F member 12	down (n = 774 genes)	down
ENSG00000006747.15	-1.90554	7.0936	9.36723	0.00220899	0.0309634	SCIN	scinderin	down (n = 774 genes)	down
ENSG00000177551.5	1.80822	5.58965	9.36662	0.00220973	0.0309634	NHLH2	nescient helix-loop-helix 2	up (n = 767 genes)	up
ENSG00000089335.22	-1.9034	5.4146	9.36541	0.00221119	0.0309634	ZNF302	zinc finger protein 302	down (n = 774 genes)	down
ENSG00000198874.14	-2.00823	4.9498	9.34912	0.00223093	0.0312118	TYW1	tRNA-yW synthesizing protein 1 homolog	down (n = 774 genes)	down
ENSG00000147465.12	-2.1023	5.63193	9.34796	0.00223234	0.0312118	STAR	steroidogenic acute regulatory protein	down (n = 774 genes)	down
ENSG00000165525.18	1.69239	6.404	9.34614	0.00223456	0.031219	NEMF	nuclear export mediator factor	up (n = 767 genes)	up
ENSG00000122224.18	-1.93306	6.40011	9.34156	0.00224015	0.0312732	LY9	lymphocyte antigen 9	down (n = 774 genes)	down
ENSG00000176222.9	1.75617	4.90158	9.33731	0.00224535	0.0313219	ZNF404	zinc finger protein 404	up (n = 767 genes)	up
ENSG00000075213.11	2.14408	5.72057	9.33481	0.00224842	0.0313409	SEMA3A	semaphorin 3A	up (n = 767 genes)	up
ENSG00000107611.16	-1.71283	6.17487	9.32716	0.00225782	0.031448	CUBN	cubilin	down (n = 774 genes)	down
ENSG00000028839.10	1.78198	5.23807	9.31652	0.00227097	0.031607	TBPL1	TATA-box binding protein like 1	up (n = 767 genes)	up
ENSG00000175701.11	-2.01693	4.96519	9.312	0.00227658	0.0316611	MTLN	mitoregulin	down (n = 774 genes)	down
ENSG00000187037.9	1.96912	5.58279	9.31004	0.00227902	0.0316645	GPR141	G protein-coupled receptor 141	up (n = 767 genes)	up
ENSG00000164329.14	-1.85867	5.91575	9.30902	0.00228029	0.0316645	TENT2	terminal nucleotidyltransferase 2	down (n = 774 genes)	down
ENSG00000167131.17	-1.94997	4.94949	9.30417	0.00228633	0.0317065	CCDC103	coiled-coil domain containing 103	down (n = 774 genes)	down
ENSG00000141431.14	-1.73327	6.37347	9.30381	0.00228678	0.0317065	ASXL3	ASXL transcriptional regulator 3	down (n = 774 genes)	down
ENSG00000112062.12	-1.88981	5.9596	9.30186	0.00228921	0.0317162	MAPK14	mitogen-activated protein kinase 14	down (n = 774 genes)	down
ENSG00000198182.13	-1.96127	5.34815	9.30039	0.00229105	0.0317178	ZNF607	zinc finger protein 607	down (n = 774 genes)	down
ENSG00000115339.14	1.96511	5.18211	9.29256	0.00230087	0.0318295	GALNT3	polypeptide N-acetylgalactosaminyltransferase 3	up (n = 767 genes)	up
ENSG00000129167.10	-1.88911	5.81705	9.28856	0.00230589	0.0318549	TPH1	tryptophan hydroxylase 1	down (n = 774 genes)	down
ENSG00000284980.2	1.85253	5.69444	9.28833	0.00230618	0.0318549	AGPAT5	1-acylglycerol-3-phosphate O-acyltransferase 5	up (n = 767 genes)	up
ENSG00000167261.14	-2.05968	5.15696	9.27459	0.00232355	0.0320706	DPEP2	dipeptidase 2	down (n = 774 genes)	down
ENSG00000137309.21	-1.98354	5.65188	9.26724	0.00233289	0.0321753	HMGA1	high mobility group AT-hook 1	down (n = 774 genes)	down
ENSG00000146122.17	1.65664	6.30966	9.26417	0.00233681	0.032205	DAAM2	dishevelled associated activator of morphogenesis 2	up (n = 767 genes)	up
ENSG00000087338.5	-1.79978	5.48119	9.26271	0.00233867	0.0322065	GMCL1	germ cell-less 1, spermatogenesis associated	down (n = 774 genes)	down
ENSG00000142920.17	-1.70645	6.79208	9.25784	0.0023449	0.0322679	AZIN2	antizyme inhibitor 2	down (n = 774 genes)	down
ENSG00000164325.8	2.2164	5.06341	9.2542	0.00234956	0.0322887	TMEM174	transmembrane protein 174	up (n = 767 genes)	up
ENSG00000139631.20	-1.90991	5.59807	9.2539	0.00234994	0.0322887	CSAD	cysteine sulfinic acid decarboxylase	down (n = 774 genes)	down
ENSG00000117707.16	-1.75528	5.81756	9.24192	0.00236537	0.0324764	PROX1	prospero homeobox 1	down (n = 774 genes)	down
ENSG00000004766.17	-1.91287	5.9886	9.23514	0.00237414	0.032552	VPS50	VPS50 subunit of EARP/GARPII complex	down (n = 774 genes)	down
ENSG00000155966.14	-1.91914	5.86807	9.23491	0.00237444	0.032552	AFF2	ALF transcription elongation factor 2	down (n = 774 genes)	down
ENSG00000079150.19	-2.11053	5.61143	9.22863	0.0023826	0.0326394	FKBP7	FKBP prolyl isomerase 7	down (n = 774 genes)	down
ENSG00000186907.8	1.70645	5.08105	9.22577	0.00238632	0.032666	RTN4RL2	reticulon 4 receptor like 2	up (n = 767 genes)	up
ENSG00000168702.18	1.63879	5.5731	9.22229	0.00239086	0.0327037	LRP1B	LDL receptor related protein 1B	up (n = 767 genes)	up
ENSG00000126391.14	-1.83473	5.55503	9.19836	0.00242232	0.0331092	FRMD8	FERM domain containing 8	down (n = 774 genes)	down
ENSG00000148288.13	-1.82819	5.324	9.19643	0.00242487	0.0331194	GBGT1	globoside alpha-1,3-N-acetylgalactosaminyltransferase 1 (FORS blood group)	down (n = 774 genes)	down
ENSG00000177565.19	-1.81277	6.52639	9.19046	0.0024328	0.0332029	TBL1XR1	TBL1X/Y related 1	down (n = 774 genes)	down
ENSG00000277095.1	-1.77973	4.82995	9.18613	0.00243856	0.0332482			down (n = 774 genes)	down
ENSG00000126883.19	-1.66314	7.39932	9.18524	0.00243975	0.0332482	NUP214	nucleoporin 214	down (n = 774 genes)	down
ENSG00000123415.16	-1.92818	5.62504	9.17896	0.00244813	0.0333376	SMUG1	single-strand-selective monofunctional uracil-DNA glycosylase 1	down (n = 774 genes)	down
ENSG00000182177.15	-1.85283	6.06169	9.17731	0.00245034	0.0333429	ASB18	ankyrin repeat and SOCS box containing 18	down (n = 774 genes)	down
ENSG00000159423.17	2.04356	5.0253	9.17384	0.00245498	0.0333651	ALDH4A1	aldehyde dehydrogenase 4 family member A1	up (n = 767 genes)	up
ENSG00000168066.22	1.75591	5.82123	9.17171	0.00245784	0.0333651	SF1	splicing factor 1	up (n = 767 genes)	up
ENSG00000103657.14	-1.57065	6.96155	9.1716	0.002458	0.0333651	HERC1	HECT and RLD domain containing E3 ubiquitin protein ligase family member 1	down (n = 774 genes)	down
ENSG00000130734.10	1.71592	5.09794	9.17065	0.00245927	0.0333651	ATG4D	autophagy related 4D cysteine peptidase	up (n = 767 genes)	up
ENSG00000181090.21	1.52679	7.64914	9.16879	0.00246178	0.0333744	EHMT1	euchromatic histone lysine methyltransferase 1	up (n = 767 genes)	up
ENSG00000147224.13	1.72579	5.07161	9.16065	0.00247275	0.0334983	PRPS1	phosphoribosyl pyrophosphate synthetase 1	up (n = 767 genes)	up
ENSG00000159348.13	1.61991	5.29269	9.15883	0.0024752	0.0335068	CYB5R1	cytochrome b5 reductase 1	up (n = 767 genes)	up
ENSG00000100890.16	-2.06163	5.70314	9.12362	0.0025233	0.0341327	PRORP	protein only RNase P catalytic subunit	down (n = 774 genes)	down
ENSG00000198925.12	-1.92805	5.67551	9.11736	0.00253196	0.0342244	ATG9A	autophagy related 9A	down (n = 774 genes)	down
ENSG00000100523.16	-1.768	6.74117	9.11578	0.00253414	0.0342286	DDHD1	DDHD domain containing 1	down (n = 774 genes)	down
ENSG00000128591.16	-1.81286	5.91408	9.11251	0.00253868	0.0342646	FLNC	filamin C	down (n = 774 genes)	down
ENSG00000055917.17	-1.80425	5.45096	9.10944	0.00254293	0.0342872	PUM2	pumilio RNA binding family member 2	down (n = 774 genes)	down
ENSG00000177463.16	1.84731	5.64544	9.10861	0.00254409	0.0342872	NR2C2	nuclear receptor subfamily 2 group C member 2	up (n = 767 genes)	up
ENSG00000101844.18	-1.7614	4.78669	9.10427	0.00255013	0.0343359	ATG4A	autophagy related 4A cysteine peptidase	down (n = 774 genes)	down
ENSG00000284626.1	1.72655	4.79028	9.10332	0.00255146	0.0343359			up (n = 767 genes)	up
ENSG00000125414.19	-2.03232	5.07694	9.0994	0.00255693	0.0343843	MYH2	myosin heavy chain 2	down (n = 774 genes)	down
ENSG00000277639.3	-1.90979	5.25176	9.08236	0.00258087	0.0346807	CHD9NB	CHD9 neighbor	down (n = 774 genes)	down
ENSG00000029725.17	1.64979	5.10771	9.08055	0.00258343	0.0346896	RABEP1	rabaptin, RAB GTPase binding effector protein 1	up (n = 767 genes)	up
ENSG00000116874.12	1.73558	5.31574	9.07915	0.00258541	0.0346907	WARS2	tryptophanyl tRNA synthetase 2, mitochondrial	up (n = 767 genes)	up
ENSG00000130939.20	-1.79346	6.4405	9.07167	0.00259599	0.0348072	UBE4B	ubiquitination factor E4B	down (n = 774 genes)	down
ENSG00000020426.11	-1.8256	5.05435	9.0643	0.00260648	0.0349222	MNAT1	MNAT1 component of CDK activating kinase	down (n = 774 genes)	down
ENSG00000133812.18	-1.39109	9.06408	9.05807	0.00261538	0.0350158	SBF2	SET binding factor 2	down (n = 774 genes)	down
ENSG00000288216.1	-1.67477	4.78587	9.05635	0.00261783	0.0350231	SLC5A11	solute carrier family 5 member 11	down (n = 774 genes)	down
ENSG00000145860.12	1.82832	5.16726	9.05335	0.00262213	0.035055	RNF145	ring finger protein 145	up (n = 767 genes)	up
ENSG00000134115.13	-1.66314	4.83826	9.04468	0.00263461	0.035196	CNTN6	contactin 6	down (n = 774 genes)	down
ENSG00000142235.13	-1.96247	5.56189	9.04235	0.00263797	0.0352127	LMTK3	lemur tyrosine kinase 3	down (n = 774 genes)	down
ENSG00000135605.13	-2.03115	5.13154	9.04114	0.0026397	0.0352127	TEC	tec protein tyrosine kinase	down (n = 774 genes)	down
ENSG00000111664.11	-1.80964	4.82163	9.03969	0.0026418	0.0352144	GNB3	G protein subunit beta 3	down (n = 774 genes)	down
ENSG00000011198.10	1.85155	5.68344	9.03839	0.00264368	0.0352144	ABHD5	abhydrolase domain containing 5, lysophosphatidic acid acyltransferase	up (n = 767 genes)	up
ENSG00000180287.17	-1.76507	5.91963	9.03328	0.00265108	0.0352873	PLD5	phospholipase D family member 5	down (n = 774 genes)	down
ENSG00000137822.13	1.58973	6.28001	9.0256	0.00266225	0.0354041	TUBGCP4	tubulin gamma complex associated protein 4	up (n = 767 genes)	up
ENSG00000137216.19	1.52373	5.16297	9.02459	0.00266372	0.0354041	TMEM63B	transmembrane protein 63B	up (n = 767 genes)	up
ENSG00000156381.9	-1.67495	6.98805	9.02281	0.00266631	0.0354128	ANKRD9	ankyrin repeat domain 9	down (n = 774 genes)	down
ENSG00000139567.13	-1.83098	5.40718	9.01659	0.0026754	0.0355078	ACVRL1	activin A receptor like type 1	down (n = 774 genes)	down
ENSG00000273579.3	-2.12585	5.07169	9.01487	0.00267792	0.0355154	C22orf15	chromosome 22 open reading frame 15	down (n = 774 genes)	down
ENSG00000175920.18	1.84465	5.23855	9.00878	0.00268686	0.0355732	DOK7	docking protein 7	up (n = 767 genes)	up
ENSG00000029363.17	-1.72065	6.777	9.00843	0.00268737	0.0355732	BCLAF1	BCL2 associated transcription factor 1	down (n = 774 genes)	down
ENSG00000002919.15	-1.92034	5.37422	9.00793	0.00268811	0.0355732	SNX11	sorting nexin 11	down (n = 774 genes)	down
ENSG00000134758.14	-2.07898	5.48228	8.99485	0.00270741	0.0357959	RNF138	ring finger protein 138	down (n = 774 genes)	down
ENSG00000145217.14	1.52111	5.3577	8.99388	0.00270885	0.0357959	SLC26A1	solute carrier family 26 member 1	up (n = 767 genes)	up
ENSG00000275949.5	-2.22467	5.47949	8.98882	0.00271636	0.0358693	LOC107984156	ADP-ribosylation factor-like protein 17	down (n = 774 genes)	down
ENSG00000175497.17	-1.81346	5.49479	8.96504	0.00275194	0.0362966	DPP10	dipeptidyl peptidase like 10	down (n = 774 genes)	down
ENSG00000104419.17	1.49649	6.15594	8.96455	0.00275269	0.0362966	NDRG1	N-myc downstream regulated 1	up (n = 767 genes)	up
ENSG00000051180.17	1.71361	4.83786	8.96121	0.00275773	0.0363114	RAD51	RAD51 recombinase	up (n = 767 genes)	up
ENSG00000147548.17	-1.73636	6.88186	8.96117	0.00275778	0.0363114	NSD3	nuclear receptor binding SET domain protein 3	down (n = 774 genes)	down
ENSG00000197451.12	1.73338	5.07166	8.95942	0.00276042	0.0363148	HNRNPAB	heterogeneous nuclear ribonucleoprotein A/B	up (n = 767 genes)	up
ENSG00000144681.11	1.82291	5.34942	8.95838	0.002762	0.0363148	STAC	SH3 and cysteine rich domain	up (n = 767 genes)	up
ENSG00000177225.17	1.68408	6.86235	8.95205	0.00277158	0.0364145	GATD1	glutamine amidotransferase class 1 domain containing 1	up (n = 767 genes)	up
ENSG00000186566.13	1.75788	6.48344	8.94932	0.00277573	0.0364429	GPATCH8	G-patch domain containing 8	up (n = 767 genes)	up
ENSG00000111605.18	1.89721	5.95983	8.94092	0.00278853	0.0365847	CPSF6	cleavage and polyadenylation specific factor 6	up (n = 767 genes)	up
ENSG00000181523.13	1.69845	6.07213	8.93205	0.00280209	0.0367363	SGSH	N-sulfoglucosamine sulfohydrolase	up (n = 767 genes)	up
ENSG00000065548.18	1.61687	5.11674	8.92767	0.00280882	0.0367982	ZC3H15	zinc finger CCCH-type containing 15	up (n = 767 genes)	up
ENSG00000214694.13	1.78984	5.58548	8.91882	0.00282247	0.0369506	ARHGEF33	Rho guanine nucleotide exchange factor 33	up (n = 767 genes)	up
ENSG00000167771.6	2.02318	5.01641	8.91116	0.00283433	0.0370793	RCOR2	REST corepressor 2	up (n = 767 genes)	up
ENSG00000178802.18	1.668	5.85872	8.90845	0.00283854	0.0371079	MPI	mannose phosphate isomerase	up (n = 767 genes)	up
ENSG00000112902.12	1.78686	6.8286	8.9043	0.002845	0.0371657	SEMA5A	semaphorin 5A	up (n = 767 genes)	up
ENSG00000206559.8	-2.08554	5.14223	8.9007	0.00285061	0.0372124	ZCWPW2	zinc finger CW-type and PWWP domain containing 2	down (n = 774 genes)	down
ENSG00000227500.11	-1.90998	6.05471	8.88629	0.0028732	0.0374778	SCAMP4	secretory carrier membrane protein 4	down (n = 774 genes)	down
ENSG00000140943.18	1.67712	6.03232	8.88513	0.00287503	0.0374778	MBTPS1	membrane bound transcription factor peptidase, site 1	up (n = 767 genes)	up
ENSG00000143493.13	1.76017	5.58365	8.88301	0.00287837	0.0374946	INTS7	integrator complex subunit 7	up (n = 767 genes)	up
ENSG00000119820.11	1.37209	7.65324	8.8708	0.00289769	0.0377194	YIPF4	Yip1 domain family member 4	up (n = 767 genes)	up
ENSG00000132334.17	-1.69342	6.20015	8.86291	0.00291023	0.0378557	PTPRE	protein tyrosine phosphatase receptor type E	down (n = 774 genes)	down
ENSG00000114473.14	1.63662	5.67104	8.86106	0.00291319	0.0378673	IQCG	IQ motif containing G	up (n = 767 genes)	up
ENSG00000136715.19	-1.84767	4.87241	8.84452	0.00293971	0.0381849	SAP130	Sin3A associated protein 130	down (n = 774 genes)	down
ENSG00000198633.11	1.77526	5.53578	8.83802	0.00295019	0.0382939	ZNF534	zinc finger protein 534	up (n = 767 genes)	up
ENSG00000101940.18	1.80315	5.73527	8.82698	0.00296809	0.038499	WDR13	WD repeat domain 13	up (n = 767 genes)	up
ENSG00000182628.13	-1.78844	5.309	8.82341	0.00297391	0.038547	SKA2	spindle and kinetochore associated complex subunit 2	down (n = 774 genes)	down
ENSG00000174243.11	-1.7975	5.77496	8.80903	0.00299744	0.0388246	DDX23	DEAD-box helicase 23	down (n = 774 genes)	down
ENSG00000144867.13	1.75447	5.10127	8.78974	0.00302929	0.039194	SRPRB	SRP receptor subunit beta	up (n = 767 genes)	up
ENSG00000169499.15	1.67964	6.25713	8.78917	0.00303025	0.039194	PLEKHA2	pleckstrin homology domain containing A2	up (n = 767 genes)	up
ENSG00000187535.14	1.65643	5.62984	8.77715	0.00305027	0.0393847	IFT140	intraflagellar transport 140	up (n = 767 genes)	up
ENSG00000130749.10	-1.7514	5.68524	8.77661	0.00305117	0.0393847	ZC3H4	zinc finger CCCH-type containing 4	down (n = 774 genes)	down
ENSG00000149089.13	-1.80957	5.31141	8.77645	0.00305144	0.0393847	APIP	APAF1 interacting protein	down (n = 774 genes)	down
ENSG00000168843.14	1.76327	5.12732	8.76981	0.00306258	0.0394884	FSTL5	follistatin like 5	up (n = 767 genes)	up
ENSG00000120251.22	1.93369	5.97326	8.76909	0.00306379	0.0394884	GRIA2	glutamate ionotropic receptor AMPA type subunit 2	up (n = 767 genes)	up
ENSG00000198466.12	1.55418	5.74306	8.76275	0.00307444	0.0395793	ZNF587	zinc finger protein 587	up (n = 767 genes)	up
ENSG00000100906.12	1.74354	5.28813	8.76232	0.00307517	0.0395793	NFKBIA	NFKB inhibitor alpha	up (n = 767 genes)	up
ENSG00000164068.16	-1.79194	6.35167	8.76104	0.00307734	0.0395794	RNF123	ring finger protein 123	down (n = 774 genes)	down
ENSG00000178295.15	-1.63247	6.6346	8.75537	0.00308691	0.0396722	GEN1	GEN1 Holliday junction 5' flap endonuclease	down (n = 774 genes)	down
ENSG00000153179.13	-1.75533	6.54298	8.7542	0.00308889	0.0396722	RASSF3	Ras association domain family member 3	down (n = 774 genes)	down
ENSG00000131711.15	-1.72411	7.22623	8.75183	0.00309291	0.039696	MAP1B	microtubule associated protein 1B	down (n = 774 genes)	down
ENSG00000132600.18	1.6572	6.20111	8.74871	0.00309821	0.0397361	PRMT7	protein arginine methyltransferase 7	up (n = 767 genes)	up
ENSG00000146276.12	1.56979	4.95974	8.7452	0.00310419	0.0397849	GABRR1	gamma-aminobutyric acid type A receptor subunit rho1	up (n = 767 genes)	up
ENSG00000053372.5	1.64316	4.94106	8.72539	0.00313809	0.0401913	MRTO4	MRT4 homolog, ribosome maturation factor	up (n = 767 genes)	up
ENSG00000004799.8	1.79174	5.65123	8.71112	0.00316275	0.0404787	PDK4	pyruvate dehydrogenase kinase 4	up (n = 767 genes)	up
ENSG00000145723.17	-1.74228	5.14844	8.70659	0.00317061	0.0405511	GIN1	gypsy retrotransposon integrase 1	down (n = 774 genes)	down
ENSG00000072415.10	1.6157	6.23072	8.70248	0.00317778	0.0406144	PALS1	protein associated with LIN7 1, MAGUK p55 family member	up (n = 767 genes)	up
ENSG00000277656.3	-2.00288	4.9315	8.69163	0.00319675	0.0408282	GSTT1	glutathione S-transferase theta 1	down (n = 774 genes)	down
ENSG00000095380.11	1.71331	6.03249	8.69011	0.00319942	0.0408338	NANS	N-acetylneuraminate synthase	up (n = 767 genes)	up
ENSG00000181826.10	1.66523	5.46975	8.68626	0.00320618	0.0408916	RELL1	RELT like 1	up (n = 767 genes)	up
ENSG00000130816.17	-1.56427	7.30379	8.6837	0.00321069	0.0409207	DNMT1	DNA methyltransferase 1	down (n = 774 genes)	down
ENSG00000010165.20	-1.84735	5.08861	8.66365	0.0032462	0.0412914	METTL13	methyltransferase 13, eEF1A lysine and N-terminal methyltransferase	down (n = 774 genes)	down
ENSG00000105171.10	1.73934	5.47796	8.66355	0.00324637	0.0412914	POP4	POP4 homolog, ribonuclease P/MRP subunit	up (n = 767 genes)	up
ENSG00000126934.15	1.76134	6.39241	8.66346	0.00324655	0.0412914	MAP2K2	mitogen-activated protein kinase kinase 2	up (n = 767 genes)	up
ENSG00000172673.12	-1.92212	5.0588	8.66112	0.00325072	0.0413133	THEMIS	thymocyte selection associated	down (n = 774 genes)	down
ENSG00000106070.20	1.7	5.98773	8.65996	0.00325278	0.0413133	GRB10	growth factor receptor bound protein 10	up (n = 767 genes)	up
ENSG00000113296.14	-1.9294	4.94637	8.65671	0.00325859	0.0413342	THBS4	thrombospondin 4	down (n = 774 genes)	down
ENSG00000138792.10	-1.86205	5.51007	8.65606	0.00325976	0.0413342	ENPEP	glutamyl aminopeptidase	down (n = 774 genes)	down
ENSG00000063978.17	1.78557	6.16902	8.65525	0.00326121	0.0413342	RNF4	ring finger protein 4	up (n = 767 genes)	up
ENSG00000101307.16	1.95113	6.19103	8.647	0.003276	0.041493	SIRPB1	signal regulatory protein beta 1	up (n = 767 genes)	up
ENSG00000139117.14	2.00091	5.21515	8.64475	0.00328005	0.0415156	CPNE8	copine 8	up (n = 767 genes)	up
ENSG00000106460.20	1.63264	8.03437	8.63315	0.00330101	0.0417519	TMEM106B	transmembrane protein 106B	up (n = 767 genes)	up
ENSG00000047410.14	-1.75708	6.62976	8.62729	0.00331164	0.0418575	TPR	translocated promoter region, nuclear basket protein	down (n = 774 genes)	down
ENSG00000110237.5	-1.73828	6.72615	8.62044	0.00332412	0.0419862	ARHGEF17	Rho guanine nucleotide exchange factor 17	down (n = 774 genes)	down
ENSG00000049249.10	1.74021	5.73601	8.61556	0.00333304	0.0420699	TNFRSF9	TNF receptor superfamily member 9	up (n = 767 genes)	up
ENSG00000125686.12	-1.88477	5.8847	8.60684	0.00334903	0.0422426	MED1	mediator complex subunit 1	down (n = 774 genes)	down
ENSG00000036257.14	1.74275	6.42088	8.60371	0.00335479	0.042286	CUL3	cullin 3	up (n = 767 genes)	up
ENSG00000143994.14	1.69173	5.58965	8.60151	0.00335885	0.0423081	ABHD1	abhydrolase domain containing 1	up (n = 767 genes)	up
ENSG00000130830.15	-1.72214	6.15869	8.60021	0.00336124	0.0423091	MPP1	MAGUK p55 scaffold protein 1	down (n = 774 genes)	down
ENSG00000141756.20	1.75351	5.27456	8.59533	0.00337026	0.0423935	FKBP10	FKBP prolyl isomerase 10	up (n = 767 genes)	up
ENSG00000120068.7	-1.87132	4.94987	8.59227	0.00337592	0.0424355	HOXB8	homeobox B8	down (n = 774 genes)	down
ENSG00000102172.16	-1.90818	4.99292	8.58714	0.00338545	0.0425261	SMS	spermine synthase	down (n = 774 genes)	down
ENSG00000184924.6	-2.04299	5.01308	8.58344	0.00339233	0.0425833	PTRHD1	peptidyl-tRNA hydrolase domain containing 1	down (n = 774 genes)	down
ENSG00000031823.14	1.64844	5.9251	8.57911	0.00340042	0.0426555	RANBP3	RAN binding protein 3	up (n = 767 genes)	up
ENSG00000143248.13	-1.7973	5.28825	8.56489	0.00342707	0.0429108	RGS5	regulator of G protein signaling 5	down (n = 774 genes)	down
ENSG00000165934.13	1.65002	6.50854	8.56456	0.0034277	0.0429108	CPSF2	cleavage and polyadenylation specific factor 2	up (n = 767 genes)	up
ENSG00000169855.21	1.77358	5.51985	8.56451	0.0034278	0.0429108	ROBO1	roundabout guidance receptor 1	up (n = 767 genes)	up
ENSG00000138246.17	-1.76874	6.11344	8.56164	0.0034332	0.042949	DNAJC13	DnaJ heat shock protein family (Hsp40) member C13	down (n = 774 genes)	down
ENSG00000124635.9	-1.88588	5.04115	8.55421	0.00344725	0.0430687	H2BC11	H2B clustered histone 11	down (n = 774 genes)	down
ENSG00000165821.12	1.97102	5.75782	8.5536	0.00344839	0.0430687	SALL2	spalt like transcription factor 2	up (n = 767 genes)	up
ENSG00000068971.14	-2.0546	5.32608	8.55165	0.0034521	0.0430687	PPP2R5B	protein phosphatase 2 regulatory subunit B'beta	down (n = 774 genes)	down
ENSG00000128266.9	1.89042	6.00438	8.5516	0.00345218	0.0430687	GNAZ	G protein subunit alpha z	up (n = 767 genes)	up
ENSG00000290318.1	-2.11401	5.16574	8.54669	0.00346152	0.0431501			down (n = 774 genes)	down
ENSG00000117791.16	-1.74679	4.87745	8.54569	0.00346342	0.0431501	MTARC2	mitochondrial amidoxime reducing component 2	down (n = 774 genes)	down
ENSG00000107581.13	1.57839	6.25609	8.5418	0.00347083	0.0432042	EIF3A	eukaryotic translation initiation factor 3 subunit A	up (n = 767 genes)	up
ENSG00000154545.17	1.76714	4.9992	8.54093	0.00347249	0.0432042	MAGED4	MAGE family member D4	up (n = 767 genes)	up
ENSG00000116830.12	-1.70717	6.52816	8.53137	0.00349077	0.0434022	TTF2	transcription termination factor 2	down (n = 774 genes)	down
ENSG00000147799.12	-1.84382	5.25615	8.52821	0.00349683	0.043448	ARHGAP39	Rho GTPase activating protein 39	down (n = 774 genes)	down
ENSG00000234719.9	1.41495	7.5604	8.52366	0.00350559	0.0435274	NPIPB2	nuclear pore complex interacting protein family member B2	up (n = 767 genes)	up
ENSG00000106384.12	-1.95213	5.29947	8.52201	0.00350877	0.0435373	MOGAT3	monoacylglycerol O-acyltransferase 3	down (n = 774 genes)	down
ENSG00000166192.15	-1.72411	6.2484	8.51934	0.00351392	0.0435701	SENP8	SUMO peptidase family member, NEDD8 specific	down (n = 774 genes)	down
ENSG00000139354.11	1.52988	6.03314	8.51817	0.00351617	0.0435701	GAS2L3	growth arrest specific 2 like 3	up (n = 767 genes)	up
ENSG00000131089.17	1.66546	5.77064	8.50019	0.0035511	0.0439731	ARHGEF9	Cdc42 guanine nucleotide exchange factor 9	up (n = 767 genes)	up
ENSG00000107651.15	1.56888	5.82338	8.48702	0.00357689	0.0442625	SEC23IP	SEC23 interacting protein	up (n = 767 genes)	up
ENSG00000065802.12	-1.68872	5.79794	8.482	0.00358677	0.0443547	ASB1	ankyrin repeat and SOCS box containing 1	down (n = 774 genes)	down
ENSG00000089775.12	-1.60009	6.92839	8.48066	0.00358941	0.0443575	ZBTB25	zinc finger and BTB domain containing 25	down (n = 774 genes)	down
ENSG00000011275.19	1.6264	6.63928	8.47221	0.00360613	0.0445339	RNF216	ring finger protein 216	up (n = 767 genes)	up
ENSG00000283154.3	-1.77324	4.95347	8.46955	0.0036114	0.0445396	SCHIP1	schwannomin interacting protein 1	down (n = 774 genes)	down
ENSG00000153002.12	1.6841	5.42017	8.46953	0.00361145	0.0445396	CPB1	carboxypeptidase B1	up (n = 767 genes)	up
ENSG00000185442.13	-1.96395	5.6792	8.46816	0.00361417	0.0445432	FAM174B	family with sequence similarity 174 member B	down (n = 774 genes)	down
ENSG00000188501.12	-1.95333	5.30991	8.46343	0.00362357	0.0446289	LCTL	lactase like	down (n = 774 genes)	down
ENSG00000146674.16	-1.86366	5.41655	8.45974	0.00363095	0.0446897	IGFBP3	insulin like growth factor binding protein 3	down (n = 774 genes)	down
ENSG00000198298.13	-1.92921	5.05877	8.4556	0.00363922	0.0447614	ZNF485	zinc finger protein 485	down (n = 774 genes)	down
ENSG00000072042.13	-1.82474	5.60759	8.45377	0.00364287	0.0447762	RDH11	retinol dehydrogenase 11	down (n = 774 genes)	down
ENSG00000175866.16	-1.76613	5.95055	8.45243	0.00364557	0.0447793	BAIAP2	BAR/IMD domain containing adaptor protein 2	down (n = 774 genes)	down
ENSG00000102241.12	-1.97306	5.06783	8.44586	0.00365876	0.0448924	HTATSF1	HIV-1 Tat specific factor 1	down (n = 774 genes)	down
ENSG00000128602.11	1.55388	5.15057	8.4454	0.00365968	0.0448924	SMO	smoothened, frizzled class receptor	up (n = 767 genes)	up
ENSG00000113758.14	-1.88501	5.51097	8.4398	0.00367096	0.0450006	DBN1	drebrin 1	down (n = 774 genes)	down
ENSG00000256463.10	-1.84611	4.97246	8.42114	0.00370882	0.0454246	SALL3	spalt like transcription factor 3	down (n = 774 genes)	down
ENSG00000270276.3	1.60806	5.21141	8.42032	0.00371051	0.0454246	H4C15	H4 clustered histone 15	up (n = 767 genes)	up
ENSG00000067646.12	1.62061	4.86023	8.41686	0.00371758	0.0454807	ZFY	zinc finger protein Y-linked	up (n = 767 genes)	up
ENSG00000135829.17	-1.73833	5.50654	8.41032	0.00373096	0.0456139	DHX9	DExH-box helicase 9	down (n = 774 genes)	down
ENSG00000113810.16	-1.95387	6.47269	8.40353	0.00374492	0.045754	SMC4	structural maintenance of chromosomes 4	down (n = 774 genes)	down
ENSG00000146535.14	-1.8988	6.00908	8.39902	0.00375424	0.0458373	GNA12	G protein subunit alpha 12	down (n = 774 genes)	down
ENSG00000001460.18	1.67302	6.16119	8.39458	0.00376342	0.0459188	STPG1	sperm tail PG-rich repeat containing 1	up (n = 767 genes)	up
ENSG00000127540.12	-1.81247	5.33866	8.3919	0.00376897	0.0459552	UQCR11	ubiquinol-cytochrome c reductase, complex III subunit XI	down (n = 774 genes)	down
ENSG00000167967.16	-1.99623	6.02227	8.39071	0.00377143	0.0459552	E4F1	E4F transcription factor 1	down (n = 774 genes)	down
ENSG00000196361.10	-1.71392	5.33107	8.38687	0.00377941	0.0460076	ELAVL3	ELAV like RNA binding protein 3	down (n = 774 genes)	down
ENSG00000114026.22	-1.91325	6.22414	8.38622	0.00378076	0.0460076	OGG1	8-oxoguanine DNA glycosylase	down (n = 774 genes)	down
ENSG00000267508.6	-1.71938	6.43162	8.38432	0.00378472	0.0460252	ZNF285	zinc finger protein 285	down (n = 774 genes)	down
ENSG00000144908.14	-1.68778	6.34535	8.38235	0.00378882	0.0460445	ALDH1L1	aldehyde dehydrogenase 1 family member L1	down (n = 774 genes)	down
ENSG00000113583.8	1.85494	5.05693	8.37923	0.00379532	0.0460929	C5orf15	chromosome 5 open reading frame 15	up (n = 767 genes)	up
ENSG00000147676.14	1.76235	5.18519	8.37748	0.003799	0.0461069	MAL2	mal, T cell differentiation protein 2	up (n = 767 genes)	up
ENSG00000132405.19	1.56797	5.88959	8.35497	0.00384634	0.0466506	TBC1D14	TBC1 domain family member 14	up (n = 767 genes)	up
ENSG00000213463.5	-1.75128	5.91349	8.34844	0.00386018	0.0467875	SYNJ2BP	synaptojanin 2 binding protein	down (n = 774 genes)	down
ENSG00000171246.7	1.68303	5.60365	8.33649	0.00388567	0.0470652	NPTX1	neuronal pentraxin 1	up (n = 767 genes)	up
ENSG00000119446.14	1.60583	5.24445	8.33258	0.00389402	0.0471352	RBM18	RNA binding motif protein 18	up (n = 767 genes)	up
ENSG00000057593.14	1.62988	4.99408	8.32598	0.00390821	0.0472756	F7	coagulation factor VII	up (n = 767 genes)	up
ENSG00000174106.3	1.52407	5.30123	8.32064	0.00391971	0.0473834	LEMD3	LEM domain containing 3	up (n = 767 genes)	up
ENSG00000084090.14	-1.86104	5.86152	8.31717	0.0039272	0.047432	STARD7	StAR related lipid transfer domain containing 7	down (n = 774 genes)	down
ENSG00000173406.16	-1.67719	5.47476	8.31589	0.00392997	0.047432	DAB1	DAB adaptor protein 1	down (n = 774 genes)	down
ENSG00000177889.10	-1.77168	5.6691	8.31519	0.0039315	0.047432	UBE2N	ubiquitin conjugating enzyme E2 N	down (n = 774 genes)	down
ENSG00000198837.10	-1.72527	6.17125	8.31169	0.00393908	0.0474921	DENND4B	DENN domain containing 4B	down (n = 774 genes)	down
ENSG00000072518.22	-1.63737	6.50523	8.3091	0.00394468	0.0475284	MARK2	microtubule affinity regulating kinase 2	down (n = 774 genes)	down
ENSG00000035687.10	1.80763	5.03459	8.3074	0.00394839	0.0475417	ADSS2	adenylosuccinate synthase 2	up (n = 767 genes)	up
ENSG00000138185.20	1.37091	7.70755	8.30602	0.0039514	0.0475467	ENTPD1	ectonucleoside triphosphate diphosphohydrolase 1	up (n = 767 genes)	up
ENSG00000204130.14	-1.81321	5.64072	8.30204	0.00396007	0.0476197	RUFY2	RUN and FYVE domain containing 2	down (n = 774 genes)	down
ENSG00000198648.12	2.0001	5.47445	8.28826	0.00399023	0.0479509	STK39	serine/threonine kinase 39	up (n = 767 genes)	up
ENSG00000055332.19	-1.87942	6.75803	8.28524	0.00399687	0.0479992	EIF2AK2	eukaryotic translation initiation factor 2 alpha kinase 2	down (n = 774 genes)	down
ENSG00000213694.7	1.5381	6.51441	8.28102	0.00400617	0.0480793	S1PR3	sphingosine-1-phosphate receptor 3	up (n = 767 genes)	up
ENSG00000204767.4	1.60753	5.81047	8.27597	0.00401733	0.0481816	INSYN2B	inhibitory synaptic factor family member 2B	up (n = 767 genes)	up
ENSG00000178397.13	1.6895	5.04567	8.26968	0.00403127	0.0483045	FAM220A	family with sequence similarity 220 member A	up (n = 767 genes)	up
ENSG00000105875.15	1.59175	6.77694	8.26888	0.00403304	0.0483045	WDR91	WD repeat domain 91	up (n = 767 genes)	up
ENSG00000120370.14	1.6612	6.15866	8.26778	0.00403549	0.0483045	GORAB	golgin, RAB6 interacting	up (n = 767 genes)	up
ENSG00000167671.12	1.54674	6.50216	8.26418	0.00404349	0.0483686	UBXN6	UBX domain protein 6	up (n = 767 genes)	up
ENSG00000113269.14	1.42904	6.86325	8.26087	0.00405086	0.0484251	RNF130	ring finger protein 130	up (n = 767 genes)	up
ENSG00000105072.9	-1.93273	5.14248	8.25923	0.00405453	0.0484373	C19orf44	chromosome 19 open reading frame 44	down (n = 774 genes)	down
ENSG00000104626.15	-1.78444	5.48474	8.25695	0.00405964	0.0484667	ERI1	exoribonuclease 1	down (n = 774 genes)	down
ENSG00000244242.2	1.9302	4.94007	8.23945	0.00409896	0.0489042	IFITM10	interferon induced transmembrane protein 10	up (n = 767 genes)	up
ENSG00000025708.14	1.82655	5.83099	8.23469	0.00410971	0.0490006	TYMP	thymidine phosphorylase	up (n = 767 genes)	up
ENSG00000116266.11	-1.82205	5.33359	8.22185	0.00413889	0.0493164	STXBP3	syntaxin binding protein 3	down (n = 774 genes)	down
ENSG00000130119.17	1.64378	6.10999	8.20992	0.0041662	0.0496095	GNL3L	G protein nucleolar 3 like	up (n = 767 genes)	up
ENSG00000070214.17	-1.7715	6.43131	8.20473	0.00417812	0.0497191	SLC44A1	solute carrier family 44 member 1	down (n = 774 genes)	down
ENSG00000169446.6	1.74041	5.16893	8.20141	0.00418579	0.049778	MMGT1	membrane magnesium transporter 1	up (n = 767 genes)	up
ENSG00000085449.15	-1.73154	5.75174	8.19839	0.00419276	0.0498285	WDFY1	WD repeat and FYVE domain containing 1	down (n = 774 genes)	down
ENSG00000131746.13	1.76351	5.33928	8.19636	0.00419744	0.0498518	TNS4	tensin 4	up (n = 767 genes)	up
ENSG00000280337.1	-1.45313	7.18993	8.18925	0.00421394	0.0500153	DUX4L25	double homeobox 4 like 25 (pseudogene)	not.signif	not signif
ENSG00000101935.13	-1.93954	5.31439	8.18732	0.00421842	0.050036	AMMECR1	AMMECR nuclear protein 1	not.signif	not signif
ENSG00000167775.11	-1.91373	5.03943	8.18336	0.00422764	0.0501128	CD320	CD320 molecule	not.signif	not signif
ENSG00000117724.15	-1.66922	6.42099	8.17918	0.00423738	0.0501958	CENPF	centromere protein F	not.signif	not signif
ENSG00000182108.11	-1.73531	5.93901	8.16904	0.00426114	0.050409	DEXI	Dexi homolog	not.signif	not signif
ENSG00000152763.17	1.5915	5.26938	8.16713	0.00426565	0.050409	DNAI4	dynein axonemal intermediate chain 4	not.signif	not signif
ENSG00000196876.19	1.5509	6.88887	8.16646	0.0042672	0.050409	SCN8A	sodium voltage-gated channel alpha subunit 8	not.signif	not signif
ENSG00000152503.10	-1.75675	5.45827	8.16625	0.00426771	0.050409	TRIM36	tripartite motif containing 36	not.signif	not signif
ENSG00000138430.16	1.70547	5.80044	8.16564	0.00426914	0.050409	OLA1	Obg like ATPase 1	not.signif	not signif
ENSG00000068383.19	-1.78442	5.08222	8.16317	0.00427497	0.0504451	INPP5A	inositol polyphosphate-5-phosphatase A	not.signif	not signif
ENSG00000177556.12	1.60034	5.87619	8.1547	0.00429498	0.0506161	ATOX1	antioxidant 1 copper chaperone	not.signif	not signif
ENSG00000151229.13	-1.8291	5.6962	8.15469	0.00429498	0.0506161	SLC2A13	solute carrier family 2 member 13	not.signif	not signif
ENSG00000133313.15	1.50644	6.27119	8.14592	0.0043158	0.0508287	CNDP2	carnosine dipeptidase 2	not.signif	not signif
ENSG00000175766.13	1.58312	4.99542	8.13768	0.00433548	0.0510276	EIF4E1B	eukaryotic translation initiation factor 4E family member 1B	not.signif	not signif
ENSG00000176532.4	1.56257	4.96821	8.13492	0.00434207	0.0510723	PRR15	proline rich 15	not.signif	not signif
ENSG00000168743.13	1.45629	5.05007	8.13185	0.00434944	0.0511261	NPNT	nephronectin	not.signif	not signif
ENSG00000165091.18	-1.76178	5.70793	8.12188	0.00437342	0.0513751	TMC1	transmembrane channel like 1	not.signif	not signif
ENSG00000224419.1	1.57743	4.75196	8.1172	0.00438472	0.0514748	KRT18P27	keratin 18 pseudogene 27	not.signif	not signif
ENSG00000213626.13	1.79212	5.85139	8.11434	0.00439164	0.0514783	LBH	LBH regulator of WNT signaling pathway	not.signif	not signif
ENSG00000160271.16	1.68243	5.97591	8.11425	0.00439187	0.0514783	RALGDS	ral guanine nucleotide dissociation stimulator	not.signif	not signif
ENSG00000149050.10	1.65308	5.20694	8.11359	0.00439346	0.0514783	ZNF214	zinc finger protein 214	not.signif	not signif
ENSG00000155657.29	1.09473	9.53016	8.10905	0.00440448	0.0515744	TTN	titin	not.signif	not signif
ENSG00000112339.15	-1.71884	5.79137	8.09953	0.00442767	0.0518128	HBS1L	HBS1 like translational GTPase	not.signif	not signif
ENSG00000135387.21	-1.86613	6.43858	8.09682	0.00443431	0.0518332	CAPRIN1	cell cycle associated protein 1	not.signif	not signif
ENSG00000177614.11	-1.74015	6.22369	8.0965	0.00443508	0.0518332	PGBD5	piggyBac transposable element derived 5	not.signif	not signif
ENSG00000185651.16	-1.97316	5.6946	8.09248	0.00444492	0.0519151	UBE2L3	ubiquitin conjugating enzyme E2 L3	not.signif	not signif
ENSG00000131591.18	-1.78924	5.73634	8.08647	0.0044597	0.0520442	C1orf159	chromosome 1 open reading frame 159	not.signif	not signif
ENSG00000187908.20	-1.80531	5.82867	8.08531	0.00446255	0.0520442	DMBT1	deleted in malignant brain tumors 1	not.signif	not signif
ENSG00000187231.14	1.75991	6.64973	8.08451	0.00446451	0.0520442	SESTD1	SEC14 and spectrin domain containing 1	not.signif	not signif
ENSG00000173068.19	1.59483	6.62556	8.06791	0.00450562	0.05249	BNC2	basonuclin 2	not.signif	not signif
ENSG00000120162.10	1.57389	5.94714	8.05804	0.00453023	0.0527432	MOB3B	MOB kinase activator 3B	not.signif	not signif
ENSG00000181847.12	-1.82308	6.33729	8.05449	0.00453909	0.0528128	TIGIT	T cell immunoreceptor with Ig and ITIM domains	not.signif	not signif
ENSG00000183778.19	1.49376	6.44615	8.04992	0.00455057	0.0529127	B3GALT5	beta-1,3-galactosyltransferase 5	not.signif	not signif
ENSG00000198203.10	-1.78727	6.33716	8.04527	0.00456227	0.053015	SULT1C2	sulfotransferase family 1C member 2	not.signif	not signif
ENSG00000170545.17	-1.74844	5.22276	8.04252	0.00456919	0.0530618	SMAGP	small cell adhesion glycoprotein	not.signif	not signif
ENSG00000123500.10	-1.74306	5.16486	8.03688	0.00458344	0.0531934	COL10A1	collagen type X alpha 1 chain	not.signif	not signif
ENSG00000164308.17	-1.73745	5.51662	8.03445	0.0045896	0.0532312	ERAP2	endoplasmic reticulum aminopeptidase 2	not.signif	not signif
ENSG00000105556.12	-1.67294	5.12617	8.03021	0.00460035	0.0533221	MIER2	MIER family member 2	not.signif	not signif
ENSG00000182979.18	1.63454	5.46982	8.02392	0.00461636	0.0534738	MTA1	metastasis associated 1	not.signif	not signif
ENSG00000136682.16	-1.76912	5.8966	8.02072	0.00462453	0.0535345	ZNG1B	Zn regulated GTPase metalloprotein activator 1B	not.signif	not signif
ENSG00000139132.16	1.53067	6.16488	8.01817	0.00463102	0.0535759	FGD4	FYVE, RhoGEF and PH domain containing 4	not.signif	not signif
ENSG00000131653.14	1.91238	5.38459	8.01452	0.00464038	0.0536244	TRAF7	TNF receptor associated factor 7	not.signif	not signif
ENSG00000136111.14	-1.84487	5.54825	8.01425	0.00464108	0.0536244	TBC1D4	TBC1 domain family member 4	not.signif	not signif
ENSG00000183475.13	1.59316	5.31349	7.98916	0.00470583	0.0542798	ASB7	ankyrin repeat and SOCS box containing 7	not.signif	not signif
ENSG00000111077.18	1.57624	6.32317	7.9891	0.00470599	0.0542798	TNS2	tensin 2	not.signif	not signif
ENSG00000066629.19	1.56341	5.84293	7.98793	0.00470902	0.0542798	EML1	EMAP like 1	not.signif	not signif
ENSG00000134970.14	1.42512	4.86739	7.98768	0.00470967	0.0542798	TMED7	transmembrane p24 trafficking protein 7	not.signif	not signif
ENSG00000119720.18	-1.5753	7.44702	7.98605	0.00471392	0.0542947	NRDE2	NRDE-2, necessary for RNA interference, domain containing	not.signif	not signif
ENSG00000282725.1	-1.64245	5.79274	7.98329	0.00472111	0.0543433	CORO7	coronin 7	not.signif	not signif
ENSG00000173706.15	-1.84663	6.56157	7.98128	0.00472636	0.0543695	HEG1	heart development protein with EGF like domains 1	not.signif	not signif
ENSG00000135643.5	-1.87349	5.57788	7.97967	0.00473055	0.0543835	KCNMB4	potassium calcium-activated channel subfamily M regulatory beta subunit 4	not.signif	not signif
ENSG00000135537.17	-1.74108	5.49184	7.97327	0.0047473	0.0545418	AFG1L	AFG1 like ATPase	not.signif	not signif
ENSG00000236271.8	-1.6584	5.03195	7.96554	0.00476764	0.0547316	FLOT1	flotillin 1	not.signif	not signif
ENSG00000185760.18	-1.68481	5.91346	7.96471	0.0047698	0.0547316	KCNQ5	potassium voltage-gated channel subfamily Q member 5	not.signif	not signif
ENSG00000132323.9	-1.69979	5.41723	7.95752	0.00478879	0.054915	ILKAP	ILK associated serine/threonine phosphatase	not.signif	not signif
ENSG00000118492.18	-2.00723	5.35984	7.9545	0.00479679	0.0549724	ADGB	androglobin	not.signif	not signif
ENSG00000166140.17	-1.72164	5.33384	7.95265	0.00480171	0.0549943	ZFYVE19	zinc finger FYVE-type containing 19	not.signif	not signif
ENSG00000163644.15	1.55181	6.60576	7.94872	0.00481213	0.0550791	PPM1K	protein phosphatase, Mg2+/Mn2+ dependent 1K	not.signif	not signif
ENSG00000136940.14	-1.70749	5.19405	7.94347	0.00482612	0.0552048	PDCL	phosducin like	not.signif	not signif
ENSG00000011405.14	1.97005	5.51112	7.93788	0.00484105	0.0553399	PIK3C2A	phosphatidylinositol-4-phosphate 3-kinase catalytic subunit type 2 alpha	not.signif	not signif
ENSG00000164897.14	1.6194	4.85035	7.93678	0.00484398	0.0553399	TMUB1	transmembrane and ubiquitin like domain containing 1	not.signif	not signif
ENSG00000149541.10	-1.79893	5.13071	7.9327	0.00485494	0.0554023	B3GAT3	beta-1,3-glucuronyltransferase 3	not.signif	not signif
ENSG00000196182.11	1.66164	6.24807	7.93204	0.0048567	0.0554023	STK40	serine/threonine kinase 40	not.signif	not signif
ENSG00000153914.16	-1.55965	6.81001	7.93136	0.00485852	0.0554023	SREK1	splicing regulatory glutamic acid and lysine rich protein 1	not.signif	not signif
ENSG00000164023.15	1.55783	5.8486	7.91722	0.00489664	0.0557651	SGMS2	sphingomyelin synthase 2	not.signif	not signif
ENSG00000100376.12	1.80332	5.88312	7.91707	0.00489704	0.0557651	FAM118A	family with sequence similarity 118 member A	not.signif	not signif
ENSG00000129173.13	-1.84589	5.00902	7.91617	0.00489948	0.0557651	E2F8	E2F transcription factor 8	not.signif	not signif
ENSG00000115310.19	1.63314	5.78568	7.91141	0.00491239	0.0558773	RTN4	reticulon 4	not.signif	not signif
ENSG00000269743.3	-1.96653	5.88596	7.90552	0.00492843	0.0560249	SLC25A53	solute carrier family 25 member 53	not.signif	not signif
ENSG00000143622.12	-1.65418	5.56896	7.90014	0.00494308	0.0561407	RIT1	Ras like without CAAX 1	not.signif	not signif
ENSG00000090932.11	1.58806	5.0199	7.89953	0.00494475	0.0561407	DLL3	delta like canonical Notch ligand 3	not.signif	not signif
ENSG00000136048.14	-1.66669	5.46632	7.88985	0.0049713	0.0564071	DRAM1	DNA damage regulated autophagy modulator 1	not.signif	not signif
ENSG00000141985.9	-1.84518	5.87447	7.87256	0.00501905	0.0569137	SH3GL1	SH3 domain containing GRB2 like 1, endophilin A2	not.signif	not signif
ENSG00000229376.3	-1.72388	4.91298	7.86248	0.00504712	0.0571618			not.signif	not signif
ENSG00000167005.14	-1.83347	5.65876	7.86246	0.00504718	0.0571618	NUDT21	nudix hydrolase 21	not.signif	not signif
ENSG00000089063.15	-1.77435	5.26076	7.85552	0.00506659	0.0573461	TMEM230	transmembrane protein 230	not.signif	not signif
ENSG00000123119.12	1.64096	5.26556	7.85435	0.00506985	0.0573476	NECAB1	N-terminal EF-hand calcium binding protein 1	not.signif	not signif
ENSG00000001617.12	1.67995	5.4051	7.85116	0.00507882	0.0573866	SEMA3F	semaphorin 3F	not.signif	not signif
ENSG00000214078.13	1.61438	5.035	7.85089	0.00507957	0.0573866	CPNE1	copine 1	not.signif	not signif
ENSG00000164483.17	1.63728	5.78834	7.84957	0.00508328	0.0573931	SAMD3	sterile alpha motif domain containing 3	not.signif	not signif
ENSG00000236279.7	1.73632	5.20472	7.83965	0.00511126	0.0576734	CLEC2L	C-type lectin domain family 2 member L	not.signif	not signif
ENSG00000101247.18	-1.82303	6.00052	7.83752	0.00511728	0.0576877	NDUFAF5	NADH:ubiquinone oxidoreductase complex assembly factor 5	not.signif	not signif
ENSG00000159082.18	-1.77489	5.48699	7.83697	0.00511883	0.0576877	SYNJ1	synaptojanin 1	not.signif	not signif
ENSG00000164949.8	2.0671	5.20909	7.83209	0.00513268	0.0577791	GEM	GTP binding protein overexpressed in skeletal muscle	not.signif	not signif
ENSG00000122035.7	-1.81631	5.25736	7.83188	0.00513326	0.0577791	RASL11A	RAS like family 11 member A	not.signif	not signif
ENSG00000099284.15	-1.54835	6.76107	7.82574	0.00515073	0.0579402	MACROH2A2	macroH2A.2 histone	not.signif	not signif
ENSG00000095564.15	-1.66115	5.35297	7.81608	0.00517834	0.0582149	BTAF1	B-TFIID TATA-box binding protein associated factor 1	not.signif	not signif
ENSG00000054116.12	1.58142	5.16136	7.81375	0.00518503	0.058242	TRAPPC3	trafficking protein particle complex subunit 3	not.signif	not signif
ENSG00000171533.12	-1.78634	5.42065	7.81302	0.00518711	0.058242	MAP6	microtubule associated protein 6	not.signif	not signif
ENSG00000154262.13	-1.6811	6.02936	7.80919	0.00519813	0.05833	ABCA6	ATP binding cassette subfamily A member 6	not.signif	not signif
ENSG00000132693.12	-1.94034	5.04529	7.80148	0.00522033	0.0585145	CRP	C-reactive protein	not.signif	not signif
ENSG00000079841.20	1.83066	5.63367	7.80126	0.00522097	0.0585145	RIMS1	regulating synaptic membrane exocytosis 1	not.signif	not signif
ENSG00000160194.18	1.56874	6.33571	7.7788	0.00528628	0.0592102	NDUFV3	NADH:ubiquinone oxidoreductase subunit V3	not.signif	not signif
ENSG00000110442.12	-1.703	5.96162	7.77706	0.00529139	0.0592312	COMMD9	COMM domain containing 9	not.signif	not signif
ENSG00000189143.10	1.63021	5.54219	7.77267	0.00530427	0.0593391	CLDN4	claudin 4	not.signif	not signif
ENSG00000123064.13	-1.6437	5.74324	7.77103	0.00530908	0.0593566	DDX54	DEAD-box helicase 54	not.signif	not signif
ENSG00000204815.10	1.62252	5.01564	7.76674	0.00532169	0.0594613	ODAD4	outer dynein arm docking complex subunit 4	not.signif	not signif
ENSG00000119471.15	1.67855	4.96417	7.75941	0.00534334	0.0596466	HSDL2	hydroxysteroid dehydrogenase like 2	not.signif	not signif
ENSG00000273706.5	1.59707	4.99038	7.75865	0.00534558	0.0596466	LHX1	LIM homeobox 1	not.signif	not signif
ENSG00000185842.16	-1.46839	7.04814	7.75702	0.00535041	0.0596466	DNAH14	dynein axonemal heavy chain 14	not.signif	not signif
ENSG00000075643.6	-1.82959	6.49577	7.75672	0.00535131	0.0596466	MOCOS	molybdenum cofactor sulfurase	not.signif	not signif
ENSG00000118246.14	1.71714	6.21386	7.75406	0.00535919	0.0596981	FASTKD2	FAST kinase domains 2	not.signif	not signif
ENSG00000087008.16	-1.59032	4.75083	7.75213	0.00536491	0.0597047	ACOX3	acyl-CoA oxidase 3, pristanoyl	not.signif	not signif
ENSG00000131067.17	-1.64791	4.84967	7.75166	0.00536631	0.0597047	GGT7	gamma-glutamyltransferase 7	not.signif	not signif
ENSG00000283473.5	-1.58803	4.71476	7.74702	0.00538014	0.0598222	FAM240A	family with sequence similarity 240 member A	not.signif	not signif
ENSG00000231608.9	1.68193	4.9665	7.7432	0.00539151	0.0599122	TNXB	tenascin XB	not.signif	not signif
ENSG00000179630.11	-1.77274	5.25489	7.74036	0.00540001	0.0599702	LACC1	laccase domain containing 1	not.signif	not signif
ENSG00000161202.20	-1.95054	6.07137	7.7392	0.00540348	0.0599724	DVL3	dishevelled segment polarity protein 3	not.signif	not signif
ENSG00000108379.11	1.58645	5.1966	7.73321	0.00542144	0.0601352	WNT3	Wnt family member 3	not.signif	not signif
ENSG00000139233.7	1.69211	6.32904	7.72797	0.0054372	0.0602735	LLPH	LLP homolog, long-term synaptic facilitation factor	not.signif	not signif
ENSG00000177084.19	1.42644	6.1083	7.72181	0.00545577	0.0604428	POLE	DNA polymerase epsilon, catalytic subunit	not.signif	not signif
ENSG00000274320.2	1.51164	6.60145	7.70974	0.00549237	0.0607889	GOLGA6L9	golgin A6 family like 9	not.signif	not signif
ENSG00000123600.21	1.56622	7.44523	7.70876	0.00549535	0.0607889	METTL8	methyltransferase 8, methylcytidine	not.signif	not signif
ENSG00000196341.3	-1.69357	5.79315	7.70823	0.00549697	0.0607889	OR8D1	olfactory receptor family 8 subfamily D member 1	not.signif	not signif
ENSG00000103381.12	1.71851	6.47566	7.69728	0.0055304	0.0610813	CPPED1	calcineurin like phosphoesterase domain containing 1	not.signif	not signif
ENSG00000258227.7	-1.70681	5.25309	7.69619	0.00553376	0.0610813	CLEC5A	C-type lectin domain containing 5A	not.signif	not signif
ENSG00000189091.13	-1.3361	8.25166	7.69585	0.00553479	0.0610813	SF3B3	splicing factor 3b subunit 3	not.signif	not signif
ENSG00000132680.11	1.53508	5.41711	7.69521	0.00553676	0.0610813	KHDC4	KH domain containing 4, pre-mRNA splicing factor	not.signif	not signif
ENSG00000102699.6	-1.80875	6.07296	7.69233	0.0055456	0.0611419	PARP4	poly(ADP-ribose) polymerase family member 4	not.signif	not signif
ENSG00000115616.3	-1.63394	5.39301	7.68454	0.0055696	0.0613696	SLC9A2	solute carrier family 9 member A2	not.signif	not signif
ENSG00000097046.13	1.51883	4.85806	7.6808	0.00558115	0.0614521	CDC7	cell division cycle 7	not.signif	not signif
ENSG00000100201.23	1.66753	6.3198	7.67994	0.00558381	0.0614521	DDX17	DEAD-box helicase 17	not.signif	not signif
ENSG00000186376.15	-1.77892	5.50237	7.67728	0.00559205	0.0615058	ZNF75D	zinc finger protein 75D	not.signif	not signif
ENSG00000152760.10	-1.62653	4.87574	7.66911	0.00561742	0.0617478	DYNLT5	dynein light chain Tctex-type family member 5	not.signif	not signif
ENSG00000229809.9	1.5187	5.01985	7.66107	0.0056425	0.0619862	ZNF688	zinc finger protein 688	not.signif	not signif
ENSG00000100056.12	-1.67603	5.67564	7.65213	0.00567052	0.0622415	ESS2	ess-2 splicing factor homolog	not.signif	not signif
ENSG00000185483.13	1.56737	5.47876	7.65048	0.00567572	0.0622415	ROR1	receptor tyrosine kinase like orphan receptor 1	not.signif	not signif
ENSG00000138741.11	1.64183	5.72936	7.65041	0.00567594	0.0622415	TRPC3	transient receptor potential cation channel subfamily C member 3	not.signif	not signif
ENSG00000059728.11	-1.83135	6.22352	7.64468	0.00569399	0.0624021	MXD1	MAX dimerization protein 1	not.signif	not signif
ENSG00000135823.14	1.48005	5.34956	7.64327	0.00569846	0.0624136	STX6	syntaxin 6	not.signif	not signif
ENSG00000256525.8	-1.72924	5.09687	7.64052	0.00570715	0.0624715	POLG2	DNA polymerase gamma 2, accessory subunit	not.signif	not signif
ENSG00000169814.17	-1.58219	6.88798	7.63505	0.00572448	0.0626237	BTD	biotinidase	not.signif	not signif
ENSG00000136928.7	-1.72503	5.6904	7.63115	0.00573688	0.0627219	GABBR2	gamma-aminobutyric acid type B receptor subunit 2	not.signif	not signif
ENSG00000060069.18	1.53729	5.2365	7.62708	0.00574985	0.0627772	CTDP1	CTD phosphatase subunit 1	not.signif	not signif
ENSG00000196670.14	-1.77509	5.61451	7.6268	0.00575072	0.0627772	ZFP62	ZFP62 zinc finger protein	not.signif	not signif
ENSG00000139737.23	1.86029	5.26079	7.62633	0.00575224	0.0627772	SLAIN1	SLAIN motif family member 1	not.signif	not signif
ENSG00000151470.13	-1.71884	5.44611	7.61918	0.00577507	0.0629889	C4orf33	chromosome 4 open reading frame 33	not.signif	not signif
ENSG00000071189.21	-1.58712	6.13653	7.61738	0.00578083	0.0630141	SNX13	sorting nexin 13	not.signif	not signif
ENSG00000157483.9	-1.85682	6.73834	7.61595	0.00578542	0.0630266	MYO1E	myosin IE	not.signif	not signif
ENSG00000143549.22	-1.34827	7.68713	7.61044	0.00580312	0.0631391	TPM3	tropomyosin 3	not.signif	not signif
ENSG00000126070.20	-1.36405	8.35248	7.61032	0.00580351	0.0631391	AGO3	argonaute RISC catalytic component 3	not.signif	not signif
ENSG00000156925.12	-1.68616	5.21163	7.60952	0.00580609	0.0631391	ZIC3	Zic family member 3	not.signif	not signif
ENSG00000104765.16	1.48937	7.09894	7.60741	0.00581291	0.0631757	BNIP3L	BCL2 interacting protein 3 like	not.signif	not signif
ENSG00000172830.13	1.67007	5.23638	7.60491	0.00582097	0.0632258	SSH3	slingshot protein phosphatase 3	not.signif	not signif
ENSG00000117410.14	-1.69843	5.08807	7.60321	0.00582643	0.0632476	ATP6V0B	ATPase H+ transporting V0 subunit b	not.signif	not signif
ENSG00000144191.12	1.595	5.231	7.59904	0.00583993	0.0633565	CNGA3	cyclic nucleotide gated channel subunit alpha 3	not.signif	not signif
ENSG00000138756.19	1.57431	6.04007	7.59774	0.00584415	0.0633647	BMP2K	BMP2 inducible kinase	not.signif	not signif
ENSG00000198822.11	-1.70372	5.12727	7.59599	0.00584983	0.0633887	GRM3	glutamate metabotropic receptor 3	not.signif	not signif
ENSG00000169710.9	-1.88554	6.24558	7.57962	0.00590318	0.063929	FASN	fatty acid synthase	not.signif	not signif
ENSG00000081377.17	-1.50621	6.99471	7.57549	0.00591672	0.0640378	CDC14B	cell division cycle 14B	not.signif	not signif
ENSG00000169629.12	1.66435	5.42465	7.56148	0.00596291	0.0644995	RGPD8	RANBP2 like and GRIP domain containing 8	not.signif	not signif
ENSG00000214655.11	-1.69246	5.75138	7.55807	0.00597419	0.0645834	ZSWIM8	zinc finger SWIM-type containing 8	not.signif	not signif
ENSG00000148343.19	1.5833	5.89721	7.55021	0.00600031	0.0648274	MIGA2	mitoguardin 2	not.signif	not signif
ENSG00000085563.15	-1.74141	5.11122	7.54496	0.00601783	0.0649783	ABCB1	ATP binding cassette subfamily B member 1	not.signif	not signif
ENSG00000134853.12	-1.66971	5.82431	7.54387	0.00602146	0.0649793	PDGFRA	platelet derived growth factor receptor alpha	not.signif	not signif
ENSG00000230685.6	-1.65856	4.942	7.53141	0.00606323	0.0653823	CLIC1	chloride intracellular channel 1	not.signif	not signif
ENSG00000173898.15	-1.46852	7.55319	7.5306	0.00606596	0.0653823	SPTBN2	spectrin beta, non-erythrocytic 2	not.signif	not signif
ENSG00000064300.9	-1.89767	5.44777	7.52297	0.00609172	0.0656214	NGFR	nerve growth factor receptor	not.signif	not signif
ENSG00000138433.16	-1.68027	5.28521	7.51887	0.00610558	0.065732	CIR1	corepressor interacting with RBPJ, CIR1	not.signif	not signif
ENSG00000163817.17	-1.63145	6.6459	7.51035	0.00613455	0.066005	SLC6A20	solute carrier family 6 member 20	not.signif	not signif
ENSG00000198542.15	1.6631	5.08802	7.50789	0.00614294	0.0660564	ITGBL1	integrin subunit beta like 1	not.signif	not signif
ENSG00000153006.16	-1.69594	5.85471	7.50478	0.00615353	0.0661315	SREK1IP1	SREK1 interacting protein 1	not.signif	not signif
ENSG00000158435.8	1.63288	5.13555	7.50283	0.00616022	0.0661645	CNOT11	CCR4-NOT transcription complex subunit 11	not.signif	not signif
ENSG00000184828.10	-1.60255	5.6935	7.50117	0.0061659	0.0661867	ZBTB7C	zinc finger and BTB domain containing 7C	not.signif	not signif
ENSG00000134815.19	-1.78311	5.60015	7.49992	0.00617018	0.0661938	DHX34	DExH-box helicase 34	not.signif	not signif
ENSG00000108405.4	1.52236	5.2528	7.49849	0.00617507	0.0662074	P2RX1	purinergic receptor P2X 1	not.signif	not signif
ENSG00000118200.15	-1.66877	6.07432	7.49069	0.00620188	0.066456	CAMSAP2	calmodulin regulated spectrin associated protein family member 2	not.signif	not signif
ENSG00000177675.9	-1.77619	5.53206	7.48957	0.00620575	0.0664585	CD163L1	CD163 molecule like 1	not.signif	not signif
ENSG00000122779.18	1.73974	6.29132	7.47729	0.00624819	0.0668739	TRIM24	tripartite motif containing 24	not.signif	not signif
ENSG00000198331.11	1.45525	4.8718	7.47493	0.00625641	0.0669119	HYLS1	HYLS1 centriolar and ciliogenesis associated	not.signif	not signif
ENSG00000276234.5	-1.80465	5.56385	7.47417	0.00625905	0.0669119	TADA2A	transcriptional adaptor 2A	not.signif	not signif
ENSG00000169683.8	1.61157	5.09403	7.47149	0.00626838	0.0669477	LRRC45	leucine rich repeat containing 45	not.signif	not signif
ENSG00000091513.16	1.23317	9.09827	7.4711	0.00626972	0.0669477	TF	transferrin	not.signif	not signif
ENSG00000035115.22	1.57161	6.20691	7.46862	0.00627837	0.0669979	SH3YL1	SH3 and SYLF domain containing 1	not.signif	not signif
ENSG00000176092.17	-1.73026	5.7388	7.46765	0.00628174	0.0669979	CRYBG2	crystallin beta-gamma domain containing 2	not.signif	not signif
ENSG00000166266.14	-1.74883	5.51863	7.4648	0.00629169	0.0670356	CUL5	cullin 5	not.signif	not signif
ENSG00000033178.13	-1.61217	5.55882	7.46375	0.00629537	0.0670356	UBA6	ubiquitin like modifier activating enzyme 6	not.signif	not signif
ENSG00000213741.11	-1.32478	7.57151	7.46276	0.00629882	0.0670356	RPS29	ribosomal protein S29	not.signif	not signif
ENSG00000086205.18	-1.72799	5.50794	7.46237	0.00630021	0.0670356	FOLH1	folate hydrolase 1	not.signif	not signif
ENSG00000277377.4	1.66446	5.13478	7.46125	0.00630411	0.0670356	SERPINA1	serpin family A member 1	not.signif	not signif
ENSG00000105655.19	-1.97037	5.46484	7.46036	0.00630725	0.0670356	ISYNA1	inositol-3-phosphate synthase 1	not.signif	not signif
ENSG00000187554.14	1.5471	5.84135	7.45878	0.00631279	0.0670446	TLR5	toll like receptor 5	not.signif	not signif
ENSG00000249115.9	-1.63946	5.21646	7.45803	0.00631542	0.0670446	HAUS5	HAUS augmin like complex subunit 5	not.signif	not signif
ENSG00000063244.14	-1.73253	5.21234	7.45532	0.00632492	0.0670898	U2AF2	U2 small nuclear RNA auxiliary factor 2	not.signif	not signif
ENSG00000250722.6	-1.65894	5.71415	7.45424	0.00632873	0.0670898	SELENOP	selenoprotein P	not.signif	not signif
ENSG00000095713.14	-1.74227	5.06529	7.45315	0.00633254	0.0670898	CRTAC1	cartilage acidic protein 1	not.signif	not signif
ENSG00000011426.11	1.65655	5.25167	7.45264	0.00633434	0.0670898	ANLN	anillin, actin binding protein	not.signif	not signif
ENSG00000204116.12	1.67847	5.26033	7.45061	0.00634149	0.0671238	CHIC1	cysteine rich hydrophobic domain 1	not.signif	not signif
ENSG00000168005.9	1.48622	4.9616	7.44965	0.00634489	0.0671238	SPINDOC	spindlin interactor and repressor of chromatin binding	not.signif	not signif
ENSG00000124151.19	-1.44959	6.09623	7.44647	0.00635609	0.0672035	NCOA3	nuclear receptor coactivator 3	not.signif	not signif
ENSG00000050405.14	-1.70095	5.93486	7.4345	0.00639853	0.0675868	LIMA1	LIM domain and actin binding 1	not.signif	not signif
ENSG00000106086.20	1.79439	6.00469	7.43373	0.00640125	0.0675868	PLEKHA8	pleckstrin homology domain containing A8	not.signif	not signif
ENSG00000103018.18	1.62227	5.80942	7.43312	0.00640343	0.0675868	CYB5B	cytochrome b5 type B	not.signif	not signif
ENSG00000170456.16	-1.64252	6.08874	7.42543	0.00643084	0.0678174	DENND5B	DENN domain containing 5B	not.signif	not signif
ENSG00000134852.15	1.46569	6.6241	7.42408	0.00643567	0.0678174	CLOCK	clock circadian regulator	not.signif	not signif
ENSG00000196937.11	1.7409	5.33131	7.42388	0.00643639	0.0678174	FAM3C	FAM3 metabolism regulating signaling molecule C	not.signif	not signif
ENSG00000131686.15	-1.54016	4.79335	7.41476	0.00646908	0.0680931	CA6	carbonic anhydrase 6	not.signif	not signif
ENSG00000173542.9	1.63452	6.30334	7.41451	0.00647	0.0680931	MOB1B	MOB kinase activator 1B	not.signif	not signif
ENSG00000161270.20	-1.68219	6.00375	7.41203	0.00647893	0.0681479	NPHS1	NPHS1 adhesion molecule, nephrin	not.signif	not signif
ENSG00000184160.8	-1.56436	4.83051	7.40728	0.00649606	0.0682784	ADRA2C	adrenoceptor alpha 2C	not.signif	not signif
ENSG00000101444.13	1.64951	5.48535	7.40652	0.0064988	0.0682784	AHCY	adenosylhomocysteinase	not.signif	not signif
ENSG00000135374.11	-1.7153	5.29569	7.40107	0.0065185	0.0684461	ELF5	E74 like ETS transcription factor 5	not.signif	not signif
ENSG00000196284.17	-1.61099	5.0918	7.39767	0.00653085	0.0685365	SUPT3H	SPT3 homolog, SAGA and STAGA complex component	not.signif	not signif
ENSG00000152582.14	-1.68475	6.14884	7.39185	0.00655202	0.0687192	SPEF2	sperm flagellar 2	not.signif	not signif
ENSG00000182871.16	1.42704	4.95878	7.38712	0.00656925	0.0688605	COL18A1	collagen type XVIII alpha 1 chain	not.signif	not signif
ENSG00000102977.18	-1.97645	5.60044	7.38069	0.00659278	0.069065	ACD	ACD shelterin complex subunit and telomerase recruitment factor	not.signif	not signif
ENSG00000275272.4	-1.54153	6.07213	7.3784	0.00660119	0.069065	YTHDC1	YTH N6-methyladenosine RNA binding protein C1	not.signif	not signif
ENSG00000282854.2	1.70432	5.14044	7.37777	0.00660352	0.069065	ASAP3	ArfGAP with SH3 domain, ankyrin repeat and PH domain 3	not.signif	not signif
ENSG00000102554.14	-1.86191	5.41127	7.37767	0.00660385	0.069065	KLF5	KLF transcription factor 5	not.signif	not signif
ENSG00000159873.10	-1.79137	5.45666	7.37446	0.00661565	0.0691489	CCDC117	coiled-coil domain containing 117	not.signif	not signif
ENSG00000078399.19	-1.73373	5.10635	7.37216	0.00662413	0.069198	HOXA9	homeobox A9	not.signif	not signif
ENSG00000120256.11	1.56495	5.63444	7.36807	0.00663922	0.069316	LRP11	LDL receptor related protein 11	not.signif	not signif
ENSG00000177200.18	-1.4383	7.03636	7.36305	0.00665776	0.0694598	CHD9	chromodomain helicase DNA binding protein 9	not.signif	not signif
ENSG00000077044.11	1.48209	6.31589	7.36229	0.00666058	0.0694598	DGKD	diacylglycerol kinase delta	not.signif	not signif
ENSG00000162618.15	1.838	5.26165	7.35911	0.00667237	0.0695431	ADGRL4	adhesion G protein-coupled receptor L4	not.signif	not signif
ENSG00000169919.17	-1.73493	5.57492	7.35753	0.00667825	0.0695648	GUSB	glucuronidase beta	not.signif	not signif
ENSG00000276561.4	1.54717	4.90359	7.35462	0.00668907	0.0696379	IRF7	interferon regulatory factor 7	not.signif	not signif
ENSG00000165792.18	1.45994	5.77792	7.34779	0.00671454	0.0698632	METTL17	methyltransferase like 17	not.signif	not signif
ENSG00000159263.16	-1.74103	5.70057	7.33973	0.00674472	0.0701374	SIM2	SIM bHLH transcription factor 2	not.signif	not signif
ENSG00000178821.13	1.34664	4.7602	7.33825	0.00675026	0.0701551	TMEM52	transmembrane protein 52	not.signif	not signif
ENSG00000168411.14	1.46791	5.56789	7.33048	0.0067795	0.0704191	RFWD3	ring finger and WD repeat domain 3	not.signif	not signif
ENSG00000172955.17	-1.77989	5.2676	7.32666	0.00679391	0.0705287	ADH6	alcohol dehydrogenase 6 (class V)	not.signif	not signif
ENSG00000075388.4	-1.56738	5.03451	7.32512	0.00679976	0.0705494	FGF4	fibroblast growth factor 4	not.signif	not signif
ENSG00000263002.8	-1.59977	5.6884	7.31689	0.00683096	0.0707941	ZNF234	zinc finger protein 234	not.signif	not signif
ENSG00000136807.14	1.54737	4.96291	7.3159	0.0068347	0.0707941	CDK9	cyclin dependent kinase 9	not.signif	not signif
ENSG00000033050.9	-1.69708	5.76656	7.31584	0.00683494	0.0707941	ABCF2	ATP binding cassette subfamily F member 2	not.signif	not signif
ENSG00000137824.16	1.63821	5.53567	7.31408	0.00684164	0.0708233	RMDN3	regulator of microtubule dynamics 3	not.signif	not signif
ENSG00000179832.18	1.5216	6.38686	7.3121	0.0068492	0.070846	MROH1	maestro heat like repeat family member 1	not.signif	not signif
ENSG00000136546.17	1.48286	5.70858	7.31061	0.00685488	0.070846	SCN7A	sodium voltage-gated channel alpha subunit 7	not.signif	not signif
ENSG00000165181.17	-1.55517	5.02375	7.31046	0.00685544	0.070846	SHOC1	shortage in chiasmata 1	not.signif	not signif
ENSG00000140396.13	1.403	6.61515	7.30564	0.00687384	0.0709961	NCOA2	nuclear receptor coactivator 2	not.signif	not signif
ENSG00000169282.18	-1.65563	5.34497	7.30017	0.00689483	0.0711727	KCNAB1	potassium voltage-gated channel subfamily A regulatory beta subunit 1	not.signif	not signif
ENSG00000185551.15	2.00732	5.62163	7.29863	0.00690071	0.0711932	NR2F2	nuclear receptor subfamily 2 group F member 2	not.signif	not signif
ENSG00000174238.16	-1.69907	5.96974	7.29162	0.00692772	0.0714316	PITPNA	phosphatidylinositol transfer protein alpha	not.signif	not signif
ENSG00000071967.12	1.56907	5.7823	7.28441	0.00695557	0.0716784	CYBRD1	cytochrome b reductase 1	not.signif	not signif
ENSG00000276920.4	-1.90089	5.02076	7.28177	0.00696577	0.0717431	NKD2	NKD inhibitor of WNT signaling pathway 2	not.signif	not signif
ENSG00000102786.15	1.26211	7.20703	7.27846	0.00697862	0.0718351	INTS6	integrator complex subunit 6	not.signif	not signif
ENSG00000131771.14	1.74888	5.48992	7.27119	0.00700693	0.0720706	PPP1R1B	protein phosphatase 1 regulatory inhibitor subunit 1B	not.signif	not signif
ENSG00000068654.17	1.37745	7.17636	7.27056	0.00700938	0.0720706	POLR1A	RNA polymerase I subunit A	not.signif	not signif
ENSG00000167325.15	-1.69278	5.33768	7.2686	0.00701706	0.072073	RRM1	ribonucleotide reductase catalytic subunit M1	not.signif	not signif
ENSG00000126749.17	-1.65662	5.20773	7.26849	0.00701749	0.072073	EMG1	EMG1 N1-specific pseudouridine methyltransferase	not.signif	not signif
ENSG00000039987.7	-1.66865	4.8985	7.26477	0.00703204	0.072182	BEST2	bestrophin 2	not.signif	not signif
ENSG00000122852.15	1.54947	5.18514	7.26274	0.00703999	0.072223	SFTPA1	surfactant protein A1	not.signif	not signif
ENSG00000243335.10	1.50537	5.45388	7.26099	0.00704685	0.0722529	KCTD7	potassium channel tetramerization domain containing 7	not.signif	not signif
ENSG00000162456.10	-1.81533	5.10625	7.25722	0.00706166	0.0723642	KNCN	kinocilin	not.signif	not signif
ENSG00000122390.19	1.4031	6.3824	7.25339	0.00707671	0.0724779	NAA60	N-alpha-acetyltransferase 60, NatF catalytic subunit	not.signif	not signif
ENSG00000275851.4	-1.42471	7.531	7.24585	0.0071065	0.0727423	MLLT6	MLLT6, PHD finger containing	not.signif	not signif
ENSG00000109270.13	1.61278	5.1093	7.24471	0.00711103	0.0727479	LAMTOR3	late endosomal/lysosomal adaptor, MAPK and MTOR activator 3	not.signif	not signif
ENSG00000179242.16	1.57243	4.99954	7.23171	0.00716271	0.0732358	CDH4	cadherin 4	not.signif	not signif
ENSG00000185201.18	1.50035	5.85495	7.23059	0.00716718	0.0732405	IFITM2	interferon induced transmembrane protein 2	not.signif	not signif
ENSG00000139174.12	-1.68182	5.72911	7.22682	0.00718222	0.0733532	PRICKLE1	prickle planar cell polarity protein 1	not.signif	not signif
ENSG00000100784.12	-1.28278	8.09463	7.21882	0.00721433	0.07364	RPS6KA5	ribosomal protein S6 kinase A5	not.signif	not signif
ENSG00000142156.16	-1.57178	4.98033	7.21407	0.00723342	0.0737937	COL6A1	collagen type VI alpha 1 chain	not.signif	not signif
ENSG00000185947.15	1.57164	5.41187	7.20854	0.00725577	0.0739805	ZNF267	zinc finger protein 267	not.signif	not signif
ENSG00000075223.14	1.63932	5.34797	7.20741	0.00726032	0.0739857	SEMA3C	semaphorin 3C	not.signif	not signif
ENSG00000196214.11	-1.43273	6.9096	7.20637	0.00726454	0.0739875	ZNF766	zinc finger protein 766	not.signif	not signif
ENSG00000172116.23	1.67241	5.44632	7.19977	0.00729129	0.0741618	CD8B	CD8 subunit beta	not.signif	not signif
ENSG00000180210.15	1.60823	4.94931	7.19952	0.00729229	0.0741618	F2	coagulation factor II, thrombin	not.signif	not signif
ENSG00000153310.22	-1.47311	6.73143	7.19894	0.00729466	0.0741618	CYRIB	CYFIP related Rac1 interactor B	not.signif	not signif
ENSG00000010072.16	-1.5445	5.18705	7.19815	0.00729786	0.0741618	SPRTN	SprT-like N-terminal domain	not.signif	not signif
ENSG00000143437.21	-1.56504	5.61016	7.1958	0.00730744	0.074218	ARNT	aryl hydrocarbon receptor nuclear translocator	not.signif	not signif
ENSG00000251369.10	-1.76329	6.20854	7.19154	0.0073248	0.074353	ZNF550	zinc finger protein 550	not.signif	not signif
ENSG00000137462.9	1.46198	5.83059	7.18481	0.00735234	0.0745912	TLR2	toll like receptor 2	not.signif	not signif
ENSG00000196189.14	-1.6644	5.59181	7.18314	0.00735918	0.0746192	SEMA4A	semaphorin 4A	not.signif	not signif
ENSG00000115414.21	-1.37915	6.95859	7.18032	0.00737076	0.0746678	FN1	fibronectin 1	not.signif	not signif
ENSG00000120049.20	1.45042	4.9094	7.17999	0.00737213	0.0746678	KCNIP2	potassium voltage-gated channel interacting protein 2	not.signif	not signif
ENSG00000155307.19	-1.67028	5.00662	7.17805	0.00738009	0.074707	SAMSN1	SAM domain, SH3 domain and nuclear localization signals 1	not.signif	not signif
ENSG00000213047.13	1.50696	5.99506	7.17683	0.00738511	0.0747166	DENND1B	DENN domain containing 1B	not.signif	not signif
ENSG00000180628.15	1.38904	6.5927	7.16698	0.00742578	0.0750866	PCGF5	polycomb group ring finger 5	not.signif	not signif
ENSG00000127220.6	1.77269	4.98908	7.16386	0.00743868	0.0751754	ABHD8	abhydrolase domain containing 8	not.signif	not signif
ENSG00000127472.11	1.65115	4.99664	7.16196	0.00744659	0.0752138	PLA2G5	phospholipase A2 group V	not.signif	not signif
ENSG00000162373.13	1.54306	4.90099	7.15992	0.00745504	0.0752576	BEND5	BEN domain containing 5	not.signif	not signif
ENSG00000142798.20	1.34656	6.75875	7.15589	0.00747183	0.0753124	HSPG2	heparan sulfate proteoglycan 2	not.signif	not signif
ENSG00000155111.15	-1.60641	5.82576	7.15567	0.00747273	0.0753124	CDK19	cyclin dependent kinase 19	not.signif	not signif
ENSG00000171557.17	-1.67607	4.95457	7.15565	0.00747281	0.0753124	FGG	fibrinogen gamma chain	not.signif	not signif
ENSG00000064201.16	-1.64632	5.30751	7.15072	0.00749339	0.0754783	TSPAN32	tetraspanin 32	not.signif	not signif
ENSG00000151093.8	-1.5586	4.84061	7.14124	0.00753309	0.0758174	OXSM	3-oxoacyl-ACP synthase, mitochondrial	not.signif	not signif
ENSG00000130193.8	1.64669	5.18161	7.14071	0.00753535	0.0758174	THEM6	thioesterase superfamily member 6	not.signif	not signif
ENSG00000113812.14	-1.69925	5.27103	7.13752	0.00754873	0.0759104	ACTR8	actin related protein 8	not.signif	not signif
ENSG00000188089.14	1.62216	5.56892	7.13534	0.00755792	0.0759249	PLA2G4E	phospholipase A2 group IVE	not.signif	not signif
ENSG00000288631.1	1.50618	5.13262	7.13462	0.00756097	0.0759249			not.signif	not signif
ENSG00000088881.22	2.08403	5.67878	7.13423	0.00756263	0.0759249	EBF4	EBF family member 4	not.signif	not signif
ENSG00000010322.16	1.63486	5.92232	7.1255	0.00759951	0.0762534	NISCH	nischarin	not.signif	not signif
ENSG00000021852.14	-1.52242	4.99797	7.12046	0.00762092	0.0764263	C8B	complement C8 beta chain	not.signif	not signif
ENSG00000197299.13	-1.53146	6.81397	7.11779	0.00763226	0.0764981	BLM	BLM RecQ like helicase	not.signif	not signif
ENSG00000170145.5	1.43411	6.67374	7.10367	0.00769262	0.0770375	SIK2	salt inducible kinase 2	not.signif	not signif
ENSG00000172780.17	1.61293	6.12388	7.10324	0.00769449	0.0770375	RAB43	RAB43, member RAS oncogene family	not.signif	not signif
ENSG00000103994.18	1.48903	6.98159	7.10002	0.00770833	0.0771339	ZNF106	zinc finger protein 106	not.signif	not signif
ENSG00000260596.5	1.82827	6.41106	7.08858	0.00775769	0.0775853	DUX4	double homeobox 4	not.signif	not signif
ENSG00000206199.11	-1.65183	5.54991	7.08632	0.00776745	0.0776406	ANKUB1	ankyrin repeat and ubiquitin domain containing 1	not.signif	not signif
ENSG00000168631.13	1.32505	4.81986	7.08406	0.00777726	0.0776539	MUCL3	mucin like 3	not.signif	not signif
ENSG00000137960.6	-1.55437	5.01882	7.08406	0.00777727	0.0776539	GIPC2	GIPC PDZ domain containing family member 2	not.signif	not signif
ENSG00000147381.12	-1.62767	4.88156	7.07843	0.00780173	0.0778557	MAGEA4	MAGE family member A4	not.signif	not signif
ENSG00000093000.19	-1.47407	6.89682	7.07055	0.00783613	0.0781563	NUP50	nucleoporin 50	not.signif	not signif
ENSG00000135631.17	-1.63518	6.08473	7.06297	0.00786933	0.0784447	RAB11FIP5	RAB11 family interacting protein 5	not.signif	not signif
ENSG00000144821.11	1.63412	5.09388	7.05379	0.00790978	0.078805	MYH15	myosin heavy chain 15	not.signif	not signif
ENSG00000100490.10	1.5651	5.94457	7.04791	0.0079358	0.0790212	CDKL1	cyclin dependent kinase like 1	not.signif	not signif
ENSG00000175899.15	1.45812	5.50401	7.04536	0.00794707	0.0790905	A2M	alpha-2-macroglobulin	not.signif	not signif
ENSG00000181061.14	-1.673	5.83077	7.04219	0.00796117	0.0791816	HIGD1A	HIG1 hypoxia inducible domain family member 1A	not.signif	not signif
ENSG00000113013.16	-2.26435	6.52323	7.04135	0.00796489	0.0791816	HSPA9	heat shock protein family A (Hsp70) member 9	not.signif	not signif
ENSG00000132010.16	1.52113	5.43395	7.03844	0.00797787	0.0792676	ZNF20	zinc finger protein 20	not.signif	not signif
ENSG00000256591.5	1.65975	6.29361	7.03534	0.00799168	0.0793618			not.signif	not signif
ENSG00000180263.14	-1.58296	6.00284	7.02845	0.00802247	0.0796074	FGD6	FYVE, RhoGEF and PH domain containing 6	not.signif	not signif
ENSG00000172575.14	-1.55607	6.12101	7.0277	0.00802586	0.0796074	RASGRP1	RAS guanyl releasing protein 1	not.signif	not signif
ENSG00000281448.3	1.42163	5.09425	7.02689	0.00802946	0.0796074	ZNF502	zinc finger protein 502	not.signif	not signif
ENSG00000145703.17	1.56562	5.80148	7.02292	0.00804729	0.0797409	IQGAP2	IQ motif containing GTPase activating protein 2	not.signif	not signif
ENSG00000178974.11	-1.68696	5.64978	7.01619	0.0080776	0.0799624	FBXO34	F-box protein 34	not.signif	not signif
ENSG00000114054.14	-1.70285	5.60703	7.01602	0.00807837	0.0799624	PCCB	propionyl-CoA carboxylase subunit beta	not.signif	not signif
ENSG00000080345.18	-1.50631	6.93346	7.01072	0.00810232	0.080156	RIF1	replication timing regulatory factor 1	not.signif	not signif
ENSG00000235568.7	1.61931	5.80641	7.00917	0.00810933	0.080182	NFAM1	NFAT activating protein with ITAM motif 1	not.signif	not signif
ENSG00000132518.7	1.45486	5.10929	7.00426	0.00813158	0.0803587	GUCY2D	guanylate cyclase 2D, retinal	not.signif	not signif
ENSG00000125734.16	1.65933	4.96098	6.99686	0.00816529	0.0806482	GPR108	G protein-coupled receptor 108	not.signif	not signif
ENSG00000104946.14	-1.61505	5.27003	6.99573	0.00817046	0.0806557	TBC1D17	TBC1 domain family member 17	not.signif	not signif
ENSG00000145335.17	-1.40133	7.45943	6.98928	0.00819995	0.0809032	SNCA	synuclein alpha	not.signif	not signif
ENSG00000174564.13	-1.55276	4.82094	6.98786	0.00820644	0.0809237	IL20RB	interleukin 20 receptor subunit beta	not.signif	not signif
ENSG00000170500.13	1.56404	6.19101	6.98527	0.00821834	0.0809974	LONRF2	LON peptidase N-terminal domain and ring finger 2	not.signif	not signif
ENSG00000057252.13	-1.66928	5.69614	6.97845	0.00824971	0.0812627	SOAT1	sterol O-acyltransferase 1	not.signif	not signif
ENSG00000115919.15	-1.18203	9.27	6.97376	0.00827137	0.0814323	KYNU	kynureninase	not.signif	not signif
ENSG00000219438.9	1.61319	5.02116	6.97152	0.0082817	0.0814902	TAFA5	TAFA chemokine like family member 5	not.signif	not signif
ENSG00000173334.4	1.77679	5.79516	6.96735	0.00830104	0.081566	TRIB1	tribbles pseudokinase 1	not.signif	not signif
ENSG00000117322.19	1.52514	5.00212	6.96658	0.00830459	0.081566	CR2	complement C3d receptor 2	not.signif	not signif
ENSG00000198879.13	1.54742	6.47693	6.96619	0.0083064	0.081566	SFMBT2	Scm like with four mbt domains 2	not.signif	not signif
ENSG00000171097.14	1.56375	4.97579	6.96545	0.00830984	0.081566	KYAT1	kynurenine aminotransferase 1	not.signif	not signif
ENSG00000254087.8	1.41844	6.27847	6.96505	0.00831169	0.081566	LYN	LYN proto-oncogene, Src family tyrosine kinase	not.signif	not signif
ENSG00000131831.18	-1.46841	4.75017	6.96316	0.00832049	0.0816086	RAI2	retinoic acid induced 2	not.signif	not signif
ENSG00000150722.11	1.50805	5.04031	6.96061	0.00833234	0.081681	PPP1R1C	protein phosphatase 1 regulatory inhibitor subunit 1C	not.signif	not signif
ENSG00000132286.12	-1.6436	5.48395	6.95909	0.00833943	0.0817068	TIMM10B	translocase of inner mitochondrial membrane 10B	not.signif	not signif
ENSG00000121236.21	-1.69311	5.07365	6.95676	0.00835029	0.0817694	TRIM6	tripartite motif containing 6	not.signif	not signif
ENSG00000150457.9	-1.64448	5.3506	6.9539	0.00836368	0.0818567	LATS2	large tumor suppressor kinase 2	not.signif	not signif
ENSG00000167601.12	-1.66509	5.50994	6.9459	0.00840116	0.0821243	AXL	AXL receptor tyrosine kinase	not.signif	not signif
ENSG00000273707.4	1.58789	4.89436	6.94458	0.00840738	0.0821243	CDKN1C	cyclin dependent kinase inhibitor 1C	not.signif	not signif
ENSG00000107331.18	1.36905	6.15636	6.94451	0.00840767	0.0821243	ABCA2	ATP binding cassette subfamily A member 2	not.signif	not signif
ENSG00000182606.17	1.83355	5.97754	6.94424	0.00840897	0.0821243	TRAK1	trafficking kinesin protein 1	not.signif	not signif
ENSG00000128283.7	-1.61543	5.02433	6.93054	0.00847361	0.0827115	CDC42EP1	CDC42 effector protein 1	not.signif	not signif
ENSG00000113356.13	1.54761	5.43213	6.92954	0.00847834	0.0827135	POLR3G	RNA polymerase III subunit G	not.signif	not signif
ENSG00000008513.16	-1.63553	6.92246	6.92736	0.00848867	0.0827702	ST3GAL1	ST3 beta-galactoside alpha-2,3-sialyltransferase 1	not.signif	not signif
ENSG00000080644.16	1.60831	5.51659	6.91844	0.00853114	0.08314	CHRNA3	cholinergic receptor nicotinic alpha 3 subunit	not.signif	not signif
ENSG00000128908.19	1.36424	6.2224	6.90398	0.00860041	0.0837705	INO80	INO80 complex ATPase subunit	not.signif	not signif
ENSG00000184307.17	-1.61585	6.40394	6.89302	0.00865329	0.0841864	ZDHHC23	zinc finger DHHC-type palmitoyltransferase 23	not.signif	not signif
ENSG00000241489.8	1.38015	5.69692	6.89243	0.00865613	0.0841864			not.signif	not signif
ENSG00000225589.9	-1.63763	4.98361	6.89206	0.00865794	0.0841864	MDC1	mediator of DNA damage checkpoint 1	not.signif	not signif
ENSG00000184672.12	-1.61873	5.03092	6.89132	0.00866151	0.0841864	RALYL	RALY RNA binding protein like	not.signif	not signif
ENSG00000188315.8	-1.79511	5.58763	6.88785	0.00867835	0.084294	C3orf62	chromosome 3 open reading frame 62	not.signif	not signif
ENSG00000145214.14	-1.63852	5.29335	6.88714	0.00868179	0.084294	DGKQ	diacylglycerol kinase theta	not.signif	not signif
ENSG00000147432.7	-1.78591	5.07935	6.88588	0.00868794	0.084309	CHRNB3	cholinergic receptor nicotinic beta 3 subunit	not.signif	not signif
ENSG00000115946.8	-1.66907	5.00665	6.88315	0.00870121	0.084393	PNO1	partner of NOB1 homolog	not.signif	not signif
ENSG00000004777.19	1.45749	5.18587	6.88048	0.00871423	0.0844745	ARHGAP33	Rho GTPase activating protein 33	not.signif	not signif
ENSG00000159921.20	1.24875	7.63846	6.87909	0.00872098	0.0844952	GNE	glucosamine (UDP-N-acetyl)-2-epimerase/N-acetylmannosamine kinase	not.signif	not signif
ENSG00000150510.17	1.65536	5.67083	6.87636	0.00873435	0.0845799	FAM124A	family with sequence similarity 124 member A	not.signif	not signif
ENSG00000158006.14	1.44422	5.23436	6.8733	0.00874928	0.0846797	PAFAH2	platelet activating factor acetylhydrolase 2	not.signif	not signif
ENSG00000126001.17	-1.49213	7.39146	6.86954	0.00876773	0.0848135	CEP250	centrosomal protein 250	not.signif	not signif
ENSG00000170759.11	-1.62874	5.37842	6.86575	0.00878632	0.0849484	KIF5B	kinesin family member 5B	not.signif	not signif
ENSG00000170584.11	1.40449	6.05531	6.86174	0.0088061	0.0850946	NUDCD2	NudC domain containing 2	not.signif	not signif
ENSG00000138029.14	-1.615	5.1368	6.86015	0.00881389	0.085125	HADHB	hydroxyacyl-CoA dehydrogenase trifunctional multienzyme complex subunit beta	not.signif	not signif
ENSG00000120837.8	-1.58533	5.37013	6.85607	0.00883407	0.0852749	NFYB	nuclear transcription factor Y subunit beta	not.signif	not signif
ENSG00000141552.18	-1.6767	5.48508	6.85391	0.00884476	0.085325	ANAPC11	anaphase promoting complex subunit 11	not.signif	not signif
ENSG00000155957.19	1.7026	5.34915	6.85314	0.00884859	0.085325	TMBIM4	transmembrane BAX inhibitor motif containing 4	not.signif	not signif
ENSG00000204954.10	-1.63086	5.0385	6.85119	0.00885822	0.0853729	UQCC6	ubiquinol-cytochrome c reductase complex assembly factor 6	not.signif	not signif
ENSG00000275835.5	-1.62466	5.05814	6.84175	0.00890518	0.0857522	TUBGCP5	tubulin gamma complex associated protein 5	not.signif	not signif
ENSG00000140598.16	-1.74172	5.7028	6.84091	0.00890935	0.0857522	EFL1	elongation factor like GTPase 1	not.signif	not signif
ENSG00000087095.13	-1.62354	5.3668	6.84045	0.00891163	0.0857522	NLK	nemo like kinase	not.signif	not signif
ENSG00000131236.18	-1.69948	7.05961	6.8354	0.00893685	0.0859497	CAP1	cyclase associated actin cytoskeleton regulatory protein 1	not.signif	not signif
ENSG00000130717.13	1.48722	5.01503	6.83154	0.00895619	0.0860904	UCK1	uridine-cytidine kinase 1	not.signif	not signif
ENSG00000211584.14	1.5598	5.59195	6.82598	0.00898412	0.0863136	SLC48A1	solute carrier family 48 member 1	not.signif	not signif
ENSG00000157833.13	-1.61803	5.61301	6.82337	0.00899724	0.0863943	GAREM2	GRB2 associated regulator of MAPK1 subtype 2	not.signif	not signif
ENSG00000066777.9	-1.62964	5.9099	6.82126	0.00900789	0.0864369	ARFGEF1	ADP ribosylation factor guanine nucleotide exchange factor 1	not.signif	not signif
ENSG00000068784.13	-1.72802	4.97955	6.82062	0.00901112	0.0864369	SRBD1	S1 RNA binding domain 1	not.signif	not signif
ENSG00000115194.11	1.55506	5.63532	6.817	0.00902943	0.0865671	SLC30A3	solute carrier family 30 member 3	not.signif	not signif
ENSG00000151702.18	-1.5799	6.26733	6.81324	0.00904842	0.0867038	FLI1	Fli-1 proto-oncogene, ETS transcription factor	not.signif	not signif
ENSG00000023909.10	-1.68614	5.47388	6.80824	0.00907383	0.0869018	GCLM	glutamate-cysteine ligase modifier subunit	not.signif	not signif
ENSG00000064199.7	-1.75048	5.58208	6.80432	0.00909374	0.0870469	SPA17	sperm autoantigenic protein 17	not.signif	not signif
ENSG00000144031.12	-1.68254	5.08666	6.80321	0.00909941	0.0870556	ANKRD53	ankyrin repeat domain 53	not.signif	not signif
ENSG00000254206.6	-1.74523	6.27208	6.79868	0.00912255	0.0872314	NPIPB11	nuclear pore complex interacting protein family member B11	not.signif	not signif
ENSG00000119973.6	1.58334	5.42727	6.79718	0.0091302	0.087259	PRLHR	prolactin releasing hormone receptor	not.signif	not signif
ENSG00000182050.14	1.13162	7.95097	6.79622	0.0091351	0.0872603	MGAT4C	MGAT4 family member C	not.signif	not signif
ENSG00000144115.18	-1.65473	5.61191	6.79445	0.00914417	0.0873013	THNSL2	threonine synthase like 2	not.signif	not signif
ENSG00000123933.17	-1.63483	5.92233	6.79336	0.00914976	0.0873092	MXD4	MAX dimerization protein 4	not.signif	not signif
ENSG00000081320.11	-1.55135	6.47191	6.79086	0.00916255	0.0873856	STK17B	serine/threonine kinase 17b	not.signif	not signif
ENSG00000099958.15	-1.54677	4.73343	6.78501	0.00919264	0.0876269	DERL3	derlin 3	not.signif	not signif
ENSG00000214960.11	-1.63323	5.69214	6.77929	0.00922216	0.0878626	CRPPA	CDP-L-ribitol pyrophosphorylase A	not.signif	not signif
ENSG00000172775.17	-1.68706	5.79559	6.77827	0.00922744	0.0878671	PSME3IP1	proteasome activator subunit 3 interacting protein 1	not.signif	not signif
ENSG00000158008.10	1.73095	5.63493	6.76287	0.00930742	0.0885544	EXTL1	exostosin like glycosyltransferase 1	not.signif	not signif
ENSG00000160201.12	1.62437	6.46611	6.76251	0.00930929	0.0885544	U2AF1	U2 small nuclear RNA auxiliary factor 1	not.signif	not signif
ENSG00000071051.14	-1.55735	5.47669	6.75524	0.00934726	0.0888694	NCK2	NCK adaptor protein 2	not.signif	not signif
ENSG00000133858.17	-1.48498	6.37618	6.74974	0.00937613	0.0890976	ZFC3H1	zinc finger C3H1-type containing	not.signif	not signif
ENSG00000035928.17	1.48117	5.73006	6.74775	0.00938658	0.0891506	RFC1	replication factor C subunit 1	not.signif	not signif
ENSG00000196372.13	-1.61766	5.15027	6.74585	0.00939659	0.0891994	ASB13	ankyrin repeat and SOCS box containing 13	not.signif	not signif
ENSG00000226264.10	-1.57133	4.99236	6.74134	0.00942036	0.0893786	HLA-DMB	major histocompatibility complex, class II, DM beta	not.signif	not signif
ENSG00000138650.9	1.64252	5.77782	6.73956	0.00942977	0.0894216	PCDH10	protocadherin 10	not.signif	not signif
ENSG00000132294.15	-1.50309	5.3052	6.73722	0.00944217	0.0894928	EFR3A	EFR3 homolog A	not.signif	not signif
ENSG00000170006.13	-1.40837	6.71094	6.73528	0.00945246	0.0895043	TMEM154	transmembrane protein 154	not.signif	not signif
ENSG00000167612.13	-1.5816	5.16409	6.73514	0.00945316	0.0895043	ANKRD33	ankyrin repeat domain 33	not.signif	not signif
ENSG00000106290.16	-1.66313	5.74568	6.73358	0.00946147	0.0895366	TAF6	TATA-box binding protein associated factor 6	not.signif	not signif
ENSG00000072210.19	-1.39905	6.95666	6.73136	0.00947323	0.0896016	ALDH3A2	aldehyde dehydrogenase 3 family member A2	not.signif	not signif
ENSG00000154065.17	1.48161	5.54124	6.73022	0.00947929	0.0896126	ANKRD29	ankyrin repeat domain 29	not.signif	not signif
ENSG00000108511.10	1.6078	5.12468	6.72743	0.00949414	0.0896495	HOXB6	homeobox B6	not.signif	not signif
ENSG00000205730.7	1.53535	5.79197	6.72733	0.00949464	0.0896495	ITPRIPL2	ITPRIP like 2	not.signif	not signif
ENSG00000186628.12	1.5588	6.24517	6.72672	0.0094979	0.0896495	FSD2	fibronectin type III and SPRY domain containing 2	not.signif	not signif
ENSG00000129038.16	-1.53712	5.16338	6.72414	0.00951167	0.0897333	LOXL1	lysyl oxidase like 1	not.signif	not signif
ENSG00000170954.12	1.62453	5.23796	6.71573	0.00955663	0.090111	ZNF415	zinc finger protein 415	not.signif	not signif
ENSG00000156194.18	1.45137	5.79849	6.7106	0.00958416	0.0903241	PPEF2	protein phosphatase with EF-hand domain 2	not.signif	not signif
ENSG00000111875.8	-1.59912	5.12838	6.70417	0.00961875	0.0906034	ASF1A	anti-silencing function 1A histone chaperone	not.signif	not signif
ENSG00000163320.12	1.7493	5.97589	6.69877	0.00964795	0.0908317	CGGBP1	CGG triplet repeat binding protein 1	not.signif	not signif
ENSG00000105058.12	1.67066	5.37237	6.69628	0.00966145	0.090912	FAM32A	family with sequence similarity 32 member A	not.signif	not signif
ENSG00000183979.8	-1.73398	4.93734	6.68697	0.00971199	0.0913407	NPB	neuropeptide B	not.signif	not signif
ENSG00000204348.10	1.38423	4.68814	6.68043	0.0097477	0.0916294	DXO	decapping exoribonuclease	not.signif	not signif
ENSG00000038382.23	1.39655	6.78218	6.67938	0.00975344	0.0916363	TRIO	trio Rho guanine nucleotide exchange factor	not.signif	not signif
ENSG00000288445.2	1.5092	5.53483	6.67698	0.00976662	0.0916448	HPS5	HPS5 biogenesis of lysosomal organelles complex 2 subunit 2	not.signif	not signif
ENSG00000198162.12	-1.56119	6.54449	6.67594	0.00977231	0.0916448	MAN1A2	mannosidase alpha class 1A member 2	not.signif	not signif
ENSG00000156928.5	-1.65869	5.1424	6.67588	0.00977261	0.0916448	MALSU1	mitochondrial assembly of ribosomal large subunit 1	not.signif	not signif
ENSG00000099977.16	1.46349	5.34494	6.67556	0.00977438	0.0916448	DDT	D-dopachrome tautomerase	not.signif	not signif
ENSG00000165501.17	-1.48931	4.77836	6.66623	0.0098257	0.0919969	LRR1	leucine rich repeat protein 1	not.signif	not signif
ENSG00000196628.20	1.2625	7.10098	6.66601	0.00982687	0.0919969	TCF4	transcription factor 4	not.signif	not signif
ENSG00000161847.15	-1.65384	5.78517	6.66599	0.00982701	0.0919969	RAVER1	ribonucleoprotein, PTB binding 1	not.signif	not signif
ENSG00000159023.23	-1.22328	8.25347	6.66406	0.00983766	0.0920495	EPB41	erythrocyte membrane protein band 4.1	not.signif	not signif
ENSG00000137821.12	1.24375	6.61781	6.66112	0.0098539	0.0920954	LRRC49	leucine rich repeat containing 49	not.signif	not signif
ENSG00000105229.7	1.5333	5.0381	6.66038	0.00985799	0.0920954	PIAS4	protein inhibitor of activated STAT 4	not.signif	not signif
ENSG00000071127.18	1.32118	7.35086	6.66012	0.00985943	0.0920954	WDR1	WD repeat domain 1	not.signif	not signif
ENSG00000136021.19	1.45635	5.93898	6.65953	0.00986269	0.0920954	SCYL2	SCY1 like pseudokinase 2	not.signif	not signif
ENSG00000100485.12	-1.68002	5.3289	6.65688	0.00987736	0.0921853	SOS2	SOS Ras/Rho guanine nucleotide exchange factor 2	not.signif	not signif
ENSG00000074319.13	-1.54949	4.98014	6.65232	0.00990266	0.0923144	TSG101	tumor susceptibility 101	not.signif	not signif
ENSG00000187118.14	1.44593	5.6313	6.65228	0.00990289	0.0923144	CMC1	C-X9-C motif containing 1	not.signif	not signif
ENSG00000151067.23	-1.54346	4.86201	6.65005	0.0099153	0.0923144	CACNA1C	calcium voltage-gated channel subunit alpha1 C	not.signif	not signif
ENSG00000130962.18	1.49638	5.03144	6.64996	0.00991582	0.0923144	PRRG1	proline rich and Gla domain 1	not.signif	not signif
ENSG00000168234.13	1.30242	6.8227	6.64985	0.0099164	0.0923144	TTC39C	tetratricopeptide repeat domain 39C	not.signif	not signif
ENSG00000164631.19	-1.72402	5.59379	6.64816	0.00992583	0.0923551	ZNF12	zinc finger protein 12	not.signif	not signif
ENSG00000164742.16	-1.48152	6.64118	6.64695	0.00993256	0.0923708	ADCY1	adenylate cyclase 1	not.signif	not signif
ENSG00000262327.7	1.48631	4.81913	6.64563	0.00993992	0.0923923	AGK	acylglycerol kinase	not.signif	not signif
ENSG00000188419.14	1.31061	5.9404	6.63477	0.0100007	0.0929102	CHM	CHM Rab escort protein	not.signif	not signif
ENSG00000184661.14	-1.79436	5.24935	6.62876	0.0100345	0.0931767	CDCA2	cell division cycle associated 2	not.signif	not signif
ENSG00000111087.10	-1.57804	5.66734	6.62677	0.0100457	0.093197	GLI1	GLI family zinc finger 1	not.signif	not signif
ENSG00000116106.12	-1.67931	5.75731	6.6257	0.0100518	0.093197	EPHA4	EPH receptor A4	not.signif	not signif
ENSG00000101138.12	-1.58977	5.64904	6.62567	0.010052	0.093197	CSTF1	cleavage stimulation factor subunit 1	not.signif	not signif
ENSG00000182240.16	-1.56763	6.62598	6.62272	0.0100686	0.0933042	BACE2	beta-secretase 2	not.signif	not signif
ENSG00000198604.11	1.34892	6.03527	6.62059	0.0100806	0.0933683	BAZ1A	bromodomain adjacent to zinc finger domain 1A	not.signif	not signif
ENSG00000179241.13	-1.58406	5.3846	6.61821	0.0100941	0.093446	LDLRAD3	low density lipoprotein receptor class A domain containing 3	not.signif	not signif
ENSG00000115604.12	1.43087	5.23448	6.60551	0.0101664	0.0940672	IL18R1	interleukin 18 receptor 1	not.signif	not signif
ENSG00000140025.16	-1.54123	6.18716	6.60396	0.0101752	0.0941014	EFCAB11	EF-hand calcium binding domain 11	not.signif	not signif
ENSG00000241571.2	1.67271	4.94625	6.60012	0.0101972	0.094257	ATP5F1AP7	ATP synthase F1 subunit alpha pseudogene 7	not.signif	not signif
ENSG00000168003.19	1.54527	5.53482	6.59753	0.010212	0.0943464	SLC3A2	solute carrier family 3 member 2	not.signif	not signif
ENSG00000173705.9	-1.53019	5.17224	6.59126	0.0102481	0.0946316	SUSD5	sushi domain containing 5	not.signif	not signif
ENSG00000103363.16	1.49503	5.62399	6.58775	0.0102683	0.0947709	ELOB	elongin B	not.signif	not signif
ENSG00000198060.10	-1.49132	5.12291	6.58567	0.0102803	0.0948339	MARCHF5	membrane associated ring-CH-type finger 5	not.signif	not signif
ENSG00000241224.8	1.62565	5.06348	6.58264	0.0102978	0.0949251	C3orf85	chromosome 3 open reading frame 85	not.signif	not signif
ENSG00000047315.17	1.62092	5.36871	6.58216	0.0103006	0.0949251	POLR2B	RNA polymerase II subunit B	not.signif	not signif
ENSG00000060718.22	-1.80267	5.08423	6.58107	0.0103069	0.0949352	COL11A1	collagen type XI alpha 1 chain	not.signif	not signif
ENSG00000106246.18	-1.64961	6.00782	6.5773	0.0103288	0.0950891	PTCD1	pentatricopeptide repeat domain 1	not.signif	not signif
ENSG00000063180.9	-1.71141	5.13791	6.57452	0.0103449	0.0951579	CA11	carbonic anhydrase 11	not.signif	not signif
ENSG00000141668.10	-1.56564	5.25031	6.57422	0.0103466	0.0951579	CBLN2	cerebellin 2 precursor	not.signif	not signif
ENSG00000121621.7	-1.66136	5.08139	6.57127	0.0103638	0.0952676	KIF18A	kinesin family member 18A	not.signif	not signif
ENSG00000205084.12	1.44446	5.53862	6.56917	0.010376	0.0953324	TMEM231	transmembrane protein 231	not.signif	not signif
ENSG00000131242.18	1.55226	7.37876	6.5679	0.0103834	0.0953527	RAB11FIP4	RAB11 family interacting protein 4	not.signif	not signif
ENSG00000006071.16	1.3386	7.06	6.56445	0.0104036	0.0954896	ABCC8	ATP binding cassette subfamily C member 8	not.signif	not signif
ENSG00000145916.19	1.48874	5.64547	6.56226	0.0104164	0.0955596	RMND5B	required for meiotic nuclear division 5 homolog B	not.signif	not signif
ENSG00000282899.2	1.84622	6.44746	6.56091	0.0104243	0.0955837	E2F2	E2F transcription factor 2	not.signif	not signif
ENSG00000114738.11	1.62743	5.20621	6.55905	0.0104352	0.095636	MAPKAPK3	MAPK activated protein kinase 3	not.signif	not signif
ENSG00000174177.13	-1.62702	4.98513	6.55378	0.0104662	0.095791	CTU2	cytosolic thiouridylase subunit 2	not.signif	not signif
ENSG00000107863.20	-1.3701	7.29363	6.55316	0.0104698	0.095791	ARHGAP21	Rho GTPase activating protein 21	not.signif	not signif
[truncated: 16,303 more rows]

## Sheet: Fig.2B
sampleID	PC1	PC2	group
STB1-s1	1.26046	-6.7197	case
STB1-s10	6.28971	-0.688916	case
STB1-s11	-3.53011	-0.597062	control
STB1-s12	-1.93434	-7.8508	control
STB1-s13	11.0178	7.62607	case
STB1-s14	-2.25124	2.15954	control
STB1-s15	-3.62931	3.41418	control
STB1-s16	16.2727	8.32815	case
STB1-s17	-3.58312	2.43336	control
STB1-s18	-7.17287	14.0284	control
STB1-s19	12.0581	13.1974	case
STB1-s2	-6.26322	5.33265	control
STB1-s20	-2.48481	3.36127	control
STB1-s21	-10.1256	21.6011	control
STB1-s22	2.67613	2.4679	case
STB1-s23	-1.67513	8.37682	control
STB1-s24	-12.378	10.3856	control
STB1-s25	24.6264	7.94789	case
STB1-s26	-5.83123	9.54225	control
STB1-s27	-3.29709	2.74087	control
STB1-s28	13.4228	-0.855565	case
STB1-s29	-6.63036	9.72529	control
STB1-s3	-1.78879	6.34556	control
STB1-s30	-3.73457	6.42996	control
STB1-s31	2.01575	2.56893	case
STB1-s32	-3.9282	6.24949	control
STB1-s33	-2.3121	5.46206	control
STB1-s34	11.1114	3.60246	case
STB1-s35	-1.56603	2.52603	control
STB1-s36	-4.25572	4.89145	control
STB1-s37	10.107	5.02137	case
STB1-s38	-5.37913	-1.01006	control
STB1-s39	-3.62506	-5.11043	control
STB1-s4	-0.567319	-11.1778	case
STB1-s40	0.794952	2.3954	case
STB1-s41	-2.45946	4.138	control
STB1-s42	-0.00199825	5.11405	control
STB1-s43	6.08021	-1.77606	case
STB1-s44	-0.718287	-4.5779	control
STB1-s45	-4.44759	0.688949	control
STB1-s46	11.0774	5.19713	case
STB1-s47	-5.32564	5.49505	control
STB1-s48	-9.36038	9.0595	control
STB1-s5	-3.93112	3.00834	control
STB1-s6	-0.873523	4.98099	control
STB1-s7	7.01702	0.688686	case
STB1-s8	-2.72508	7.75181	control
STB1-s9	-1.92381	-8.86245	control
STB2-s49	11.2269	0.155885	case
STB2-s50	-4.76993	-5.6653	control
STB2-s51	-4.53017	-1.43761	control
STB2-s52	3.12021	-8.66121	case
STB2-s53	-5.91566	-2.68189	control
STB2-s54	-3.11733	-3.03613	control
STB2-s55	7.80701	1.93944	case
STB2-s56	-5.1269	3.11994	control
STB2-s57	-2.08636	-0.933459	control
STB2-s58	11.6339	-2.08807	case
STB2-s59	-2.97711	-11.2553	control
STB2-s60	-4.21469	-0.830409	control
STB2-s61	6.2904	-1.43485	case
STB2-s62	-2.79942	-10.2638	control
STB2-s63	-2.4038	-0.537662	control
STB2-s64	7.07876	-8.29988	case
STB2-s65	-3.57607	-10.0606	control
STB2-s66	-2.13494	-11.4448	control
STB2-s67	0.563372	-7.87847	case
STB2-s68	-0.832283	-2.99899	control
STB2-s69	-2.36046	-9.14227	control
STB2-s70	9.58711	-4.84187	case
STB2-s71	-3.18824	-7.77243	control
STB2-s72	-2.82384	-2.5594	control
STB2-s73	7.46068	3.79455	case
STB2-s74	-4.22986	-7.92577	control
STB2-s75	-1.78757	-7.31926	control
STB2-s76	-0.642414	-9.4206	case
STB2-s77	-2.53844	-7.36225	control
STB2-s78	-1.53802	-10.902	control
STB2-s79	11.2573	-7.29473	case
STB2-s80	-6.66825	4.10048	control
STB2-s81	-3.3534	-3.80476	control
STB2-s82	5.96754	-1.24161	case
STB2-s83	-1.93829	-2.22818	control
STB2-s84	-5.80715	-1.46523	control
STB2-s85	7.49261	-5.15276	case
STB2-s86	-7.4839	-3.04361	control
STB2-s87	-5.71976	-0.153289	control
STB2-s88	10.4801	3.86554	case
STB2-s89	-7.11029	0.707634	control
STB2-s90	-3.41112	3.65582	control
STB2-s91	10.0916	1.9769	case
STB2-s92	-7.06976	0.974428	control
STB2-s93	-1.91214	-6.85845	control
STB2-s94	9.20217	-2.3897	case
STB2-s95	-8.88436	-1.8934	control
STB2-s96	-2.42518	-7.06779	control

## Sheet: Fig.2C
	STB1-s1	STB1-s10	STB1-s11	STB1-s12	STB1-s13	STB1-s14	STB1-s15	STB1-s16	STB1-s17	STB1-s18	STB1-s19	STB1-s2	STB1-s20	STB1-s21	STB1-s22	STB1-s23	STB1-s24	STB1-s25	STB1-s26	STB1-s27	STB1-s28	STB1-s29	STB1-s3	STB1-s30	STB1-s31	STB1-s32	STB1-s33	STB1-s34	STB1-s35	STB1-s36	STB1-s37	STB1-s38	STB1-s39	STB1-s4	STB1-s40	STB1-s41	STB1-s42	STB1-s43	STB1-s44	STB1-s45	STB1-s46	STB1-s47	STB1-s48	STB1-s5	STB1-s6	STB1-s7	STB1-s8	STB1-s9	STB2-s49
sample_type	case	case	control	control	case	control	control	case	control	control	case	control	control	control	case	control	control	case	control	control	case	control	control	control	case	control	control	case	control	control	case	control	control	case	case	control	control	case	control	control	case	control	control	control	control	case	control	control	case
ENSG00000175183.10	-0.493374272379719	-0.493374272379719	-0.493374272379719	-0.493374272379718	-0.303839403330604	0.156649890860931	1.16453437570637	-0.216109349854508	-0.348416664876798	-0.108904370040259	1.86199762401656	2.49792716328799	-0.422696435631224	1.07931123528374	-0.0665339648277982	-0.292439798756025	-0.493374272379719	-0.493374272379719	-0.493374272379719	-0.40899716062859	1.26035332790425	0.916530876862836	-0.493374272379719	-0.440760926116655	0.791661015648915	1.26484988219397	0.648797038855025	-0.429820559915759	-0.0773381726238271	-0.376111351414526	0.726950142511402	-0.493374272379719	-0.493374272379719	-0.493374272379718	0.0270051030995859	0.133695256741889	-0.401079275910321	-0.493374272379719	-0.493374272379719	-0.493374272379719	-0.493374272379719	1.73539771241302	0.334795709816221	-0.493374272379719	-0.287721086802282	-0.493374272379719	-0.246470492375072	-0.493374272379719	-0.158886522430335
ENSG00000114841.18	-0.508189723639433	-0.508189723639433	-0.508189723639433	-0.508189723639433	-0.468515540563399	-0.494751765393633	0.191673509184075	0.624996970165683	-0.180759018878737	-0.508189723639433	2.54938792878303	0.285234050089187	-0.1852451837917	0.0775611210607184	-0.325018033150234	0.0355554937324053	-0.508189723639433	1.41447151358278	-0.17331738249895	-0.217784225565301	-0.361408063118753	-0.00430277566242133	-0.508189723639433	0.156543621556488	0.0834870671261607	-0.452229736523612	0.918703081920311	-0.47178150688156	0.989179918334341	-0.289611713044505	-0.431365163752366	-0.508189723639433	-0.508189723639433	-0.508189723639433	0.597676046673605	-0.508189723639433	-0.0329749695017401	-0.121698386652559	-0.508189723639433	2.4219114490866	-0.150965888267088	0.923421322565379	-0.508189723639433	-0.508189723639433	-0.241512130192047	6.79960952946367	-0.420742747233236	-0.508189723639433	-0.508189723639433
ENSG00000160471.13	0.758966619917474	0.279183091211085	-0.648996634597465	1.31876163367719	-0.168375578144107	-0.385293694341089	-0.24826220034718	0.23963478727482	0.225432689132812	0.286395967896545	0.1662450764272	0.432479098359993	0.154592337616157	0.716806300225486	-0.20717696754541	-0.0169232636854218	0.500459578378353	-0.648996634597466	0.258831676130405	0.0681162116135835	0.660343844472506	0.244142438711138	-0.648996634597466	0.125062891922247	2.44497974835021	-0.084361029444936	0.479229375069817	-0.222499647690967	-0.262196154459388	0.246530710000712	-0.333464873576313	-0.648996634597466	-0.648996634597466	-0.648996634597465	0.0151690327467319	0.0496625291570023	-0.231130431773048	0.194131533310578	-0.648996634597465	0.225192285992073	-0.648996634597465	0.446337496170827	-0.648996634597465	-0.648996634597466	-0.173623339721972	-0.648996634597465	-0.361159557378423	-0.648996634597465	-0.0447797359789625
ENSG00000132953.18	-0.497401279918871	-0.497401279918871	-0.497401279918871	-0.497401279918871	1.52061118874632	-0.157151638219645	1.1548921309226	2.21125904290328	0.469903643364075	0.130175120829392	2.56229658273132	0.531123823511305	-0.0615558773665083	0.369976253609463	1.85816818397911	0.143435936633535	-0.497401279918871	7.27631841376284	0.481019857324881	-0.378148046015253	-0.185768412778491	-0.0973603864571206	0.69125437450246	-0.357630660841152	-0.210738158548489	-0.0951171217580673	0.0666741901128211	0.0513241508721266	-0.145043325135394	-0.14023721250435	-0.0842867190153694	-0.497401279918871	-0.497401279918871	-0.497401279918871	1.97623945354463	0.434759849687487	-0.0357150701509155	-0.497401279918871	-0.497401279918871	-0.497401279918871	-0.497401279918871	-0.497401279918871	1.64109841087081	-0.497401279918871	-0.117067683066475	-0.497401279918871	-0.122553706697204	-0.497401279918871	0.0801079233821453
ENSG00000277518.4	-0.54056986062989	0.259550251218862	-0.54056986062989	-0.54056986062989	-0.0166519947174958	-0.216791487635635	1.39180781893908	-0.0670229131872989	-0.19609797816544	-0.54056986062989	-0.127437202289158	-0.118617699120671	-0.3471757151273	-0.191192176080612	0.462437691814149	-0.343483343793007	0.0894626490282881	-0.54056986062989	-0.0682268639697177	-0.292678606273211	-0.104771375671162	-0.385264118128148	2.93999793485935	-0.54056986062989	0.364935899291725	-0.166906557315617	-0.200927930519717	-0.369308441546156	0.977467839619098	0.870438042033752	2.36411060248172	-0.54056986062989	0.0320526792057361	-0.54056986062989	0.139064434902149	-0.54056986062989	1.51907604205139	4.2330368413027	0.524006785093646	-0.54056986062989	0.0854695863084605	-0.54056986062989	-0.54056986062989	0.198860186792054	-0.177878099569127	-0.54056986062989	1.43361262007822	-0.54056986062989	-0.30259868849579
ENSG00000140323.6	-0.987875160862561	0.527836034613929	-0.987875160862561	-0.987875160862561	-0.150557426053109	0.0384522004704052	2.83151143359252	-0.189077199917177	0.0428518351446301	0.235309944160788	0.444754912437068	0.301540613852223	-0.0401532604903862	-0.682208021728474	0.0635243184021651	2.0991546075371	0.269985528224036	0.163279981213189	-0.124254433456951	0.0875765235197738	1.97460840347497	0.182990720347678	0.596479114190651	0.210370386584997	0.0813394929573168	-0.113126269829016	0.305909720173741	2.37522539381967	0.167063186477749	0.118134333227863	0.179510582202255	-0.987875160862561	-0.987875160862561	-0.987875160862562	0.0740146976775038	0.0572024731142419	-0.238088461885335	-0.987875160862561	-0.987875160862562	0.0130273222857755	-0.0181434271767064	-0.270532966190725	0.0131647143955717	0.252836276491914	1.59214328130073	-0.118448556907765	-0.238778968830723	-0.987875160862562	0.0877184832804073
ENSG00000152409.9	-0.479104535342009	-0.47910453534201	1.32557996309874	-0.47910453534201	-0.275252679008869	0.109597374783151	0.457653983637233	-0.0820180298912594	0.133008584655553	0.319908176005117	0.145087319437546	-0.479104535342009	0.234549721298837	-0.479104535342009	0.121128124929387	0.297315741958384	-0.479104535342009	0.700410100826604	-0.206392057332917	-0.0118671236954309	0.0920102742770843	-0.0491997345753954	-0.479104535342009	-0.302481162468619	-0.0923254416338973	0.147470090563523	-0.0865492144650225	0.00581669511425757	0.243613036577366	-0.15620029486492	0.0804966146226761	-0.479104535342009	-0.479104535342009	-0.479104535342009	0.0485877020500561	-0.479104535342009	0.0201633550798919	-0.479104535342009	-0.479104535342009	-0.479104535342009	-0.479104535342009	1.1475778298853	-0.47910453534201	1.26420395366645	0.174195807312218	-0.479104535342009	3.56684355270006	2.0295879093049	-0.0362712931148091
ENSG00000155974.14	-0.332156182982783	3.40430699420771	-0.332156182982783	-0.332156182982784	-0.198323727672909	-0.129335932945815	-0.332156182982783	-0.332156182982783	0.135446682086226	-0.332156182982783	-0.332156182982783	-0.332156182982783	-0.332156182982783	-0.23436403402702	-0.288525193617355	1.33254922589257	-0.332156182982783	-0.332156182982783	0.629839013666512	-0.216754127079184	0.173256150995973	0.89076491153125	-0.332156182982783	1.93467377865053	0.620858050813288	1.2565561513985	-0.264703139931736	-0.152916598143916	-0.0206395746408444	0.110777614437131	-0.332156182982783	-0.332156182982783	-0.332156182982784	-0.332156182982784	-0.186658703789402	-0.332156182982783	0.819570290883767	-0.332156182982784	-0.332156182982783	1.44848777668012	-0.332156182982783	-0.332156182982783	-0.332156182982784	-0.332156182982783	0.771249215780561	3.00010804781413	-0.332156182982783	-0.332156182982784	-0.332156182982783
ENSG00000121068.14	-0.436434960386985	8.10793161509156	-0.436434960386985	-0.436434960386985	0.0546670339393934	0.502736285284688	0.30244204769858	0.892917668950672	0.04515788289942	-0.436434960386985	0.307020581292979	0.23352720915524	-0.185744563908989	0.724864069139453	1.28079029396161	-0.143657995223015	0.949110135545411	-0.436434960386985	0.0317575445721188	0.0564662107906748	-0.308630424573032	-0.112893615660852	-0.436434960386985	-0.238611015051609	0.28730400108369	0.0294406002372994	0.0820410929546482	-0.257599453338223	0.0693410977245937	0.0863482483200235	0.107317824602593	-0.436434960386985	-0.436434960386985	-0.436434960386985	0.0316880201041488	-0.436434960386985	0.116457977273181	-0.436434960386985	-0.436434960386985	-0.436434960386985	-0.436434960386985	-0.436434960386985	-0.436434960386985	-0.436434960386985	0.257217932143229	-0.436434960386985	-0.219664130207067	-0.436434960386985	0.702842888128321
ENSG00000163673.8	-0.488838403673363	-0.488838403673363	-0.488838403673363	-0.488838403673361	-0.16336885416513	0.321122385484741	0.318086274990474	0.136432067143152	0.242772216787637	0.584817239796991	0.950844224964507	-0.488838403673363	0.206156719970417	-0.0310789262927977	0.0504934931526165	-0.0578232702758262	-0.488838403673363	0.456658188993089	0.345676276301758	0.34266379146506	0.129939595186159	-0.488838403673363	-0.488838403673363	0.336273512703904	0.000651194881606761	0.080162545585491	-0.0906822993867353	0.5171918321397	0.0193515338253479	-0.00259836256530566	0.272902465692538	1.33427522301176	-0.488838403673363	-0.488838403673361	-0.102735992033182	0.666652597797807	0.161626050274884	-0.488838403673363	-0.488838403673361	1.02366004867149	-0.488838403673363	-0.488838403673363	-0.488838403673363	-0.488838403673363	0.139772295315669	1.30534540478606	0.56711828076466	-0.488838403673361	0.213084481125421
ENSG00000161714.12	-1.35655792401849	-0.32227330037173	-0.366310563311049	-1.35655792401849	0.15707839993851	-0.173658893682865	0.840898036539491	-0.138774071555146	0.206924026559755	0.269844615825587	0.912655220656387	-0.00316442277278188	-0.0737927083399693	0.251781350807241	-0.174290108341653	-0.0197146975478966	-0.254902387673333	0.26858849025559	0.0164326315001632	-0.0831981141533371	0.0967622884944281	0.49556496503307	0.562433510543377	1.34036329459778	0.00994200325472153	0.497579025406367	0.27760480006359	-0.0128424275827029	0.0457791739130837	0.108816728089628	-0.0385752817956539	0.104411815085771	-0.341508890253611	-1.35655792401849	0.219212723411214	-1.35655792401849	-0.0810305314038552	0.250087762704602	0.324269618957506	-0.168406794664056	2.87337248405041	-0.302096399151449	-0.481233795477449	0.0338102765902624	0.295107519129741	-0.228982021979851	2.02257155452186	0.727281781887525	-0.0963386449693429
ENSG00000154222.15	-0.482628178166186	-0.482628178166186	-0.482628178166186	-0.482628178166186	1.40818379072602	0.193723338120349	-0.216846778750109	-0.482628178166186	1.28089206219286	2.84063349604733	-0.215392152432807	-0.058317003804572	-0.407819455917645	-0.149776459715676	-0.303248781373511	-0.349636427862313	-0.0328765892819168	-0.482628178166186	-0.308001645468838	-0.150491002149012	-0.417108190998769	1.51376794996162	-0.482628178166186	-0.323461531168897	0.322841084874057	1.46728148452507	1.65802252552503	-0.415295236031161	0.0897154895393288	-0.108080934335534	5.99048261918685	-0.482628178166186	0.904782258326988	-0.482628178166185	0.261531830133386	-0.482628178166186	-0.39343895959794	-0.482628178166186	-0.482628178166185	2.02899664942021	0.0929447518265094	-0.102262132822753	-0.482628178166186	-0.482628178166186	0.501222662872232	-0.482628178166186	-0.380055099304717	-0.482628178166186	-0.482628178166186
ENSG00000132846.6	-0.49745149713429	-0.49745149713429	-0.49745149713429	-0.497451497134291	0.233376067012155	2.77714043536534	-0.295289209944565	-0.0940699571485352	-0.164841846396067	-0.0171411372982776	-0.0808250943565615	-0.49745149713429	-0.174150076617705	0.528018465853681	-0.150025394077628	-0.139661989626676	0.0594103409596601	0.109610004408715	-0.0211719602391706	-0.345729105108002	-0.49745149713429	0.224348584464237	-0.49745149713429	-0.17018957730034	-0.0456316000795734	-0.005546067010025	0.15647296382215	-0.0238987175175914	-0.300872958197375	-0.156809520747343	0.227250036958146	-0.49745149713429	0.705078079211657	-0.497451497134291	-0.00557016452740612	0.425269416291664	0.24814531972014	-0.49745149713429	-0.497451497134291	-0.49745149713429	0.276244834440403	-0.49745149713429	0.901448856428668	1.00061141070561	-0.100714782851268	0.577713595228737	3.35579899362759	-0.497451497134291	0.0204248779136693
ENSG00000184226.15	-0.942161173562723	0.234644607392626	-0.942161173562723	-0.942161173562723	-0.022434927428758	0.074742073689581	0.0184576107324095	-0.0273119521719712	0.770219200708792	2.57443779773693	0.373640727501306	-0.16399876860854	-0.167770278492239	0.209584325342839	0.187956247274858	0.292202484096202	-0.415213279818522	0.73124774413815	-0.121967756211854	0.197879590187008	0.520676059820204	-0.127106425129691	-0.0939814679035148	-0.195484577205325	-0.0345465876669842	1.30206832689309	0.233628154069996	0.133237808296448	0.139868199289526	0.233060353574821	1.78677186494845	0.0967474996988201	-0.0970387719015199	-0.942161173562723	-0.0406110978944762	0.12678882935036	-0.259428453008532	4.05924206121226	-0.942161173562723	-0.578192570888031	-0.402159513143307	-0.0239482599729493	-0.942161173562723	1.75507624944742	0.112747121055018	0.402684745435698	0.40877916565152	-0.942161173562723	2.77928254694638
ENSG00000166439.6	-0.453613213758626	-0.453613213758626	-0.453613213758626	-0.453613213758625	0.433930659590674	0.00696324202626037	0.250423086802061	-0.453613213758626	0.268774475662932	-0.453613213758626	-0.201095345557359	0.163249731188092	-0.145287557964691	1.17556889873202	0.036335344882721	0.146045117916488	-0.453613213758626	0.23743594792504	0.320980455097432	0.285234650034854	0.507772140860275	0.309767452587467	-0.453613213758626	0.106241447927805	-0.0174082118430813	0.209597956388016	0.289429094355044	0.0435713165870261	-0.045634465005875	-0.204373145151159	-0.174077163187735	-0.453613213758626	-0.453613213758626	-0.453613213758626	0.136096868750904	-0.453613213758626	0.22357580470447	-0.453613213758626	-0.453613213758626	-0.453613213758626	-0.453613213758626	-0.453613213758626	-0.453613213758626	-0.453613213758626	0.0249147414886999	-0.453613213758626	0.527038486360369	-0.453613213758626	-0.453613213758626
ENSG00000141429.14	-0.377961385215629	-0.377961385215629	-0.377961385215629	-0.377961385215629	0.151428138065966	-0.336457365085545	-0.234065915155996	1.69383651172335	0.550618982897118	-0.1157204293714	0.53811415521326	-0.377961385215629	0.45595029079195	-0.0500081903047619	-0.142965841327632	0.223288235939101	-0.377961385215629	7.95477435221952	1.22504431373517	-0.377961385215629	-0.320605614056942	0.907830840079151	-0.377961385215629	-0.285651575701739	0.0205200885937555	0.963954902909882	-0.329824508590775	0.0874075184397669	2.62030083033945	-0.377961385215629	0.835359079530613	-0.377961385215629	-0.377961385215629	-0.377961385215629	-0.0618129502623152	-0.377961385215629	1.31522099093059	-0.377961385215629	-0.377961385215629	-0.377961385215629	0.830748877112768	-0.377961385215629	-0.377961385215629	-0.377961385215629	-0.377961385215629	-0.377961385215629	-0.377961385215629	-0.377961385215629	-0.377961385215629
ENSG00000144320.14	-0.474786087890695	-0.474786087890697	-0.474786087890697	1.15589634185624	-0.270396674953948	-0.320227285362403	-0.269392089110788	0.182756839683348	0.757905552204418	1.28216617585319	-0.394540516004075	-0.474786087890697	-0.374891301553094	0.180115042211019	1.12628340720013	-0.182411233222668	0.0375357852706785	-0.219103806178005	-0.0718189070018063	1.93951019684004	-0.273430628687872	-0.241653896413224	0.121146779669887	-0.241987717858311	0.507982803483055	1.31997978335996	1.38461000602978	2.66777485729567	0.311884572441018	-0.323822233360336	1.7797952568789	-0.474786087890697	-0.474786087890697	-0.474786087890697	0.261299267179057	-0.474786087890697	-0.284784178839912	-0.474786087890695	-0.474786087890695	-0.474786087890697	-0.0989194979054757	-0.474786087890697	-0.474786087890695	-0.474786087890697	1.07655883478746	-0.474786087890697	-0.175591846316515	-0.474786087890695	-0.0656658623842238
ENSG00000031081.11	-0.724388654616145	-0.724388654616145	-0.724388654616145	-0.724388654616145	0.498958286271033	0.166780863406181	-0.156091745307653	6.85157163379316	0.286336113809021	0.266139496221473	0.523492478724277	0.350316326747091	-0.00986077337725632	0.559557959199276	-0.159619092010555	0.614074199323846	0.541358915724931	1.61270894238537	-0.526953447042608	0.309023910159912	-0.041797734962947	-0.137695388111644	-0.724388654616146	0.551223078392099	0.0117808372033487	0.450860257140079	-0.0086997369384148	0.190268846591813	-0.045796463002375	0.501631605593943	0.437633274395734	0.975262691442528	-0.724388654616145	-0.724388654616145	-0.155025183513168	-0.724388654616145	-0.153629106581483	-0.724388654616145	2.00864700919649	-0.724388654616145	0.354954893191238	-0.724388654616145	-0.724388654616145	-0.724388654616145	0.0783097775266291	-0.724388654616146	0.185081869770085	-0.724388654616145	0.87873152256303
ENSG00000114491.14	-0.51399599128039	-0.51399599128039	-0.51399599128039	-0.51399599128039	-0.163020619562253	-0.470432894561244	1.11647012286442	-0.20082791216106	0.240059995103683	-0.0659674223747396	-0.410830837968796	-0.51399599128039	-0.289576522928504	1.88544313809369	0.29124775941475	0.873273212736972	-0.51399599128039	-0.51399599128039	1.50098505903341	0.34053295944456	-0.51399599128039	1.97516860031872	-0.51399599128039	-0.454695782004138	-0.130727928793679	1.14074755983994	0.600197316899052	-0.51399599128039	-0.0190732940347547	-0.325647461560171	-0.363666816499464	-0.51399599128039	0.445391719646558	-0.51399599128039	-0.159681839925817	0.145656024768835	-0.364154108531558	-0.51399599128039	-0.51399599128039	-0.51399599128039	0.0653003838073493	2.4424599218941	-0.51399599128039	-0.51399599128039	-0.349834999754209	-0.513995991280391	-0.402926794579853	-0.51399599128039	-0.344659845412089
ENSG00000126461.15	-0.357613113145203	-0.357613113145203	1.00652923120314	-0.357613113145204	0.596614476989732	-0.357613113145203	0.207930661284694	0.294646126751301	0.290132229278599	-0.357613113145203	0.412164558312928	0.727766111217036	0.38946897756971	0.112340544636054	-0.0438497975061697	1.62282207410154	-0.357613113145203	6.10924576155893	-0.231820802653664	-0.357613113145203	0.245217406598109	0.346808704791148	-0.357613113145203	0.314288073700034	0.0650903185010061	-0.00206095581580001	-0.357613113145203	0.0850511677914869	0.0347085012335494	0.0771887858041063	0.314638305830474	-0.357613113145203	-0.357613113145203	-0.357613113145204	-0.0455538449504114	-0.357613113145203	0.461396458800088	-0.357613113145203	-0.357613113145204	-0.357613113145203	0.541516274077722	0.717232472238204	-0.357613113145203	-0.357613113145203	-0.0544491433568926	-0.357613113145203	0.136394193323489	-0.357613113145204	0.867521492283677
ENSG00000119547.6	-0.707468831706696	0.75416720010102	0.517383900057205	-0.707468831706696	0.176532375116509	0.0307917160019249	-0.0136386833811439	-0.0817519048882579	-0.0225733834103702	0.415445144091693	-0.113234947287248	-0.152661835950011	-0.301761971562177	-0.193649643564763	-0.0757469710653478	0.145189220157392	0.374731327423	-0.107314607508253	0.132793685784608	-0.296204239654705	0.0894954831549723	-0.155566826822777	0.685277027838291	2.8337567610623	-0.106333971238443	2.5604505186576	-0.129890078996444	0.183440219509764	-0.057824239263193	-0.127072026989352	0.0804673002531146	-0.707468831706697	0.511963924671398	-0.707468831706697	-0.0909543010367888	0.754106350269512	-0.122383547309254	-0.707468831706696	-0.707468831706696	-0.201161279456151	-0.707468831706697	-0.707468831706697	-0.707468831706696	5.95954784917043	-0.0268052972457043	0.953433991144757	0.00888280380307158	-0.707468831706697	0.108090485922002
ENSG00000069275.13	-0.589475325630959	-0.589475325630961	-0.589475325630959	-0.589475325630959	-0.00700992478976981	0.163306197956009	0.112015181666717	0.426929311777143	0.100497894121208	0.578741167596611	1.09380862751978	0.58877219114394	-0.343210989344531	0.447285322605959	-0.0878802863293805	0.0118421642310909	0.499282286553019	-0.589475325630961	0.753599647230504	4.96730145963086	0.702266626129677	0.712567205194397	-0.589475325630961	0.244874396757564	-0.188286579986276	0.0819269235299822	0.139105793430285	0.0725569469467738	-0.154412346360637	-0.0802686059178079	-0.21966210755956	0.810598925258436	-0.589475325630961	-0.589475325630959	-0.0787436224092264	0.46687384694154	-0.0227575286111792	-0.589475325630959	-0.589475325630959	-0.589475325630961	-0.589475325630961	-0.589475325630961	-0.589475325630959	-0.589475325630961	-0.115163875432293	-0.589475325630961	-0.112524610535627	-0.589475325630959	-0.169677458896638
ENSG00000160007.20	-0.820567693431034	0.858714101836802	-0.820567693431034	-0.820567693431034	0.385285966970069	0.717793696159628	1.51576108754105	-0.411896134060601	0.0970995060762252	-0.116245015138952	2.02775594813453	-0.0783171354073218	-0.31149230045004	1.38356874531508	-0.127183793126207	-0.268378151709758	-0.167723013929697	0.658006161348274	1.08460312902135	-0.31469129318224	0.0857359896212392	1.60135252536389	-0.17376167103361	-0.295429167848113	1.02063366094893	1.03804512033571	-0.215007964329618	0.790643932101261	-0.33118641375781	1.03272796102429	1.59864027935381	0.812905351449376	-0.322814868184473	-0.820567693431034	0.287203633011892	-0.820567693431034	0.330568787117464	-0.820567693431034	-0.820567693431034	0.175846881770819	-0.55352751881781	-0.180216202347284	-0.820567693431034	-0.153099095545636	-0.241767089030134	2.3812680039587	-0.271430227440703	0.500368676996224	-0.57629479618859
ENSG00000166548.17	-0.663434552299394	0.92994640018062	1.97828460957403	-0.663434552299396	-0.455653211220728	0.234115159387902	0.255548426141933	2.02331401767292	-0.147629130997686	0.724184948722992	-0.29515487101706	-0.663434552299394	-0.00954232899330043	0.188760557469988	-0.357756646559668	1.07545877172471	0.843848808763745	0.351826587971741	-0.191073208193052	-0.27631401127121	-0.406139665743107	0.0604252269725467	-0.663434552299394	0.184160840955254	0.376017381830693	0.859202990859127	0.138767257461497	-0.0613191575146718	-0.049220470327212	-0.421989345601621	-0.272827750836896	-0.663434552299394	-0.663434552299394	-0.663434552299396	0.0895073170835829	-0.663434552299394	0.631475252950521	-0.663434552299394	-0.663434552299396	-0.115018032461184	5.98932124104381	-0.663434552299394	-0.663434552299394	-0.663434552299394	0.653917994852992	-0.663434552299396	0.122252558430343	-0.663434552299396	-0.663434552299396
ENSG00000198739.11	-0.396926994034877	-0.396926994034879	1.52615766819494	-0.396926994034877	0.102137399031334	0.0662709135909147	0.680205001030162	-0.396926994034879	3.40038521544384	-0.396926994034879	-0.0877025509033596	-0.396926994034879	-0.294155950390874	0.261041724432018	0.00212140988755667	0.157825481234991	-0.396926994034879	-0.396926994034879	-0.396926994034879	0.323962202548939	-0.0683355557683476	7.66034471197816	-0.396926994034879	0.107730912412627	-0.325809134317951	0.360687621223532	0.257557698135674	-0.165615826541763	-0.0766500289230073	-0.0185689687440232	-0.163522253410267	-0.396926994034877	1.29954978180358	-0.396926994034877	-0.154867275568006	-0.396926994034877	0.21504648553257	-0.396926994034877	-0.396926994034877	-0.396926994034879	-0.396926994034879	-0.396926994034877	1.54574387525165	-0.396926994034877	0.138409006415902	1.43066441527539	0.166430269946242	-0.396926994034877	-0.396926994034879
ENSG00000179454.14	1.32517158049915	0.726399013584811	-0.915656025755463	-0.915656025755463	0.382407884798687	0.312490416139488	0.161825302463738	0.120979945904203	0.92948287069655	-0.390317033733282	-0.0133936017222325	0.56939732010014	0.0860987108338556	0.258587695731817	0.74838400125278	0.185065581666933	0.364823194550717	-0.100645600620239	1.40551393306043	0.300153742545815	1.21536925902316	0.137184755620193	-0.915656025755463	0.122000076886933	0.38673008516509	-0.0130255465214459	-0.0825341420806926	1.18505644274762	0.165780710370207	1.35783936914992	0.405173346204996	0.108573397973726	0.275872329524704	-0.915656025755463	0.474020243121381	-0.0367651274286268	0.11387974849088	-0.915656025755463	-0.915656025755463	0.140950686084577	0.469130518688	0.909605016429866	0.527983501263779	0.515609561084626	0.505862671469789	-0.915656025755463	0.920057806297165	-0.915656025755463	-0.318403240645255
ENSG00000171823.7	-0.311834873638296	-0.311834873638296	-0.311834873638296	-0.311834873638294	-0.311834873638296	2.80002903189683	0.333944693901714	-0.311834873638296	-0.141254973857306	7.39701594307813	0.0192891476550245	0.0716263728244591	-0.311834873638296	0.46509983661452	-0.193214033077139	0.0128987425374826	-0.311834873638296	-0.311834873638296	-0.109882066416319	-0.141907348114024	-0.197818437695287	4.18180127258783	-0.311834873638296	-0.0826758852018249	-0.226896860035702	-0.311834873638296	-0.186797734651978	-0.134394654157568	-0.14043558197848	-0.311834873638296	0.00218304651245692	-0.311834873638296	-0.311834873638296	-0.311834873638296	-0.00859337865399649	-0.311834873638296	0.142464073945914	-0.311834873638296	-0.311834873638296	0.227878593156361	-0.311834873638296	-0.311834873638296	-0.311834873638296	-0.311834873638296	-0.171158949241684	-0.311834873638296	-0.0860501525309923	-0.311834873638296	-0.311834873638296
ENSG00000111371.16	-0.993577372667424	0.556766091003514	0.181629189613741	1.78747880596598	-0.107998569938368	0.271881809498933	-0.154195458648642	0.959502073198175	0.205122900156835	0.321165832661866	0.730016544175532	0.335364343487091	0.503596339119161	-0.0203719404089782	0.0934388664029441	-0.251807846755459	0.171000159896443	-0.221462425411765	0.0471519094771351	-0.141975563126759	-0.148400082583821	0.183030609929711	0.148862800870074	0.692340084071202	0.117606565228867	-0.228316919653493	-0.131601711072462	0.393838790664367	0.226875932943925	0.150262030725105	-0.241329488278095	0.127422850758016	-0.598827381579563	-0.993577372667425	-0.172941224011901	-0.0225066872823447	0.00949196381067892	3.43081185632763	1.07971290122397	-0.993577372667424	0.327720980937345	0.314124821366728	-0.993577372667424	-0.993577372667424	0.530324339651578	-0.579104233480004	0.399932473206641	-0.993577372667425	-0.442646205667093
ENSG00000103199.14	-0.669650771069122	0.531094181523393	-0.669650771069122	-0.669650771069122	-0.00110258533995363	2.12668830304455	-0.12325015398876	3.71661512576606	0.17692657220151	-0.210086870834354	0.13108377891806	0.00506232283136847	-0.0857604511701827	0.358429858482214	-0.212520861571866	-0.0734686783461	0.650054804936699	0.294536518811646	-0.398648379856013	0.903900017058388	0.881297624542627	-0.174174653976424	-0.669650771069122	-0.020456854688669	1.26197145899839	-0.213282118189374	0.753073729478723	0.078719186150864	-0.196428767677076	0.0378173762744862	-0.0229157898010677	-0.669650771069122	-0.669650771069122	-0.669650771069122	-0.233853518730339	-0.669650771069122	1.18134601767274	-0.669650771069122	1.84071121036461	0.309173958071556	-0.201983021032661	2.30442765262132	0.00471532176417274	-0.669650771069122	0.00997586330160852	-0.0625149687580376	-0.0628509797504192	-0.669650771069122	-0.669650771069122
ENSG00000197403.5	-0.298924536819172	-0.298924536819172	-0.298924536819172	-0.29892453681917	-0.298924536819172	-0.210940883167341	-0.298924536819172	7.08001890040896	-0.0707031177561999	-0.298924536819172	-0.0561858216815018	0.678360004759657	-0.17623531442383	1.3194400608476	-0.0590453214301068	-0.298924536819172	-0.298924536819172	-0.298924536819172	-0.116664409814825	0.0230251662575533	0.388388972351284	0.648147268086008	-0.298924536819172	-0.0739206207156412	2.13524827611104	-0.0921998990603463	0.0350037752352869	0.151568824947289	0.0257927032206972	-0.0581605831554549	-0.045350259330432	-0.298924536819172	-0.298924536819172	-0.29892453681917	-0.195764656223466	-0.298924536819172	0.0372632213992311	-0.298924536819172	-0.298924536819172	-0.298924536819172	0.949540654334162	-0.298924536819172	-0.298924536819172	-0.298924536819172	-0.123652075173764	-0.298924536819172	-0.298924536819172	-0.29892453681917	0.169050627128306
ENSG00000099290.17	-0.263153184330809	-0.263153184330809	-0.263153184330809	-0.263153184330809	-0.101793284527385	-0.202349375531768	-0.195511697993794	0.427626926175083	-0.203975087696935	-0.263153184330809	-0.263153184330809	-0.263153184330809	0.634030132432438	-0.125391161210677	0.0904552281657258	-0.0571607468792625	7.89057574916646	-0.263153184330809	1.02970415064186	-0.165929630177737	-0.263153184330809	1.46318252015277	-0.263153184330809	-0.187917214087599	0.696280012400377	0.96638913622877	-0.0862022764081262	-0.263153184330809	-0.221479436405405	-0.197636441912429	0.543099711601711	-0.263153184330809	-0.263153184330809	-0.263153184330809	0.585847040786649	-0.263153184330809	-0.263153184330809	-0.263153184330809	-0.263153184330809	-0.263153184330809	-0.263153184330809	-0.263153184330809	-0.263153184330809	-0.263153184330809	-0.263153184330809	-0.263153184330809	-0.263153184330809	-0.263153184330809	-0.263153184330809
ENSG00000214944.10	-0.680516853457613	-0.680516853457613	-0.680516853457613	0.90893535488499	0.186393696287646	1.01478943882544	-0.184912902588461	-0.433081265157541	-0.0990607994285553	-0.611244398315899	-0.0811359040813857	0.535709691467925	2.18740579817414	0.211734968517342	0.0743327416916076	1.16687751219005	0.211058661110934	0.666293285737066	1.89905250876595	-0.373265948428323	-0.305128882489386	-0.056401614299251	-0.680516853457613	-0.483023053596319	1.16295247243005	-0.245182349520629	0.00392369012379468	-0.4515819913288	0.473740347163317	-0.348697461367964	0.249575784892522	-0.680516853457613	-0.680516853457613	-0.680516853457615	0.678773332343728	-0.680516853457613	-0.473818691042487	-0.680516853457613	-0.680516853457615	-0.502862439249566	3.11032591106122	0.0966742538820148	-0.680516853457613	1.42933848423717	0.0379209825144923	-0.680516853457613	-0.202948458882478	-0.680516853457615	-0.563734040883499
ENSG00000188611.17	-0.320363263480559	-0.320363263480559	-0.320363263480559	-0.320363263480559	0.474294266437584	0.206634928703631	0.269949140070497	3.78016592468879	0.103803544357296	-0.320363263480556	7.00440978193952	-0.320363263480559	-0.201129371656501	1.23389531894122	0.0691468629677209	-0.320363263480556	-0.320363263480556	-0.320363263480556	-0.320363263480556	0.0580839266963643	4.46664159676596	-0.320363263480559	-0.320363263480559	0.183650076359089	-0.0304697229854778	-0.109997057863325	0.209489539971234	0.208258385166825	0.208829127425016	-0.320363263480559	0.428576604609585	-0.320363263480556	-0.320363263480559	-0.320363263480559	0.0983382692664511	-0.320363263480556	-0.320363263480556	-0.320363263480559	-0.320363263480559	-0.320363263480556	-0.320363263480559	-0.320363263480559	-0.320363263480559	-0.320363263480559	0.425806951805774	-0.320363263480559	-0.320363263480556	-0.320363263480559	0.250727557748122
ENSG00000046889.19	-0.400117184650871	-0.400117184650871	-0.400117184650871	-0.400117184650869	-0.206496352360284	-0.124692955304923	-0.221201960416174	0.563905532620701	-0.0524764348846849	-0.2857892785811	0.0324764856924555	4.13838336689637	0.178029523070116	-0.251257794831413	0.0414974223731957	-0.118127585751489	1.13523947867369	-0.400117184650871	0.191469948498433	-0.400117184650871	-0.184980913983286	-0.0819492495409508	-0.400117184650871	-0.400117184650871	-0.16137763028742	-0.0368033871569766	2.21520439203418	-0.224013215134797	1.70671455404477	-0.214161957764871	0.407342119256935	-0.400117184650871	0.434111914877587	-0.400117184650869	0.584890971893948	-0.400117184650871	-0.400117184650871	-0.400117184650871	2.45341666222344	0.132870979209214	-0.400117184650871	0.0479468421935038	-0.400117184650871	-0.400117184650871	-0.140435210916803	-0.400117184650871	0.459216845565894	-0.400117184650869	-0.400117184650871
ENSG00000008441.19	-0.570858419744878	-0.570858419744878	-0.570858419744878	2.33814242900614	0.503813772752645	-0.281438438806099	-0.295089555587422	-0.0973249472253053	0.0093043401433722	-0.00463267204470994	0.795984671523038	0.466663662952708	0.424035264852823	0.539361336954055	-0.280593677779968	0.38514003706177	-0.087308548183547	-0.570858419744878	-0.570858419744878	-0.0420298396969068	0.880087912111392	0.426763473498929	0.095893848811966	-0.570858419744878	-0.194873903954727	-0.135663588608767	-0.214297728059941	-0.20716782202641	-0.342977071899755	-0.408419521826226	-0.250807173962546	-0.570858419744878	-0.570858419744878	-0.570858419744879	-0.141216228563645	0.100155831026499	-0.0966425844454573	-0.570858419744878	-0.570858419744879	-0.150924968981653	-0.570858419744878	-0.570858419744878	0.886148054286261	-0.570858419744878	-0.274598800707036	-0.570858419744878	-0.0876794249998066	-0.570858419744879	-0.570858419744878
ENSG00000196867.8	-0.469176387527724	-0.469176387527726	-0.469176387527726	-0.469176387527724	-0.0715248938792134	0.0810521145692592	-0.00544801924806976	0.441640409631344	-0.0307119020514177	0.311221479268144	4.32549574241818	-0.469176387527726	0.107295823312754	-0.469176387527726	0.279374676690476	-0.289210746640677	-0.469176387527726	6.34373294191068	-0.165911162044602	-0.0572136637773929	-0.26035379542845	0.636937770340416	1.74561709063439	-0.469176387527724	-0.014779127422255	0.0360731808686934	-0.19553807954201	3.45899893359477	0.153837253482455	-0.469176387527726	-0.282428265030404	-0.469176387527724	-0.469176387527726	-0.469176387527724	-0.148825933252706	-0.469176387527726	0.613628724749664	-0.469176387527724	-0.469176387527724	-0.469176387527726	1.20757314307497	-0.469176387527726	-0.469176387527724	-0.469176387527724	0.235704140402074	-0.469176387527726	-0.469176387527726	-0.469176387527724	0.261669215430238
ENSG00000182957.16	-0.688537213272624	-0.186295237348959	0.0939314504920296	-0.688537213272623	0.352902806341065	0.491490413640753	-0.277172391370026	-0.00159042819205657	0.0785614833847574	-0.504388489036675	0.0241226049242386	-0.688537213272623	-0.318336702493387	0.75958842555084	-0.0121237063958554	0.190827353950624	-0.688537213272623	1.76687563199095	0.0864549032282676	-0.518950528783626	-0.540019652982298	0.699473397575272	0.996321572525584	0.505648217448561	0.0410973509034116	-0.462988577913985	-0.496448176203378	-0.237859980831319	0.200640633735693	0.688551733329459	1.16227121947236	0.0317582836743045	-0.688537213272623	-0.688537213272623	-0.232868089675492	-0.114594684503322	-0.452346890559258	-0.688537213272624	-0.688537213272623	2.01194603952339	0.415749168328082	-0.688537213272623	1.44635153831255	-0.688537213272623	-0.301046989964651	1.21757829156579	-0.308951673893767	-0.688537213272623	1.83983429513522
ENSG00000239474.7	-0.294574409193676	-0.294574409193676	-0.294574409193673	-0.294574409193676	-0.294574409193673	-0.294574409193676	-0.294574409193673	3.07387457241087	-0.10113931729024	-0.294574409193676	-0.294574409193676	-0.294574409193673	-0.177754502122196	2.55822291846782	0.272683237452329	0.163931786932477	-0.294574409193673	-0.294574409193676	-0.294574409193676	0.277984540118646	8.05114696674234	-0.294574409193673	-0.294574409193676	-0.294574409193676	-0.0202567707677436	-0.294574409193676	-0.0401989222944237	0.248060117657347	0.0560610044719775	0.150517205385068	-0.294574409193676	-0.294574409193673	-0.294574409193676	-0.294574409193676	0.920803931056606	-0.294574409193673	-0.294574409193673	-0.294574409193673	-0.294574409193676	-0.294574409193673	-0.294574409193676	1.65991644211202	-0.294574409193676	-0.294574409193673	0.128332525156403	-0.294574409193676	-0.294574409193673	-0.294574409193676	-0.294574409193676
ENSG00000281601.5	-0.722414918079013	-0.722414918079013	6.04018202754806	-0.722414918079014	0.512378755431164	0.0213197624559034	1.81251270501383	0.0593954889675068	-0.0378632007189376	0.15906330129133	-0.280802021763213	0.00595410309578292	-0.156734327152841	-0.0233376889403163	0.190805931051801	0.186360820294547	-0.0736756587496165	0.885775645990885	1.97804289710186	-0.157627610059537	-0.482304782557826	0.12216461333569	0.357549559016013	-0.206213460985789	0.886863877163293	0.379300314042924	0.136867041790261	-0.424023128980876	0.124852531254972	-0.324031230032606	-0.17044714818448	-0.722414918079013	-0.722414918079013	-0.722414918079014	0.471569435928256	0.110177474452688	-0.286513864977953	1.03278620433525	-0.722414918079014	0.046601135779971	-0.722414918079013	0.290857636063483	1.93426879642139	-0.722414918079013	1.83680556877748	-0.722414918079013	0.281745986634652	-0.722414918079014	-0.426019476724261
ENSG00000132510.11	0.309275250329115	-0.421488133440237	-0.421488133440237	-0.421488133440237	-0.237849187423627	-0.228130282320752	-0.333092062687128	-0.166477357653518	1.17687675946257	-0.421488133440237	0.0477123921591729	-0.286453717559276	-0.276253751675868	4.84083529345236	-0.31171215826671	-0.282601140517461	-0.421488133440237	-0.421488133440237	1.8044822274986	-0.28824633667363	-0.383390606789389	0.354160182563527	-0.421488133440237	-0.358741173122662	-0.360420754247258	-0.233671619558967	3.07477919988205	-0.266122428697906	0.470279457338918	-0.386285089669306	-0.374352626722869	-0.421488133440237	-0.421488133440237	-0.421488133440237	0.830891360871303	5.01495243593422	-0.275045181598614	-0.421488133440237	-0.421488133440237	-0.421488133440237	-0.421488133440237	-0.421488133440237	-0.421488133440237	-0.421488133440237	-0.303316051351054	-0.421488133440237	-0.421488133440237	-0.421488133440237	-0.155007696988009
ENSG00000169239.13	1.1016084679695	0.651727741514355	-1.09247787051814	1.18737493577373	0.444982635080713	0.972871887865723	0.218819428170436	0.160343784842454	0.502964879703552	-0.0565978786255503	1.09347619067181	0.544820359869088	0.449850150111415	0.0919825840733627	0.309233658065488	0.27148148494209	-0.0571823847009154	-0.0568846064176036	0.195635604641553	0.59076046326618	-0.0363204028383599	0.274849610848578	2.30321851497207	0.155583656497719	0.110106495286632	0.14259801494647	0.592380698774274	-0.0803721262853071	0.403516818679757	0.849329426207205	0.284777270709649	-0.0849790721155838	-1.09247787051814	-1.09247787051814	0.169261852371427	0.241214991651768	0.326715214773361	-1.09247787051814	-1.09247787051814	0.0537826656000009	0.704976171285021	0.528577520392726	-1.09247787051814	-0.0585199136279229	0.304717525139487	0.0404701408984609	0.429582095246688	1.15452625762774	-0.261138766695675
ENSG00000132361.18	-0.465824540346488	-0.465824540346488	2.49929725361408	-0.465824540346488	0.43305421457715	-0.430563264550669	-0.432195427228145	0.665940374770353	0.353042312524412	1.69404992372133	-0.41860988468985	-0.465824540346488	-0.465824540346488	6.07227700143814	1.02820829146119	-0.41771491955095	-0.465824540346488	-0.465824540346488	-0.453030336754754	0.501443426759286	0.535389413073561	-0.428594333106844	-0.465824540346488	0.570552632915068	0.781409743858488	0.646351490672396	-0.313980773504458	-0.465824540346488	-0.0304528840050463	1.10176033204	0.37909457027508	-0.210460562053251	-0.465824540346488	-0.465824540346488	0.115313499311948	-0.465824540346488	-0.465824540346488	-0.465824540346488	-0.465824540346488	-0.465824540346488	-0.465824540346488	-0.465824540346488	-0.465824540346488	-0.465824540346488	0.962480215639076	-0.465824540346488	-0.439164959485626	-0.465824540346488	-0.465824540346488
ENSG00000153207.16	-0.513280640899402	-0.513280640899402	-0.513280640899402	-0.513280640899401	-0.513280640899402	-0.194017618703256	-0.209837548249544	-0.513280640899402	-0.353410400558738	0.0845072128771132	0.0830686546389121	0.639480278134154	-0.202018696514596	0.410879043440917	1.03013362029962	1.68154803983115	0.726150085227717	0.5322211126279	0.642727119664828	-0.109130490646699	-0.143333295878449	-0.18945197450422	1.31417209122966	-0.191676111765114	2.24296398401132	0.0869186834737915	1.03132742863096	-0.142894144685631	1.54118967908124	-0.235016920971782	-0.513280640899402	-0.513280640899402	1.62104549104715	-0.513280640899401	-0.09478898231734	-0.513280640899402	-0.129537651681333	-0.513280640899402	-0.513280640899401	-0.513280640899402	-0.513280640899402	-0.513280640899402	-0.513280640899402	-0.513280640899402	-0.513280640899402	-0.513280640899402	0.26209977855688	-0.513280640899401	-0.131423515534345
ENSG00000088387.22	-0.625494511345581	-0.625494511345581	-0.625494511345581	-0.62549451134558	0.150239356919766	-0.464865984678897	-0.224594831537848	-0.0326665368964298	-0.0515566705324042	-0.625494511345581	-0.260966830245754	0.818369495635312	-0.235398363157264	-0.0856058774097407	1.12913290358957	-0.297619499150946	-0.142311091340337	5.02702220444645	0.124478238711768	-0.557841806156524	0.0184426491372577	0.946996353826457	0.694615347679039	3.18143846065281	-0.145399437653712	-0.165042827926364	-0.171497033870486	1.74708285420742	-0.331199895952651	0.400908894556404	2.78672407094902	-0.62549451134558	2.75195035488937	-0.62549451134558	0.0878037332131971	1.39752407559307	0.0871605895608378	-0.625494511345581	-0.62549451134558	-0.62549451134558	1.29010416805874	0.21696826261485	-0.625494511345581	-0.625494511345581	1.35527676406117	-0.625494511345581	0.986597181539687	-0.62549451134558	0.675530903954754
ENSG00000104738.19	0.336441161998624	-0.545351040211307	-0.545351040211307	-0.545351040211307	-0.18911180799098	0.255333815794325	-0.0604054975533927	-0.435318634335585	0.507203368080975	0.745577948014979	1.38486474500071	-0.545351040211307	0.383712133909	-0.545351040211307	0.291134646140359	0.398303605359412	-0.545351040211307	-0.270748264929352	1.01139834292672	-0.191233138820123	0.328050438775936	-0.274160915447548	-0.545351040211307	-0.31952746536491	-0.0883086713612978	0.220800609258009	0.475252533936004	2.19795242718686	0.25778042881324	0.0105658041555781	0.126237389867681	3.60340331764757	-0.545351040211307	-0.545351040211307	-0.200757057198857	-0.545351040211307	1.03804201816388	-0.545351040211307	-0.545351040211307	-0.545351040211307	4.10978279080244	1.79233017988899	-0.545351040211307	1.53060517032982	-0.0922991679019735	-0.545351040211307	0.372352950234179	-0.545351040211307	-0.545351040211307
ENSG00000066933.16	-0.68797937804113	-0.68797937804113	-0.68797937804113	-0.68797937804113	3.82976236667149	0.682764358451885	0.0574883272808557	-0.00092702782147221	0.14599169962055	1.69243353392487	-0.589484569636836	-0.68797937804113	-0.520227235219616	0.590248295755246	0.392924187296357	0.325672391865743	-0.141532626189807	-0.479972569302434	0.258381414227795	0.695577448619467	0.478014949818876	1.77246411337509	-0.461547903962217	1.27744508221315	-0.0397840851261184	1.27217681753149	0.542684433933285	0.934857454885267	1.95690612432348	0.880555536089712	-0.375909602100033	-0.68797937804113	-0.119224805298344	-0.68797937804113	0.197031638265958	-0.50807918641534	-0.474539727422759	-0.68797937804113	-0.68797937804113	-0.442940870639314	-0.68797937804113	-0.42347561265928	-0.68797937804113	0.356766840561189	-0.35031236705539	-0.68797937804113	-0.218965171189222	-0.68797937804113	1.46792584050435
ENSG00000068615.20	-0.490705667674543	-0.490705667674543	-0.490705667674543	-0.490705667674543	0.922474473233926	0.623876232025084	-0.355157632715893	-0.490705667674543	-0.263809162337196	-0.31006746827843	0.0923445396112382	-0.490705667674543	-0.298920324091403	0.170593256882689	0.166202367363443	-0.148708123027226	-0.490705667674543	-0.490705667674543	0.259546496372088	0.60572273904023	0.889761476773189	-0.490705667674543	2.12311777378678	1.28811851985658	0.352523283925247	0.590733169985133	0.752452635495593	-0.158834242114801	0.519887082519775	1.11981732049723	-0.0961949588837036	-0.490705667674543	-0.490705667674543	-0.490705667674543	0.0277507713750689	0.010577927279463	-0.366740394247545	-0.490705667674543	-0.490705667674543	-0.490705667674543	3.1903308444473	-0.490705667674543	-0.490705667674543	-0.490705667674543	-0.374194572629542	-0.490705667674543	-0.490705667674543	-0.490705667674543	-0.490705667674543
ENSG00000051620.11	-0.664991200192198	0.663145992901352	3.55289144783701	-0.664991200192199	-0.0915047883915229	-0.203095848334842	0.00978803378317471	1.7045920575395	0.441085528553124	0.671089742707242	2.87695481878284	-0.664991200192199	-0.238775957825295	0.0617512886768449	0.29372750082176	0.172559425543957	0.357827439885066	4.72327798420111	-0.384824544456957	-0.554088239748631	0.34565017881508	-0.0334209358604456	-0.664991200192199	-0.228328985575792	-0.0368137008415117	0.101913462985909	1.34074441136114	-0.207217328181414	-0.262212505419109	-0.31412724190987	-0.0370629811816946	0.845437336781098	-0.664991200192199	-0.664991200192199	-0.181446293066361	0.473026243347233	2.37266937639036	-0.664991200192198	-0.664991200192199	-0.664991200192199	0.348308558951543	0.0634213182966363	1.11012034718715	-0.664991200192199	0.0533007440641256	-0.664991200192199	-0.4076934683937	-0.664991200192199	-0.664991200192199
ENSG00000169891.18	-0.65557361028549	0.466158022021064	-0.65557361028549	-0.655573610285491	0.0971239541023056	-0.245522081142866	-0.464174159209172	2.86119029226781	-0.357819661206798	-0.159244104347024	-0.143854104061557	-0.28763645387344	-0.0813753403338382	0.00322267041091192	-0.305150576134072	-0.65557361028549	-0.368512087610585	3.13804757654441	-0.445040026639174	0.0673948054748211	-0.155035204661626	-0.116781317470269	-0.65557361028549	-0.194205025515937	1.36396541631147	-0.580877221202909	0.94765429620019	0.460630208044857	-0.370228859867003	-0.0474343280448487	1.06024227436133	0.179793192099836	0.216859381891998	-0.655573610285491	-0.35229297457236	-0.65557361028549	-0.65557361028549	1.28849852199908	-0.655573610285491	-0.33952830251912	3.40511266659447	-0.149931404599579	-0.65557361028549	-0.65557361028549	-0.1874266782035	-0.65557361028549	0.100822590661958	-0.655573610285491	0.0652148977985666
ENSG00000185070.12	-0.931333925179979	-0.0708902787478813	2.98242119876755	-0.93133392517998	-0.156829556908875	0.672156769580703	0.639314580045694	-0.826991838317308	0.683545281877713	1.26171647564458	1.16345569105349	0.450010369796238	0.737776873608165	-0.468305383921089	0.731286614101899	0.011204466825721	2.33177787223841	-0.539943828139256	0.24227400381748	-0.121592301397073	-0.0526387174866136	-0.432010669013989	-0.111594868836907	0.481584031061913	0.188658493987158	0.67583957179101	0.0605386565950064	0.0649244411491847	0.0704391041356124	-0.357158684095357	-0.193526567020164	2.45015386021468	-0.931333925179979	0.111416268776491	0.356296969909757	-0.261878882385169	-0.322944889522886	0.158419692184715	-0.93133392517998	-0.679160898196278	-0.29621826565535	-0.171791587968881	-0.931333925179979	-0.931333925179979	-0.181714320701559	-0.421355291516369	0.126337518295077	-0.93133392517998	0.513886732384106
ENSG00000113441.16	-0.793174032025846	-0.793174032025846	-0.793174032025846	-0.793174032025845	0.162809014443357	1.20700106005376	1.75302349527023	-0.150284381889643	0.821119040778932	0.324833220231547	1.89836584676098	0.0659600838123558	-0.670740470038597	-0.360776894203352	1.69049833457246	3.34771245414217	0.601929248786103	-0.793174032025846	1.01357407700889	1.3214210648905	-0.0528502872264403	0.798435346355624	0.00336320232515286	-0.185511760413646	-0.092300215787134	0.209463946831908	0.414427740798141	0.947115192006195	1.28656332376108	0.564082888320115	0.102271182650747	2.41928725095991	-0.793174032025846	-0.793174032025845	0.718082362365102	2.02241064838415	-0.345533529787401	1.94889514180228	-0.793174032025845	-0.489572007681843	-0.311733713876402	-0.375536373046297	-0.793174032025846	-0.793174032025846	-0.194841658235307	-0.793174032025846	0.715214760592825	-0.793174032025845	-0.49111116083487
ENSG00000165219.23	-0.689746271613706	-0.689746271613706	-0.689746271613706	-0.689746271613705	-0.13485566780673	1.41778982059652	0.410621453111352	-0.539921525918009	0.421026013369446	-0.662642530111848	-0.201226185096485	-0.689746271613705	-0.174939336211698	0.40625887397741	-0.163976364374721	1.53493573624817	-0.137728293436596	0.416351861003858	-0.577218631884109	0.100806404349788	0.92396602891275	2.34834620193943	-0.689746271613705	-0.306698743992626	0.646925056501804	0.998807866530682	-0.255431805092071	-0.17961347246708	-0.125143530705731	0.00191932242840473	-0.420369245227049	-0.689746271613705	-0.689746271613706	3.46294800400326	-0.0285457037966627	-0.689746271613705	-0.344471336408546	-0.689746271613706	2.58018188334498	-0.0622304081138901	2.80179527129948	-0.560691962726718	-0.689746271613706	-0.429679947297046	0.98623541219214	4.23148099230043	-0.262189021945704	-0.689746271613705	-0.636096400068731
ENSG00000276495.4	-0.428420678038833	-0.428420678038833	-0.428420678038833	-0.428420678038833	-0.322101118484795	-0.374771192821953	-0.428420678038833	-0.428420678038833	-0.312867456696109	1.8981830067909	4.84712807814637	-0.428420678038833	-0.428420678038833	-0.428420678038833	-0.322859529568651	0.782086897719479	-0.428420678038833	-0.428420678038833	1.33227715629078	1.31327022013646	5.44627089956546	-0.355747443875064	-0.428420678038833	0.0180731131088239	-0.217364524535962	0.994134509327187	-0.142861845832172	1.13159845341352	-0.385320547462257	-0.428420678038833	-0.364623100306922	-0.428420678038833	0.612414367196955	-0.428420678038833	0.326191444068233	-0.428420678038833	-0.428420678038833	-0.428420678038833	-0.428420678038833	-0.428420678038833	0.932833592066143	-0.428420678038833	-0.0764447705464308	1.28619144865315	0.0917900165290859	-0.428420678038833	1.15260768377023	-0.428420678038833	-0.428420678038833
ENSG00000133477.17	0.280359592979459	-0.820596758595544	-0.0925925385879764	0.882153217571014	-0.412060452109697	-0.401167637667167	-0.195184137442745	-0.234293813798737	0.571782227229514	-0.42016825081338	1.86944613695334	-0.406656849065681	-0.374703657887284	-0.0533548542426696	0.772732263029723	-0.433935624784135	-0.115121902283116	-0.146622456922649	-0.125456036670959	-0.448581533189358	0.929827353008838	0.0648078514339782	-0.820596758595544	-0.370201156844317	0.518843170688928	-0.344504633605589	0.275606493100782	2.30837736243511	-0.116065926827548	-0.283534025326432	-0.256145068326801	0.423635848703725	-0.0682838106379605	-0.820596758595544	0.361311290138875	-0.0847010449589528	0.298074928512547	-0.0696865505525729	-0.820596758595544	2.51281899420357	-0.820596758595544	-0.341190066130144	-0.820596758595544	-0.820596758595544	-0.35738557864441	-0.199895465788562	-0.390238385044859	-0.820596758595544	-0.0193847475660262
ENSG00000284896.1	-0.556141387381789	-0.556141387381786	0.87636932372276	-0.556141387381788	0.199421757826788	0.222772276404684	0.0107532116804629	0.167479591007553	1.38874799591431	0.0240617875201825	-0.0477094084219019	-0.556141387381789	-0.114928464865544	-0.556141387381789	0.255277747471668	-0.00626846586226256	-0.556141387381789	-0.556141387381789	0.0976684474081783	3.51774687727689	0.385439004530256	0.179572697355809	-0.556141387381789	0.19515657984962	0.360973969926747	-0.260755563620969	0.476874300800833	0.107217420422745	0.0858866218709347	-0.011267570210079	0.391263926514509	-0.556141387381789	-0.556141387381788	-0.556141387381788	0.0212769124654944	-0.556141387381789	2.95743230195773	-0.556141387381789	-0.556141387381788	-0.556141387381789	0.973997632336687	-0.556141387381789	-0.556141387381789	0.884813341673683	0.353346977341921	-0.556141387381789	-0.143834974091291	2.08623411790827	-0.556141387381789
ENSG00000221887.6	-0.333468555214792	-0.333468555214792	-0.333468555214792	-0.333468555214792	-0.333468555214792	-0.243403145642728	-0.210372672106481	-0.0108160667043367	-0.278302217283466	-0.166477370437102	0.0502646140471239	3.59894158580094	0.937263115208297	-0.333468555214792	0.360356816345227	-0.333468555214792	3.07669135580187	-0.333468555214792	-0.333468555214794	-0.166082717379623	2.89803461173133	-0.333468555214792	-0.333468555214792	-0.333468555214794	6.41659905142274	-0.244804138051215	-0.276548277533187	-0.333468555214794	0.0279006516636026	0.49368428172917	0.846964895686023	-0.333468555214792	-0.333468555214792	-0.333468555214792	0.0304547797051953	-0.333468555214794	-0.333468555214792	-0.333468555214794	-0.333468555214792	-0.333468555214792	0.356400535260496	-0.333468555214792	-0.333468555214792	-0.333468555214792	-0.245327976828786	-0.333468555214792	-0.333468555214792	-0.333468555214792	-0.333468555214792
ENSG00000126773.13	-0.838533606990591	1.27510667529986	-0.838533606990591	-0.838533606990591	-0.183315791491892	0.629535161228458	1.55845138675305	-0.304480940471876	-0.522745056264232	2.65701138706904	0.173997964528571	0.229629132943491	1.32525753027539	0.31728504134865	0.174524785040241	0.0943845935859495	-0.838533606990591	0.24965640886683	-0.396836800978422	0.16137309687454	-0.0762165563972236	1.87497243188873	-0.355980563334676	-0.138638497303062	-0.221615755258756	0.881325358709076	-0.0739113822898986	-0.136129596132045	0.500510747439555	-0.108395322498391	-0.156789120071189	1.00666492629886	-0.838533606990591	-0.838533606990591	0.0623192771558098	-0.838533606990591	-0.0687740916476287	-0.838533606990591	-0.838533606990591	-0.655806986547752	-0.537075572629655	-0.572660304559471	-0.838533606990591	0.0506392747252021	-0.281338381138182	1.03918145457785	1.74540759712812	2.0055920115171	-0.444860785297918
ENSG00000113456.20	-0.629089943570747	3.70671870091871	-0.629089943570747	-0.629089943570747	-0.000804591614858452	0.114161412289473	0.193009972711953	6.31555527564572	-0.130661212766377	0.518169766194758	-0.386186195424264	-0.629089943570747	-0.151309499188469	-0.0525294797954878	1.21106757421569	0.355346041728723	-0.629089943570747	0.57819614310712	-0.18902891223338	0.278322750847657	-0.318528578409248	0.0539605546171412	-0.629089943570747	-0.0545041058656629	0.632204182443238	0.0804303208734888	0.477973020953527	-0.248278853533359	0.563513601512925	0.317785491391682	0.445330194642383	-0.629089943570747	-0.629089943570747	-0.629089943570747	0.327264586874275	0.986480265365585	-0.0954052723716953	-0.629089943570747	2.00982025173867	0.736459378363549	-0.629089943570747	-0.629089943570747	-0.629089943570747	-0.629089943570747	0.249496465625748	-0.629089943570747	0.560093779556067	-0.629089943570747	1.05820187675684
ENSG00000135679.27	-0.652061171116659	-0.652061171116659	-0.652061171116659	-0.652061171116658	1.73773380216238	-0.522487050534175	0.0646052370356218	0.935056219931241	-0.242211855285353	-0.235571402228537	0.18035786872837	-0.652061171116659	0.553664799505804	0.778691451918972	-0.296886705351271	0.269415420147183	-0.0422294519874198	0.501751469660604	0.315183854502514	-0.592043879783376	-0.406600069662605	-0.117672546691551	-0.652061171116659	1.45417908760802	-0.406836344220611	-0.394998218812103	-0.284038653916985	1.35935162855511	-0.406674277234199	0.282613601052926	0.0152129852243013	-0.652061171116659	-0.652061171116659	-0.652061171116659	-0.424903756807302	2.08152774628865	0.119569415756782	-0.652061171116659	-0.652061171116659	-0.652061171116659	-0.652061171116659	-0.652061171116659	-0.652061171116659	2.49219637390941	-0.0449422107604107	1.82465969856656	-0.215630027213783	-0.652061171116658	-0.474605846332499
ENSG00000164142.16	-0.738558580450532	2.31812574571672	-0.738558580450532	-0.738558580450532	-0.375521503615043	-0.189799158913216	1.6009486068478	0.416077524334888	-0.186933460189174	0.140535546689731	-5.93775344885994e-05	-0.219235527706384	0.350245192544917	-0.738558580450532	-0.287265768883983	2.14253166618819	-0.738558580450532	0.228743389787821	0.124412340666949	-0.158718452709341	1.04947284553719	1.53115518326704	0.232907938362567	-0.147134348567509	-0.0987443640595774	0.723263080594902	0.359486431368174	0.11730420743318	-0.152109729908607	-0.0060336992279355	0.684729980402401	-0.738558580450532	-0.738558580450532	-0.738558580450532	-0.164758279215124	0.833973003948193	-0.177558847684079	0.582307415061672	-0.738558580450532	-0.738558580450532	-0.738558580450532	-0.738558580450532	-0.738558580450532	-0.738558580450532	-0.270456626236853	0.448693254326121	-0.433739823405752	-0.738558580450532	-0.738558580450532
ENSG00000197826.12	-0.379333234020728	-0.379333234020728	-0.379333234020728	-0.379333234020728	-0.2111632501489	-0.243398150875061	-0.0240616463036524	-0.379333234020728	-0.288697880069025	-0.0535769116139705	-0.379333234020728	-0.379333234020728	-0.217071575339277	-0.143935455309387	0.293043653947113	-0.129332913699017	-0.379333234020728	-0.379333234020728	-0.283295115063261	2.98964521651256	-0.310050255001749	0.0872636688649092	-0.379333234020728	-0.167509661808289	-0.0048408988227359	-0.119035928229645	0.277862565769464	-0.137832636078109	-0.223374748108758	-0.379333234020728	-0.379333234020728	-0.379333234020728	-0.379333234020728	-0.379333234020728	-0.128239504136051	0.404975044654376	0.0961505871405591	0.824015653372739	-0.379333234020728	1.56240214052632	-0.379333234020728	-0.379333234020728	-0.379333234020728	4.23112597675187	-0.26643017517341	-0.379333234020728	1.69938745295079	-0.379333234020728	-0.137652066175776
ENSG00000151612.18	-0.721281659161129	-0.721281659161129	-0.721281659161129	-0.721281659161129	-0.223104842013429	-0.141929945137037	0.072811129539241	-0.0945947601265828	0.042565990153967	-0.065907210921773	-0.0682032098807646	-0.536212944993459	0.8573508252831	0.414377135702602	0.46704629161276	0.485099493728668	3.17529254857359	-0.492233196060294	-0.552279906056666	-0.515793958573102	-0.0997558600025167	1.6022897061983	0.466583590100673	1.29578918160679	0.22290606378942	1.33681837137995	-0.00798597168334947	-0.647198968756197	-0.26270950314237	-0.112583451769066	-0.2481457164957	0.467588086184507	-0.721281659161129	-0.721281659161129	-0.0828499907830426	-0.721281659161129	0.164418428443333	-0.114691822810349	-0.721281659161129	0.0425847530422156	-0.721281659161129	-0.0724622750675554	-0.721281659161129	-0.721281659161129	-0.167708499574169	0.260370391345694	-0.417756616751642	-0.721281659161129	-0.194099016607176
ENSG00000152219.5	-0.342178085369058	-0.342178085369058	-0.342178085369058	-0.342178085369057	1.93983071460283	-0.286655864481985	0.08992356891971	-0.342178085369058	-0.250679003838789	4.26859545788755	-0.342178085369058	-0.342178085369058	-0.0136809949127299	-0.342178085369058	-0.131266840212592	0.34715600346532	7.06266219811834	-0.342178085369058	-0.233284304577318	1.30481176077791	0.0426945685945763	-0.342178085369058	-0.342178085369058	0.278521613041302	-0.204551415204172	-0.233545597953075	-0.131021074646731	-0.19401584365975	-0.125883612705691	-0.342178085369058	-0.342178085369058	-0.342178085369058	-0.342178085369058	-0.342178085369058	-0.0823020678393029	-0.342178085369058	-0.342178085369058	-0.342178085369058	-0.342178085369058	-0.342178085369058	-0.342178085369058	1.22345271859969	-0.342178085369058	-0.342178085369058	0.177363966252146	-0.342178085369058	0.459988075835393	-0.342178085369058	-0.342178085369058
ENSG00000101493.11	-0.55170935250666	0.317088340436006	-0.55170935250666	-0.551709352506662	-0.0222934353583046	0.261998786093317	-0.39261340583053	1.19766667838618	-0.288430352495459	-0.55170935250666	-0.266736600865442	0.752462000567881	-0.410658265521937	3.09788855530451	-0.291253894150278	-0.110120833934822	5.16698657066501	0.104575071500347	-0.216711605086672	-0.328211267927783	-0.0323699623043176	1.61307801118806	-0.55170935250666	0.63339892258376	-0.225502644320786	-0.0500156528360924	-0.185418395027441	-0.278019775805237	0.370523497811334	-0.111048074531404	-0.305917439520122	-0.55170935250666	1.74013425189438	-0.55170935250666	-0.290414896003372	-0.55170935250666	2.66523156421424	-0.55170935250666	-0.551709352506662	-0.55170935250666	-0.55170935250666	0.262583092192022	-0.55170935250666	-0.55170935250666	-0.307140778102219	-0.55170935250666	-0.55170935250666	-0.551709352506662	0.0325931921635708
ENSG00000101445.10	-0.573215545167466	-0.573215545167466	-0.573215545167466	-0.573215545167466	6.28653738961612	-0.0606191481466314	0.414991193564024	-0.573215545167466	0.192170559788494	0.481196330002903	0.846907249790562	0.0835392482140963	0.504584842172558	0.858860985344609	-0.210448576709337	0.781928662516365	-0.573215545167466	-0.573215545167466	0.95538912079061	0.232198787504032	-0.205398773506756	0.540968348277566	-0.573215545167466	-0.293991630263722	0.278517688104653	-0.179752190316292	-0.168785585238595	0.366132729378575	-0.234776891469261	-0.0818459005853669	-0.0140625258135626	-0.573215545167466	1.19528765403758	-0.573215545167466	-0.0845505197039899	-0.573215545167466	-0.248352500310179	-0.573215545167466	-0.573215545167466	0.10464725307151	-0.573215545167466	-0.573215545167466	1.15458260655877	-0.573215545167466	-0.256052054228735	-0.573215545167466	0.316019129451473	-0.573215545167466	-0.573215545167466
ENSG00000122547.11	-0.408772572278945	-0.408772572278945	-0.408772572278945	-0.408772572278946	0.190300644740093	1.81389031458587	-0.213697230226272	0.186030293764752	0.0718321215833209	-0.408772572278945	3.49547201034124	-0.408772572278945	-0.316965045990115	0.224122349999436	-0.106362690328555	0.250388820594029	0.597306210498108	-0.408772572278945	-0.408772572278945	0.0853736149484523	0.331463979901191	-0.0381992878059623	-0.408772572278945	-0.211326627694164	-0.0922315032178943	-0.0357970856285263	2.31632696898159	-0.408772572278945	-0.262580315374321	0.119587904324671	0.250832864916582	-0.408772572278945	-0.408772572278945	-0.408772572278946	-0.160131662492804	-0.408772572278945	0.147424289537197	-0.408772572278945	-0.408772572278946	0.0845331014015871	5.20992588302216	0.912168634223184	0.729621122216163	-0.408772572278945	-0.265741587121016	0.592063058689095	0.0312981724272699	-0.408772572278945	0.217313400029256
ENSG00000008130.15	-0.58846781336295	-0.588467813362951	-0.58846781336295	-0.588467813362951	-0.274767586725555	-0.492918717359926	0.808935899666856	-0.00786563282295713	0.27366201413478	0.318906872957563	1.34887805987247	-0.30710590058956	-0.512361387578362	2.15829578689479	-0.216867221166243	0.728402884453835	1.24818145550586	2.04445179759495	0.44617963890836	-0.495626472538332	1.2057341820498	-0.331989817976234	-0.58846781336295	0.587299979508751	0.268587796958028	0.165829419104317	-0.466241933049739	-0.0644171799104698	-0.0826822109147228	-0.486582012435912	-0.418131471793116	-0.58846781336295	-0.588467813362951	-0.588467813362951	-0.180718633673319	0.759448390014541	-0.357313911732388	-0.58846781336295	3.38797252871703	1.00766159369938	-0.58846781336295	0.862460555227669	-0.58846781336295	-0.58846781336295	0.157020431683201	-0.58846781336295	-0.504598904844982	-0.588467813362951	-0.58846781336295
ENSG00000118777.12	-0.386879278520731	-0.386879278520731	-0.386879278520731	-0.386879278520731	-0.164214321702114	3.57377934199721	-0.0202034830245467	-0.386879278520731	0.641471985031903	-0.386879278520731	-0.264983038212043	-0.386879278520731	-0.230134975802986	-0.0730982963624856	0.174071581166642	-0.0532739490217219	-0.386879278520731	-0.386879278520731	-0.237798607005181	2.3902924942609	-0.386879278520731	0.0803024587030785	-0.386879278520731	0.0456767917341623	0.223646244338218	0.0535495947058702	0.920788711395159	-0.236246274345559	0.21115318624218	-0.303812970273728	0.00239722821310698	-0.386879278520731	-0.386879278520731	-0.386879278520731	0.217258715530241	-0.386879278520731	-0.386879278520731	-0.386879278520731	-0.386879278520731	-0.386879278520731	-0.386879278520731	-0.386879278520731	-0.386879278520731	-0.386879278520731	-0.386879278520731	-0.386879278520731	1.90791607023888	-0.386879278520731	-0.386879278520731
ENSG00000213079.10	0.989557271515109	-0.437200935996264	-0.437200935996264	-0.437200935996263	-0.0543958127572771	-0.396577570844382	-0.331705922802871	-0.437200935996264	2.0859362454942	-0.304021940069446	-0.0723885191487766	-0.437200935996264	1.85235590477569	0.169874707318096	-0.328056466258607	-0.17234847393066	-0.130436117805267	2.12459599418058	-0.36220405695721	-0.296744545687707	-0.375962611119299	-0.0907769222013506	-0.437200935996264	-0.201556687438264	-0.290775163516951	-0.189515088276842	-0.298859773105472	1.25186164875092	1.08900704103403	-0.390460758624116	-0.342308377987903	-0.437200935996264	0.419214151647766	1.07735402339718	-0.344243091067361	-0.437200935996264	-0.437200935996264	0.461602949807351	-0.437200935996263	-0.437200935996264	-0.437200935996264	-0.437200935996264	3.79853238667967	0.341876794223338	-0.437200935996264	-0.437200935996264	-0.437200935996264	-0.437200935996263	-0.0239867918833875
ENSG00000280962.3	-0.50812138020986	-0.50812138020986	-0.50812138020986	-0.50812138020986	-0.345679627790276	-0.34723725855646	0.15156641676338	0.361204067074166	0.0076384062905138	-0.171106484330959	0.126095659533911	0.536076017662944	0.104495716689132	-0.508121380209858	-0.224459507642154	-0.0533626252151565	-0.50812138020986	-0.508121380209858	1.43018936413684	-0.399761910379442	0.0252066740813251	3.37857532321971	-0.50812138020986	-0.376949453253029	0.0904568516182627	-0.0237174252520571	-0.199858321352341	5.73974828597684	-0.106974756761782	-0.216442209419287	-0.181400566386447	-0.50812138020986	1.49891942843057	-0.50812138020986	-0.118355871294875	-0.50812138020986	0.410994957686091	-0.50812138020986	-0.50812138020986	-0.0935266314597131	0.525228016002977	0.182211719856431	-0.50812138020986	-0.50812138020986	-0.230961831226332	-0.50812138020986	0.0735484346708019	-0.50812138020986	-0.126765214395297
ENSG00000152932.8	-0.497204509554003	4.70070364737142	-0.497204509554003	-0.497204509554003	-0.390711529081682	-0.0536410447414498	-0.318698241990642	-0.497204509554003	0.868137021066955	-0.497204509554003	2.05014866941416	-0.497204509554003	-0.296528542632933	3.70448325747713	1.43563494735042	0.0125486715893625	-0.497204509554003	-0.497204509554003	0.102248553649373	-0.058184176883582	-0.114594835360274	-0.254841848383558	-0.497204509554003	-0.122364428208615	0.433639488695246	-0.0493837502904029	1.70769544997483	2.89509502181699	-0.242782558609412	-0.207274749327903	-0.190897474068574	-0.497204509554003	-0.497204509554003	-0.497204509554003	0.0992608146833076	-0.497204509554003	-0.0419101654388509	0.396732096529535	-0.497204509554003	-0.497204509554003	2.95011194683598	0.194904023169577	-0.497204509554003	0.413361689284696	1.22949302183346	-0.497204509554003	-0.274098619696924	-0.497204509554003	-0.0483696609915321
ENSG00000137815.15	-0.437119327989344	-0.437119327989344	-0.437119327989344	-0.437119327989344	0.225866401393959	-0.177092100074445	1.14289173598903	0.269590526643837	1.17902080482271	-0.437119327989344	0.53890549400707	-0.437119327989344	-0.328007085252417	3.40764665158544	-0.236827107814274	0.167278613411208	-0.437119327989344	-0.437119327989344	5.62763368623456	0.013670183475216	-0.144770284011986	-0.257840232032727	0.363313230822181	-0.217128178272909	-0.275432968866502	1.39279843387288	-0.259574784683443	-0.0147518002944316	1.17276293269431	-0.269827783212352	1.54204885979063	-0.437119327989344	-0.437119327989344	-0.437119327989344	0.0280431830728289	-0.437119327989344	-0.266702002466972	-0.437119327989344	-0.437119327989344	-0.437119327989344	-0.437119327989344	0.56455098072227	-0.437119327989344	-0.437119327989344	-0.303278248262027	-0.437119327989344	-0.437119327989344	-0.437119327989344	-0.437119327989344
ENSG00000171105.14	0.633551405856475	-0.566429905153642	-0.566429905153642	-0.566429905153642	-0.383711462199661	1.09483021057556	-0.113019788108782	-0.566429905153642	1.21187357843422	-0.12670149915334	0.647273809911905	0.466182639323341	-0.0562407217474539	1.71615738602626	0.710652536539554	-0.270540863840561	-0.566429905153642	-0.566429905153642	-0.323031198021379	1.41777244610953	-0.103996740156341	-0.367666001447097	-0.0578038506608328	-0.360583900858183	0.235819710704246	-0.401662256511029	0.119380160602408	-0.29888673809807	0.505539147594697	2.11746408994142	1.58775450016872	-0.566429905153642	-0.566429905153642	-0.566429905153642	-0.262116385198178	-0.566429905153642	0.543478575361296	-0.566429905153642	-0.566429905153642	-0.566429905153642	-0.148067433675665	-0.11456672197317	0.243971857145652	0.0618741526783291	-0.364147630794132	4.17634239805991	2.12968725167197	-0.566429905153642	-0.342980042686136
ENSG00000106688.12	-0.260168736604579	-0.260168736604579	-0.260168736604579	-0.260168736604579	-0.260168736604579	-0.260168736604579	-0.260168736604579	7.5175581902171	2.9291270943983	-0.260168736604579	3.89450490863338	-0.260168736604579	-0.078369613235582	-0.260168736604576	-0.00537801485191897	0.420532339159454	-0.260168736604576	-0.260168736604579	-0.0975614299610657	0.164607691624249	-0.260168736604579	3.01943657429553	-0.260168736604579	-0.0671341631643948	0.0175798616270036	-0.103613207976366	-0.0599068567840465	0.141316187880882	-0.260168736604579	-0.0670114762744435	-0.260168736604579	-0.260168736604579	-0.260168736604579	-0.260168736604579	0.242445188431998	-0.260168736604579	0.0556256586135654	-0.260168736604579	-0.260168736604579	-0.260168736604576	-0.260168736604579	-0.260168736604579	-0.260168736604579	-0.260168736604579	-0.12042652051431	-0.260168736604579	-0.260168736604579	-0.260168736604579	-0.260168736604579
ENSG00000122550.18	-0.545113607097799	-0.545113607097799	-0.545113607097799	1.67645903336136	1.15025505642257	1.30052934453301	0.162870830016193	3.19906568621129	-0.195738502922769	2.03633126847687	-0.357564778706272	-0.147932924922047	0.244142752981409	-0.545113607097799	0.830651550301291	1.42296060656138	-0.545113607097799	-0.152561827971781	-0.400901607425032	-0.353273277582304	-0.432592201377538	-0.403424016146619	-0.545113607097799	-0.233999609273877	-0.218235160141817	-0.177746914603849	-0.207824672152688	-0.359193380202077	1.58616982107669	1.65477354107989	0.703977136163595	-0.545113607097799	-0.545113607097799	-0.545113607097799	0.448411529921948	0.601716053034672	2.52081197194955	-0.545113607097799	-0.545113607097799	-0.545113607097799	-0.545113607097799	-0.545113607097799	-0.545113607097799	-0.545113607097799	0.691447434896145	5.74745733982689	-0.0114438789914424	-0.545113607097799	-0.169199727319846
ENSG00000163297.18	3.60569854068274	-0.588173931393843	-0.588173931393843	-0.588173931393843	1.12482315555054	0.130027817532359	0.609984850930516	-0.434216123382296	0.587986485326667	0.0327567764260329	0.585008409681794	0.558022577861366	1.91741580686508	1.07745115962455	0.841380710746421	-0.122943764375881	-0.407071943335944	4.15389999127442	1.93875318594645	-0.313389857197021	-0.37330054900536	-0.354519909152338	-0.0419763576926	-0.478664441545444	0.511875961619131	-0.344120584594483	-0.377189464456308	-0.13970804204682	-0.0950165599116507	0.638236781308879	-0.320411200640973	-0.588173931393844	-0.588173931393843	-0.588173931393843	-0.148311391975755	-0.163091202389929	-0.183131049236943	-0.588173931393843	-0.588173931393843	-0.351716816908175	-0.216603247480271	1.36773862774914	-0.588173931393843	-0.588173931393843	-0.44892493897238	-0.588173931393843	-0.224768633795165	-0.588173931393843	-0.314216454510039
ENSG00000085433.17	-0.410901732239202	-0.410901732239202	-0.410901732239202	-0.410901732239202	0.122042805362447	0.00391255759075962	-0.410901732239202	-0.410901732239202	-0.363905316175597	-0.188224265858344	0.132728524210504	-0.410901732239202	-0.410901732239202	0.473665641649292	-0.210623237671125	-0.242006462216082	-0.410901732239202	6.13401753284718	-0.410901732239202	-0.263726319771544	-0.29969986178728	-0.410901732239202	-0.410901732239202	-0.240418062690096	-0.271676615215682	-0.0548755839392367	-0.0765588592324234	0.223840641497542	0.563445926304452	2.44554550496716	1.85829846515114	-0.410901732239202	-0.410901732239202	-0.410901732239202	0.638186585732387	-0.410901732239202	-0.104312315116878	-0.410901732239202	-0.410901732239202	-0.410901732239202	0.548816423503095	1.24533901009019	-0.410901732239202	-0.410901732239202	-0.264946251250862	-0.410901732239202	-0.410901732239202	-0.410901732239202	4.07468660817202
ENSG00000102760.13	-0.357484663647278	-0.357484663647278	-0.357484663647278	-0.357484663647278	-0.164815351047085	-0.357484663647278	-0.123875498379559	-0.0278603341117182	-0.294285601702464	-0.104817119032577	0.518878545518222	-0.357484663647278	0.381959383549353	1.3585689883203	-0.28649594284967	-0.176136584080322	0.289632730090783	5.62515446787167	-0.115576417467691	-0.357484663647278	-0.357484663647278	0.0695735653121868	-0.357484663647278	-0.357484663647278	-0.304928458965224	-0.189717101866634	-0.229953778740802	0.0249257445369415	-0.357484663647278	-0.102777469090646	-0.165148154440749	-0.357484663647278	-0.357484663647278	-0.357484663647278	-0.327011226102244	-0.357484663647278	-0.357484663647278	-0.357484663647278	-0.357484663647278	-0.357484663647278	-0.357484663647278	-0.357484663647278	1.25554998901341	-0.357484663647278	-0.357484663647278	-0.357484663647278	-0.0646126254279877	-0.357484663647278	-0.357484663647278
ENSG00000145495.16	-0.731115155815041	-0.731115155815041	1.07129386596998	-0.731115155815041	-0.575338827373807	-0.122687809190539	1.1262219586303	1.68118400886603	-0.62351337587284	-0.329221800760363	-0.599521350760708	-0.617139832369576	0.94392497537016	1.29772282791886	-0.416745629115284	0.213432797088214	2.40424912716219	0.457584435994749	-0.463033824080037	-0.679736351479972	0.528544687931267	-0.451937152144665	-0.731115155815041	0.067399456354996	0.0337067015872614	-0.356028709026804	0.417288186696624	-0.203425984058499	-0.471818825429611	-0.682378431804431	0.391027813606844	-0.731115155815041	-0.731115155815041	-0.731115155815041	0.151639306998973	0.704486250608938	0.296085974110607	0.573504129971499	-0.731115155815041	-0.731115155815041	2.00285760666381	2.04581616767689	-0.731115155815041	-0.731115155815041	0.298215159344027	0.0627168197306043	-0.148411193356895	-0.731115155815041	1.82387064636051
ENSG00000074803.21	-0.525340553132007	-0.525340553132007	-0.525340553132007	-0.525340553132006	-0.175596570948483	1.20664595891805	0.190907515784801	0.130762092168474	-0.251126828688184	0.0419178992251363	-0.325015697980179	-0.525340553132007	0.223393553455839	1.17534614019881	0.757229737074725	-0.169435781421204	-0.210291396462701	5.7093266885061	-0.20412333469035	-0.165247093834807	-0.346074017579236	2.31037913799786	-0.525340553132007	-0.253815042412866	-0.442345567735015	0.368075214096441	-0.204908561410373	2.33724452035643	0.687843608402546	-0.0751445644670698	-0.144705527506674	-0.525340553132007	-0.525340553132007	-0.525340553132006	0.970798679965673	-0.525340553132007	1.00556063488347	-0.525340553132007	-0.525340553132007	-0.125578000042958	-0.525340553132007	-0.525340553132007	-0.525340553132007	-0.525340553132007	1.98688730545718	-0.525340553132007	1.2719771262599	-0.525340553132007	-0.0632145285021851
ENSG00000070018.9	-0.521401652988271	-0.521401652988271	-0.52140165298827	-0.521401652988271	1.95427242300067	-0.348997866289191	-0.210296861650082	-0.52140165298827	1.43001885456365	-0.274554534741577	-0.411849060223882	-0.52140165298827	0.816524908113768	-0.110965006397941	1.05289242707513	-0.239575762489569	0.167251758550416	5.29897449391611	-0.323374297280974	-0.33407442113696	-0.136583425805345	-0.157834555564354	-0.52140165298827	1.21127998441015	0.584974676275227	2.05768134748365	-0.335926230294015	-0.413537036611624	0.554320244432572	0.779871551247356	1.87190460895799	-0.52140165298827	-0.521401652988271	-0.52140165298827	-0.407168712062436	0.076220271767847	-0.374815605575868	-0.52140165298827	-0.52140165298827	-0.52140165298827	-0.52140165298827	-0.00444474493764014	-0.521401652988271	-0.52140165298827	1.58587095924695	-0.52140165298827	-0.39306265839956	-0.521401652988271	-0.307442514770603
ENSG00000137692.12	-0.571595317664409	-0.571595317664409	-0.571595317664409	-0.571595317664409	2.50885854325382	0.101809742010778	0.889229752173002	1.94001713282811	0.144607412139244	-0.185370284418746	-0.512803600693449	-0.130742967028426	1.42049247487944	-0.127480353859524	0.341755911762909	-0.140788097958776	-0.178111417606205	-0.571595317664409	-0.25993757586294	-0.347421801780378	-0.239491053727643	1.3336181318088	0.247247830798003	-0.121085222616363	-0.111935481111097	-0.240031915073305	-0.154631534648089	-0.254297216201915	0.887098194502715	-0.228355872583253	-0.198862529758896	-0.571595317664409	0.627909702545951	-0.571595317664409	1.06743433429463	-0.571595317664409	1.24103763065796	0.351942893253399	-0.571595317664409	-0.237123218681217	-0.571595317664409	-0.571595317664409	-0.571595317664409	-0.571595317664409	-0.250533661517084	-0.571595317664409	3.12816998085832	-0.571595317664409	-0.403275246111993
ENSG00000273079.7	-0.840524158774281	-0.840524158774281	-0.840524158774281	-0.840524158774281	0.450894937673344	0.0739753673003631	0.143391948539359	-0.0708765291828404	0.363278979433692	0.00657145002223922	0.239557817648219	3.41913841729112	2.55490549882911	0.00516016516644362	0.31087238417628	0.313967133359881	-0.840524158774281	4.84926908564172	-0.0959918144569639	2.78064791342153	-0.0670106532906362	0.199559025983626	-0.840524158774281	0.326534398777806	0.223041639607928	0.306409628912678	0.100903035943175	0.209327527633604	0.0536293227608737	0.0913084421379392	0.179420781539429	-0.840524158774281	0.324250892082233	-0.840524158774281	0.165186336823801	-0.840524158774281	1.34994464883808	0.349010352791421	-0.840524158774281	-0.379212043195764	-0.132189906726577	-0.840524158774281	-0.840524158774281	0.245877536296501	0.0896984259708669	-0.840524158774281	0.603742958420998	-0.840524158774281	-0.474354011128034
ENSG00000140538.17	-0.805670589916318	-0.805670589916318	3.61581466038596	-0.805670589916318	0.757802575849764	-0.172011216637172	1.31316183099176	-0.234299274545339	0.214298349710926	1.60969767615209	1.35318020278576	-0.239771328618077	0.383643637508315	1.90218423460623	-0.227020288453712	-0.353524968123954	-0.496744099825658	-0.642237415319812	-0.274415304274996	-0.321799515660024	-0.610629451471828	-0.384016826447969	-0.805670589916318	0.977747437052515	0.69493208113682	1.36421440871607	0.786717992237025	-0.00621133631848338	0.0411533460992926	0.937806105352834	-0.160824372382733	-0.567685448736422	0.527953299416349	-0.805670589916318	0.0946214071539618	-0.547028979076193	0.726672373817138	-0.805670589916318	-0.805670589916318	1.99129006535256	1.09769041204718	0.141830007739386	-0.315053816492405	0.491197196197077	-0.351487974771162	-0.550865794199245	1.28493395695657	-0.805670589916318	-0.707765724261123
ENSG00000137812.21	0.721042269235278	-0.795140642815415	0.449578060883913	-0.795140642815415	-0.145487871610326	0.333820687061107	-0.117690444331122	-0.307491481627418	-0.107866253199619	0.13840801735876	-0.230272300049069	0.119919628403904	-0.294850191972	1.43696491180351	0.116428472390179	2.14752743365462	0.0533502863621335	0.370212385297444	0.098073006535963	-0.406284339740734	1.74792934725099	0.00493796932096615	-0.795140642815415	-0.0432893447712046	-0.0175822792790504	-0.141862121578449	0.731173670506683	0.0528374689084986	-0.108142264226375	1.66549325879718	-0.0350856502608682	-0.795140642815415	-0.795140642815415	-0.795140642815415	0.657892637056505	-0.795140642815415	1.04248095616654	0.536096117364793	-0.795140642815415	-0.304767060387671	-0.795140642815415	-0.25630306351894	0.174423046258323	-0.795140642815415	0.0647791817217754	-0.795140642815415	0.151522083319401	-0.795140642815415	1.74362996645748
ENSG00000129595.14	-0.7011967667226	-0.7011967667226	1.50436765434085	-0.7011967667226	-0.527150504232893	0.325366634298297	0.141505863402406	-0.508661185735681	0.808922990637811	0.35114064546299	0.550169693541226	-0.7011967667226	-0.0433786841148609	-0.0437651828841432	0.157897627692512	0.873271362565447	0.217754850080182	-0.7011967667226	0.0723140431552388	0.738550667514626	1.95150166650008	-0.7011967667226	1.12306679779724	0.0688502066121788	0.115558739354681	0.175514439249959	-0.0926889464019751	-0.262519423602501	-0.231303391225864	-0.0369832025591224	1.79111294873756	-0.7011967667226	-0.7011967667226	-0.7011967667226	0.305245646100013	-0.7011967667226	-0.128787700565968	-0.7011967667226	-0.7011967667226	0.272219052314141	0.100515908583126	2.80446169722712	0.30355284512198	1.40464131155793	0.0518705532242013	-0.7011967667226	0.413104683754938	-0.7011967667226	0.212239502568059
ENSG00000141380.14	-0.698618593189057	1.63910409320847	-0.698618593189057	-0.698618593189057	1.53330471904272	0.215368757712364	-0.205098891423156	0.439229527298194	-0.240071684305913	-0.155844882011397	2.50766796089495	0.0267827388485836	0.889350743962277	2.13315757178674	0.336286295563587	-0.0053493112355575	1.1816100774761	-0.698618593189057	0.0748126024089294	0.0520579751000198	5.21410933381514	0.0292039368473068	0.565056753651927	1.39833001075609	0.356678696924536	1.95513268816092	-0.373338789572661	0.0899059905648083	0.618797118819984	0.346303006122152	-0.258944981546024	-0.698618593189057	-0.698618593189057	-0.698618593189057	0.230818429697714	-0.698618593189057	0.11725309610452	-0.698618593189057	-0.698618593189057	-0.698618593189057	-0.0854458049277005	-0.0987453986031718	-0.698618593189057	0.34802113579622	0.60156389836562	0.394714363275132	2.05472700297131	-0.698618593189057	-0.698618593189057
ENSG00000189007.16	-0.459284625546252	-0.459284625546252	-0.459284625546252	-0.459284625546252	0.0185279543446636	1.41707841082066	-0.112308036442658	-0.0151195813157803	-0.151562399553753	-0.459284625546251	-0.13496885139063	0.230200970593299	1.48938693106757	0.192220263679818	-0.0957987639498307	0.122729125118059	-0.459284625546251	-0.459284625546251	-0.165148943314231	-0.203463483161968	0.109245792970491	0.172137202713558	-0.459284625546252	0.0668949078090535	-0.0354749844732837	0.00374137835582345	1.52259563246034	-0.139541171284944	-0.0336774015263363	1.58715465738732	0.208459582083848	-0.459284625546251	-0.459284625546252	-0.459284625546252	-0.0424636204792953	-0.459284625546252	-0.459284625546251	-0.459284625546252	-0.459284625546252	-0.459284625546251	5.02605230031456	0.285968166207154	-0.459284625546252	-0.459284625546252	-0.174286715156837	-0.459284625546252	-0.459284625546251	-0.459284625546251	-0.0717520535202229
ENSG00000196664.5	-0.740360241771848	1.42253830010784	-0.740360241771848	-0.740360241771848	0.551332692942424	0.45209909754596	0.100429399719927	0.444537882410008	0.307615693827257	0.608469558953335	0.733025994234435	0.544013933505416	0.505678086554767	0.189611469858175	0.580230366347299	-0.162627211480638	-0.740360241771848	-0.740360241771848	0.464820038662664	0.169682489373848	0.69020166150401	0.916156202860021	-0.740360241771848	0.207051755491673	0.444283925243347	0.239824013755607	0.428426059649858	4.37577544137741	0.349202370337092	0.366024558240897	0.761189643411497	-0.740360241771848	-0.740360241771848	-0.740360241771848	0.497999720619649	1.36654933254299	0.122058230729318	-0.740360241771848	-0.740360241771848	-0.740360241771848	-0.740360241771848	0.834393405260785	1.31931429543341	-0.740360241771848	0.469177221099008	1.15392002511115	0.604877003008755	-0.740360241771848	0.180152909095261
ENSG00000177511.6	-0.561610873968184	1.06399715359935	-0.561610873968184	-0.561610873968186	0.382572259854808	-0.00530052829977143	0.18147848916477	6.08467899403941	-0.101386863936126	0.327911196759372	0.215204835911012	0.387745784004322	0.138204894245148	-0.0564881836455188	0.15945628472118	0.0356489475319424	0.619138528137669	0.479262517813568	0.415920362097428	2.42024696071602	-0.454224655581888	0.842661193916567	-0.561610873968186	-0.0483173651428397	-0.168285108623253	0.0990037583369256	0.285645481501772	0.125939607046705	-0.106638759902526	-0.175980579547407	2.80626319655457	-0.561610873968184	-0.561610873968184	-0.561610873968186	1.36969730698801	-0.561610873968188	-0.289514543075252	-0.561610873968188	-0.561610873968186	0.0136275285885266	0.267919087840475	-0.561610873968184	-0.561610873968184	1.57460284131024	0.028753798945067	-0.561610873968186	-0.561610873968186	-0.561610873968186	-0.146538377126058
ENSG00000080854.16	0.28051604814616	-0.625846663793233	-0.625846663793233	-0.625846663793234	0.269914622794044	-0.343327366848033	0.86549170961225	-0.625846663793233	-0.119946582892137	-0.453934684710237	0.0198080498928465	2.60558790315317	-0.198065717596843	4.85225983484528	-0.36384075730599	-0.554360721458894	-0.625846663793233	-0.132441152985874	-0.241516232236476	-0.243172127813837	-0.449652779855718	-0.625846663793233	-0.243739180257345	-0.23678734844254	0.429294888517998	1.15047641659376	-0.342526853918485	-0.178010573136245	0.34937274871157	1.35183429126254	-0.205329188010733	-0.625846663793233	-0.625846663793233	-0.625846663793233	0.012596485001384	-0.0323577576603885	2.8405964729873	-0.625846663793233	-0.625846663793234	-0.421425184331785	2.98893200067758	-0.625846663793233	-0.625846663793233	-0.625846663793233	0.0133597447779672	-0.625846663793233	3.50397779261435	-0.625846663793234	-0.0777222952127038
ENSG00000181450.18	-0.509948886994573	-0.509948886994573	-0.509948886994573	-0.509948886994573	-0.0918743456818678	-0.306081124783446	-0.151339014649209	4.45382896641257	-0.228067808923801	2.87646312718667	4.34029422939969	-0.509948886994573	-0.160060542187807	-0.509948886994573	0.301902068431874	2.30612037397977	0.600890889591524	-0.509948886994573	-0.159172932314196	1.51498197586193	1.38071998365826	-0.308245537759815	-0.509948886994573	0.148235028483343	0.339306774427736	-0.509948886994573	0.729872173328839	-0.239567719744152	0.260661336266714	-0.330788143864501	1.90882623507501	-0.509948886994573	0.759410807177388	-0.509948886994573	-0.362592723454892	0.749179920425504	-0.0875235850774056	-0.509948886994573	-0.509948886994573	-0.509948886994573	0.249821340441701	0.137992040354618	-0.509948886994573	-0.509948886994573	-0.509948886994573	-0.509948886994573	-0.105348091752253	-0.509948886994573	0.0772810073916373
ENSG00000134108.14	-0.503833128612674	-0.503833128612674	-0.503833128612674	-0.503833128612675	0.779945615954995	0.328712917271787	-0.153948209113617	-0.0663027375516771	-0.393275489984824	-0.0943743809848482	-0.237975623237955	-0.503833128612674	0.350979778121281	-0.084373988587873	0.837091768817916	-0.265921821530593	-0.503833128612674	-0.503833128612674	-0.0854500565084251	-0.503833128612674	0.209471613422315	2.40386762948541	-0.503833128612674	1.04633191711717	-0.423011871307951	0.604603074171537	-0.202932949613418	-0.307292352714882	0.0353130368029078	0.328882912913809	0.426949564527933	0.35373486200493	-0.503833128612674	-0.503833128612675	0.0895506306789913	-0.503833128612674	1.32214288985868	1.36434425570554	-0.503833128612675	-0.503833128612674	-0.503833128612674	-0.0179559553713311	0.631691694532322	-0.503833128612674	0.343753355482725	-0.503833128612674	-0.503833128612674	-0.503833128612675	-0.303692519953754
ENSG00000119231.11	-0.714239758094716	-0.714239758094716	0.592811764182363	-0.714239758094716	1.9457191190938	-0.0700189079179515	2.17235206918817	0.00409111664112008	-0.3312856484641	1.63157312970079	3.07996056842985	-0.156324966217829	-0.495367033041719	-0.158571464196874	0.135432321957187	1.36891137108745	-0.714239758094716	0.397568620672274	-0.306340222195675	-0.365965561575976	-0.547085211529437	-0.107011335710101	-0.714239758094716	0.507758832722335	-0.0717316488591813	-0.196549720435343	-0.395746242783474	-0.323138554172069	-0.411595240138719	-0.321457367336377	0.513642236860641	-0.714239758094715	-0.714239758094716	-0.714239758094716	0.359637784912391	-0.714239758094716	-0.277316643354711	-0.714239758094716	-0.714239758094716	0.769345351398966	-0.714239758094716	0.726023168054732	0.340721295561257	0.10844691150165	0.353817711149169	0.146128362818659	-0.373554873227665	-0.714239758094716	1.80113908342477
ENSG00000188582.10	-0.591139978898955	-0.591139978898956	-0.591139978898956	-0.591139978898955	-0.591139978898956	2.04166359866138	1.15258487789748	-0.591139978898956	0.412212513935367	1.84809268563605	3.19364823430299	-0.591139978898956	0.0329836732316233	0.0772949845122369	-0.0312180193529991	-0.1984247184304	-0.591139978898956	-0.591139978898956	1.223535485148	-0.252723724147976	0.536692683460221	-0.332538580701119	-0.591139978898955	-0.135968001236241	0.28735519092999	-0.4403194654513	-0.323162237680503	4.04906611334553	0.127710215693518	0.141857234486811	-0.31951335642342	-0.591139978898955	-0.591139978898956	-0.591139978898955	0.0787986132965746	0.039888166644111	-0.426986658812976	-0.591139978898955	-0.591139978898955	-0.221724666824522	-0.591139978898956	-0.591139978898956	-0.591139978898955	0.362182695689869	0.289845082777319	3.24527055701912	0.252085752594932	-0.591139978898955	1.42430337156257
ENSG00000167528.13	-0.59836167350299	0.453091130668386	-0.59836167350299	-0.59836167350299	1.59954919496289	-0.136031622337578	0.210930129761397	-0.376019829239145	0.304873924831405	0.350145088498726	-0.476688722960944	-0.298884471959737	-0.358194991440886	-0.0536574288100451	-0.343778066048651	0.048932765058589	0.0189634580402873	-0.59836167350299	-0.264796499665141	-0.253066052151586	0.4696567663466	0.0108119512390905	-0.59836167350299	0.368363931848366	2.08505944978422	-0.393009919305727	2.41190217078192	-0.163859152361697	1.87372010777231	-0.376157431603756	3.63068247561101	-0.59836167350299	-0.59836167350299	-0.59836167350299	0.980314566118092	-0.59836167350299	0.0903939612527111	-0.59836167350299	-0.59836167350299	-0.309683689795762	0.702129606420162	-0.59836167350299	-0.59836167350299	-0.59836167350299	-0.280775329156711	2.13123881904661	-0.223123974016256	-0.59836167350299	-0.352204833525939
ENSG00000111725.11	-0.568717968313585	-0.568717968313585	-0.568717968313585	-0.568717968313586	-0.0225627432782559	-0.305240643615955	-0.229035926917651	1.75429183997109	-0.171458115602989	0.979545734245451	0.301586465800569	0.0835984209186297	-0.0314731605652995	2.45991807510126	-0.151951233687821	0.0495609879355533	-0.281772731668177	-0.568717968313585	-0.417663405746525	0.574160373502217	0.0169977986893967	0.329357199990441	-0.0877616998497804	-0.434425689633043	-0.360492983295138	0.102376489155295	0.0664147091970505	-0.0619888902297648	-0.121359527849474	-0.205940167513585	0.0641373249945722	-0.568717968313585	-0.568717968313585	-0.568717968313586	0.386811801691253	-0.568717968313586	0.655943778064013	-0.568717968313585	-0.568717968313586	-0.568717968313585	2.22801145416991	-0.568717968313585	-0.568717968313585	-0.568717968313585	-0.344517106489439	-0.568717968313585	0.293638957625483	4.43930163589203	-0.568717968313585
ENSG00000157181.16	-0.27880690973942	-0.27880690973942	-0.27880690973942	-0.27880690973942	-0.27880690973942	-0.0462237107821561	-0.27880690973942	-0.27880690973942	-0.241032704188405	3.63501499810115	-0.27880690973942	0.383455201785895	-0.0609850323324701	1.57027858244057	-0.131271807628749	0.161255648907329	-0.27880690973942	-0.27880690973942	-0.27880690973942	0.204862790621907	-0.27880690973942	-0.0419149286905952	-0.27880690973942	0.0957846739127019	-0.148523982871327	-0.27880690973942	-0.27880690973942	-0.106092476596073	-0.0296882029336508	1.27028889127681	0.191369009559881	-0.27880690973942	-0.27880690973942	-0.27880690973942	-0.155715250626932	-0.278806909739422	0.446617714687473	-0.27880690973942	-0.27880690973942	-0.27880690973942	-0.27880690973942	-0.27880690973942	7.72592062056019	-0.27880690973942	-0.27880690973942	-0.27880690973942	0.0904810427970678	-0.27880690973942	-0.27880690973942
ENSG00000163873.10	-0.572440982376852	0.218139681801926	-0.572440982376852	-0.572440982376852	-0.19684883823813	1.27602912654741	-0.372272143453372	-0.394591934532783	1.30056401436312	-0.352546356215898	0.420631852240453	0.438359769626582	-0.110781620768628	0.097874178517914	0.243949717782519	1.64330352213716	-0.572440982376852	-0.572440982376852	2.18374687437765	0.0104209649816152	-0.416162606274017	-0.167222757810303	-0.1403292004469	-0.34211812180515	1.04020453326463	-0.0316792076626227	-0.406344805638936	-0.356633871237874	0.318426920492493	-0.302693766797357	-0.506429268666829	-0.572440982376852	0.146818390331931	-0.572440982376852	0.425555376084995	-0.122950078640946	-0.120860918583682	-0.572440982376852	-0.572440982376852	3.27933534840831	-0.572440982376852	-0.572440982376852	-0.572440982376852	-0.0441919673270694	-0.356936443391614	-0.572440982376852	-0.366431338456835	-0.572440982376852	-0.283056968186206
ENSG00000112182.16	-0.630016944748356	-0.0193150899465445	3.91171507661291	-0.630016944748356	1.62831914035444	2.04033105648496	-0.304102642572585	-0.203681351858056	0.745406880702413	-0.416025074451685	1.28939388754097	0.0889486263635382	-0.527812154496425	3.74628338798541	0.0649625095016181	-0.430266298171745	-0.630016944748356	-0.630016944748356	-0.193963659952399	0.923575414949677	-0.0164223689597872	-0.106180942284463	2.75676519385423	-0.463462543192273	0.331874351025771	-0.305319402955153	-0.559002788257159	0.917530304914535	-0.520416747085008	1.55029278503451	1.29600697326952	-0.630016944748356	-0.128745271435883	-0.630016944748356	-0.377182084468748	-0.630016944748356	-0.442316259110121	-0.630016944748356	-0.630016944748356	0.67838407100678	-0.630016944748356	3.5019154267078	-0.153902854497773	2.91451567041642	0.478351601377684	-0.203359578034393	0.318073290347944	-0.630016944748356	-0.372904898318638
ENSG00000080839.12	-0.695172141529284	1.10709702921177	0.809223067114351	-0.695172141529282	-0.465067937964149	-0.0254219299206379	2.31363586707556	0.0440137468168139	-0.197165562068347	0.0502829552917719	0.306290279797649	-0.695172141529284	0.0101074266583736	0.191261780109843	0.122528105463991	0.559760797989386	0.557031225613185	-0.695172141529284	-0.139598878598772	0.272911711276872	0.444690914161684	2.46624877811493	0.598061401539707	0.202835342512769	0.229648248848667	0.105581122317165	0.171173594582149	0.0560056661508989	-0.141847690533756	-0.141621099790413	0.127647540996207	-0.695172141529284	-0.695172141529284	-0.695172141529284	0.0367569575332236	0.350395955645895	0.0246070346315415	0.865630359873169	-0.695172141529284	-0.0667532817384615	0.674105547021483	0.841587999350263	-0.695172141529284	-0.695172141529284	0.0734091113136331	0.895440389721487	-0.272745548143579	-0.695172141529284	-0.695172141529284
ENSG00000131386.20	-0.626909269326573	3.72644327665233	-0.626909269326573	-0.626909269326573	-0.342754849670054	1.05147393106535	-0.203819233353773	-0.10285341742497	0.528720848328751	-0.0568806192440431	2.96072500197068	-0.0961246689394465	2.86203986456966	0.179853171875333	0.935432704658534	-0.243924959059796	1.15483219635456	-0.626909269326573	0.937862055832337	0.0892628662006983	2.88424584041667	0.765545897243907	-0.626909269326573	-0.117070631153064	0.206394828533085	-0.261244819021335	-0.22107705760509	-0.276456104208034	0.441663739845354	-0.357158685866759	-0.202863978128335	0.239886008950755	-0.626909269326573	-0.626909269326573	0.434148342471021	0.266124682304716	0.792273293605537	0.279896463366643	-0.626909269326573	-0.316349269875106	-0.626909269326573	-0.11057974796482	-0.626909269326573	-0.626909269326573	0.579090595827052	0.878638943098142	-0.196908527337735	-0.626909269326573	-0.126038674599599
ENSG00000197774.14	-0.444766731911869	-0.444766731911869	0.434693887544118	-0.444766731911869	-0.0781143188982786	-0.444766731911869	-0.0847811664220093	2.60061743190119	0.910112607150603	-0.444766731911869	0.421610437600552	-0.444766731911869	-0.376329022741385	-0.444766731911869	-0.192530924402899	-0.112459944741993	0.186658520562139	-0.444766731911869	0.0670568328142362	-0.070808771546988	-0.281668966421148	3.17536119349454	0.711296773041179	0.359449009426877	0.540553955101301	-0.264867369124965	2.16425001619568	0.165839421736722	-0.162352137622526	-0.155041581487787	-0.122400186597585	-0.444766731911869	-0.444766731911869	-0.44476673191187	-0.22311171781253	-0.444766731911869	-0.444766731911869	0.553184798234951	-0.44476673191187	-0.057257850903963	-0.444766731911869	0.312283027630348	-0.444766731911869	0.649650219987903	-0.254033631101955	-0.444766731911869	-0.171116817217097	-0.444766731911869	-0.444766731911869
ENSG00000196935.10	-1.04480646236259	1.21684626030056	-0.033961328024487	-1.04480646236259	-0.329171935050562	-0.0832162120429585	-0.4087981376504	0.141844609619105	-0.13490135880888	1.36314492171341	0.749948456934729	-0.089993908075756	1.76665079228711	0.0235555294543323	0.227009005806433	0.794448233770005	1.67439951283228	-0.389541395854069	-0.57196632104576	0.180600125949828	1.52944348350319	2.77320369410016	-0.5014112692588	-0.31881822776771	0.23878609325503	0.737898982769461	0.115876790640175	2.08327644958661	-0.257879166669374	1.48488001497069	-0.289456171831732	-0.112904737090952	-1.04480646236259	-1.04480646236259	-0.230752620832575	4.750074769722	0.886769072797206	-0.295704811877443	-1.04480646236259	-0.512223580083524	-0.4161478741902	-0.666561683975258	-1.04480646236259	-0.373304139450209	-0.512638669291719	-1.04480646236259	-0.325967439991851	-1.04480646236259	-0.0170620725696258
ENSG00000125347.15	0.201682983355278	-1.07948901511924	0.472785846989597	0.474278331269213	0.388446019648379	-0.240701557520705	2.29402517454419	1.07638335859456	-0.128992232615038	0.230026902412748	1.9523726991585	0.543170887648066	0.113644747019326	0.545518308010871	0.0345097405741593	0.344722878408885	0.413548412098939	-0.594951005933798	0.0114635933113135	-0.190691867441209	-0.0569697160829449	1.42221573057172	4.57035262016018	-0.187597521586911	0.0329504298428586	-0.207172898773194	0.0575113492583159	-0.130670123639694	0.430051450780723	0.175716914310721	0.474356033860278	-0.121835161765854	-1.07948901511924	-1.07948901511924	-0.208222910664548	-0.408778368763613	-0.187839343147357	0.538088216440229	-1.07948901511924	-0.915707524377132	-1.07948901511924	0.094480258887603	4.01277193471803	-0.32932219393646	-0.171791149578065	-0.259868540578022	0.162732742281913	-1.07948901511924	-0.601273234443459
ENSG00000173621.9	-0.343831862589387	-0.343831862589387	-0.343831862589387	-0.343831862589387	-0.114847926598868	-0.343831862589387	4.90081583228226	-0.111934670381423	-0.0297887949595974	-0.00154636920210262	-0.216668600352253	-0.343831862589387	-0.0367649506313278	-0.343831862589387	0.536132721478764	-0.343831862589387	-0.343831862589387	-0.343831862589387	-0.268401560738021	0.322779965015939	-0.343831862589387	0.0255646221406781	-0.343831862589387	-0.343831862589387	-0.196921635578262	0.0401931919490381	-0.011817477160761	0.0275309877723104	2.47026896306083	0.218896771363824	-0.343831862589387	0.784372859222615	-0.343831862589387	-0.343831862589387	-0.184390477493614	6.35097752547425	-0.343831862589387	-0.343831862589387	-0.343831862589387	0.304239960856426	-0.343831862589387	-0.343831862589387	-0.343831862589387	0.955098597615231	-0.21486717742907	0.403960816556361	-0.187561022916835	-0.343831862589387	-0.343831862589387
ENSG00000158806.14	-0.25275859125526	-0.25275859125526	0.751727354448416	-0.252758591255262	0.805824240365218	6.13616515276914	-0.25275859125526	-0.25275859125526	-0.193910044317763	-0.108136841533677	-0.25275859125526	-0.25275859125526	-0.25275859125526	-0.25275859125526	-0.0784211943368253	-0.25275859125526	0.510643312319706	-0.25275859125526	0.401118053429293	0.0595796497125104	-0.25275859125526	-0.25275859125526	-0.25275859125526	6.69332166039376	-0.216193619150497	-0.25275859125526	0.220494012233479	1.70862896095146	-0.204480319130269	1.48048254231967	0.512617723763154	-0.25275859125526	-0.25275859125526	-0.25275859125526	0.0170633925235639	-0.25275859125526	-0.25275859125526	-0.25275859125526	-0.25275859125526	-0.25275859125526	-0.25275859125526	-0.25275859125526	-0.25275859125526	-0.25275859125526	-0.177344973989025	-0.252758591255262	-0.25275859125526	-0.252758591255262	-0.25275859125526
ENSG00000152242.11	-0.660328349794812	-0.660328349794812	-0.660328349794812	-0.660328349794812	0.135113708208936	0.830940250670842	0.499646543820011	-0.660328349794812	0.206598957401607	-0.334863525811922	0.733700120473867	-0.660328349794812	0.13291328078058	-0.234349055710799	0.528616005898551	0.754698227805479	0.00472383428088086	1.47168568559401	0.472222543614301	-0.137844694256277	0.33412828299782	0.588264345948993	-0.660328349794812	1.01099308001442	0.0582533316719631	0.2021377709023	0.505405463676615	-0.410598564981829	0.218047508073657	0.119393045844985	-0.129254480836871	-0.660328349794812	2.2511288568558	-0.660328349794812	0.393157105649918	-0.660328349794812	0.992813858419719	-0.660328349794812	-0.660328349794812	0.308473277222171	0.0338257845921909	0.904429723420311	0.809120205964587	-0.660328349794812	0.100394898957691	-0.660328349794812	0.0632825992829497	-0.660328349794812	-0.660328349794812
ENSG00000102034.18	-0.490894441111032	-0.490894441111032	-0.490894441111032	-0.490894441111032	0.190048943188538	-0.174115218608951	-0.254200891382716	-0.0149869182914758	-0.342430031267084	-0.490894441111032	0.556380597088732	0.148115503703528	-0.0603616731823107	0.453651074387869	-0.365899138627844	0.0990168327288045	0.653226668547285	-0.490894441111032	-0.188418370101902	3.028866831884	-0.182411564361685	0.728144384167239	0.44992666633254	0.678330208775585	-0.299270315858449	0.135133790124826	-0.251572754819502	0.0518072987544582	-0.17881289281765	-0.490894441111032	-0.309092798347855	-0.490894441111034	-0.490894441111032	-0.490894441111034	-0.306715286178047	0.625483970956301	-0.490894441111032	-0.490894441111032	-0.490894441111032	0.157614256537672	-0.490894441111032	-0.490894441111032	-0.490894441111032	-0.490894441111034	-0.367922462376883	0.633440829808057	-0.0914870472167605	-0.490894441111032	-0.490894441111032
ENSG00000138834.15	-0.644028719576943	-0.644028719576943	-0.644028719576943	0.771741354264099	-0.354367773560612	-0.229153122097614	1.51036031436764	0.976880468283926	-0.323586940851113	-0.53262976886861	0.478814861061029	-0.418707563846681	-0.279737644764772	0.311693637170654	0.142822172069258	-0.620960949075112	-0.644028719576943	3.56800455491651	1.23119921848064	0.514702317339224	1.51815445951823	-0.492605420675251	-0.644028719576943	-0.565156649432903	0.900149891238231	-0.437576874894909	0.199771659978961	0.0728729588197651	0.185036945699621	0.903345240041548	1.29997187608465	-0.644028719576944	0.421252476750086	-0.644028719576943	0.369338002959724	-0.644028719576943	-0.644028719576943	-0.644028719576943	-0.644028719576943	0.721704127775913	1.34602794381115	0.00309118138462609	-0.644028719576943	-0.644028719576943	-0.43031333838123	-0.644028719576943	-0.494254572640524	-0.644028719576943	2.81731225926095
ENSG00000104331.9	-0.548475200602354	-0.548475200602352	-0.548475200602354	-0.548475200602352	0.0594190052734685	-0.126965481363836	0.207563506148859	0.602219300654926	0.0278294592863632	-0.0102919451768949	0.336072267751506	0.121659532093141	0.0683765181473164	0.123050354024478	0.0758413766656783	2.1108016931335	-0.548475200602352	-0.548475200602352	-0.216787758110118	0.230338362275592	-0.228178967779031	-0.29977863714476	0.615230935213165	-0.0547212953399451	-0.184595140867531	0.164146866930367	0.0943019796656895	-0.548475200602354	-0.0304030721640903	-0.194892005111917	-0.0995911756943213	-0.548475200602354	-0.548475200602352	-0.548475200602354	0.433664661269824	0.801170895804807	0.106832536546885	-0.548475200602354	-0.548475200602354	4.44885180841673	0.285141811658414	0.611199893193926	0.840729665040373	-0.548475200602352	0.0940694151305804	-0.548475200602352	0.302734715882349	-0.548475200602354	-0.548475200602352
ENSG00000070882.13	-0.529751782038419	0.610285013224129	-0.529751782038419	-0.529751782038421	-0.222401502512133	-0.180209779067916	1.49791830360293	-0.529751782038419	0.167011980177826	-0.334283677445016	0.749320954469049	2.70946522644413	-0.529751782038419	-0.432613127369446	1.36266521294495	-0.343600784113962	-0.529751782038419	-0.529751782038419	-0.414768013288319	-0.491010212641563	-0.314427045724421	2.2318039194044	2.9605312064947	-0.396879555285007	0.639124617590363	0.990689638588145	-0.111450292059307	-0.219570187197266	-0.428758206651091	0.955351316902794	-0.433409513686126	0.0167899177187416	0.0696036560272539	-0.529751782038419	0.572669773274139	0.7016271756576	3.51985757580755	0.0980916254065211	-0.529751782038421	-0.529751782038419	-0.529751782038419	-0.529751782038419	-0.529751782038419	0.0701555752944763	-0.372942773393333	-0.529751782038419	-0.305361138483554	-0.529751782038419	0.0498458817090724
ENSG00000141127.15	-0.372920205380184	-0.372920205380184	-0.372920205380184	-0.372920205380184	-0.372920205380184	-0.372920205380184	0.206667623603117	8.02575701420871	-0.251749882317903	1.90428471625751	0.784318070571958	-0.372920205380184	-0.0413372727954474	-0.372920205380184	0.0923014070848136	0.796300921753154	-0.372920205380184	0.963609203582999	-0.372920205380184	0.245151824065004	0.116356554800436	0.785552717374951	2.26712235254547	0.262856664947268	-0.180006613442633	0.409561627472959	-0.372920205380184	-0.265480936130671	0.0693733258534791	-0.0836563237467948	0.910243905994283	-0.372920205380184	-0.372920205380184	-0.372920205380184	0.190114762071524	-0.372920205380184	0.494987931196438	-0.372920205380184	-0.372920205380184	-0.372920205380184	-0.372920205380184	-0.372920205380184	-0.372920205380184	-0.372920205380184	-0.0321567247888113	-0.372920205380184	-0.372920205380184	-0.372920205380184	0.105747015076073
ENSG00000146263.12	0.934899584787369	0.265007684008164	0.00275949119746048	-1.49211567961292	0.214203238900069	0.111159415206725	0.106145756670081	0.863461819747755	0.130746428135275	0.415935746628009	0.0230050816651096	0.712098042599668	-0.135755449790205	-0.0487333332597949	0.658220274592658	0.181834468909819	-0.297570244800262	4.55687200146852	0.396873608991688	0.0264229187497416	0.266434678856734	0.124428657980871	0.0478635332696676	-0.121085706207956	0.42939628142074	0.226152628238645	0.303681912130812	0.159991350491819	0.349046144225236	0.179787384291079	0.255323286961706	-0.352511726891914	-0.250635934172592	-1.49211567961292	0.510990939302596	0.517232266768407	0.563031175205835	0.742201331949353	2.47226024763743	0.0314028495959387	-0.724603733044641	-0.314154302298097	0.871595945248113	0.839973867565647	0.535720846698018	1.86076774327682	0.624080751401777	-1.49211567961292	0.593941492947862
ENSG00000140022.14	5.94388442543221	-0.705665081700962	-0.705665081700962	-0.705665081700962	0.502828531091185	-0.0990785403254661	-0.246663823406804	-0.180052907873087	0.448735351274801	1.4188012754158	1.3480531635164	1.68204143662912	-0.222237041743311	0.567813569584621	0.26924898158335	1.07845921316486	-0.438941357202464	0.075987655684105	0.50406806228865	-0.417027884743162	-0.409567151951996	-0.166440943553259	-0.705665081700962	0.576656899964215	0.314085692588669	0.335618357800345	0.898403809135937	0.55800665460996	0.374926558653888	0.484245533192875	0.717853584828015	2.38867227047425	-0.705665081700962	-0.705665081700962	0.46370945056833	-0.705665081700962	0.614687917273885	-0.705665081700962	-0.705665081700962	-0.705665081700962	-0.705665081700964	0.375763026296084	0.710432335752871	0.104266255188599	-0.420739977355293	-0.705665081700962	2.44159896312971	-0.705665081700962	0.280969401935569
ENSG00000255274.10	-0.386234960175981	-0.386234960175981	-0.386234960175981	-0.386234960175979	0.272378335239593	-0.174991925708021	-0.0778320361231086	-0.386234960175981	0.153340863210122	-0.386234960175981	0.808555846804696	0.162556453887051	-0.285399219088121	0.432195119250872	-0.204525866455426	0.0729537822183497	-0.386234960175981	0.388481282708105	0.0157942395179575	0.138035161236297	-0.232418666657822	-0.386234960175981	0.667270802242794	3.64815263231726	2.22448516371984	0.15825669024274	-0.275188852217085	-0.181715475536376	-0.168431213005158	-0.0883191671892769	4.38829185879708	-0.386234960175981	-0.386234960175981	-0.386234960175979	-0.207959080720625	-0.386234960175981	0.210650445736745	-0.386234960175981	-0.386234960175979	-0.386234960175981	6.50584159440346	-0.386234960175981	-0.386234960175981	-0.386234960175981	0.087978050683467	-0.386234960175981	-0.386234960175981	-0.386234960175979	-0.386234960175981
ENSG00000154727.11	-0.547507191831885	-0.547507191831885	-0.547507191831885	-0.547507191831883	0.229106303124066	0.0343482774493916	0.188989761557223	0.791575183653487	-0.0951118773253168	-0.547507191831885	-0.547507191831885	0.595827884466303	-0.0144826765902931	-0.547507191831885	0.972478655501997	-0.0946407511133319	0.0950267106238536	6.23240127669675	0.124731315641391	0.342524587261634	0.207952059760324	0.803417668908192	-0.547507191831885	0.0680752426665226	-0.121644419172591	0.125472074459985	0.524898894352857	-0.236357449696472	-0.075510592919897	-0.282375687788129	2.32959685675823	-0.547507191831885	-0.547507191831883	-0.547507191831883	0.256936006511257	-0.547507191831885	-0.0651999546815567	-0.547507191831885	-0.547507191831883	-0.547507191831885	0.797717360122345	-0.547507191831885	-0.547507191831883	-0.547507191831885	0.152944766967098	-0.547507191831885	-0.547507191831885	-0.547507191831883	0.632860343053299
ENSG00000185630.20	-0.0787104475232343	0.0718177722802715	0.579780711136868	-0.948003670624456	0.283342155192557	-0.218566213915957	-0.462265413417282	0.0573446321175758	0.103436097019203	0.675918522722522	0.00162854769856689	-0.695347584693073	-0.0277376543707413	1.34556517643395	0.151759106401258	0.195392238233686	1.26685323767023	0.571156101204611	0.413051947493747	-0.258161407602443	0.176847071745819	0.417525852556895	-0.426873371220723	1.19482454900436	0.298328687586907	-0.353558641645377	-0.527681174732521	0.0287321549790322	-0.277963081292433	-0.409553095845278	0.272901997583586	1.28463885617302	-0.948003670624456	-0.948003670624456	0.137427897838107	-0.948003670624456	-0.14853556413286	-0.948003670624456	-0.948003670624456	3.25262209749883	-0.273282744776791	-0.761952408985683	0.6754938626381	-0.262870625448641	-0.63454198794905	1.381321306433	-0.0749773012173714	-0.948003670624456	-0.236606198250744
ENSG00000085644.14	-0.584979028203622	3.32161506282726	-0.58497902820362	-0.58497902820362	1.60363995523558	-0.449227012921804	0.788114846146826	2.4313163573569	-0.0475488593380496	-0.58497902820362	0.28567544964861	0.0170876665644525	-0.302403830215382	-0.0240864987569375	-0.165061939143683	-0.164375864993633	-0.58497902820362	-0.58497902820362	1.26907456862569	-0.58497902820362	-0.436498990884264	0.80797375910761	-0.58497902820362	1.67479402575604	0.282422522252805	-0.296767224898585	-0.101240684764715	1.43723816670723	0.318329480316222	-0.292638786466186	-0.11054117267129	-0.584979028203622	-0.58497902820362	-0.58497902820362	-0.387355655910152	-0.58497902820362	-0.58497902820362	-0.58497902820362	-0.58497902820362	0.763332339743297	1.09251520447022	-0.58497902820362	-0.58497902820362	0.0743301934201339	-0.124785867190531	0.0376338302251705	-0.253391272381287	-0.58497902820362	0.148080342163365
ENSG00000121542.12	-0.572391746441523	-0.572391746441523	-0.572391746441523	-0.572391746441521	0.527309353359674	-0.1741747027947	0.0601931587637165	-0.102764329385314	0.0471295312357318	-0.105094679938938	0.112165952257966	-0.572391746441523	-0.201096779202075	0.594076722139818	0.107159383202979	0.239983437738669	0.329567211447955	-0.572391746441523	-0.411686605733778	-0.186149354921008	0.760706040017345	0.240223669848611	-0.572391746441523	0.407088389665904	-0.00972069265306633	0.917592151243586	0.0127155093004735	-0.201123307620968	0.0626744928269401	1.24896077062883	1.66892524041541	-0.572391746441523	-0.572391746441523	-0.572391746441523	0.355636584706666	-0.572391746441523	0.120127826247884	-0.572391746441523	-0.572391746441523	0.0358420820948744	3.39107702589275	-0.572391746441523	-0.572391746441523	-0.572391746441523	-0.2974753102368	0.981981994618449	0.362923096088387	-0.572391746441523	-0.572391746441523
ENSG00000164684.13	-0.823356545314092	-0.823356545314092	0.824704474311007	-0.823356545314092	0.162826979853407	0.033274801927828	-0.367281739401454	0.292514321090155	0.0310442789068653	0.697009712013526	0.234576652368878	0.14098101549431	0.322175785821646	0.376494987329653	0.0459160984478182	0.262452819133849	0.437146408245146	0.387572071461377	0.0322424058742553	-0.374421367526996	0.462309239376545	-0.0784538044452486	-0.823356545314092	0.0932757273019245	1.20551203506145	0.468301181559839	0.0182995445487093	-0.238980924658884	0.083559133338564	0.321182309320864	0.483510753421443	-0.823356545314092	-0.823356545314092	-0.823356545314092	0.124977599773161	0.794208240821923	0.122234392097956	-0.823356545314092	-0.823356545314092	0.709400534002815	0.966778098171264	0.178730285968117	-0.823356545314092	1.32463882424402	0.356524066365017	-0.823356545314092	0.365129306105359	-0.823356545314092	0.00311616290341703
ENSG00000145331.14	-0.359870072757722	-0.359870072757722	-0.359870072757722	-0.359870072757722	-0.07455120834168	-0.359870072757722	1.15579410998752	3.07967312307369	-0.359870072757722	0.520289229457444	-0.200330432016672	-0.359870072757722	-0.252571038491537	-0.359870072757722	0.38889427900623	-0.144857263132812	-0.359870072757722	-0.359870072757722	0.083267123041166	-0.0638311518444817	2.14603708504313	-0.0283506505356586	-0.359870072757722	-0.15458207634498	-0.28357726865576	-0.359870072757722	0.0382193302973839	-0.359870072757722	0.743457317782759	0.0366627366286578	0.131888819320484	-0.359870072757722	-0.359870072757722	-0.359870072757722	0.790837700232493	-0.359870072757722	2.07488627387356	-0.359870072757722	-0.359870072757722	1.15390700768253	-0.359870072757722	-0.359870072757722	-0.359870072757722	-0.359870072757722	0.165556169403781	-0.359870072757722	-0.359870072757722	-0.359870072757722	7.73565423734107
ENSG00000150995.21	0.317812354450869	-1.05277812244757	0.752443023247086	-1.05277812244757	0.335220751232092	-0.0646602364476651	0.0696556321069549	-0.102420125240038	0.137016638475171	0.0198704571038513	0.589341222430638	0.714050010129469	0.637911075009726	1.37672629748031	0.357444002187358	-0.170946064844912	-0.751444764392701	-0.284384801150018	0.606110238794178	0.17309655923013	0.52344464358049	0.1495032573181	0.116979866620816	0.138734249062334	-0.0120066717157911	0.348787705532489	0.00244319290697936	-0.32639164804051	0.183583146292659	0.343170164587706	2.37911123684994	-0.100569555520713	-1.05277812244757	3.16081608503879	0.00744563749459184	-0.691199018124261	0.696170037924284	0.407140190419914	-1.05277812244757	0.431957200575058	0.338882311625911	-0.759941672888504	-0.132841943289504	5.21080276466014	0.143880846737201	0.026814625734383	-0.148379645211124	-1.05277812244757	0.0765051619990469
ENSG00000117983.17	0.325813669619712	-0.70544363445088	-0.70544363445088	-0.70544363445088	-0.363797161462677	0.416309074113521	-0.277155316266829	-0.320598013708937	0.0742490204830094	-0.228975529124357	1.90630313446009	-0.212995815890855	0.638715170920256	3.92666286372348	-0.0451977388868751	-0.496000874189423	1.11339108177982	-0.70544363445088	3.13069082102933	-0.553477557532085	-0.312321074362294	-0.0897992806927696	0.131598947989702	-0.597038588751264	-0.067211217134924	-0.0386678564314197	-0.41962147073038	-0.277389224024211	-0.220881681356369	-0.327624882774668	-0.14046939058416	0.0469719849242316	-0.0171879725733079	-0.70544363445088	1.09587384742581	-0.70544363445088	-0.296417715232026	0.533561381520829	-0.70544363445088	-0.415033886999659	-0.0585570459644814	0.0684119761610126	-0.200006196197798	-0.70544363445088	1.57495573544718	1.25176064925898	2.71853242717269	-0.70544363445088	-0.0287433996550876
ENSG00000108106.14	-0.42188623864212	-0.42188623864212	-0.421886238642118	-0.42188623864212	0.26490876390567	-0.134617403254971	-0.139276581507995	-0.421886238642118	-0.232036506271151	0.580712388641206	5.83526704192719	0.0545966830377153	0.602887198547673	1.26835970391096	2.17939595802183	0.46123182227732	-0.421886238642118	0.938015036288693	0.128056726769022	-0.272311049111759	0.142905920907585	1.2678394022923	-0.421886238642118	-0.0565457514357697	-0.201868207971206	1.04183843688662	-0.316343035569694	-0.42188623864212	-0.310150066599069	1.30116454775635	-0.26765887114789	-0.421886238642118	-0.421886238642118	-0.42188623864212	1.60599215679082	-0.42188623864212	-0.189915480745469	-0.42188623864212	-0.42188623864212	-0.421886238642118	-0.421886238642118	0.557567762788774	-0.42188623864212	-0.421886238642118	-0.271723020239806	-0.421886238642118	-0.154993575024182	-0.42188623864212	0.219723661903913
ENSG00000076067.13	0.49069684210879	0.121953400894165	0.963197357882318	-1.3816081406868	0.539196141651477	-0.0466235143644439	0.197736864303852	0.461729066577402	0.0800372356481395	0.135047266885419	0.302813411170232	0.0990689821856062	-0.143077945760421	1.49669141590779	0.000269922322184624	0.45899605502718	0.351865324249365	0.0967930059011438	0.0567106376193931	-0.191854285809545	0.0262771882929322	0.487749034356202	-0.41707577455881	0.0779880714705819	0.721193365222291	-0.0269701895814684	0.215040521205639	0.097071882994438	-0.185145814675479	0.0406983268365382	0.115397772570221	-1.3816081406868	-0.111965172769971	-1.3816081406868	0.0664554614617209	-0.092560358056707	-0.0220230510485784	0.716874518052055	-1.3816081406868	0.00337959029256281	-0.198467600198595	0.121809216923315	0.205746145886338	0.771218823798701	0.103360804004101	0.220274931565922	0.449045975418264	1.13823147612321	-0.124873319913177
ENSG00000274161.4	-0.291870867776075	-0.291870867776075	-0.291870867776075	-0.291870867776077	-0.291870867776075	2.24072627040874	-0.291870867776075	-0.291870867776075	0.195427919056762	6.80107960384843	-0.291870867776075	-0.291870867776075	-0.291870867776075	-0.291870867776075	0.0359272462954991	-0.291870867776075	-0.291870867776075	-0.291870867776075	-0.291870867776077	-0.291870867776075	-0.291870867776075	0.812505882450513	-0.291870867776075	3.60405522682766	0.202156520811268	-0.291870867776075	0.465177655149348	0.614333200158099	0.11739823981835	0.203791204538671	-0.291870867776075	-0.291870867776075	-0.291870867776075	-0.291870867776077	0.0228242589112914	-0.291870867776075	4.5377544793751	-0.291870867776075	-0.291870867776077	-0.291870867776077	-0.291870867776075	-0.291870867776075	-0.291870867776075	-0.291870867776075	-0.102600936005232	-0.291870867776075	-0.291870867776075	-0.291870867776077	0.244330427629882
ENSG00000142599.20	-0.888274937946666	-0.888274937946665	0.00153224469620428	-0.888274937946665	-0.00394178501552584	0.101472006406927	0.246021786459641	0.225034814111286	0.482623526402388	0.499485332103281	0.847671381914237	-0.568069287999726	-0.0563613253641198	0.0281152792692325	0.284228395736049	1.81159275095674	-0.357385750590723	-0.192727396695664	-0.298537998930851	0.714572529593325	0.973719158479653	1.31952579690892	0.4719350751903	0.991073677616208	0.0335321448942072	-0.1439954558074	0.159856411076321	0.0258056332214171	0.0717451585555811	0.274208746918649	-0.0972280936946853	0.637923543507664	-0.888274937946666	-0.888274937946665	0.174508376860998	0.31246050032115	0.631000376025828	-0.888274937946666	4.32812038443796	-0.15478295686883	-0.043130851791261	-0.247918841690681	4.32510798754556	-0.164512113328152	0.330232145907081	0.392334142393894	0.481485054247204	-0.888274937946665	0.158764110324136
ENSG00000232119.8	-0.750977336456039	-0.750977336456039	0.751278825605825	2.21680218915392	0.33990935182164	0.0302203118735732	0.717589021516502	-0.0235525352843547	0.0823015492499666	1.11938296781484	0.182230026108279	0.367052771055632	0.0619217550142235	-0.232279251729362	1.08140373260029	-0.215967984516662	-0.289490632724964	-0.0385303048574913	0.463169005608885	0.181826195195077	1.11543642331686	1.65984289349843	1.40546869258076	0.477089193899531	0.372552368108989	-0.272941460151238	0.0477213882034681	-0.125120754185804	0.680895194792701	-0.130653016731999	-0.304866610315137	-0.750977336456039	-0.750977336456039	-0.750977336456039	1.23815681535426	-0.750977336456039	-0.273929528349914	-0.750977336456039	-0.750977336456039	-0.177167430391458	-0.750977336456039	0.459196382379688	1.00093633867012	0.830244419925932	1.42415897999991	-0.750977336456039	-0.0598489417191914	-0.750977336456039	-0.154307580668356
ENSG00000163558.13	-0.40621665464231	-0.40621665464231	-0.40621665464231	-0.40621665464231	-0.158240365767927	-0.181430491935804	3.98078941992741	0.0949054653830033	0.448400753671136	-0.40621665464231	-0.149082328971378	-0.40621665464231	-0.0925635161805596	-0.40621665464231	-0.278722491157013	-0.141330495252561	-0.40621665464231	0.501955281885965	0.0181225670909551	3.41982020685454	-0.302837261531133	-0.110989034419597	-0.40621665464231	-0.314563090445409	-0.316516345339462	2.1642717615739	-0.267091616924532	0.11602376132201	-0.181402008924655	-0.40621665464231	-0.19110059902952	-0.40621665464231	-0.40621665464231	-0.40621665464231	0.180779468795062	-0.40621665464231	0.505441351851222	-0.40621665464231	-0.40621665464231	0.293015119177144	-0.40621665464231	-0.40621665464231	-0.40621665464231	-0.40621665464231	-0.159401157848548	-0.40621665464231	-0.40621665464231	-0.40621665464231	-0.0531232447027636
ENSG00000160321.16	3.63138218017003	-0.701392586686862	-0.396805979950964	-0.701392586686862	-0.564561267960365	0.0946366353396392	-0.04956846376063	2.77565850884116	0.120979982647978	1.47658719177428	1.59628754310559	-0.701392586686862	-0.180762578461817	-0.585888257199192	0.555827863741701	0.140216417748892	-0.505571406061746	-0.435179881542228	0.997041621971373	1.2786318986785	0.755250454219369	-0.670965198566127	-0.438302423419788	0.770915251860115	0.643693800274488	0.725263337001306	-0.254098969725897	0.661716277081619	0.704179332716741	0.925790120945012	0.589402410304704	-0.701392586686862	-0.701392586686862	-0.701392586686862	0.744735528905731	2.08444393484162	0.845379526952565	-0.701392586686862	-0.701392586686862	-0.701392586686862	-0.701392586686862	-0.701392586686862	-0.701392586686862	-0.701392586686862	1.43369077308443	3.197911235574	-0.701392586686862	-0.701392586686862	0.328339256831069
ENSG00000179178.11	-0.325263052432741	-0.325263052432741	-0.325263052432741	-0.325263052432741	-0.0846707020467514	-0.208905295436201	-0.0513294644716682	-0.325263052432741	0.229864083993406	-0.325263052432741	0.214254902815039	-0.325263052432741	0.125384911127616	-0.325263052432741	-0.0952764784028423	6.70998544984288	2.10329025821123	-0.325263052432741	-0.149240080983593	-0.325263052432741	0.17337823821332	0.754752445621216	-0.325263052432741	-0.0400536676487296	-0.0512640721441208	0.18229855657269	-0.174202514547916	0.150796343607359	-0.0300937867942238	0.0882778040025699	1.16159961981248	-0.325263052432741	-0.325263052432741	-0.325263052432741	-0.231855666689671	-0.325263052432741	-0.0108328551040382	-0.325263052432741	-0.325263052432741	-0.325263052432741	-0.325263052432741	-0.325263052432741	-0.325263052432741	-0.325263052432741	-0.140289485215197	-0.325263052432741	1.52534651758671	-0.325263052432741	-0.325263052432741
ENSG00000204469.13	-0.317635139503577	-0.317635139503577	-0.317635139503577	-0.317635139503579	-0.317635139503579	0.360389516877929	2.12578674516876	-0.317635139503579	-0.317635139503577	2.29246811332349	-0.317635139503579	-0.317635139503579	-0.238548416646242	0.678641643015101	-0.317635139503577	-0.317635139503579	6.12968700769605	-0.317635139503579	-0.317635139503579	1.17468054697843	-0.317635139503579	-0.317635139503579	-0.0198278088606904	4.65838168828439	-0.317635139503579	2.45958322093155	-0.317635139503579	-0.317635139503579	-0.317635139503579	-0.317635139503579	-0.233750530059345	-0.317635139503579	-0.317635139503579	-0.317635139503579	0.025277098447894	-0.317635139503577	-0.317635139503579	-0.317635139503577	-0.317635139503579	-0.317635139503579	-0.317635139503579	-0.317635139503579	-0.317635139503579	0.113977171892002	-0.254782663115308	-0.317635139503579	-0.317635139503579	-0.317635139503579	-0.317635139503579
ENSG00000165092.13	-0.265470128276002	-0.265470128276002	-0.265470128276002	-0.265470128276002	-0.265470128276002	-0.214678562154987	-0.265470128276002	-0.265470128276002	5.01469064343915	-0.265470128276002	-0.0970848798295267	-0.265470128276002	-0.207740075679343	-0.265470128276002	-0.069278376734546	0.10151021290454	-0.265470128276002	0.248682590945254	0.74827269337151	-0.0806080567855988	-0.265470128276002	-0.0871416745719898	-0.265470128276002	1.3256445095807	-0.204565570605265	0.342103212100705	-0.203062558586383	-0.139769603187174	-0.265470128276002	0.210299905108287	-0.265470128276002	-0.265470128276002	-0.265470128276002	-0.265470128276002	-0.16168555635972	-0.265470128276002	-0.0636880463464876	-0.265470128276002	-0.265470128275999	-0.265470128276002	-0.265470128276002	-0.265470128276002	-0.265470128276002	-0.265470128276002	7.15061738809533	-0.265470128276002	-0.265470128276002	-0.265470128276002	-0.265470128276002
ENSG00000137507.11	-0.546210915682135	-0.546210915682135	-0.546210915682135	-0.546210915682136	-0.0531275254593161	-0.0662171648847139	-0.215900706762402	-0.273619082901406	-0.195492549037509	0.572994538838717	-0.0997642416825558	1.64419793375441	-0.125376196645926	-0.546210915682135	-0.269744349760422	1.31065591216306	0.370533497452194	0.330436875217057	-0.0191770783709628	-0.310666615653683	-0.3192991385725	-0.389783908516992	-0.546210915682135	-0.0157492307460861	-0.0944107912604771	1.7284251010595	0.0267280997950746	0.31918892359942	-0.0696397961579165	-0.288064266204329	-0.0607763470519564	-0.546210915682135	-0.546210915682135	-0.546210915682136	-0.354013742712912	-0.546210915682135	-0.155917166121238	0.527552416169557	-0.546210915682136	-0.546210915682135	-0.546210915682136	-0.546210915682135	-0.546210915682135	-0.546210915682135	-0.37424612690124	-0.546210915682135	0.127668805606817	-0.546210915682136	-0.546210915682136
ENSG00000107807.13	-0.340809917256894	-0.340809917256894	-0.340809917256894	-0.340809917256894	-0.0217223961180504	-0.140875257627236	2.41701649577016	-0.129839045500385	1.7151184764435	-0.178248527298094	-0.340809917256894	-0.340809917256894	0.0821774698897407	-0.340809917256894	-0.238609590482147	-0.340809917256894	0.418465991388116	-0.340809917256894	-0.340809917256894	2.86997831879921	-0.156145913067193	-0.340809917256894	-0.340809917256894	5.03381948987776	0.551838180579638	-0.23659627629534	-0.0999576921437044	-0.205645950100838	0.542136087811238	5.20795628361244	-0.340809917256894	-0.340809917256894	-0.340809917256894	-0.340809917256894	-0.292599922685136	-0.340809917256894	-0.340809917256894	-0.340809917256894	-0.340809917256894	-0.340809917256894	-0.340809917256894	-0.340809917256894	-0.340809917256894	-0.340809917256894	-0.303196889148387	-0.340809917256894	-0.340809917256894	-0.340809917256894	-0.340809917256894
ENSG00000102934.10	-0.662124321394546	-0.662124321394544	-0.662124321394546	-0.662124321394544	0.117558330199176	-0.295593122141863	0.514243537258814	-0.0268037538602227	0.406751256277878	0.855450802183725	1.37602985516493	-0.662124321394546	1.5773068799998	0.0957462601130916	0.0619750967115589	0.619005377908046	-0.662124321394546	-0.662124321394546	0.79214115260958	1.17562343941949	-0.0163655636162819	1.57340773742625	0.212468261382391	1.12124843960521	0.471018441443737	0.191538157619126	-0.238426001085523	-0.101220626163207	0.388652426776301	-0.0185759063197142	0.0517835311315709	0.506807483356056	-0.662124321394546	-0.662124321394544	0.250371685462818	0.82486892598256	0.0253332290099668	0.620156541334659	-0.662124321394544	-0.662124321394546	-0.662124321394544	-0.662124321394546	-0.662124321394546	0.380135819255912	1.44511812281105	6.08383261786541	-0.0471271521958357	-0.662124321394544	-0.280577578672676
ENSG00000198417.7	1.76487531771385	-0.419911176563426	-0.419911176563426	-0.419911176563426	-0.419911176563426	-0.282996692004011	-0.0761737227647533	-0.419911176563426	0.130682080949366	-0.419911176563426	-0.263582731403305	-0.419911176563426	-0.419911176563426	-0.419911176563426	0.579300288772898	-0.0839131316441326	-0.419911176563426	-0.419911176563426	-0.190284805744905	-0.277940637822549	5.92869349642961	2.63461730915312	-0.419911176563426	-0.419911176563426	1.08639668868799	-0.0514243417992732	-0.419911176563426	2.67416074782603	-0.319704879821007	-0.127182022033572	2.9618283086113	-0.419911176563429	-0.419911176563426	-0.419911176563426	1.98329339150176	-0.419911176563426	-0.223124642835098	-0.419911176563426	-0.419911176563426	-0.419911176563426	-0.419911176563426	-0.419911176563429	1.68552910886252	0.68713198736877	-0.0614752080982053	-0.419911176563426	-0.190129475697806	-0.419911176563426	-0.419911176563426
ENSG00000138443.17	1.28224327071675	0.887942578031453	-0.907983749693109	-0.907983749693109	0.511604029573088	0.275350495999428	-0.0601534199105077	1.20220186775866	-0.285662940225074	0.580337902323397	1.42256395948078	0.543650195127601	1.44992347599017	0.146527633769106	-0.224702092320474	0.405260736537754	-0.907983749693109	-0.907983749693109	-0.404632066618666	0.0859874724801623	-0.0594845352951164	0.360539617881917	1.33764059172123	0.95931123540501	0.829774677865483	0.116498185444131	0.307910750884028	0.214226604998629	-0.139889403757997	0.37401937247031	0.14317169684219	3.97371476586943	-0.907983749693109	-0.907983749693109	0.125678442363879	2.49158554603772	0.183745015927078	-0.431117876352209	-0.907983749693109	0.693077713799107	-0.907983749693109	-0.907983749693109	4.173700450162	-0.238618878904716	0.27450493571924	-0.907983749693109	0.313654055386342	-0.907983749693109	-0.571910273443899
ENSG00000153147.6	-0.568185153356492	-0.568185153356492	-0.568185153356493	-0.568185153356492	-0.0920789974930313	-0.423758182569462	2.08494836922741	-0.168149004643829	-0.321616436963984	0.0755231069697406	0.153616636920801	-0.174419164436731	-0.33065070226725	0.173480079816371	0.965480112306414	-0.0767646115071778	-0.568185153356493	0.935555914672987	-0.568185153356493	1.70492304953032	-0.304287982178319	-0.223091809076975	0.189908707549052	0.0666125689861436	0.97209222492831	-0.0248880753869608	1.34247990241325	-0.233592406511547	0.566970037733941	-0.384855608624791	-0.139626083195238	-0.568185153356493	0.32603784779801	-0.568185153356492	0.938600924159745	-0.568185153356493	-0.295310356281335	0.355769311231665	-0.568185153356492	-0.568185153356493	-0.04851026121709	0.160052894664402	1.15554557442251	-0.568185153356493	-0.419226346946594	-0.568185153356493	-0.185231726049523	-0.568185153356492	-0.568185153356493
ENSG00000138778.14	-0.442596488693734	-0.442596488693734	-0.442596488693734	-0.442596488693732	-0.442596488693734	4.35387345428762	-0.357720731722324	0.226992924929171	-0.217452955593485	-0.442596488693734	-0.1376741392735	-0.442596488693734	3.26222079486418	3.37950753018617	-0.101435035411086	2.54663974981696	-0.442596488693734	-0.442596488693734	-0.442596488693734	-0.140359999347503	-0.0777358923485913	3.79883155906861	-0.442596488693734	-0.196156572225951	-0.259486265647785	-0.324135806796446	1.86894593180497	-0.131138137596024	2.38507141535866	-0.320141466859372	-0.162620174097543	-0.442596488693734	-0.442596488693734	-0.442596488693732	-0.319021001779353	-0.442596488693734	-0.0110357358563068	1.03574308470961	-0.442596488693732	-0.442596488693734	1.10818709086245	0.940900725278026	-0.442596488693734	-0.442596488693734	2.72584411369239	-0.442596488693734	-0.442596488693734	-0.442596488693732	-0.13083142731391
ENSG00000187627.18	6.90303560529065	-0.403860733208609	-0.403860733208609	-0.403860733208609	-0.403860733208609	0.0285093860167116	-0.403860733208609	4.16893953323497	-0.403860733208609	0.470128929523769	-0.179395352371252	0.810079170151673	-0.403860733208609	0.227615222624077	-0.403860733208609	-0.403860733208609	0.593440975472841	-0.403860733208609	0.103763383958334	-0.0442682121744537	0.365179087246155	0.920627384100577	-0.403860733208609	0.113073475810935	-0.306552094229276	0.128667764872065	-0.403860733208609	-0.403860733208609	-0.403860733208609	-0.301296110830259	-0.0678522771879809	-0.403860733208609	-0.403860733208609	-0.403860733208608	-0.324195429362664	-0.403860733208609	-0.403860733208609	-0.403860733208609	-0.403860733208608	-0.403860733208609	1.01633961780126	-0.403860733208609	-0.403860733208609	-0.403860733208609	-0.403860733208609	-0.403860733208609	0.268814460196621	-0.403860733208608	0.401903887635511
ENSG00000213918.11	-0.569621464045934	-0.569621464045934	-0.569621464045934	-0.569621464045934	-0.301126031599098	0.071078411799765	-0.154039995947212	-0.44506127716514	0.92601203249828	-0.0755368968333506	1.06041606169522	-0.420717309321192	0.154108793162264	-0.343217955307229	0.659698267132486	-0.410138674136718	0.901357853880285	-0.569621464045934	1.01558265758408	-0.379811389618785	-0.23726427693173	0.591515573714117	-0.237114912176095	2.28120366841019	0.933304962811267	-0.285798052447165	-0.411498745109104	-0.19919315643412	0.470584161171548	0.654224338543096	0.752211725422918	-0.569621464045934	-0.569621464045934	-0.569621464045934	0.0196388538983068	-0.255993031346064	-0.337308538405466	0.00882377897463465	-0.569621464045934	-0.414387933846016	-0.569621464045934	-0.238199193452175	3.08067513061457	-0.569621464045934	0.503642914732782	-0.569621464045934	1.64779956952936	-0.569621464045934	-0.383493898921005
ENSG00000168779.21	-0.468990841007108	2.5495237264858	-0.468990841007108	-0.468990841007107	0.38069233875292	0.16040865967471	-0.213281262201056	0.381175106851656	-0.111377368936055	0.400938392505353	2.60239545200532	0.0472891800067529	-0.241055911548874	-0.132340595660561	-0.205997605581724	0.344844595387469	-0.468990841007108	0.40289337861495	-0.235703868285953	-0.174383546676156	-0.128560256174121	-0.254000481020562	-0.468990841007108	-0.468990841007108	-0.0684541672228484	0.494746762064283	-0.0073171455115374	-0.166844964009051	-0.163792253121021	0.0523236374254118	0.255995008616604	-0.468990841007108	-0.468990841007107	-0.468990841007107	-0.197655464968579	-0.468990841007108	3.71893549605029	-0.468990841007108	-0.468990841007107	-0.468990841007108	-0.468990841007108	0.735464427380192	-0.468990841007108	-0.468990841007108	-0.152803203420328	6.61686809842394	-0.468990841007108	-0.468990841007107	-0.468990841007108
ENSG00000081386.13	1.26126712275316	-0.575903263801779	-0.575903263801779	-0.575903263801779	-0.026405504467251	2.01934306125875	-0.283668419452839	0.0379324881032001	0.884797849056924	0.168711036326102	-0.300760794369544	-0.575903263801779	-0.273892382939429	-0.300995324601672	-0.0246073452882817	2.65974606231053	0.0184203511097614	-0.575903263801779	2.01048185209856	-0.449403803743723	-0.0247118116413919	3.44878915899193	-0.575903263801779	-0.299091355551676	-0.361767342420802	-0.180796056606049	-0.18708303808896	-0.399612854546943	-0.21535315975254	-0.128104331827264	2.20847762448676	-0.575903263801779	-0.575903263801779	-0.575903263801779	-0.314857390200305	-0.575903263801779	-0.145526049137836	0.703180247274712	1.3581835093028	0.0987066752744084	-0.575903263801779	-0.575903263801779	-0.575903263801779	-0.575903263801779	-0.0214448208106646	1.30996680745607	-0.575903263801779	-0.575903263801779	-0.0753119283738414
ENSG00000083097.15	-0.479434706693902	-0.479434706693903	-0.479434706693903	-0.479434706693902	2.03760020461934	-0.400283763363645	1.18030425922007	-0.479434706693903	0.860511528264709	-0.398219871121422	-0.183039407046134	-0.479434706693903	1.59961178575915	2.5275443192693	-0.322316782589741	1.38606539504928	-0.479434706693903	0.686373226058355	-0.322997401573498	-0.259294049480471	-0.288649770476451	-0.479434706693903	-0.479434706693903	-0.225984115919173	-0.33156940101566	-0.194096922153566	-0.418998983207529	-0.479434706693903	0.252378625073067	-0.372071099962921	-0.311110334516713	-0.479434706693902	-0.479434706693903	-0.479434706693903	-0.00250792291262323	-0.479434706693903	-0.2029586880525	4.22308099226938	-0.479434706693902	-0.479434706693903	3.45535044017348	-0.479434706693903	-0.479434706693903	-0.479434706693903	-0.479434706693903	-0.479434706693903	-0.479434706693903	-0.479434706693902	-0.305709695202401
ENSG00000117335.21	-0.864061038866718	-0.864061038866718	-0.864061038866718	2.90496185403736	0.0841501506282279	0.312147317567758	-0.354020346090392	0.238172561721284	0.267382390315789	-0.404368766951912	-0.486061781383376	0.368494279802105	0.843364390297494	-0.600351556592852	0.460401874508984	0.900216626180793	0.674559399267816	4.7003138755714	-0.455573226052444	-0.301357289466887	2.09499830714864	1.58514128346166	0.684929389826054	0.192233879933192	-0.224744635337594	-0.239112214598525	0.435966550929644	-0.107962760655158	-0.30002806979267	-0.56804524178493	-0.0710803724130181	1.17372087778517	-0.864061038866718	-0.864061038866718	-0.462252694595308	0.904032169314235	-0.0714346110714769	-0.864061038866719	1.30610571321801	0.938023157943312	0.404829638734504	0.290900079776259	-0.864061038866719	-0.864061038866718	0.818459191262382	-0.864061038866718	-0.864061038866719	-0.864061038866718	-0.0664412676580761
[truncated: 1,394 more rows]
[truncated: 47 more columns]

## Sheet: Fig.2D
Description	setSize	enrichmentScore	NES
NK.bright	11	-0.37299	-1.32906
B.memory	20	-0.216611	-0.959737
Neutrophil	51	-0.146399	-0.922363
MO.nonclassical	33	-0.165454	-0.904109
B.naive	41	-0.14089	-0.829117
T4.CM	16	-0.195916	-0.797514
Eosinophil	16	0.159188	0.676391
MO.intermediate	25	0.15894	0.788265
B.plasma	32	0.155206	0.862155
T8.CM	10	0.296478	1.01185
pDC	38	0.213521	1.24028
Th2	10	0.368975	1.25927

## Sheet: Fig.2E
pathway	control	case	net enrichment score
NF-kB by PKR	3.00402	-0.0282389	-3.03226
Wound Healing	1.76181	-1.13787	-2.89968
p53 signalling pathway	2.13428	-0.453401	-2.58768
IFN Beta signalling	1.6831	-0.386258	-2.06936
VEGF signalling pathway	3.24932	2.20113	-1.04819
IL 10 signalling	-1.3997	0.23622	1.63592
[truncated: 4 more rows]

## Sheet: Fig.3A
	STB1-s1	STB1-s32	STB1-s29	STB1-s30	STB1-s27	STB1-s25	STB1-s28	STB2-s89	STB2-s88	STB1-s31	STB1-s33	STB1-s36	STB1-s41	STB1-s39	STB1-s35	STB1-s38	STB1-s42	STB1-s34	STB1-s37	STB1-s40	STB1-s43	STB1-s47	STB1-s44	STB1-s45	STB2-s50	STB2-s90	STB1-s46	STB2-s53	STB1-s48	STB2-s49	STB2-s51	STB2-s52	STB1-s26	STB2-s54	STB2-s56	STB2-s57	STB2-s55	STB2-s58	STB2-s59	STB2-s61	STB2-s60	STB2-s82	STB2-s92	STB2-s93	STB1-s6	STB2-s85	STB2-s86	STB2-s87	STB2-s91
[truncated: 98 more rows]
[truncated: 47 more columns]

[truncated: 13 more sheets: Fig.3BC, Fig.3D, Fig.3E, Fig.4A, Fig.4B, Fig.4C, Fig.5A_leftpanel, Fig.5A_rightpanel, Fig.5B, Fig.5C, Fig.5D, Fig.5E, Fig.5F]
